# Supplementary material for: Transplanting rejuvenated blood stem cells extends lifespan of aged immunocompromised mice
Source: NPJ Regen Med. 2022 Dec 29;7:78. doi: 10.1038/s41536-022-00275-y (PMC9800381; doi:10.1038/s41536-022-00275-y)
Supplement: Supplementary file 3 — Supplementary Dataset 1 [file 41536_2022_275_MOESM3_ESM.xlsx]

## Sheet: Table description
Supplementary Dataset 1
LSK cells sample information.
Columns:
Sample	sample name
Group	group/condition the sample belongs to
Sequencing batch	experiment in which the sample was sequenced
Number before	total number of cells per sample before filtering
Number after	total number of cells per sample after filtering
Mean genes	mean number of genes detected per cell
SD genes	standard deviation of the number of genes detected per cell
Mean RNA	mean number of RNA molecules (UMIs) counted per cell
SD RNA	standard deviation of the number of RNA molecules (UMIs) counted per cell

## Sheet: Sample information
Sample	Group	Sequencing batch	Number before	Number after	Mean genes	SD genes	Mean RNA	SD RNA
LSKyoung1	Young	1st	2895	2151	3714.74	879.8	16326.6	7079.26
LSKyoung2	Young	1st	2555	2203	3406.95	787.79	14292.2	6215.04
LSKyoung3	Young	2nd	3124	1201	3597.92	966.59	14746.4	7609.12
LSKaged1	Aged	1st	2048	1561	3029.65	777.97	11766.8	5452.41
LSKaged2	Aged	2nd	5318	1679	3365.29	953.32	13205.8	6853.54
LSKaged3	Aged	2nd	5472	1740	3178.77	940.14	11905.5	6521.47
LSKcasin1	Aged+CASIN	1st	1972	1112	3643.93	865.63	15787.2	7070.14
LSKcasin2	Aged+CASIN	1st	2475	1792	2901.56	820.04	11097	5680.95
LSKcasin3	Aged+CASIN	2nd	6528	2417	3127.47	878.39	11502.8	5733.43
