# Supplementary material for: Transplanting rejuvenated blood stem cells extends lifespan of aged immunocompromised mice
Source: NPJ Regen Med. 2022 Dec 29;7:78. doi: 10.1038/s41536-022-00275-y (PMC9800381; doi:10.1038/s41536-022-00275-y)
Supplement: Supplementary file 4 — Supplementary Dataset 2 [file 41536_2022_275_MOESM4_ESM.xlsx]

## Sheet: Tables description
Supplementary Dataset 2
Marker genes for the LSK cell clusters.
Lists of marker genes per cluster obtained with the «FindConservedMarkers» function of Seurat, considering the two sequencing batches (1st and 2nd) and using Wilcoxon Rank Sum test.
Only genes expressed in at least 10% of the cells were considered.
The lists of genes were filtered to include only the genes with an average log2FC (both per batch and global average) higher than 0.25 and a p-value (max_pval) lower than 0.01.
Description of the columns:
Gene	the name of the gene
1st_p_val	the p-value for the 1st batch
1st_avg_log2FC	the log2FC for the 1st batch
1st_pct.1	the percentage of cells expressing the gene in the first group (among the 1st batch cells)
1st_pct.2	the percentage of cells expressing the gene in the second group (among the 1st batch cells)
1st_p_val_adj	the adjust p-value for the 1st batch
2nd_p_val	the p-value for the 2nd batch
2nd_avg_log2FC	the log2FC for the 2nd batch
2nd_pct.1	the percentage of cells expressing the gene in the first group (among the 2nd batch cells)
2nd_pct.2	the percentage of cells expressing the gene in the second group (among the 2nd batch cells)
2nd_p_val_adj	the adjust p-value for the 2nd batch
max_pval	the largest p-value from the two p-values calculated for the two batches (so, the largest between 1st_p_val and 2nd_p_val)
minimump_p_val	combined p-value of the two batches (obtained using Wilkinson’s method)
avg_log2FC	the average of the log2FC calculated for the two batches separately (so, the average of 1st_avg_log2FC and 2nd_avg_log2FC)
Tables are ordered by «minimump_p_val».
The last tab contains information on the main markers, gates and references that were used to annotate the clusters.

## Sheet: HSC-1
Gene	1st_p_val	1st_avg_log2FC	1st_pct.1	1st_pct.2	1st_p_val_adj	2nd_p_val	2nd_avg_log2FC	2nd_pct.1	2nd_pct.2	2nd_p_val_adj	max_pval	minimump_p_val	avg_log2FC
Tm4sf1	1.26342e-150	0.319791	0.254	0.048	2.46582e-146	0	1.83923	0.679	0.194	0	1.26342e-150	0	1.07951
Vwf	3.06904e-256	0.603751	0.425	0.084	5.98985e-252	0	0.835933	0.463	0.071	0	3.06904e-256	0	0.719842
Apoe	0	1.60741	0.967	0.52	0	0	1.53324	0.958	0.541	0	0	0	1.57032
Nupr1	0	1.43006	0.72	0.202	0	0	1.64524	0.798	0.269	0	0	0	1.53765
Jam2	1.19043e-182	0.457823	0.348	0.078	2.32337e-178	0	1.10046	0.582	0.14	0	1.19043e-182	0	0.779139
Pdzk1ip1	0	1.08472	0.931	0.494	0	2.92802e-263	0.885393	0.761	0.353	5.71461e-259	2.92802e-263	0	0.985058
Sult1a1	0	1.24208	0.698	0.148	0	1.06568e-225	0.520206	0.306	0.036	2.07988e-221	1.06568e-225	0	0.881141
Selenom	0	0.887105	0.767	0.297	0	2.12355e-179	0.618273	0.53	0.202	4.14452e-175	2.12355e-179	0	0.752689
Gda	0	0.77959	0.588	0.135	0	4.61985e-157	0.411372	0.279	0.05	9.01657e-153	4.61985e-157	0	0.595481
Trim47	0	1.04218	0.764	0.286	0	5.54301e-144	0.570244	0.466	0.179	1.08183e-139	5.54301e-144	0	0.806214
Ifitm3	2.39101e-303	0.814186	0.999	0.985	4.66654e-299	1.16707e-189	0.645384	0.992	0.966	2.27778e-185	1.16707e-189	4.78203e-303	0.729785
Cavin2	1.19949e-299	0.765659	0.537	0.118	2.34105e-295	1.13136e-227	0.623791	0.331	0.046	2.20807e-223	1.13136e-227	2.39899e-299	0.694725
Mllt3	1.42289e-295	0.99671	0.803	0.374	2.77706e-291	2.6462e-90	0.50862	0.482	0.268	5.16458e-86	2.6462e-90	2.84579e-295	0.752665
Tgm2	1.02274e-282	0.669918	0.571	0.149	1.99608e-278	7.81982e-107	0.436811	0.381	0.147	1.52619e-102	7.81982e-107	2.04548e-282	0.553365
Gng11	1.6681e-276	0.966372	0.927	0.577	3.25563e-272	7.94643e-100	0.552701	0.446	0.216	1.55091e-95	7.94643e-100	3.3362e-276	0.759536
Hacd4	6.14991e-269	0.842047	0.848	0.426	1.20028e-264	4.69647e-151	0.577537	0.495	0.197	9.1661e-147	4.69647e-151	1.22998e-268	0.709792
Ramp2	5.19125e-242	0.922467	0.403	0.082	1.01318e-237	7.54447e-267	0.999884	0.344	0.04	1.47245e-262	5.19125e-242	1.50889e-266	0.961175
Bex4	7.20695e-254	0.744418	0.605	0.198	1.40658e-249	2.67236e-132	0.518353	0.45	0.178	5.21564e-128	2.67236e-132	1.44139e-253	0.631386
Clec1a	2.67774e-252	0.695074	0.569	0.163	5.22615e-248	4.05278e-197	0.619163	0.437	0.113	7.90981e-193	4.05278e-197	5.35548e-252	0.657118
Cd63	1.86129e-240	0.741108	0.992	0.832	3.63268e-236	9.83099e-251	0.776034	0.996	0.921	1.91871e-246	1.86129e-240	1.9662e-250	0.758571
Tsc22d1	1.02769e-51	0.469906	0.942	0.918	2.00574e-47	3.24311e-248	0.877041	0.998	0.983	6.32959e-244	1.02769e-51	6.48623e-248	0.673473
Mmrn1	2.27775e-207	0.668682	0.645	0.258	4.44549e-203	2.0294e-244	0.790081	0.636	0.225	3.96077e-240	2.27775e-207	4.05879e-244	0.729381
Clu	2.1765e-242	0.72224	0.468	0.114	4.24787e-238	2.18919e-208	0.77366	0.372	0.076	4.27264e-204	2.18919e-208	4.35299e-242	0.74795
Clca3a1	7.43832e-222	0.613863	0.455	0.111	1.45174e-217	2.41926e-197	0.581122	0.346	0.064	4.72167e-193	2.41926e-197	1.48766e-221	0.597493
Ifitm1	1.05235e-218	0.777419	0.998	0.974	2.05386e-214	1.46971e-201	0.788806	0.984	0.915	2.86843e-197	1.46971e-201	2.10469e-218	0.783113
Rpl21	2.85228e-216	0.287821	1	1	5.56679e-212	7.51074e-113	0.253032	1	1	1.46587e-108	7.51074e-113	5.70455e-216	0.270427
Rps21	3.35749e-184	0.285519	1	0.999	6.55281e-180	2.38854e-213	0.319248	1	0.999	4.66172e-209	3.35749e-184	4.77709e-213	0.302383
Mt1	2.38548e-211	1.15017	0.612	0.233	4.65574e-207	5.74309e-86	0.593341	0.519	0.313	1.12088e-81	5.74309e-86	4.77096e-211	0.871756
Tinagl1	9.97244e-162	0.430978	0.389	0.109	1.94632e-157	4.59628e-206	0.833894	0.813	0.505	8.97055e-202	9.97244e-162	9.19255e-206	0.632436
Tnfaip2	1.91247e-156	0.719934	0.53	0.218	3.73256e-152	3.57066e-205	0.779247	0.547	0.196	6.96885e-201	1.91247e-156	7.14132e-205	0.749591
Bex1	2.75784e-203	0.697139	0.675	0.306	5.38247e-199	5.54134e-80	0.468065	0.501	0.293	1.0815e-75	5.54134e-80	5.51567e-203	0.582602
Mpl	4.22961e-150	0.566322	0.722	0.398	8.25493e-146	5.16452e-202	0.726267	0.777	0.421	1.00796e-197	4.22961e-150	1.0329e-201	0.646295
Cdkn1c	8.57734e-201	0.670084	0.596	0.23	1.67404e-196	1.51105e-95	0.389529	0.303	0.104	2.94912e-91	1.51105e-95	1.71547e-200	0.529807
Ndn	1.96193e-196	0.482494	0.466	0.132	3.8291e-192	6.7589e-118	0.370291	0.277	0.071	1.31913e-113	6.7589e-118	3.92387e-196	0.426392
Pbx1	6.09817e-193	0.850914	0.815	0.53	1.19018e-188	1.87365e-80	0.477308	0.758	0.614	3.65681e-76	1.87365e-80	1.21963e-192	0.664111
Uba7	6.10617e-192	0.771343	0.801	0.512	1.19174e-187	2.02864e-82	0.465644	0.499	0.296	3.9593e-78	2.02864e-82	1.22123e-191	0.618494
Art4	2.30265e-188	0.548573	0.491	0.156	4.49408e-184	1.3534e-174	0.655726	0.453	0.14	2.64144e-170	1.3534e-174	4.60529e-188	0.60215
Procr	1.17105e-185	0.667944	0.747	0.386	2.28554e-181	8.74553e-159	0.801794	0.765	0.463	1.70686e-154	8.74553e-159	2.3421e-185	0.734869
Cd9	5.5303e-163	0.595607	0.849	0.559	1.07935e-158	1.23891e-185	0.74381	0.974	0.856	2.41798e-181	5.5303e-163	2.47782e-185	0.669709
Ehd3	4.53271e-157	0.408719	0.317	0.074	8.84649e-153	4.47463e-185	0.538521	0.273	0.038	8.73314e-181	4.53271e-157	8.94926e-185	0.47362
mt-Cytb	5.57761e-142	0.324657	0.999	0.999	1.08858e-137	1.14978e-173	0.462877	0.999	0.997	2.24402e-169	5.57761e-142	2.29956e-173	0.393767
Rps27	2.66645e-173	0.293255	0.999	0.997	5.20412e-169	2.42092e-157	0.291567	1	0.999	4.72491e-153	2.42092e-157	5.33291e-173	0.292411
Nr4a2	3.45094e-169	0.94897	0.722	0.42	6.7352e-165	1.71564e-83	0.65323	0.845	0.712	3.34842e-79	1.71564e-83	6.90188e-169	0.8011
Malat1	8.33022e-169	0.467674	1	1	1.62581e-164	5.16773e-142	0.433656	1	1	1.00859e-137	5.16773e-142	1.66604e-168	0.450665
Cebpb	1.47134e-79	0.604596	0.887	0.802	2.87162e-75	1.34334e-164	0.875201	0.901	0.761	2.62179e-160	1.47134e-79	2.68668e-164	0.739899
Sbspon	1.42485e-163	0.49962	0.323	0.073	2.78088e-159	7.81027e-149	0.44087	0.23	0.034	1.52433e-144	7.81027e-149	2.8497e-163	0.470245
Hes1	2.06353e-32	0.396346	0.376	0.239	4.02739e-28	4.70522e-161	1.02147	0.728	0.416	9.18318e-157	2.06353e-32	9.41044e-161	0.708907
Aldh1a1	2.31536e-159	0.470173	0.483	0.164	4.51889e-155	7.94469e-141	0.537304	0.484	0.191	1.55057e-136	7.94469e-141	4.63072e-159	0.503739
Ryk	1.35132e-157	0.385781	0.403	0.119	2.63737e-153	4.21077e-121	0.391419	0.343	0.107	8.21817e-117	4.21077e-121	2.70264e-157	0.3886
Gata2	1.53979e-132	0.58236	0.699	0.395	3.0052e-128	8.11888e-154	0.69556	0.747	0.465	1.58456e-149	1.53979e-132	1.62378e-153	0.63896
Krt18	2.40515e-152	0.648029	0.874	0.659	4.69412e-148	9.20112e-148	0.694638	0.824	0.591	1.79578e-143	9.20112e-148	4.81029e-152	0.671333
Selp	1.87099e-149	0.614367	0.498	0.194	3.65162e-145	8.23832e-126	0.817496	0.578	0.31	1.60787e-121	8.23832e-126	3.74199e-149	0.715932
Grb10	1.25747e-125	0.364927	0.352	0.11	2.45421e-121	1.90988e-145	0.590666	0.573	0.254	3.72751e-141	1.25747e-125	3.81976e-145	0.477796
Plscr2	2.94039e-141	0.472866	0.418	0.137	5.73875e-137	4.87404e-74	0.407014	0.396	0.189	9.51267e-70	4.87404e-74	5.88077e-141	0.43994
Txnip	2.84557e-140	0.703242	0.972	0.89	5.5537e-136	4.54487e-32	0.352337	0.532	0.421	8.87022e-28	4.54487e-32	5.69114e-140	0.52779
Klf9	1.57003e-137	0.599293	0.609	0.299	3.06422e-133	1.64e-109	0.53864	0.892	0.76	3.20079e-105	1.64e-109	3.14005e-137	0.568966
Cpne8	3.99735e-137	0.373185	0.4	0.129	7.80163e-133	3.01327e-84	0.304098	0.267	0.088	5.881e-80	3.01327e-84	7.9947e-137	0.338641
Ier2	1.30644e-130	0.730574	0.986	0.968	2.54978e-126	1.98888e-30	0.269238	0.839	0.798	3.88169e-26	1.98888e-30	2.61288e-130	0.499906
Plxdc2	3.09396e-92	0.251618	0.243	0.069	6.03848e-88	6.64316e-128	0.41272	0.349	0.105	1.29654e-123	3.09396e-92	1.32863e-127	0.332169
Itgb3	7.27473e-128	0.351042	0.309	0.083	1.41981e-123	6.80397e-28	0.257291	0.32	0.209	1.32793e-23	6.80397e-28	1.45495e-127	0.304166
Tmem176a	5.51274e-127	0.539224	0.977	0.939	1.07592e-122	1.1972e-80	0.502659	0.897	0.841	2.33658e-76	1.1972e-80	1.10255e-126	0.520941
Mecom	9.02171e-127	0.557336	0.816	0.591	1.76077e-122	1.66691e-63	0.414728	0.743	0.614	3.2533e-59	1.66691e-63	1.80434e-126	0.486032
Npdc1	1.08095e-126	0.477141	0.527	0.239	2.1097e-122	5.95209e-116	0.423488	0.427	0.172	1.16167e-111	5.95209e-116	2.16191e-126	0.450315
Mt2	2.11868e-126	0.411723	0.26	0.059	4.13503e-122	2.59687e-54	0.263716	0.196	0.069	5.06831e-50	2.59687e-54	4.23737e-126	0.337719
Serpinb6a	3.08304e-95	0.428432	0.464	0.231	6.01716e-91	7.02242e-126	0.506671	0.451	0.187	1.37057e-121	3.08304e-95	1.40448e-125	0.467551
Myct1	1.28961e-121	0.554961	0.882	0.693	2.51694e-117	4.45309e-43	0.303276	0.976	0.932	8.6911e-39	4.45309e-43	2.57922e-121	0.429119
Adgrg1	1.8445e-117	0.487422	0.981	0.928	3.59991e-113	9.41504e-83	0.392561	0.988	0.957	1.83753e-78	9.41504e-83	3.68899e-117	0.439992
Pam	2.1345e-59	0.351572	0.404	0.226	4.1659e-55	1.32406e-113	0.522183	0.42	0.179	2.58418e-109	2.1345e-59	2.64813e-113	0.436877
Glul	6.44228e-113	0.572436	0.872	0.736	1.25734e-108	6.94707e-58	0.421173	0.758	0.66	1.35586e-53	6.94707e-58	1.28846e-112	0.496804
Meg3	4.88261e-110	0.595183	0.26	0.068	9.5294e-106	1.49382e-112	0.99351	0.325	0.104	2.91548e-108	4.88261e-110	2.98764e-112	0.794347
Enpp5	1.21428e-110	0.435973	0.466	0.206	2.36992e-106	1.25597e-71	0.304066	0.233	0.078	2.45127e-67	1.25597e-71	2.42857e-110	0.37002
H2-K1	4.64773e-85	0.291882	0.999	0.997	9.07097e-81	3.80361e-107	0.367297	0.999	0.998	7.42351e-103	4.64773e-85	7.60723e-107	0.329589
Tmem176b	2.87116e-105	0.418474	0.998	0.984	5.60365e-101	1.45471e-35	0.283728	0.959	0.937	2.83916e-31	1.45471e-35	5.74233e-105	0.351101
Esam	1.04839e-104	0.434272	0.548	0.274	2.04614e-100	1.48033e-40	0.251643	0.293	0.155	2.88917e-36	1.48033e-40	2.09678e-104	0.342957
Gm26532	1.87773e-35	0.318085	0.344	0.209	3.66478e-31	5.36284e-104	0.722829	0.771	0.621	1.04667e-99	1.87773e-35	1.07257e-103	0.520457
Nedd4	2.3487e-103	0.476191	0.906	0.793	4.58396e-99	1.93952e-45	0.335546	0.869	0.823	3.78537e-41	1.93952e-45	4.6974e-103	0.405869
Plcl1	7.7438e-101	0.267025	0.227	0.056	1.51136e-96	2.84352e-74	0.256944	0.176	0.043	5.54969e-70	2.84352e-74	1.54876e-100	0.261984
Dstn	6.23015e-42	0.281135	0.65	0.543	1.21594e-37	1.73951e-100	0.636751	0.679	0.504	3.39501e-96	6.23015e-42	3.47903e-100	0.458943
Col16a1	1.41738e-99	0.323745	0.323	0.11	2.76631e-95	1.10587e-95	0.40792	0.387	0.164	2.15833e-91	1.10587e-95	2.83477e-99	0.365833
Socs2	1.19709e-74	0.259373	0.214	0.065	2.33637e-70	1.92774e-99	0.317848	0.223	0.052	3.76237e-95	1.19709e-74	3.85548e-99	0.28861
Ctsl	2.64466e-81	0.415278	0.737	0.554	5.16158e-77	3.70616e-99	0.555889	0.77	0.598	7.23332e-95	2.64466e-81	7.41233e-99	0.485584
Ftl1	3.11669e-97	0.372678	0.999	0.996	6.08285e-93	4.93611e-65	0.322059	0.999	0.995	9.6338e-61	4.93611e-65	6.23338e-97	0.347368
Vmp1	3.33413e-66	0.503804	0.706	0.606	6.50722e-62	8.19774e-94	0.705209	0.91	0.879	1.59995e-89	3.33413e-66	1.63955e-93	0.604507
Scarf1	7.58315e-68	0.312276	0.405	0.204	1.48e-63	9.63741e-94	0.419615	0.382	0.163	1.88093e-89	7.58315e-68	1.92748e-93	0.365946
Hoxb2	1.8415e-93	0.297574	0.289	0.095	3.59406e-89	2.04398e-71	0.303497	0.284	0.111	3.98923e-67	2.04398e-71	3.68301e-93	0.300536
Smagp	2.57676e-91	0.320936	0.346	0.133	5.02907e-87	1.52654e-81	0.282988	0.242	0.075	2.97934e-77	1.52654e-81	5.15353e-91	0.301962
Eng	1.50857e-43	0.306264	0.551	0.41	2.94429e-39	3.3208e-91	0.478342	0.673	0.484	6.48121e-87	1.50857e-43	6.6416e-91	0.392303
Itga6	1.93761e-87	0.449421	0.597	0.372	3.78163e-83	6.60416e-91	0.546612	0.814	0.673	1.28893e-86	1.93761e-87	1.32083e-90	0.498016
Smpdl3a	9.75804e-54	0.352137	0.729	0.617	1.90448e-49	1.00745e-90	0.497693	0.712	0.539	1.96623e-86	9.75804e-54	2.01489e-90	0.424915
H2-D1	5.56242e-90	0.308314	1	0.998	1.08562e-85	1.52091e-84	0.322062	0.999	0.995	2.96836e-80	1.52091e-84	1.11248e-89	0.315188
Sat1	7.11197e-90	0.604117	0.673	0.481	1.38804e-85	6.40867e-70	0.579122	0.759	0.646	1.25078e-65	6.40867e-70	1.42239e-89	0.59162
Tbxas1	1.75316e-67	0.371763	0.535	0.332	3.42165e-63	9.62026e-90	0.505736	0.567	0.347	1.87759e-85	1.75316e-67	1.92405e-89	0.43875
Rab11a	2.1297e-81	0.455364	0.764	0.629	4.15653e-77	5.40377e-88	0.479728	0.813	0.699	1.05465e-83	2.1297e-81	1.08075e-87	0.467546
Wfdc2	4.13834e-87	0.398838	0.338	0.13	8.0768e-83	8.38029e-77	0.478946	0.286	0.109	1.63558e-72	8.38029e-77	8.27668e-87	0.438892
Plxnc1	2.73787e-86	0.401775	0.499	0.264	5.34351e-82	9.62899e-84	0.455112	0.505	0.285	1.87929e-79	9.62899e-84	5.47575e-86	0.428444
Rabac1	7.17217e-61	0.323711	0.944	0.931	1.39979e-56	9.17254e-86	0.434197	0.93	0.878	1.7902e-81	7.17217e-61	1.83451e-85	0.378954
Fgd5	3.83334e-85	0.252052	0.263	0.084	7.48154e-81	1.22684e-75	0.262024	0.205	0.057	2.39443e-71	1.22684e-75	7.66669e-85	0.257038
Cd81	3.48862e-82	0.378834	0.957	0.917	6.80874e-78	2.28925e-64	0.357694	0.966	0.919	4.46792e-60	2.28925e-64	6.97724e-82	0.368264
Dyrk3	5.36299e-81	0.503955	0.479	0.263	1.0467e-76	3.43377e-53	0.410732	0.549	0.398	6.70169e-49	3.43377e-53	1.0726e-80	0.457343
Gabarapl1	1.94552e-80	0.44838	0.79	0.669	3.79708e-76	2.5404e-39	0.327062	0.799	0.757	4.95809e-35	2.5404e-39	3.89105e-80	0.387721
Cdk11b	2.21849e-21	0.256744	0.775	0.754	4.32982e-17	2.8899e-78	0.501825	0.814	0.727	5.64022e-74	2.21849e-21	5.7798e-78	0.379285
Csgalnact1	3.39341e-73	0.348623	0.495	0.27	6.62293e-69	5.06836e-34	0.256832	0.414	0.278	9.89191e-30	5.06836e-34	6.78683e-73	0.302728
Dst	5.57813e-43	0.269174	0.426	0.263	1.08868e-38	9.30498e-72	0.462134	0.636	0.455	1.81605e-67	5.57813e-43	1.861e-71	0.365654
Plscr1	1.87016e-71	0.441656	0.557	0.361	3.64998e-67	5.13048e-43	0.370587	0.682	0.567	1.00132e-38	5.13048e-43	3.74031e-71	0.406121
Fam213a	6.91822e-70	0.367737	0.544	0.341	1.35023e-65	2.52516e-69	0.391942	0.474	0.288	4.92836e-65	2.52516e-69	1.38364e-69	0.379839
Cenpt	2.35699e-64	0.314149	0.42	0.226	4.60013e-60	1.56108e-69	0.428449	0.58	0.384	3.04677e-65	2.35699e-64	3.12217e-69	0.371299
Hbegf	5.09823e-33	0.289369	0.252	0.135	9.95022e-29	3.4454e-68	0.615808	0.471	0.276	6.72438e-64	5.09823e-33	6.89079e-68	0.452588
Aplp2	4.59222e-45	0.333579	0.665	0.543	8.96263e-41	2.11031e-67	0.422165	0.775	0.665	4.11869e-63	4.59222e-45	4.22062e-67	0.377872
Tie1	2.17231e-67	0.312276	0.405	0.204	4.2397e-63	4.95348e-66	0.384523	0.449	0.256	9.6677e-62	4.95348e-66	4.34463e-67	0.348399
Nrgn	1.14402e-64	0.444117	0.898	0.85	2.23278e-60	1.88678e-25	0.309408	0.803	0.775	3.68242e-21	1.88678e-25	2.28803e-64	0.376763
Maff	5.48839e-64	0.321476	0.372	0.185	1.07117e-59	4.89651e-34	0.293521	0.403	0.281	9.55652e-30	4.89651e-34	1.09768e-63	0.307498
S100a13	5.44999e-43	0.287718	0.883	0.855	1.06367e-38	5.20858e-63	0.431068	0.786	0.708	1.01656e-58	5.44999e-43	1.04172e-62	0.359393
Pik3r1	5.09226e-61	0.471295	0.721	0.603	9.93857e-57	1.37132e-15	0.290329	0.611	0.607	2.67641e-11	1.37132e-15	1.01845e-60	0.380812
Tmod3	1.86733e-24	0.25342	0.636	0.58	3.64446e-20	1.33344e-60	0.379718	0.836	0.776	2.60248e-56	1.86733e-24	2.66688e-60	0.316569
Tsc22d3	4.14397e-60	0.52572	0.768	0.655	8.08779e-56	3.16906e-17	0.303699	0.614	0.586	6.18506e-13	3.16906e-17	8.28794e-60	0.414709
Cers4	7.57455e-35	0.258206	0.519	0.386	1.47832e-30	5.97033e-60	0.397492	0.556	0.386	1.16523e-55	7.57455e-35	1.19407e-59	0.327849
Ormdl3	8.5079e-60	0.343843	0.557	0.375	1.66049e-55	7.28309e-40	0.304291	0.527	0.396	1.42144e-35	7.28309e-40	1.70158e-59	0.324067
Slc18a2	1.38412e-59	0.310685	0.434	0.236	2.70139e-55	1.82886e-53	0.367593	0.519	0.339	3.56939e-49	1.82886e-53	2.76825e-59	0.339139
F11r	3.69894e-59	0.299489	0.508	0.313	7.21923e-55	2.24349e-46	0.322054	0.557	0.412	4.37862e-42	2.24349e-46	7.39789e-59	0.310771
H2-T23	2.5363e-58	0.315698	0.959	0.945	4.9501e-54	3.13621e-54	0.341925	0.943	0.912	6.12094e-50	3.13621e-54	5.0726e-58	0.328812
Clec2d	8.23855e-58	0.412394	0.714	0.563	1.60792e-53	1.38381e-44	0.516004	0.459	0.32	2.70078e-40	1.38381e-44	1.64771e-57	0.464199
Prdx5	1.31203e-57	0.305093	0.914	0.886	2.5607e-53	4.17614e-51	0.373734	0.782	0.718	8.15057e-47	4.17614e-51	2.62407e-57	0.339414
Zbtb20	1.07252e-56	0.364287	0.746	0.615	2.09324e-52	3.06817e-40	0.318987	0.892	0.844	5.98815e-36	3.06817e-40	2.14505e-56	0.341637
Lpar6	1.788e-56	0.363906	0.486	0.307	3.48965e-52	1.3589e-18	0.265554	0.344	0.261	2.65216e-14	1.3589e-18	3.57601e-56	0.31473
Slc48a1	2.47814e-55	0.34683	0.705	0.593	4.83658e-51	7.09504e-32	0.283664	0.529	0.434	1.38474e-27	7.09504e-32	4.95627e-55	0.315247
Pdlim1	2.67695e-54	0.312415	0.566	0.404	5.2246e-50	2.65876e-47	0.382404	0.587	0.467	5.1891e-43	2.65876e-47	5.3539e-54	0.34741
Hk2	2.70037e-54	0.609871	0.693	0.579	5.27031e-50	1.01886e-36	0.418492	0.405	0.285	1.98852e-32	1.01886e-36	5.40074e-54	0.514181
Nkx2-3	3.31086e-54	0.383491	0.61	0.429	6.46181e-50	1.72435e-29	0.368528	0.441	0.335	3.36541e-25	1.72435e-29	6.62172e-54	0.376009
Chchd7	9.56949e-54	0.333105	0.685	0.56	1.86768e-49	5.25544e-26	0.251991	0.48	0.396	1.02571e-21	5.25544e-26	1.9139e-53	0.292548
Abcg2	2.52086e-53	0.319807	0.593	0.422	4.91995e-49	6.80518e-33	0.311137	0.491	0.382	1.32817e-28	6.80518e-33	5.04171e-53	0.315472
Laptm4a	4.07662e-49	0.304266	0.893	0.869	7.95635e-45	2.63688e-53	0.35904	0.847	0.788	5.14641e-49	4.07662e-49	5.27377e-53	0.331653
Isca1	5.98815e-51	0.342012	0.576	0.431	1.16871e-46	9.03246e-24	0.256507	0.513	0.44	1.76286e-19	9.03246e-24	1.19763e-50	0.299259
Rhof	7.84579e-50	0.279781	0.403	0.238	1.53126e-45	3.31126e-25	0.295827	0.498	0.405	6.46259e-21	3.31126e-25	1.56916e-49	0.287804
Ccnd2	4.28908e-41	0.329884	0.848	0.805	8.37101e-37	4.82439e-49	0.360803	0.859	0.79	9.41577e-45	4.28908e-41	9.64879e-49	0.345344
Anxa5	9.57269e-49	0.322936	0.806	0.722	1.8683e-44	7.78548e-45	0.324428	0.798	0.727	1.51949e-40	7.78548e-45	1.91454e-48	0.323682
Csrp2	1.66849e-48	0.344431	0.535	0.387	3.25639e-44	3.54029e-36	0.392402	0.461	0.354	6.90959e-32	3.54029e-36	3.33698e-48	0.368417
Creg1	8.89035e-47	0.292925	0.925	0.89	1.73513e-42	3.06528e-48	0.271222	0.938	0.911	5.98251e-44	8.89035e-47	6.13056e-48	0.282074
Sbno2	1.27798e-36	0.259245	0.385	0.246	2.49424e-32	2.24302e-46	0.362564	0.788	0.726	4.37771e-42	1.27798e-36	4.48604e-46	0.310904
Epb41	5.13888e-46	0.312939	0.481	0.326	1.00296e-41	1.35425e-32	0.277874	0.694	0.626	2.64309e-28	1.35425e-32	1.02778e-45	0.295406
Il11ra1	4.17259e-45	0.306831	0.709	0.6	8.14364e-41	9.14824e-27	0.267092	0.439	0.345	1.78546e-22	9.14824e-27	8.34518e-45	0.286961
Nfat5	1.64984e-28	0.266765	0.576	0.48	3.21999e-24	2.39137e-44	0.296993	0.895	0.866	4.66724e-40	1.64984e-28	4.78274e-44	0.281879
Coq10b	1.49211e-28	0.289683	0.62	0.538	2.91216e-24	2.88255e-40	0.340512	0.77	0.704	5.62588e-36	1.49211e-28	5.76511e-40	0.315098
Cyb5a	5.39949e-40	0.252292	0.894	0.872	1.05382e-35	2.10807e-10	0.258404	0.625	0.63	4.11432e-06	2.10807e-10	1.0799e-39	0.255348
Rock2	9.48641e-40	0.33474	0.739	0.662	1.85146e-35	4.621e-33	0.268563	0.879	0.853	9.01881e-29	4.621e-33	1.89728e-39	0.301652
Ctsc	1.41877e-27	0.282167	0.499	0.409	2.76902e-23	3.51612e-39	0.359377	0.489	0.371	6.86241e-35	1.41877e-27	7.03224e-39	0.320772
Tmem40	8.65398e-38	0.276448	0.557	0.421	1.689e-33	8.29947e-32	0.262441	0.532	0.412	1.61981e-27	8.29947e-32	1.7308e-37	0.269445
Cltb	7.38421e-36	0.269366	0.512	0.39	1.44118e-31	3.87953e-37	0.306137	0.568	0.467	7.57168e-33	7.38421e-36	7.75906e-37	0.287752
Ptgs2	2.00918e-36	0.320535	0.209	0.097	3.92131e-32	1.75597e-18	0.632235	0.295	0.211	3.42712e-14	1.75597e-18	4.01835e-36	0.476385
H1f0	2.06712e-34	0.442279	0.495	0.359	4.03439e-30	2.55784e-28	0.421552	0.344	0.229	4.99214e-24	2.55784e-28	4.13423e-34	0.431916
Sash1	1.67058e-31	0.250792	0.398	0.276	3.26046e-27	7.63307e-32	0.287259	0.44	0.327	1.48975e-27	1.67058e-31	1.52661e-31	0.269026
Wls	1.07099e-28	0.25277	0.524	0.417	2.09026e-24	1.96332e-24	0.253071	0.517	0.448	3.8318e-20	1.96332e-24	2.14199e-28	0.252921
Fam110a	7.82207e-23	0.261808	0.492	0.403	1.52663e-18	1.60495e-22	0.279672	0.738	0.713	3.13239e-18	1.60495e-22	1.56441e-22	0.27074
Btg2	9.08746e-05	0.323109	0.672	0.738	1	4.40094e-06	0.251039	0.647	0.675	0.0858931	9.08746e-05	8.80186e-06	0.287074

## Sheet: HSC-2
Gene	1st_p_val	1st_avg_log2FC	1st_pct.1	1st_pct.2	1st_p_val_adj	2nd_p_val	2nd_avg_log2FC	2nd_pct.1	2nd_pct.2	2nd_p_val_adj	max_pval	minimump_p_val	avg_log2FC
Fos	0	1.52425	0.999	0.975	0	1.44295e-44	2.34604	0.529	0.152	2.81621e-40	1.44295e-44	0	1.93514
Fosb	0	1.75187	0.991	0.638	0	1.81933e-42	1.77456	0.858	0.525	3.55078e-38	1.81933e-42	0	1.76321
Jund	5.6605e-291	1.30976	0.998	0.987	1.10476e-286	9.52091e-31	0.959357	0.994	0.978	1.8582e-26	9.52091e-31	1.1321e-290	1.13456
Jun	1.29359e-195	1.21889	0.984	0.927	2.52471e-191	1.74825e-21	1.76356	0.8	0.636	3.41206e-17	1.74825e-21	2.58719e-195	1.49122
Dusp1	8.00894e-178	1.07372	0.954	0.815	1.5631e-173	1.92448e-29	1.41654	0.677	0.342	3.756e-25	1.92448e-29	1.60179e-177	1.24513
Klf4	3.52252e-160	0.942984	0.626	0.255	6.8749e-156	1.34132e-19	1.17862	0.729	0.505	2.61786e-15	1.34132e-19	7.04504e-160	1.0608
Malat1	9.6958e-122	0.495119	1	1	1.89233e-117	3.15307e-11	0.467254	1	1	6.15384e-07	3.15307e-11	1.93916e-121	0.481187
Zfp36	2.20452e-121	0.776552	0.982	0.911	4.30256e-117	1.52107e-09	0.764477	0.877	0.813	2.96868e-05	1.52107e-09	4.40904e-121	0.770515
Klf6	1.71481e-109	0.932182	0.861	0.664	3.3468e-105	3.2505e-08	0.80885	0.781	0.74	0.0006344	3.2505e-08	3.42963e-109	0.870516
Ifitm1	6.09516e-99	0.57855	0.997	0.975	1.18959e-94	0.000858351	0.330602	0.903	0.932	1	0.000858351	1.21903e-98	0.454576
Mcl1	3.19068e-96	0.615007	0.984	0.964	6.22725e-92	1.09911e-13	0.595078	0.968	0.946	2.14514e-09	1.09911e-13	6.38136e-96	0.605042
Egr1	3.6804e-90	0.770355	0.951	0.87	7.18304e-86	8.11968e-27	1.47787	0.523	0.221	1.58472e-22	8.11968e-27	7.36081e-90	1.12411
Txnip	1.09464e-83	0.680238	0.969	0.895	2.13642e-79	4.94031e-09	0.584677	0.613	0.443	9.642e-05	4.94031e-09	2.18929e-83	0.632458
Ftl1	6.85795e-83	0.381937	0.998	0.997	1.33847e-78	0.000890875	0.27199	0.994	0.996	1	0.000890875	1.37159e-82	0.326964
Ubc	2.25587e-75	0.530229	0.965	0.927	4.40279e-71	2.39693e-19	0.801408	0.994	0.979	4.67808e-15	2.39693e-19	4.51175e-75	0.665819
Junb	9.5864e-75	0.647364	0.99	0.971	1.87098e-70	1.68768e-27	1.29356	0.974	0.883	3.29385e-23	1.68768e-27	1.91728e-74	0.970464
Nupr1	2.07038e-70	0.710922	0.526	0.255	4.04076e-66	0.691474	0.319238	0.381	0.39	1	0.691474	4.14076e-70	0.51508
Klf2	6.97553e-64	0.779202	0.889	0.777	1.36141e-59	1.46518e-21	1.45647	0.477	0.216	2.85959e-17	1.46518e-21	1.39511e-63	1.11783
Lmo2	8.07979e-62	0.357397	0.997	0.985	1.57693e-57	0.00953279	0.263994	0.942	0.927	1	0.00953279	1.61596e-61	0.310695
Clk1	2.79435e-57	0.455801	0.94	0.903	5.45373e-53	3.59545e-10	0.437618	0.948	0.93	7.01724e-06	3.59545e-10	5.5887e-57	0.446709
Ppp1r15a	2.06048e-52	0.515546	0.902	0.833	4.02144e-48	7.36191e-26	1.23096	0.735	0.441	1.43682e-21	7.36191e-26	4.12096e-52	0.873254
Klf9	3.57841e-49	0.403294	0.537	0.325	6.98399e-45	3.20384e-07	0.377757	0.832	0.789	0.00625294	3.20384e-07	7.15683e-49	0.390525
Ubb	9.62919e-48	0.271162	0.998	0.999	1.87933e-43	8.86448e-05	0.261172	1	0.998	1	8.86448e-05	1.92584e-47	0.266167
Pnrc1	3.78677e-45	0.317074	0.991	0.984	7.39063e-41	3.15416e-08	0.360634	0.974	0.969	0.000615597	3.15416e-08	7.57353e-45	0.338854
Cdkn1c	1.04802e-44	0.374757	0.472	0.266	2.04543e-40	3.50687e-06	0.326116	0.271	0.146	0.0684435	3.50687e-06	2.09605e-44	0.350437
Angpt1	1.39118e-41	0.371713	0.91	0.839	2.71516e-37	8.94955e-06	0.375991	0.787	0.687	0.174668	8.94955e-06	2.78235e-41	0.373852
Sik1	8.78213e-41	0.430307	0.708	0.583	1.71401e-36	1.53312e-13	0.65063	0.645	0.414	2.9922e-09	1.53312e-13	1.75643e-40	0.540468
Pbx1	5.61144e-38	0.445571	0.702	0.56	1.09518e-33	0.00837248	0.299172	0.677	0.646	1	0.00837248	1.12229e-37	0.372371
Cdk11b	2.52483e-34	0.402946	0.8	0.752	4.92771e-30	9.44461e-08	0.535066	0.774	0.746	0.0018433	9.44461e-08	5.04966e-34	0.469006
Ctsl	1.41276e-31	0.318408	0.695	0.57	2.75727e-27	0.0271322	0.285382	0.658	0.636	1	0.0271322	2.82551e-31	0.301895
Mt1	3.70977e-30	0.355203	0.447	0.274	7.24035e-26	0.021923	0.432896	0.258	0.362	1	0.021923	7.41954e-30	0.39405
Tra2b	6.20616e-30	0.286507	0.982	0.978	1.21126e-25	1.55477e-09	0.555657	0.858	0.797	3.03444e-05	1.55477e-09	1.24123e-29	0.421082
Lncpint	1.51924e-29	0.27532	0.367	0.221	2.9651e-25	8.1779e-10	0.526273	0.587	0.409	1.59608e-05	8.1779e-10	3.03848e-29	0.400797
Tsc22d3	1.47906e-26	0.421109	0.746	0.664	2.88668e-22	0.000143394	0.329761	0.645	0.591	1	0.000143394	2.95811e-26	0.375435
Cbfa2t3	5.63787e-25	0.315251	0.791	0.775	1.10034e-20	2.45913e-05	0.325241	0.31	0.191	0.479949	2.45913e-05	1.12757e-24	0.320246
Eif4a2	1.60227e-24	0.267845	0.833	0.787	3.12715e-20	3.15195e-11	0.464391	0.871	0.763	6.15165e-07	3.15195e-11	3.20454e-24	0.366118
Gata2	1.35628e-21	0.254572	0.563	0.429	2.64704e-17	1.59356e-07	0.603384	0.652	0.526	0.00311015	1.59356e-07	2.71255e-21	0.428978
Cited2	2.58051e-21	0.313947	0.823	0.791	5.03637e-17	0.0481676	0.339501	0.568	0.55	1	0.0481676	5.16101e-21	0.326724
Spry1	4.64156e-21	0.292516	0.44	0.316	9.05892e-17	1.3844e-05	0.2966	0.226	0.121	0.270192	1.3844e-05	9.28311e-21	0.294558
Sat1	1.16628e-20	0.389854	0.589	0.502	2.27623e-16	1.49219e-05	0.447808	0.748	0.67	0.29123	1.49219e-05	2.33256e-20	0.418831
Dnajb1	1.80991e-19	0.373488	0.784	0.764	3.53239e-15	8.31887e-14	0.902409	0.677	0.516	1.62359e-09	8.31887e-14	3.61981e-19	0.637949
Adrb2	1.84667e-19	0.418979	0.423	0.309	3.60414e-15	0.00655878	0.34001	0.355	0.288	1	0.00655878	3.69334e-19	0.379495
Rhob	9.84405e-19	0.379608	0.698	0.636	1.92126e-14	5.08269e-11	0.567556	0.477	0.275	9.91988e-07	5.08269e-11	1.96881e-18	0.473582
Atf3	3.07949e-13	0.301084	0.191	0.114	6.01025e-09	4.39177e-18	1.34269	0.735	0.548	8.57141e-14	3.07949e-13	8.78353e-18	0.821888
Cebpb	7.93459e-17	0.28155	0.848	0.811	1.54859e-12	0.000239774	0.403619	0.826	0.792	1	0.000239774	1.58692e-16	0.342584
Nr4a2	3.04944e-15	0.297896	0.554	0.457	5.95159e-11	1.22798e-15	1.13983	0.826	0.74	2.39665e-11	3.04944e-15	2.45596e-15	0.71886
Rgcc	2.81151e-12	0.349251	0.37	0.29	5.48721e-08	2.40303e-11	0.719292	0.645	0.457	4.68999e-07	2.40303e-11	5.62301e-12	0.534271
Socs3	2.69575e-10	0.289113	0.547	0.475	5.26129e-06	5.49576e-07	0.527413	0.406	0.27	0.0107261	5.49576e-07	5.39149e-10	0.408263
AC160336.1	0.78384	0.299908	0.887	0.928	1	0.548096	0.267866	0.626	0.673	1	0.78384	0.795783	0.283887

## Sheet: HSC-3
Gene	1st_p_val	1st_avg_log2FC	1st_pct.1	1st_pct.2	1st_p_val_adj	2nd_p_val	2nd_avg_log2FC	2nd_pct.1	2nd_pct.2	2nd_p_val_adj	max_pval	minimump_p_val	avg_log2FC
Cd74	1.24004e-264	2.13471	0.993	0.363	2.42019e-260	1.48851e-260	2.5734	0.993	0.409	2.90512e-256	1.48851e-260	2.48008e-264	2.35405
H2-Aa	5.64438e-231	1.60496	0.931	0.297	1.10161e-226	1.21188e-201	1.79076	0.947	0.408	2.36523e-197	1.21188e-201	1.12888e-230	1.69786
H2-Eb1	5.84965e-216	1.43668	0.855	0.246	1.14168e-211	4.39152e-216	1.61443	0.906	0.308	8.57093e-212	5.84965e-216	8.78304e-216	1.52556
H2-Ab1	9.43669e-100	1.03079	0.877	0.52	1.84176e-95	2.93597e-126	1.42024	0.923	0.57	5.73013e-122	9.43669e-100	5.87194e-126	1.22552
Ifitm3	4.37572e-58	0.556208	0.998	0.986	8.54009e-54	8.08091e-17	0.287327	0.995	0.971	1.57715e-12	8.08091e-17	8.75144e-58	0.421768
Ifitm1	1.65053e-53	0.631006	0.995	0.977	3.22133e-49	5.05342e-18	0.361258	0.986	0.928	9.86275e-14	5.05342e-18	3.30106e-53	0.496132
Ly6a	2.90163e-49	0.736114	0.89	0.71	5.66311e-45	2.31284e-26	0.568338	0.776	0.619	4.51396e-22	2.31284e-26	5.80326e-49	0.652226
H2-K1	2.708e-43	0.355286	1	0.997	5.2852e-39	1.74059e-31	0.356182	1	0.998	3.39712e-27	1.74059e-31	5.416e-43	0.355734
Ftl1	1.4336e-35	0.356927	1	0.997	2.79796e-31	6.2323e-17	0.287454	1	0.995	1.21636e-12	6.2323e-17	2.86721e-35	0.322191
Procr	1.46266e-35	0.532496	0.679	0.432	2.85468e-31	3.66084e-21	0.502382	0.716	0.52	7.14485e-17	3.66084e-21	2.92532e-35	0.517439
Cd63	2.93858e-33	0.458915	0.985	0.851	5.73522e-29	1.209e-26	0.412277	0.99	0.935	2.3596e-22	1.209e-26	5.87715e-33	0.435596
Ltb	7.79011e-31	0.742298	0.838	0.693	1.5204e-26	5.24247e-11	0.453973	0.516	0.405	1.02317e-06	5.24247e-11	1.55802e-30	0.598135
H2-D1	5.90593e-30	0.293414	1	0.998	1.15266e-25	3.75153e-19	0.252709	1	0.996	7.32187e-15	3.75153e-19	1.18119e-29	0.273061
Pdzk1ip1	2.99869e-27	0.514923	0.767	0.553	5.85254e-23	5.63505e-19	0.383011	0.627	0.435	1.09979e-14	5.63505e-19	5.99738e-27	0.448967
Shisa5	3.79727e-26	0.450194	0.89	0.806	7.41114e-22	1.66012e-15	0.33594	0.906	0.846	3.24006e-11	1.66012e-15	7.59455e-26	0.393067
H2-Q7	1.97906e-25	0.389879	0.966	0.904	3.86254e-21	1.58538e-11	0.25421	0.99	0.971	3.09419e-07	1.58538e-11	3.95813e-25	0.322044
H2-T23	6.51349e-25	0.395265	0.966	0.947	1.27124e-20	1.90164e-15	0.371193	0.952	0.917	3.71143e-11	1.90164e-15	1.3027e-24	0.383229
H2-Q4	2.73485e-19	0.368983	0.873	0.831	5.33761e-15	3.17174e-16	0.346052	0.913	0.895	6.19028e-12	3.17174e-16	5.46971e-19	0.357518
Mpl	3.03663e-19	0.339053	0.627	0.44	5.92658e-15	5.21662e-09	0.279154	0.612	0.495	0.000101813	5.21662e-09	6.07325e-19	0.309103
H2-DMb1	5.80954e-17	0.355002	0.62	0.496	1.13385e-12	5.72479e-15	0.417297	0.436	0.308	1.11731e-10	5.72479e-15	1.16191e-16	0.386149
Slc50a1	1.53347e-16	0.290702	0.873	0.847	2.99288e-12	2.28352e-07	0.255492	0.708	0.668	0.00445675	2.28352e-07	3.06695e-16	0.273097
Cd9	1.82233e-14	0.271117	0.733	0.598	3.55665e-10	5.71908e-16	0.349043	0.947	0.879	1.11619e-11	1.82233e-14	1.14382e-15	0.31008
Myct1	2.35103e-14	0.294256	0.819	0.718	4.58851e-10	3.11402e-11	0.262966	0.971	0.94	6.07764e-07	3.11402e-11	4.70207e-14	0.278611
H2-Q6	3.0359e-14	0.34122	0.775	0.693	5.92517e-10	7.85356e-14	0.288977	0.918	0.853	1.53278e-09	7.85356e-14	6.0718e-14	0.315099
Nupr1	2.46686e-07	0.251371	0.397	0.278	0.00481457	4.97294e-14	0.460606	0.552	0.38	9.70568e-10	2.46686e-07	9.94587e-14	0.355988
Iigp1	5.70578e-13	0.280137	0.304	0.173	1.1136e-08	1.73295e-05	0.353576	0.13	0.074	0.33822	1.73295e-05	1.14116e-12	0.316857
Krt18	3.66427e-12	0.28368	0.801	0.688	7.15156e-08	8.57668e-08	0.253207	0.716	0.64	0.00167391	8.57668e-08	7.32855e-12	0.268444
Ninj1	8.1434e-12	0.276249	0.865	0.824	1.58935e-07	1.5891e-11	0.272685	0.882	0.839	3.10145e-07	1.5891e-11	1.62868e-11	0.274467
Aplp2	3.8135e-10	0.302297	0.64	0.559	7.44282e-06	1.42573e-09	0.262644	0.757	0.686	2.78259e-05	1.42573e-09	7.62701e-10	0.282471

## Sheet: MPP1
Gene	1st_p_val	1st_avg_log2FC	1st_pct.1	1st_pct.2	1st_p_val_adj	2nd_p_val	2nd_avg_log2FC	2nd_pct.1	2nd_pct.2	2nd_p_val_adj	max_pval	minimump_p_val	avg_log2FC
Gm42418	7.19336e-42	1.11074	0.995	0.996	1.40393e-37	1.4234e-79	1.44644	1	1	2.77804e-75	7.19336e-42	2.84679e-79	1.27859
Malat1	3.58699e-23	0.611943	1	1	7.00073e-19	2.52303e-66	0.850614	0.997	1	4.9242e-62	3.58699e-23	5.04606e-66	0.731279
Plec	4.33677e-10	0.585171	0.555	0.431	8.46407e-06	2.00104e-58	1.03187	0.946	0.953	3.90542e-54	4.33677e-10	4.00207e-58	0.808522
Myh9	1.44921e-13	0.538863	0.72	0.577	2.82842e-09	1.38262e-56	0.967935	0.898	0.894	2.69845e-52	1.44921e-13	2.76523e-56	0.753399
Gm26917	5.09892e-20	1.1058	0.78	0.685	9.95156e-16	4.22901e-45	1.23658	0.818	0.732	8.25377e-41	5.09892e-20	8.45803e-45	1.17119
Luc7l2	3.97869e-12	0.428121	0.92	0.911	7.76521e-08	7.95364e-43	0.726874	0.949	0.978	1.55231e-38	3.97869e-12	1.59073e-42	0.577497
Ddx6	2.74816e-09	0.500677	0.73	0.67	5.36358e-05	5.11096e-42	0.889159	0.857	0.864	9.97505e-38	2.74816e-09	1.02219e-41	0.694918
mt-Atp6	3.72496e-17	0.531409	1	1	7.27001e-13	6.16505e-41	0.391317	1	0.999	1.20323e-36	3.72496e-17	1.23301e-40	0.461363
Skil	0.0191175	0.270305	0.395	0.35	1	1.4572e-39	0.779505	0.955	0.962	2.84402e-35	0.0191175	2.9144e-39	0.524905
Iqgap1	1.14382e-16	0.608438	0.765	0.639	2.23239e-12	7.71927e-39	0.765724	0.939	0.952	1.50657e-34	1.14382e-16	1.54385e-38	0.687081
Adgrg1	3.11625e-18	0.835025	0.945	0.936	6.08199e-14	2.16051e-36	0.680839	0.943	0.965	4.21667e-32	3.11625e-18	4.32102e-36	0.757932
Slc38a2	4.45023e-09	0.495267	0.905	0.9	8.68551e-05	3.68402e-36	0.612982	0.968	0.983	7.1901e-32	4.45023e-09	7.36803e-36	0.554125
Ddx3x	1.33076e-10	0.561802	0.65	0.542	2.59724e-06	4.22787e-36	0.871522	0.841	0.809	8.25154e-32	1.33076e-10	8.45575e-36	0.716662
Chd2	4.98395e-11	0.497674	0.75	0.649	9.72718e-07	8.49589e-36	0.823594	0.857	0.848	1.65814e-31	4.98395e-11	1.69918e-35	0.660634
Sfpq	3.85153e-14	0.474676	0.88	0.89	7.51703e-10	4.14495e-35	0.650785	0.914	0.95	8.0897e-31	3.85153e-14	8.2899e-35	0.56273
Clk1	4.35765e-20	0.591424	0.94	0.906	8.50482e-16	2.60423e-34	0.654573	0.904	0.932	5.08268e-30	4.35765e-20	5.20846e-34	0.622998
Hnrnpa2b1	1.66057e-22	0.579821	0.96	0.946	3.24093e-18	8.85395e-34	0.579967	0.93	0.964	1.72803e-29	1.66057e-22	1.77079e-33	0.579894
Mbnl1	1.266e-10	0.435253	0.915	0.918	2.47085e-06	3.37273e-33	0.729289	0.901	0.939	6.58256e-29	1.266e-10	6.74547e-33	0.582271
Neat1	7.41702e-09	0.532598	0.73	0.655	0.000144758	7.19549e-33	0.871447	0.949	0.977	1.40434e-28	7.41702e-09	1.4391e-32	0.702022
Nfat5	5.40187e-12	0.529447	0.63	0.492	1.05428e-07	1.86876e-32	0.767222	0.885	0.872	3.64726e-28	5.40187e-12	3.73753e-32	0.648334
Kmt2a	2.54988e-15	0.584287	0.8	0.703	4.9766e-11	5.89606e-32	0.753147	0.825	0.772	1.15073e-27	2.54988e-15	1.17921e-31	0.668717
mt-Co2	1.02101e-14	0.474164	1	1	1.99271e-10	7.57596e-32	0.324011	0.994	0.999	1.4786e-27	1.02101e-14	1.51519e-31	0.399087
Jmjd1c	2.28983e-11	0.504368	0.7	0.59	4.46907e-07	1.6625e-31	0.674708	0.876	0.891	3.2447e-27	2.28983e-11	3.325e-31	0.589538
Ptprc	2.66504e-16	0.56386	0.8	0.677	5.20136e-12	6.43964e-31	0.722297	0.847	0.851	1.25682e-26	2.66504e-16	1.28793e-30	0.643079
Ccnl1	2.70871e-14	0.569525	0.895	0.839	5.2866e-10	1.09861e-30	0.652612	0.914	0.955	2.14416e-26	2.70871e-14	2.19722e-30	0.611068
Atp2b4	2.40051e-14	0.62881	0.715	0.597	4.68508e-10	1.35315e-30	0.766604	0.79	0.741	2.64094e-26	2.40051e-14	2.7063e-30	0.697707
Ranbp2	1.60625e-13	0.549607	0.73	0.609	3.13493e-09	2.96877e-30	0.768325	0.79	0.76	5.79415e-26	1.60625e-13	5.93754e-30	0.658966
Son	3.24116e-11	0.385462	0.975	0.976	6.32578e-07	1.802e-29	0.493734	0.962	0.981	3.51696e-25	3.24116e-11	3.60399e-29	0.439598
Fus	2.47548e-18	0.570989	0.915	0.88	4.8314e-14	1.83781e-29	0.553514	0.93	0.97	3.58685e-25	2.47548e-18	3.67562e-29	0.562251
mt-Nd4	2.4185e-26	0.509819	1	0.999	4.72019e-22	3.32771e-29	0.361167	0.984	0.998	6.4947e-25	2.4185e-26	6.65543e-29	0.435493
Kit	4.09064e-29	0.78261	0.925	0.842	7.98371e-25	3.51071e-18	0.667709	0.72	0.709	6.85186e-14	3.51071e-18	8.18129e-29	0.725159
Nktr	0.00406924	0.285194	0.65	0.663	1	3.10288e-28	0.706325	0.898	0.922	6.05589e-24	0.00406924	6.20576e-28	0.49576
Bptf	1.64069e-14	0.499877	0.81	0.769	3.20214e-10	3.88753e-28	0.624825	0.866	0.889	7.58729e-24	1.64069e-14	7.77506e-28	0.562351
Usp9x	1.91459e-13	0.614369	0.605	0.451	3.73671e-09	5.31484e-28	0.822054	0.742	0.679	1.0373e-23	1.91459e-13	1.06297e-27	0.718212
Phf20l1	1.48245e-05	0.343472	0.65	0.6	0.28933	6.10172e-28	0.623373	0.895	0.922	1.19087e-23	1.48245e-05	1.22034e-27	0.483423
mt-Co3	3.95519e-23	0.554279	1	1	7.71934e-19	2.23958e-27	0.310369	0.994	0.999	4.371e-23	3.95519e-23	4.47917e-27	0.432324
Msi2	4.26946e-27	0.722811	0.935	0.846	8.3327e-23	9.98151e-25	0.66643	0.85	0.89	1.94809e-20	9.98151e-25	8.53892e-27	0.69462
Rbm25	7.52034e-09	0.331752	0.88	0.855	0.000146775	8.59739e-27	0.504177	0.933	0.968	1.67795e-22	7.52034e-09	1.71948e-26	0.417965
Kcnq1ot1	1.90479e-17	0.72482	0.82	0.754	3.71759e-13	2.99831e-26	0.81537	0.904	0.893	5.85179e-22	1.90479e-17	5.99661e-26	0.770095
Srrm2	3.27332e-14	0.404752	0.94	0.955	6.38854e-10	3.54723e-26	0.488042	0.949	0.987	6.92313e-22	3.27332e-14	7.09446e-26	0.446397
Prrc2c	1.27923e-22	0.630618	0.9	0.854	2.49668e-18	5.98033e-26	0.586832	0.898	0.942	1.16718e-21	1.27923e-22	1.19607e-25	0.608725
Lars2	1.77179e-10	0.751919	0.525	0.391	3.458e-06	6.77325e-26	0.858388	0.573	0.404	1.32193e-21	1.77179e-10	1.35465e-25	0.805154
Akap13	1.66721e-25	0.753946	0.955	0.883	3.25389e-21	1.60095e-23	0.688579	0.873	0.888	3.12458e-19	1.60095e-23	3.33442e-25	0.721262
Ahnak	0.00236658	0.260873	0.18	0.117	1	2.38047e-25	1.12133	0.701	0.578	4.64596e-21	0.00236658	4.76094e-25	0.691099
mt-Nd6	3.87598e-07	0.446215	0.495	0.376	0.00756476	2.94678e-25	0.797212	0.532	0.338	5.75123e-21	3.87598e-07	5.89356e-25	0.621713
Bclaf1	6.93084e-16	0.474309	0.885	0.818	1.35269e-11	3.92123e-25	0.604478	0.879	0.87	7.65306e-21	6.93084e-16	7.84246e-25	0.539394
mt-Co1	7.30386e-13	0.38703	1	1	1.42549e-08	8.50764e-25	0.283563	0.99	0.999	1.66044e-20	7.30386e-13	1.70153e-24	0.335296
Nipbl	0.000177979	0.373005	0.645	0.646	1	1.70033e-24	0.697065	0.818	0.805	3.31854e-20	0.000177979	3.40066e-24	0.535035
Etnk1	3.6466e-09	0.439592	0.63	0.48	7.11706e-05	3.36584e-24	0.695087	0.815	0.837	6.56911e-20	3.6466e-09	6.73168e-24	0.56734
Med13	4.75451e-08	0.345019	0.44	0.296	0.000927938	5.03478e-24	0.716249	0.678	0.603	9.82639e-20	4.75451e-08	1.00696e-23	0.530634
Ankrd11	3.90813e-13	0.477774	0.83	0.816	7.62749e-09	7.03342e-24	0.544115	0.952	0.982	1.37271e-19	3.90813e-13	1.40668e-23	0.510944
Zfp638	6.21683e-07	0.357037	0.6	0.505	0.0121334	8.63799e-24	0.700214	0.678	0.593	1.68588e-19	6.21683e-07	1.7276e-23	0.528626
Fcho2	2.54355e-05	0.384977	0.57	0.487	0.496426	1.66053e-23	0.699238	0.777	0.754	3.24086e-19	2.54355e-05	3.32106e-23	0.542108
Hnrnph1	6.19325e-16	0.573414	0.83	0.746	1.20874e-11	1.66853e-23	0.626835	0.818	0.85	3.25648e-19	6.19325e-16	3.33707e-23	0.600124
Laptm5	1.37236e-09	0.459251	0.88	0.897	2.67844e-05	3.00021e-23	0.507696	0.933	0.982	5.85551e-19	1.37236e-09	6.00042e-23	0.483473
Rb1cc1	1.5297e-06	0.407288	0.59	0.501	0.0298551	4.4751e-23	0.610187	0.838	0.861	8.73406e-19	1.5297e-06	8.9502e-23	0.508738
Zbtb20	7.3016e-16	0.650534	0.795	0.632	1.42505e-11	9.989e-23	0.694149	0.828	0.856	1.94955e-18	7.3016e-16	1.9978e-22	0.672341
Ago2	0.000191619	0.391385	0.445	0.365	1	2.041e-22	0.635895	0.818	0.845	3.98342e-18	0.000191619	4.082e-22	0.51364
Igf1r	7.39438e-13	0.756201	0.7	0.548	1.44316e-08	2.26149e-22	0.791094	0.771	0.735	4.41375e-18	7.39438e-13	4.52298e-22	0.773648
Klhl24	8.18768e-10	0.462472	0.75	0.651	1.59799e-05	2.84751e-22	0.612798	0.85	0.882	5.55748e-18	8.18768e-10	5.69501e-22	0.537635
Eif4g1	1.88993e-09	0.556371	0.69	0.582	3.68857e-05	3.12977e-22	0.656745	0.777	0.746	6.10837e-18	1.88993e-09	6.25954e-22	0.606558
Kmt2c	2.27521e-09	0.452957	0.575	0.438	4.44053e-05	5.11545e-22	0.7368	0.685	0.611	9.98383e-18	2.27521e-09	1.02309e-21	0.594878
Eif3a	4.00896e-10	0.434962	0.835	0.828	7.82429e-06	5.20789e-22	0.524898	0.911	0.95	1.01642e-17	4.00896e-10	1.04158e-21	0.47993
Chd4	2.03338e-16	0.604498	0.88	0.856	3.96856e-12	5.98566e-22	0.681095	0.809	0.84	1.16822e-17	2.03338e-16	1.19713e-21	0.642796
Rbm5	1.05766e-05	0.418458	0.66	0.629	0.206423	6.77278e-22	0.673814	0.815	0.859	1.32184e-17	1.05766e-05	1.35456e-21	0.546136
Atrx	7.78219e-11	0.434962	0.84	0.834	1.51885e-06	8.34091e-22	0.590765	0.844	0.859	1.62789e-17	7.78219e-11	1.66818e-21	0.512863
Pum2	3.77714e-07	0.456565	0.63	0.552	0.00737185	1.76435e-21	0.650882	0.713	0.647	3.44349e-17	3.77714e-07	3.5287e-21	0.553724
Lnpep	5.49441e-15	0.588473	0.595	0.409	1.07234e-10	2.15863e-21	0.753833	0.71	0.647	4.213e-17	5.49441e-15	4.31727e-21	0.671153
Ash1l	1.51239e-10	0.444521	0.7	0.603	2.95172e-06	2.98436e-21	0.638292	0.799	0.844	5.82458e-17	1.51239e-10	5.96872e-21	0.541406
Phip	1.76156e-09	0.526307	0.655	0.551	3.43804e-05	3.78909e-21	0.727577	0.812	0.802	7.39517e-17	1.76156e-09	7.57818e-21	0.626942
Ddx17	1.13733e-14	0.602273	0.72	0.585	2.21972e-10	3.98718e-21	0.701784	0.742	0.733	7.78177e-17	1.13733e-14	7.97435e-21	0.652028
Diaph1	4.50887e-17	0.728697	0.83	0.712	8.79995e-13	7.74855e-21	0.585359	0.841	0.868	1.51228e-16	4.50887e-17	1.54971e-20	0.657028
Arglu1	2.57449e-14	0.449076	0.96	0.934	5.02463e-10	1.31663e-20	0.554429	0.828	0.878	2.56967e-16	2.57449e-14	2.63326e-20	0.501752
Mycbp2	5.00582e-16	0.540834	0.85	0.8	9.76986e-12	1.54536e-20	0.636502	0.815	0.866	3.01608e-16	5.00582e-16	3.09072e-20	0.588668
Itsn2	9.20616e-07	0.297002	0.495	0.38	0.0179677	1.60993e-20	0.729594	0.713	0.69	3.1421e-16	9.20616e-07	3.21986e-20	0.513298
Angpt1	1.61852e-20	0.729231	0.925	0.844	3.15886e-16	9.636e-05	0.439125	0.631	0.692	1	9.636e-05	3.23704e-20	0.584178
Akap9	2.40317e-08	0.433294	0.745	0.672	0.000469027	1.91435e-20	0.642194	0.742	0.747	3.73624e-16	2.40317e-08	3.8287e-20	0.537744
Ogt	1.28438e-08	0.553664	0.695	0.622	0.000250673	1.94029e-20	0.612277	0.873	0.876	3.78687e-16	1.28438e-08	3.88058e-20	0.582971
Bmpr2	6.07395e-14	0.430616	0.38	0.189	1.18545e-09	6.29091e-20	0.730893	0.701	0.603	1.2278e-15	6.07395e-14	1.25818e-19	0.580754
BC005537	1.49616e-10	0.518877	0.62	0.498	2.92005e-06	1.2533e-19	0.672226	0.717	0.713	2.44607e-15	1.49616e-10	2.50661e-19	0.595552
Ptbp3	0.00119878	0.288135	0.795	0.821	1	1.97456e-19	0.543798	0.825	0.872	3.85375e-15	0.00119878	3.94912e-19	0.415967
Ankrd17	4.11384e-12	0.493489	0.67	0.546	8.02898e-08	2.02639e-19	0.607341	0.806	0.835	3.9549e-15	4.11384e-12	4.05277e-19	0.550415
Rsrp1	1.0512e-08	0.384846	0.89	0.889	0.000205163	2.85667e-19	0.461046	0.895	0.944	5.57536e-15	1.0512e-08	5.71333e-19	0.422946
Macf1	4.4639e-19	0.60422	0.77	0.633	8.7122e-15	2.24962e-15	0.622774	0.682	0.673	4.39057e-11	2.24962e-15	8.9278e-19	0.613497
Rrbp1	0.000115208	0.339291	0.755	0.753	1	7.9082e-19	0.549047	0.882	0.93	1.54344e-14	0.000115208	1.58164e-18	0.444169
Spn	9.08178e-19	0.672349	0.75	0.579	1.77249e-14	3.72509e-17	0.621279	0.71	0.679	7.27025e-13	3.72509e-17	1.81636e-18	0.646814
Nrip1	1.96918e-17	0.701497	0.78	0.65	3.84325e-13	1.14394e-18	0.637991	0.844	0.867	2.23263e-14	1.96918e-17	2.28789e-18	0.669744
Herc1	2.63489e-08	0.542004	0.51	0.39	0.000514251	1.27915e-18	0.683776	0.672	0.625	2.49652e-14	2.63489e-08	2.5583e-18	0.61289
Krit1	0.000573183	0.29252	0.62	0.59	1	1.34838e-18	0.617157	0.793	0.821	2.63163e-14	0.000573183	2.69676e-18	0.454839
Runx2	4.12488e-05	0.334516	0.56	0.48	0.805053	1.35857e-18	0.754227	0.71	0.678	2.65151e-14	4.12488e-05	2.71713e-18	0.544371
Dst	1.36813e-18	0.694881	0.515	0.283	2.67017e-14	3.08232e-08	0.525204	0.548	0.494	0.000601576	3.08232e-08	2.73625e-18	0.610042
mt-Nd2	1.78989e-15	0.417795	0.99	0.997	3.49332e-11	3.71268e-18	0.317755	0.978	0.997	7.24603e-14	1.78989e-15	7.42535e-18	0.367775
Msn	8.33568e-09	0.370898	0.765	0.73	0.000162687	3.79002e-18	0.468084	0.889	0.927	7.39698e-14	8.33568e-09	7.58004e-18	0.419491
Rbbp6	0.00310218	0.29383	0.74	0.78	1	6.56823e-18	0.54754	0.818	0.831	1.28192e-13	0.00310218	1.31365e-17	0.420685
mt-Nd5	9.22931e-18	0.408509	0.99	0.99	1.80128e-13	4.32407e-14	0.353882	0.949	0.988	8.43928e-10	4.32407e-14	1.84586e-17	0.381196
Hlf	2.07158e-17	0.689098	0.865	0.779	4.04311e-13	1.76572e-09	0.724502	0.672	0.672	3.44616e-05	1.76572e-09	4.14317e-17	0.7068
Serinc3	1.03574e-09	0.439409	0.97	0.974	2.02146e-05	2.68848e-17	0.450436	0.936	0.977	5.2471e-13	1.03574e-09	5.37695e-17	0.444923
Adgrl4	3.47099e-15	0.540571	0.915	0.916	6.77433e-11	2.93844e-17	0.669575	0.825	0.861	5.73496e-13	3.47099e-15	5.87689e-17	0.605073
Rock2	1.98572e-13	0.551062	0.78	0.671	3.87553e-09	3.19604e-17	0.614303	0.815	0.861	6.2377e-13	1.98572e-13	6.39207e-17	0.582683
Slc25a36	0.000162813	0.29744	0.59	0.524	1	3.793e-17	0.6381	0.611	0.538	7.40279e-13	0.000162813	7.58599e-17	0.46777
Zeb2	0.0150547	0.366548	0.465	0.434	1	3.81785e-17	0.575628	0.752	0.714	7.45129e-13	0.0150547	7.63569e-17	0.471088
Fut8	6.51154e-06	0.494457	0.745	0.722	0.127086	4.27764e-17	0.577329	0.764	0.738	8.34866e-13	6.51154e-06	8.55527e-17	0.535893
Canx	3.52045e-12	0.507127	0.815	0.787	6.87087e-08	6.95828e-17	0.510267	0.844	0.921	1.35805e-12	3.52045e-12	1.39166e-16	0.508697
Csde1	8.71689e-11	0.49231	0.795	0.784	1.70127e-06	1.09995e-16	0.518752	0.812	0.851	2.14677e-12	8.71689e-11	2.1999e-16	0.505531
Kmt2e	4.44114e-08	0.418761	0.745	0.675	0.000866778	1.1817e-16	0.487538	0.838	0.883	2.30633e-12	4.44114e-08	2.36341e-16	0.45315
Aff4	1.15124e-08	0.451711	0.545	0.429	0.000224688	2.50849e-16	0.606458	0.809	0.855	4.89581e-12	1.15124e-08	5.01697e-16	0.529084
Tnrc6a	3.52336e-05	0.323929	0.68	0.643	0.687654	2.76189e-16	0.631264	0.729	0.751	5.39038e-12	3.52336e-05	5.52378e-16	0.477596
Itga6	3.5796e-16	0.731525	0.61	0.403	6.9863e-12	3.57418e-11	0.555635	0.713	0.705	6.97573e-07	3.57418e-11	7.1592e-16	0.64358
Setd2	9.14457e-07	0.395128	0.51	0.413	0.0178475	3.74333e-16	0.591631	0.678	0.635	7.30585e-12	9.14457e-07	7.48666e-16	0.493379
Pabpc1	2.671e-09	0.31923	0.995	0.994	5.21299e-05	4.2058e-16	0.30243	0.971	0.997	8.20846e-12	2.671e-09	8.4116e-16	0.31083
Spen	9.58037e-06	0.322441	0.475	0.386	0.18698	5.23365e-16	0.642089	0.672	0.662	1.02145e-11	9.58037e-06	1.04673e-15	0.482265
mt-Nd4l	8.19459e-11	0.472926	0.975	0.989	1.59934e-06	5.72116e-16	0.561764	0.873	0.919	1.1166e-11	8.19459e-11	1.14423e-15	0.517345
Fubp1	0.000372069	0.343882	0.72	0.736	1	6.52533e-16	0.550494	0.825	0.892	1.27355e-11	0.000372069	1.30507e-15	0.447188
Cux1	0.00229873	0.280869	0.7	0.716	1	8.03395e-16	0.432402	0.85	0.899	1.56799e-11	0.00229873	1.60679e-15	0.356636
Scd2	0.000329713	0.393068	0.495	0.439	1	9.91266e-16	0.654497	0.685	0.658	1.93465e-11	0.000329713	1.98253e-15	0.523783
Tardbp	0.00262859	0.306929	0.55	0.551	1	2.42983e-15	0.624584	0.688	0.676	4.7423e-11	0.00262859	4.85966e-15	0.465757
Atp2a2	5.1385e-06	0.393068	0.495	0.399	0.100288	2.52419e-15	0.62206	0.662	0.609	4.92646e-11	5.1385e-06	5.04837e-15	0.507564
4932438A13Rik	2.91509e-15	0.658566	0.65	0.456	5.68939e-11	3.60442e-12	0.569526	0.634	0.599	7.03474e-08	3.60442e-12	5.83019e-15	0.614046
Smg6	0.000126981	0.307569	0.62	0.584	1	4.70137e-15	0.600435	0.669	0.661	9.17565e-11	0.000126981	9.40273e-15	0.454002
Nedd4	5.55362e-15	0.624061	0.875	0.809	1.0839e-10	0.000720132	0.305047	0.732	0.838	1	0.000720132	1.11072e-14	0.464554
Usp34	1.13784e-06	0.377443	0.69	0.652	0.0222072	5.73101e-15	0.63618	0.672	0.654	1.11852e-10	1.13784e-06	1.1462e-14	0.506812
Crebbp	1.82026e-06	0.323524	0.57	0.475	0.035526	7.52264e-15	0.539419	0.736	0.761	1.46819e-10	1.82026e-06	1.50453e-14	0.431471
Meis1	9.39948e-15	0.626145	0.83	0.738	1.8345e-10	8.62262e-05	0.404938	0.615	0.675	1	8.62262e-05	1.8799e-14	0.515542
Ywhaz	9.44413e-15	0.442066	0.915	0.939	1.84321e-10	8.89964e-06	0.262595	0.828	0.933	0.173694	8.89964e-06	1.88883e-14	0.352331
Smg1	8.30142e-13	0.472992	0.55	0.357	1.62019e-08	1.0353e-14	0.661432	0.608	0.561	2.0206e-10	8.30142e-13	2.0706e-14	0.567212
Mapk1ip1l	0.00659836	0.267884	0.445	0.405	1	1.34405e-14	0.584455	0.631	0.588	2.62318e-10	0.00659836	2.6881e-14	0.42617
Zfp36l2	3.20757e-10	0.468499	0.995	0.991	6.26021e-06	1.41295e-14	0.661231	0.873	0.899	2.75765e-10	3.20757e-10	2.8259e-14	0.564865
Ttc3	1.43167e-14	0.596474	0.75	0.65	2.79419e-10	1.28434e-13	0.575257	0.672	0.662	2.50664e-09	1.28434e-13	2.86334e-14	0.585865
Wdr26	0.000106662	0.28838	0.535	0.463	1	1.44816e-14	0.46846	0.796	0.849	2.82637e-10	0.000106662	2.89632e-14	0.37842
Hnrnpu	3.45809e-10	0.35861	0.905	0.931	6.74915e-06	1.70009e-14	0.437363	0.885	0.928	3.31806e-10	3.45809e-10	3.40017e-14	0.397986
Bcor	0.00415281	0.270653	0.36	0.288	1	1.70814e-14	0.627035	0.653	0.637	3.33378e-10	0.00415281	3.41628e-14	0.448844
Setd5	0.00202766	0.338675	0.485	0.452	1	2.06547e-14	0.589389	0.682	0.662	4.03118e-10	0.00202766	4.13094e-14	0.464032
Celf2	3.43236e-14	0.458142	0.905	0.875	6.69894e-10	4.64458e-09	0.426719	0.758	0.789	9.06483e-05	4.64458e-09	6.86472e-14	0.442431
Prpf39	6.07066e-06	0.331205	0.485	0.375	0.118481	3.79989e-14	0.594422	0.599	0.533	7.41624e-10	6.07066e-06	7.59977e-14	0.462814
Huwe1	3.84415e-14	0.483823	0.745	0.602	7.50263e-10	5.59285e-13	0.469913	0.707	0.73	1.09156e-08	5.59285e-13	7.68831e-14	0.476868
Arhgef2	1.42956e-10	0.467691	0.66	0.557	2.79007e-06	4.57705e-14	0.547929	0.682	0.661	8.93304e-10	1.42956e-10	9.15411e-14	0.50781
Snrnp70	2.35462e-05	0.268397	0.85	0.887	0.459551	4.73483e-14	0.373236	0.892	0.941	9.24096e-10	2.35462e-05	9.46966e-14	0.320817
Ubn2	4.95164e-05	0.320346	0.56	0.488	0.966411	5.53664e-14	0.570617	0.726	0.754	1.08059e-09	4.95164e-05	1.10733e-13	0.445481
Mkln1	0.000301887	0.257982	0.515	0.446	1	5.98082e-14	0.623806	0.726	0.737	1.16728e-09	0.000301887	1.19616e-13	0.440894
Numa1	7.82648e-14	0.589484	0.67	0.509	1.52749e-09	1.03137e-07	0.470532	0.608	0.639	0.00201292	1.03137e-07	1.5653e-13	0.530008
Tnrc6b	1.97388e-08	0.454619	0.695	0.65	0.000385243	1.05927e-13	0.537506	0.736	0.772	2.06739e-09	1.97388e-08	2.11855e-13	0.496063
Hnrnpa3	2.06368e-10	0.346406	0.935	0.937	4.02768e-06	1.10487e-13	0.372945	0.904	0.949	2.15638e-09	2.06368e-10	2.20974e-13	0.359676
Zfp644	3.46086e-07	0.354795	0.77	0.726	0.00675457	1.62664e-13	0.473407	0.774	0.845	3.17471e-09	3.46086e-07	3.25328e-13	0.414101
Ptpre	0.000501898	0.290389	0.78	0.779	1	1.71476e-13	0.461116	0.809	0.819	3.34671e-09	0.000501898	3.42953e-13	0.375752
Slk	0.000185611	0.311271	0.505	0.449	1	3.81495e-13	0.522407	0.739	0.767	7.44564e-09	0.000185611	7.62991e-13	0.416839
Taok1	2.36755e-06	0.394227	0.44	0.328	0.0462075	3.90582e-13	0.57155	0.646	0.623	7.62298e-09	2.36755e-06	7.81164e-13	0.482889
Actr2	0.00975796	0.278413	0.67	0.685	1	5.42187e-13	0.56675	0.701	0.741	1.05819e-08	0.00975796	1.08437e-12	0.422582
Zcchc7	5.46077e-13	0.518236	0.825	0.728	1.06578e-08	1.58658e-05	0.412767	0.538	0.556	0.309653	1.58658e-05	1.09215e-12	0.465501
Baz2b	5.36576e-07	0.375303	0.645	0.604	0.0104723	6.16479e-13	0.545695	0.675	0.667	1.20318e-08	5.36576e-07	1.23296e-12	0.460499
Mapk6	8.62443e-07	0.324917	0.37	0.244	0.0168323	6.36457e-13	0.568227	0.701	0.706	1.24217e-08	8.62443e-07	1.27291e-12	0.446572
Ktn1	4.38552e-10	0.484822	0.785	0.724	8.55923e-06	6.66144e-13	0.549475	0.72	0.728	1.30011e-08	4.38552e-10	1.33229e-12	0.517148
2900097C17Rik	7.06189e-13	0.61795	0.655	0.502	1.37827e-08	8.38801e-06	0.484253	0.516	0.512	0.163709	8.38801e-06	1.41238e-12	0.551102
Gse1	8.7862e-09	0.520837	0.545	0.421	0.00017148	1.02951e-12	0.540616	0.726	0.751	2.0093e-08	8.7862e-09	2.05903e-12	0.530726
Gls	2.12002e-10	0.512781	0.635	0.533	4.13764e-06	1.03371e-12	0.520341	0.71	0.728	2.01749e-08	2.12002e-10	2.06741e-12	0.516561
Trim56	5.10983e-05	0.259456	0.25	0.162	0.997285	1.21416e-12	0.49416	0.487	0.375	2.36969e-08	5.10983e-05	2.42833e-12	0.376808
Sptbn1	1.27505e-11	0.606582	0.765	0.697	2.48851e-07	1.23006e-12	0.466021	0.723	0.759	2.4007e-08	1.27505e-11	2.46011e-12	0.536302
Myct1	8.02093e-07	0.405451	0.77	0.722	0.0156544	1.3315e-12	0.390174	0.898	0.944	2.59869e-08	8.02093e-07	2.663e-12	0.397812
Git2	0.00176284	0.266308	0.59	0.593	1	1.37534e-12	0.562052	0.815	0.833	2.68425e-08	0.00176284	2.75068e-12	0.41418
Mier1	8.45567e-06	0.364071	0.72	0.723	0.165029	1.44408e-12	0.515429	0.764	0.811	2.8184e-08	8.45567e-06	2.88815e-12	0.43975
Etv6	1.55379e-12	0.580072	0.77	0.684	3.03254e-08	0.315949	0.263869	0.5	0.601	1	0.315949	3.10759e-12	0.42197
Gigyf1	1.46961e-06	0.377814	0.435	0.321	0.0286825	1.69746e-12	0.623834	0.573	0.52	3.31293e-08	1.46961e-06	3.39492e-12	0.500824
Zcchc6	2.44153e-12	0.497734	0.835	0.787	4.76513e-08	4.17356e-12	0.45629	0.796	0.87	8.14553e-08	4.17356e-12	4.88305e-12	0.477012
Trip12	4.3019e-05	0.27241	0.41	0.317	0.839601	2.613e-12	0.584552	0.564	0.485	5.09979e-08	4.3019e-05	5.226e-12	0.428481
Sod1	3.18608e-12	0.540507	0.74	0.64	6.21827e-08	3.02423e-07	0.461257	0.637	0.678	0.0059024	3.02423e-07	6.37216e-12	0.500882
Sik1	4.2308e-12	0.598019	0.73	0.593	8.25726e-08	0.0798225	0.294139	0.401	0.42	1	0.0798225	8.46161e-12	0.446079
Fosb	4.23289e-12	0.765714	0.785	0.673	8.26132e-08	0.128151	0.347228	0.478	0.535	1	0.128151	8.46577e-12	0.556471
Map4k4	0.00231928	0.301857	0.55	0.533	1	4.9375e-12	0.475619	0.739	0.797	9.63651e-08	0.00231928	9.87499e-12	0.388738
AY036118	6.88501e-07	0.402574	0.43	0.318	0.0134375	6.52063e-12	0.650423	0.624	0.592	1.27263e-07	6.88501e-07	1.30413e-11	0.526498
Ppp6r1	6.74024e-12	0.518884	0.645	0.505	1.31549e-07	0.001836	0.382013	0.42	0.426	1	0.001836	1.34805e-11	0.450449
Wnk1	3.42824e-09	0.43812	0.735	0.645	6.69089e-05	7.68728e-12	0.520717	0.771	0.858	1.50033e-07	3.42824e-09	1.53746e-11	0.479419
Prpf4b	1.59657e-07	0.409014	0.83	0.869	0.00311603	1.05886e-11	0.515017	0.742	0.789	2.06657e-07	1.59657e-07	2.11771e-11	0.462015
Ppp1r9b	1.28129e-11	0.5928	0.525	0.369	2.50069e-07	0.00380738	0.354987	0.312	0.292	1	0.00380738	2.56258e-11	0.473894
Phf3	1.82296e-05	0.32564	0.74	0.737	0.355786	1.34115e-11	0.426501	0.796	0.878	2.61752e-07	1.82296e-05	2.6823e-11	0.376071
Nisch	1.38871e-11	0.472287	0.66	0.515	2.71035e-07	0.000626329	0.275506	0.669	0.789	1	0.000626329	2.77742e-11	0.373897
Utrn	1.59133e-11	0.536909	0.54	0.372	3.10581e-07	1.69373e-09	0.52971	0.621	0.618	3.30565e-05	1.69373e-09	3.18267e-11	0.533309
Chd6	8.23691e-07	0.340886	0.605	0.517	0.016076	1.63084e-11	0.585378	0.666	0.698	3.1829e-07	8.23691e-07	3.26167e-11	0.463132
Tra2b	0.00118617	0.261692	0.98	0.979	1	1.65428e-11	0.419463	0.758	0.8	3.22867e-07	0.00118617	3.30857e-11	0.340577
Mecom	2.39924e-11	0.637567	0.735	0.624	4.68259e-07	8.08916e-06	0.46444	0.618	0.644	0.157876	8.08916e-06	4.79847e-11	0.551004
2810403A07Rik	1.88065e-05	0.457063	0.55	0.478	0.367046	2.5346e-11	0.487384	0.57	0.524	4.94677e-07	1.88065e-05	5.06919e-11	0.472224
Prrc2b	2.69317e-11	0.559472	0.585	0.437	5.25626e-07	1.65652e-08	0.547764	0.605	0.641	0.000323304	1.65652e-08	5.38635e-11	0.553618
Kdm5a	5.30702e-06	0.348955	0.525	0.43	0.103577	2.69633e-11	0.472426	0.739	0.784	5.26243e-07	5.30702e-06	5.39266e-11	0.41069
Safb2	0.00277556	0.300276	0.45	0.418	1	3.08947e-11	0.510059	0.72	0.752	6.02972e-07	0.00277556	6.17894e-11	0.405168
Gcnt2	5.05257e-11	0.545529	0.805	0.78	9.8611e-07	0.0266548	0.334366	0.5	0.55	1	0.0266548	1.01051e-10	0.439948
Dync1h1	7.05554e-08	0.426621	0.51	0.395	0.00137703	5.217e-11	0.572302	0.634	0.61	1.0182e-06	7.05554e-08	1.0434e-10	0.499462
Acin1	1.52494e-06	0.302065	0.82	0.829	0.0297623	5.71956e-11	0.451439	0.78	0.844	1.11629e-06	1.52494e-06	1.14391e-10	0.376752
Ube3a	0.00026611	0.268699	0.67	0.665	1	6.12546e-11	0.592598	0.678	0.698	1.19551e-06	0.00026611	1.22509e-10	0.430649
Muc13	7.00198e-11	0.636174	0.71	0.578	1.36658e-06	2.11349e-07	0.496167	0.561	0.541	0.0041249	2.11349e-07	1.4004e-10	0.56617
Ptk2b	0.0021786	0.271917	0.395	0.33	1	7.14667e-11	0.554318	0.602	0.567	1.39482e-06	0.0021786	1.42933e-10	0.413118
Psap	9.33226e-10	0.481867	0.795	0.723	1.82138e-05	7.19278e-11	0.410524	0.764	0.838	1.40382e-06	9.33226e-10	1.43856e-10	0.446196
Smarca2	8.0319e-11	0.550878	0.66	0.564	1.56758e-06	3.62959e-06	0.456548	0.529	0.528	0.0708388	3.62959e-06	1.60638e-10	0.503713
Epb41	7.90968e-07	0.413275	0.46	0.348	0.0154373	1.04142e-10	0.551944	0.659	0.641	2.03254e-06	7.90968e-07	2.08284e-10	0.48261
Slc38a1	5.0451e-08	0.41498	0.73	0.685	0.000984652	1.08809e-10	0.459832	0.854	0.937	2.12363e-06	5.0451e-08	2.17619e-10	0.437406
Tcf4	1.16641e-10	0.409299	0.805	0.729	2.27648e-06	1.6865e-09	0.417058	0.771	0.828	3.29155e-05	1.6865e-09	2.33281e-10	0.413178
AC149090.1	1.36489e-10	0.470612	0.9	0.904	2.66385e-06	0.00149466	0.317153	0.675	0.787	1	0.00149466	2.72978e-10	0.393882
Pbx1	1.80745e-10	0.820216	0.695	0.572	3.5276e-06	4.3592e-05	0.372576	0.631	0.648	0.850784	4.3592e-05	3.6149e-10	0.596396
Sun2	6.43186e-07	0.408776	0.535	0.405	0.0125531	1.83643e-10	0.576045	0.541	0.51	3.58415e-06	6.43186e-07	3.67285e-10	0.492411
mt-Atp8	1.94496e-10	0.440463	0.965	0.972	3.79598e-06	0.0651411	0.338604	0.503	0.581	1	0.0651411	3.88993e-10	0.389534
Treml2	2.19514e-10	0.429217	0.715	0.59	4.28425e-06	0.0551958	0.293059	0.366	0.385	1	0.0551958	4.39027e-10	0.361138
Kdm2a	2.2243e-10	0.515318	0.64	0.522	4.34117e-06	4.61667e-08	0.511146	0.646	0.692	0.000901035	4.61667e-08	4.4486e-10	0.513232
Hipk1	3.21749e-10	0.491906	0.555	0.416	6.27957e-06	2.76876e-05	0.504125	0.548	0.583	0.540378	2.76876e-05	6.43498e-10	0.498015
Atf7ip	3.38921e-10	0.442145	0.58	0.448	6.61472e-06	0.00111197	0.46708	0.481	0.496	1	0.00111197	6.77842e-10	0.454612
Plxnc1	3.88737e-10	0.583833	0.45	0.297	7.58697e-06	0.139777	0.326956	0.328	0.335	1	0.139777	7.77473e-10	0.455394
Slc18a2	4.15038e-10	0.63347	0.425	0.263	8.10029e-06	1.80506e-08	0.550708	0.459	0.377	0.000352294	1.80506e-08	8.30075e-10	0.592089
Itga4	4.28718e-10	0.533536	0.645	0.528	8.36728e-06	5.30665e-05	0.472992	0.43	0.405	1	5.30665e-05	8.57435e-10	0.503264
Foxp1	4.7679e-10	0.351481	0.875	0.855	9.30551e-06	0.0101607	0.275806	0.71	0.813	1	0.0101607	9.53579e-10	0.313643
Usp15	0.00288335	0.252239	0.6	0.603	1	4.82887e-10	0.49044	0.694	0.714	9.4245e-06	0.00288335	9.65774e-10	0.37134
Cdc42bpa	4.323e-08	0.286613	0.28	0.154	0.00084372	5.25511e-10	0.512091	0.408	0.303	1.02564e-05	4.323e-08	1.05102e-09	0.399352
Taf1d	2.38544e-07	0.351515	0.84	0.843	0.00465566	5.61653e-10	0.432652	0.812	0.895	1.09618e-05	2.38544e-07	1.12331e-09	0.392084
Cltc	3.78903e-05	0.342086	0.565	0.502	0.739505	5.79211e-10	0.485869	0.697	0.735	1.13045e-05	3.78903e-05	1.15842e-09	0.413978
Birc6	0.000151857	0.350389	0.575	0.533	1	6.23505e-10	0.558402	0.646	0.676	1.2169e-05	0.000151857	1.24701e-09	0.454396
Ccar1	0.00111171	0.274824	0.65	0.641	1	6.36302e-10	0.448051	0.732	0.802	1.24187e-05	0.00111171	1.2726e-09	0.361437
Golga4	6.4636e-10	0.410036	0.48	0.333	1.2615e-05	4.76164e-09	0.580246	0.624	0.638	9.29329e-05	4.76164e-09	1.29272e-09	0.495141
Nrd1	3.23081e-05	0.32789	0.55	0.484	0.630558	6.59227e-10	0.55611	0.58	0.575	1.28661e-05	3.23081e-05	1.31845e-09	0.442
Syncrip	2.54967e-05	0.299527	0.695	0.666	0.497619	6.85319e-10	0.448445	0.723	0.776	1.33754e-05	2.54967e-05	1.37064e-09	0.373986
Slc2a3	8.15005e-10	0.427165	0.465	0.311	1.59065e-05	1.37234e-08	0.600618	0.541	0.509	0.000267839	1.37234e-08	1.63001e-09	0.513892
Atp11b	8.46017e-10	0.368224	0.735	0.69	1.65117e-05	8.3116e-10	0.436868	0.717	0.792	1.62217e-05	8.46017e-10	1.66232e-09	0.402546
Ppp1r13b	0.00863179	0.259052	0.385	0.331	1	8.34966e-10	0.520878	0.596	0.584	1.6296e-05	0.00863179	1.66993e-09	0.389965
Vps13a	0.000250547	0.325026	0.615	0.591	1	8.37286e-10	0.519868	0.564	0.533	1.63413e-05	0.000250547	1.67457e-09	0.422447
Uhrf2	1.41943e-06	0.350538	0.635	0.572	0.0277031	1.09899e-09	0.502894	0.745	0.757	2.14489e-05	1.41943e-06	2.19797e-09	0.426716
Itgb3	1.20993e-09	0.446299	0.245	0.116	2.36143e-05	0.0185829	0.354851	0.261	0.233	1	0.0185829	2.41987e-09	0.400575
Fchsd2	1.4329e-09	0.470986	0.61	0.497	2.79658e-05	1.16413e-08	0.672278	0.51	0.466	0.000227203	1.16413e-08	2.86579e-09	0.571632
Tcf12	0.000328316	0.324802	0.43	0.355	1	1.49228e-09	0.499602	0.57	0.548	2.91249e-05	0.000328316	2.98457e-09	0.412202
Osbpl8	1.60468e-09	0.497333	0.63	0.509	3.13185e-05	1.66454e-05	0.445187	0.611	0.67	0.324869	1.66454e-05	3.20936e-09	0.47126
Rsrc2	0.00138045	0.284785	0.765	0.781	1	1.70081e-09	0.391739	0.838	0.892	3.31947e-05	0.00138045	3.40162e-09	0.338262
Galc	1.80139e-09	0.273606	0.27	0.135	3.51578e-05	0.00204397	0.362244	0.306	0.263	1	0.00204397	3.60279e-09	0.317925
Pear1	0.000511747	0.3204	0.4	0.332	1	1.8129e-09	0.599592	0.567	0.52	3.53824e-05	0.000511747	3.62581e-09	0.459996
Nsd1	1.90298e-09	0.472397	0.735	0.645	3.71404e-05	1.31637e-06	0.439301	0.605	0.628	0.0256916	1.31637e-06	3.80595e-09	0.455849
Csnk1a1	3.76148e-05	0.299813	0.9	0.906	0.734128	1.97634e-09	0.381592	0.86	0.937	3.85722e-05	3.76148e-05	3.95267e-09	0.340702
R3hdm1	2.33221e-09	0.413915	0.67	0.594	4.55178e-05	6.70978e-06	0.358763	0.64	0.689	0.130955	6.70978e-06	4.66442e-09	0.386339
Notch2	7.31494e-05	0.293349	0.43	0.335	1	2.3404e-09	0.523827	0.398	0.302	4.56776e-05	7.31494e-05	4.6808e-09	0.408588
Trim44	2.56156e-09	0.396602	0.625	0.512	4.9994e-05	2.35947e-05	0.411736	0.51	0.498	0.460498	2.35947e-05	5.12312e-09	0.404169
Lcp1	0.000127528	0.309396	0.755	0.783	1	2.59695e-09	0.458229	0.79	0.842	5.06846e-05	0.000127528	5.1939e-09	0.383812
Kdm5b	2.55331e-05	0.319976	0.525	0.432	0.498329	2.64082e-09	0.535402	0.586	0.562	5.1541e-05	2.55331e-05	5.28165e-09	0.427689
Ppp1cb	2.73891e-09	0.465139	0.64	0.529	5.34552e-05	0.0136554	0.301367	0.592	0.7	1	0.0136554	5.47781e-09	0.383253
Gatad2b	0.000114002	0.341387	0.505	0.434	1	2.78512e-09	0.43208	0.745	0.802	5.43572e-05	0.000114002	5.57024e-09	0.386733
Runx1	8.03527e-09	0.471187	0.695	0.623	0.000156824	3.01249e-09	0.563994	0.624	0.642	5.87948e-05	8.03527e-09	6.02498e-09	0.517591
Far1	0.000200589	0.290184	0.405	0.313	1	3.22499e-09	0.500154	0.513	0.464	6.29421e-05	0.000200589	6.44997e-09	0.395169
Tnrc18	0.00028845	0.34635	0.455	0.388	1	3.29177e-09	0.519294	0.602	0.595	6.42454e-05	0.00028845	6.58354e-09	0.432822
Foxn3	0.124118	0.2686	0.61	0.653	1	3.49279e-09	0.510201	0.726	0.803	6.81687e-05	0.124118	6.98558e-09	0.389401
Gtf2i	3.61484e-09	0.504695	0.65	0.576	7.05509e-05	0.574923	0.268528	0.424	0.508	1	0.574923	7.22968e-09	0.386612
Zzef1	3.7533e-09	0.366886	0.315	0.178	7.32531e-05	0.000399494	0.384938	0.389	0.357	1	0.000399494	7.50659e-09	0.375912
Zfp292	3.85744e-06	0.357363	0.62	0.557	0.0752857	3.81028e-09	0.555168	0.631	0.647	7.43653e-05	3.85744e-06	7.62057e-09	0.456266
Brd2	4.40584e-09	0.371173	0.695	0.625	8.59887e-05	0.197743	0.264295	0.564	0.647	1	0.197743	8.81167e-09	0.317734
Erbin	1.11463e-06	0.381256	0.605	0.521	0.0217541	4.4412e-09	0.597343	0.589	0.596	8.66789e-05	1.11463e-06	8.8824e-09	0.489299
Tra2a	4.6939e-09	0.37071	0.89	0.902	9.16109e-05	2.97879e-08	0.37345	0.787	0.875	0.00058137	2.97879e-08	9.38781e-09	0.37208
Cnot6l	0.00109905	0.25164	0.65	0.615	1	5.02487e-09	0.487246	0.704	0.74	9.80704e-05	0.00109905	1.00497e-08	0.369443
Fnbp1l	3.41516e-05	0.356439	0.48	0.402	0.666537	5.93924e-09	0.544352	0.538	0.5	0.000115916	3.41516e-05	1.18785e-08	0.450395
Gigyf2	6.00007e-09	0.372711	0.48	0.335	0.000117103	0.000285643	0.389576	0.459	0.441	1	0.000285643	1.20001e-08	0.381144
Fosl2	0.000597663	0.269243	0.295	0.212	1	6.21868e-09	0.542857	0.675	0.691	0.00012137	0.000597663	1.24374e-08	0.40605
Caprin1	6.29343e-09	0.348232	0.825	0.81	0.000122829	3.11081e-06	0.364967	0.662	0.731	0.0607136	3.11081e-06	1.25869e-08	0.3566
Vcp	6.62e-09	0.354539	0.8	0.832	0.000129202	1.69939e-05	0.333077	0.78	0.903	0.331671	1.69939e-05	1.324e-08	0.343808
Stat3	6.74762e-09	0.513275	0.64	0.518	0.000131693	2.46046e-07	0.431108	0.729	0.828	0.00480208	2.46046e-07	1.34952e-08	0.472191
Rc3h1	2.82936e-06	0.279114	0.41	0.29	0.0552207	7.39026e-09	0.571764	0.573	0.563	0.000144236	2.82936e-06	1.47805e-08	0.425439
Safb	0.000500143	0.278689	0.465	0.405	1	7.8971e-09	0.584152	0.576	0.563	0.000154128	0.000500143	1.57942e-08	0.43142
Rest	9.84059e-06	0.315298	0.61	0.546	0.192059	9.78929e-09	0.457816	0.793	0.861	0.000191058	9.84059e-06	1.95786e-08	0.386557
Atp8a1	1.05903e-08	0.457449	0.455	0.303	0.000206691	0.0122307	0.36515	0.341	0.328	1	0.0122307	2.11806e-08	0.4113
Cdk17	1.14372e-08	0.420712	0.53	0.395	0.00022322	0.0113235	0.369833	0.58	0.68	1	0.0113235	2.28744e-08	0.395273
Mib1	1.37318e-05	0.318619	0.34	0.234	0.268004	1.48735e-08	0.484107	0.506	0.452	0.000290285	1.37318e-05	2.97469e-08	0.401363
Nceh1	1.56341e-08	0.402146	0.635	0.507	0.000305131	0.00101276	0.4476	0.538	0.563	1	0.00101276	3.12682e-08	0.424873
Tm9sf3	1.7029e-08	0.411949	0.82	0.817	0.000332355	1.23265e-07	0.333564	0.818	0.92	0.00240577	1.23265e-07	3.4058e-08	0.372757
March6	8.50457e-08	0.400701	0.385	0.255	0.00165984	1.75037e-08	0.458164	0.522	0.486	0.000341619	8.50457e-08	3.50074e-08	0.429433
Sgms1	1.80651e-08	0.505252	0.505	0.373	0.000352577	0.00305906	0.331149	0.433	0.44	1	0.00305906	3.61303e-08	0.4182
Dennd4a	3.85642e-07	0.433885	0.44	0.325	0.00752657	1.88484e-08	0.472276	0.758	0.822	0.000367865	3.85642e-07	3.76968e-08	0.45308
Cdk6	6.21363e-05	0.461613	0.765	0.731	1	2.01541e-08	0.573711	0.704	0.721	0.000393348	6.21363e-05	4.03083e-08	0.517662
Chd9	8.66275e-08	0.379399	0.67	0.588	0.00169071	2.04813e-08	0.588506	0.608	0.592	0.000399734	8.66275e-08	4.09626e-08	0.483952
Cbl	2.77673e-05	0.379442	0.485	0.413	0.541935	2.36931e-08	0.561862	0.557	0.539	0.000462417	2.77673e-05	4.73861e-08	0.470652
Zfp106	2.41979e-08	0.427904	0.655	0.583	0.000472271	0.0373878	0.362134	0.487	0.556	1	0.0373878	4.83959e-08	0.395019
Atp1a1	2.66374e-08	0.533387	0.695	0.616	0.000519882	9.73685e-08	0.403579	0.739	0.808	0.00190034	9.73685e-08	5.32748e-08	0.468483
Thoc2	0.00117204	0.261692	0.565	0.55	1	2.75273e-08	0.51646	0.608	0.609	0.000537251	0.00117204	5.50546e-08	0.389076
Adam10	3.19194e-08	0.489788	0.62	0.526	0.000622971	0.0105627	0.250423	0.455	0.471	1	0.0105627	6.38389e-08	0.370105
Kmt5b	0.0042153	0.258424	0.38	0.321	1	3.58267e-08	0.451623	0.541	0.502	0.00069923	0.0042153	7.16534e-08	0.355023
Mtf2	0.00467522	0.311261	0.545	0.54	1	4.32217e-08	0.484705	0.653	0.711	0.000843557	0.00467522	8.64433e-08	0.397983
Tob2	4.51855e-08	0.518587	0.575	0.458	0.000881886	0.000235943	0.390354	0.532	0.562	1	0.000235943	9.03711e-08	0.45447
Pum1	2.01189e-07	0.381628	0.72	0.691	0.0039266	4.68563e-08	0.471537	0.707	0.774	0.000914495	2.01189e-07	9.37127e-08	0.426582
Cep350	4.72469e-08	0.328616	0.55	0.418	0.000922117	0.00217817	0.330617	0.424	0.42	1	0.00217817	9.44937e-08	0.329617
Dock2	5.90634e-08	0.330824	0.675	0.581	0.00115274	3.22675e-06	0.412116	0.57	0.587	0.0629764	3.22675e-06	1.18127e-07	0.37147
Nucb1	2.11719e-06	0.400842	0.735	0.695	0.0413212	7.13946e-08	0.375753	0.71	0.762	0.00139341	2.11719e-06	1.42789e-07	0.388297
Hectd1	6.46718e-06	0.35801	0.695	0.652	0.12622	7.22075e-08	0.374055	0.803	0.904	0.00140927	6.46718e-06	1.44415e-07	0.366032
Tcf25	7.51912e-08	0.372748	0.83	0.813	0.00146751	1.03059e-07	0.355673	0.799	0.857	0.0020114	1.03059e-07	1.50382e-07	0.36421
Bod1l	0.0073312	0.268545	0.615	0.623	1	7.81229e-08	0.432092	0.694	0.736	0.00152472	0.0073312	1.56246e-07	0.350318
Ikzf2	7.98686e-08	0.433978	0.555	0.457	0.0015588	0.00165358	0.356642	0.376	0.348	1	0.00165358	1.59737e-07	0.39531
Cnot1	0.00327548	0.272511	0.505	0.477	1	9.99396e-08	0.488623	0.573	0.573	0.00195052	0.00327548	1.99879e-07	0.380567
Prpf8	1.01922e-07	0.445824	0.58	0.472	0.00198921	6.90006e-07	0.442213	0.538	0.541	0.0134668	6.90006e-07	2.03844e-07	0.444019
Hook3	3.50407e-05	0.324265	0.47	0.383	0.683889	1.07751e-07	0.515519	0.567	0.56	0.00210299	3.50407e-05	2.15503e-07	0.419892
Pom121	0.000386831	0.27614	0.37	0.299	1	1.24665e-07	0.490036	0.541	0.531	0.00243308	0.000386831	2.49329e-07	0.383088
Smc5	0.00105731	0.264928	0.405	0.334	1	1.30275e-07	0.483803	0.427	0.355	0.00254257	0.00105731	2.60549e-07	0.374366
Ankrd28	5.17653e-05	0.250621	0.34	0.243	1	1.54711e-07	0.592083	0.503	0.468	0.00301949	5.17653e-05	3.09422e-07	0.421352
Prrc2a	1.6414e-07	0.427759	0.59	0.501	0.00320352	0.000341957	0.420954	0.557	0.622	1	0.000341957	3.28279e-07	0.424357
Tsc22d2	0.00117461	0.29578	0.42	0.337	1	1.66414e-07	0.509615	0.643	0.668	0.0032479	0.00117461	3.32827e-07	0.402698
Por	0.00101747	0.36443	0.52	0.49	1	1.77705e-07	0.445316	0.685	0.736	0.00346827	0.00101747	3.55411e-07	0.404873
Dennd1b	0.0020783	0.25101	0.335	0.268	1	1.82308e-07	0.504549	0.5	0.456	0.0035581	0.0020783	3.64616e-07	0.377779
Phrf1	2.03484e-07	0.263907	0.33	0.204	0.0039714	0.317101	0.25824	0.369	0.428	1	0.317101	4.06969e-07	0.261074
Gata2	2.5517e-07	0.543838	0.545	0.44	0.00498016	0.129222	0.307864	0.484	0.531	1	0.129222	5.10341e-07	0.425851
Glg1	2.82361e-07	0.43416	0.505	0.383	0.00551085	0.000805008	0.351331	0.557	0.602	1	0.000805008	5.64723e-07	0.392745
Suco	3.00114e-07	0.338273	0.535	0.415	0.00585732	0.00369274	0.310202	0.506	0.527	1	0.00369274	6.00228e-07	0.324238
Ascc3	0.000448145	0.284158	0.515	0.454	1	3.22415e-07	0.509988	0.51	0.49	0.00629257	0.000448145	6.44829e-07	0.397073
Tes	0.000269956	0.29555	0.525	0.47	1	3.32383e-07	0.469407	0.694	0.737	0.00648712	0.000269956	6.64766e-07	0.382479
Sp1	2.07499e-06	0.285269	0.385	0.268	0.0404976	3.35831e-07	0.490337	0.411	0.351	0.00655441	2.07499e-06	6.71661e-07	0.387803
Sept9	4.03004e-07	0.330093	0.515	0.396	0.00786543	0.0273037	0.276335	0.404	0.42	1	0.0273037	8.06008e-07	0.303214
Arfgef1	0.000226321	0.338373	0.455	0.385	1	4.04353e-07	0.5479	0.576	0.614	0.00789176	0.000226321	8.08706e-07	0.443137
Smc1a	4.48009e-07	0.352913	0.83	0.835	0.00874379	1.62696e-05	0.348329	0.736	0.805	0.317534	1.62696e-05	8.96018e-07	0.350621
Gcnt1	2.97406e-05	0.255457	0.225	0.132	0.580448	4.61148e-07	0.500657	0.436	0.37	0.00900022	2.97406e-05	9.22296e-07	0.378057
Myo5a	4.67406e-07	0.298649	0.355	0.226	0.00912236	0.00113721	0.400361	0.312	0.279	1	0.00113721	9.34811e-07	0.349505
Ppp6r3	4.96824e-07	0.395375	0.435	0.324	0.00969651	0.000104034	0.46017	0.519	0.555	1	0.000104034	9.93648e-07	0.427772
Sf3b1	4.90151e-05	0.311193	0.885	0.896	0.956628	5.20476e-07	0.264516	0.898	0.971	0.0101581	4.90151e-05	1.04095e-06	0.287854
Ythdc1	5.56343e-07	0.376272	0.81	0.801	0.0108582	1.37299e-06	0.366182	0.732	0.82	0.0267967	1.37299e-06	1.11269e-06	0.371227
Gapvd1	0.000426023	0.293812	0.425	0.356	1	6.64557e-07	0.423254	0.573	0.606	0.0129702	0.000426023	1.32911e-06	0.358533
Ppfia1	6.69632e-07	0.291992	0.385	0.264	0.0130692	0.330879	0.315088	0.338	0.374	1	0.330879	1.33926e-06	0.30354
Zeb1	0.00242055	0.251021	0.39	0.319	1	7.21689e-07	0.495888	0.525	0.507	0.0140852	0.00242055	1.44338e-06	0.373454
Nup210	0.0098995	0.310647	0.39	0.349	1	7.292e-07	0.507483	0.49	0.47	0.0142318	0.0098995	1.4584e-06	0.409065
Anapc1	7.39495e-07	0.306506	0.415	0.294	0.0144327	0.0973538	0.322117	0.344	0.364	1	0.0973538	1.47899e-06	0.314312
Xrn1	7.53208e-07	0.416381	0.45	0.342	0.0147004	0.0412475	0.353991	0.373	0.393	1	0.0412475	1.50641e-06	0.385186
Ubr5	1.06928e-06	0.3443	0.43	0.303	0.0208692	8.18268e-07	0.47349	0.497	0.476	0.0159701	1.06928e-06	1.63654e-06	0.408895
Erg	8.66756e-07	0.391014	0.4	0.283	0.0169165	0.000171446	0.293383	0.223	0.16	1	0.000171446	1.73351e-06	0.342198
Man2a2	9.34182e-07	0.342396	0.46	0.338	0.0182324	0.00206996	0.449719	0.408	0.402	1	0.00206996	1.86836e-06	0.396058
Parp14	9.68713e-07	0.329705	0.35	0.224	0.0189064	0.0923785	0.265642	0.268	0.26	1	0.0923785	1.93743e-06	0.297674
Rbm6	0.000410601	0.27524	0.475	0.407	1	1.02339e-06	0.471554	0.576	0.601	0.0199736	0.000410601	2.04679e-06	0.373397
Heg1	1.03124e-06	0.414483	0.37	0.249	0.0201267	1.34117e-06	0.419527	0.334	0.257	0.0261756	1.34117e-06	2.06247e-06	0.417005
Kdm6b	1.08923e-06	0.395316	0.54	0.428	0.0212584	1.54679e-06	0.440596	0.643	0.65	0.0301887	1.54679e-06	2.17845e-06	0.417956
Setx	1.12649e-06	0.33675	0.44	0.323	0.0219857	0.134125	0.356517	0.354	0.384	1	0.134125	2.25298e-06	0.346634
Hnrnpul2	1.33844e-06	0.4446	0.58	0.51	0.0261223	1.3742e-06	0.424608	0.561	0.58	0.0268202	1.3742e-06	2.67688e-06	0.434604
Tnpo1	1.84326e-05	0.274607	0.38	0.287	0.35975	1.45842e-06	0.413963	0.516	0.495	0.0284639	1.84326e-05	2.91683e-06	0.344285
Cflar	1.46778e-06	0.315843	0.48	0.364	0.0286466	0.00288361	0.397353	0.513	0.559	1	0.00288361	2.93555e-06	0.356598
Exoc6b	1.48466e-06	0.398434	0.315	0.201	0.0289762	0.00522073	0.282606	0.296	0.26	1	0.00522073	2.96933e-06	0.34052
Spred1	2.882e-06	0.351088	0.385	0.271	0.0562479	1.49493e-06	0.446074	0.513	0.476	0.0291766	2.882e-06	2.98986e-06	0.398581
Rreb1	1.5163e-06	0.314286	0.405	0.285	0.0295936	0.173225	0.295857	0.312	0.331	1	0.173225	3.03259e-06	0.305071
Mbtd1	1.5474e-06	0.364804	0.495	0.384	0.0302005	0.00372778	0.379228	0.535	0.588	1	0.00372778	3.09479e-06	0.372016
Esyt2	1.63645e-06	0.340273	0.28	0.173	0.0319387	6.96931e-05	0.464423	0.5	0.497	1	6.96931e-05	3.2729e-06	0.402348
Cd93	2.04918e-06	0.379011	0.555	0.456	0.0399938	0.000183424	0.47613	0.618	0.677	1	0.000183424	4.09835e-06	0.42757
Arid2	0.000576767	0.349037	0.495	0.431	1	2.21565e-06	0.47924	0.522	0.51	0.0432429	0.000576767	4.4313e-06	0.414139
Larp1	2.30497e-06	0.381311	0.59	0.512	0.0449861	2.5069e-06	0.385643	0.592	0.618	0.0489273	2.5069e-06	4.60994e-06	0.383477
Rnf213	2.39568e-06	0.38006	0.415	0.303	0.0467565	0.670994	0.264023	0.264	0.293	1	0.670994	4.79136e-06	0.322041
Stt3a	0.00222162	0.258453	0.505	0.461	1	2.41247e-06	0.490231	0.599	0.622	0.0470842	0.00222162	4.82493e-06	0.374342
Man1a	2.58379e-06	0.434888	0.535	0.456	0.0504279	6.62522e-05	0.469356	0.656	0.737	1	6.62522e-05	5.16758e-06	0.452122
Madd	2.92313e-06	0.272165	0.325	0.212	0.0570507	0.000141388	0.425274	0.592	0.641	1	0.000141388	5.84624e-06	0.34872
Mast4	2.96814e-06	0.395752	0.49	0.387	0.0579291	5.48047e-05	0.520508	0.525	0.534	1	5.48047e-05	5.93627e-06	0.45813
Arhgap45	3.02724e-06	0.390983	0.695	0.648	0.0590827	3.01587e-06	0.479317	0.682	0.716	0.0588607	3.02724e-06	6.03173e-06	0.43515
Ulk1	3.08315e-06	0.276842	0.3	0.191	0.0601739	0.00759907	0.314979	0.468	0.493	1	0.00759907	6.16629e-06	0.29591
Sbno1	3.02196e-05	0.335074	0.61	0.57	0.589796	3.09558e-06	0.481078	0.678	0.749	0.0604163	3.02196e-05	6.19114e-06	0.408076
Pcf11	3.11908e-06	0.440972	0.515	0.426	0.060875	1.14209e-05	0.466601	0.519	0.533	0.222903	1.14209e-05	6.23814e-06	0.453786
Zfp608	3.28938e-06	0.413453	0.595	0.543	0.0641988	0.0366243	0.269599	0.347	0.345	1	0.0366243	6.57875e-06	0.341526
Nfic	3.30343e-06	0.40623	0.7	0.648	0.064473	0.606057	0.274321	0.497	0.59	1	0.606057	6.60685e-06	0.340275
Aff1	3.59308e-06	0.288671	0.295	0.185	0.0701261	0.00285002	0.380112	0.401	0.395	1	0.00285002	7.18614e-06	0.334392
Ankrd13a	3.75357e-06	0.347099	0.79	0.783	0.0732585	3.95706e-05	0.352547	0.669	0.745	0.772299	3.95706e-05	7.50713e-06	0.349823
Abca2	3.99371e-06	0.279199	0.38	0.268	0.0779453	0.092271	0.277196	0.309	0.314	1	0.092271	7.98741e-06	0.278198
Btbd7	4.29124e-06	0.335028	0.495	0.395	0.0837522	1.21085e-05	0.434748	0.58	0.618	0.236321	1.21085e-05	8.58247e-06	0.384888
Cpsf6	0.000290151	0.335742	0.57	0.509	1	4.41949e-06	0.390572	0.621	0.684	0.0862553	0.000290151	8.83897e-06	0.363157
Atp2a3	4.66906e-06	0.429567	0.435	0.336	0.0911261	0.0316745	0.331906	0.357	0.36	1	0.0316745	9.33811e-06	0.380737
Aftph	5.32563e-06	0.367826	0.455	0.354	0.10394	9.47909e-06	0.436689	0.51	0.509	0.185003	9.47909e-06	1.06512e-05	0.402258
Zdhhc20	0.00122158	0.254152	0.38	0.314	1	5.35298e-06	0.397804	0.64	0.682	0.104474	0.00122158	1.07059e-05	0.325978
Ctdsp2	5.60457e-06	0.43938	0.54	0.46	0.109384	0.124323	0.315896	0.532	0.614	1	0.124323	1.12091e-05	0.377638
Ep300	0.0126167	0.269103	0.455	0.421	1	5.71609e-06	0.494121	0.573	0.621	0.111561	0.0126167	1.14321e-05	0.381612
Itpkb	5.78558e-06	0.319783	0.325	0.214	0.112917	0.0278968	0.326797	0.535	0.596	1	0.0278968	1.15711e-05	0.32329
Aplp2	5.80159e-06	0.45427	0.625	0.561	0.11323	0.000218587	0.342609	0.646	0.692	1	0.000218587	1.16032e-05	0.398439
Gpatch8	6.01757e-06	0.345599	0.615	0.558	0.117445	0.000164979	0.336338	0.653	0.723	1	0.000164979	1.20351e-05	0.340968
Cavin1	6.48749e-06	0.269962	0.215	0.121	0.126616	0.000449079	0.28248	0.283	0.224	1	0.000449079	1.29749e-05	0.276221
Setd7	9.99573e-06	0.29026	0.41	0.296	0.195087	7.69565e-06	0.495496	0.455	0.422	0.150196	9.99573e-06	1.53912e-05	0.392878
Rbm26	0.00380063	0.296605	0.585	0.578	1	7.8846e-06	0.427408	0.583	0.62	0.153884	0.00380063	1.57691e-05	0.362006
Ubr2	6.6996e-05	0.296437	0.445	0.372	1	8.13229e-06	0.378649	0.529	0.521	0.158718	6.6996e-05	1.62645e-05	0.337543
Nufip2	0.000330233	0.282165	0.575	0.525	1	8.6181e-06	0.491426	0.561	0.576	0.168199	0.000330233	1.72361e-05	0.386796
Ppp1r12a	0.000137885	0.332671	0.6	0.537	1	8.78597e-06	0.401272	0.694	0.791	0.171476	0.000137885	1.75719e-05	0.366971
Map7	0.00162448	0.257197	0.405	0.344	1	8.82403e-06	0.403051	0.484	0.47	0.172219	0.00162448	1.7648e-05	0.330124
Dnmt3a	8.94323e-06	0.301998	0.37	0.268	0.174545	5.42166e-05	0.463523	0.487	0.484	1	5.42166e-05	1.78864e-05	0.382761
Dach1	9.21887e-06	0.340114	0.33	0.223	0.179925	0.0710175	0.283298	0.242	0.229	1	0.0710175	1.84377e-05	0.311706
Erap1	9.73088e-06	0.317979	0.455	0.353	0.189918	0.0230519	0.304141	0.414	0.434	1	0.0230519	1.94617e-05	0.31106
Srsf1	9.82331e-06	0.36678	0.61	0.573	0.191722	2.63034e-05	0.48907	0.57	0.62	0.513363	2.63034e-05	1.96465e-05	0.427925
Ssh2	0.00469443	0.304287	0.41	0.361	1	1.0277e-05	0.548022	0.554	0.581	0.200576	0.00469443	2.05539e-05	0.426155
Kat6a	1.42711e-05	0.327851	0.465	0.374	0.278529	1.03084e-05	0.443291	0.443	0.409	0.201189	1.42711e-05	2.06167e-05	0.385571
Dido1	0.00636345	0.272697	0.435	0.382	1	1.06443e-05	0.364052	0.481	0.462	0.207744	0.00636345	2.12884e-05	0.318374
Hp1bp3	1.08238e-05	0.289653	0.785	0.817	0.211247	0.00853161	0.323422	0.621	0.695	1	0.00853161	2.16474e-05	0.306537
Smchd1	0.000621819	0.297976	0.62	0.613	1	1.09896e-05	0.37773	0.691	0.769	0.214485	0.000621819	2.19792e-05	0.337853
Med13l	1.14785e-05	0.309211	0.57	0.486	0.224026	1.20407e-05	0.438326	0.666	0.727	0.234998	1.20407e-05	2.29569e-05	0.373768
Herc2	1.32703e-05	0.332624	0.44	0.354	0.258996	0.003373	0.30601	0.366	0.357	1	0.003373	2.65404e-05	0.319317
Zmym4	4.2305e-05	0.28112	0.535	0.453	0.825667	1.39798e-05	0.438629	0.465	0.448	0.272845	4.2305e-05	2.79595e-05	0.359874
Prpf38b	9.10151e-05	0.322732	0.68	0.68	1	1.6708e-05	0.378367	0.682	0.778	0.326089	9.10151e-05	3.34156e-05	0.350549
Rab8b	1.68007e-05	0.330413	0.57	0.489	0.3279	0.00875233	0.319266	0.596	0.679	1	0.00875233	3.36012e-05	0.324839
Foxo3	1.69664e-05	0.324829	0.44	0.331	0.331134	0.0177333	0.312206	0.328	0.315	1	0.0177333	3.39326e-05	0.318517
Cpne2	1.79542e-05	0.355845	0.705	0.673	0.350412	0.00133536	0.324613	0.64	0.708	1	0.00133536	3.5908e-05	0.340229
Itgb1	1.81506e-05	0.402512	0.75	0.748	0.354246	0.00364493	0.252539	0.726	0.843	1	0.00364493	3.6301e-05	0.327525
Dmxl1	1.87507e-05	0.341458	0.4	0.303	0.365957	0.000559955	0.467403	0.459	0.464	1	0.000559955	3.7501e-05	0.40443
Lrrc58	1.94807e-05	0.353123	0.45	0.372	0.380205	0.0302424	0.343246	0.497	0.562	1	0.0302424	3.89611e-05	0.348185
Uggt1	2.15126e-05	0.317727	0.34	0.246	0.419861	0.0827326	0.290311	0.379	0.402	1	0.0827326	4.30247e-05	0.304019
Iqgap2	2.26671e-05	0.324618	0.695	0.68	0.442394	0.00543245	0.290158	0.605	0.674	1	0.00543245	4.53337e-05	0.307388
Arid1b	2.30575e-05	0.423608	0.57	0.503	0.450014	0.0253771	0.361178	0.439	0.479	1	0.0253771	4.61145e-05	0.392393
Fam168b	3.54364e-05	0.347359	0.45	0.373	0.691613	2.32196e-05	0.424972	0.525	0.523	0.453178	3.54364e-05	4.64387e-05	0.386166
Ivns1abp	2.32767e-05	0.328591	0.595	0.556	0.454292	2.86796e-05	0.454372	0.605	0.67	0.559741	2.86796e-05	4.65529e-05	0.391482
Rnf4	2.42622e-05	0.339275	0.59	0.546	0.473526	0.0691852	0.258937	0.564	0.665	1	0.0691852	4.85239e-05	0.299106
Clip1	0.00015552	0.321492	0.39	0.301	1	2.50826e-05	0.469602	0.49	0.488	0.489537	0.00015552	5.01645e-05	0.395547
Hcfc1	2.59465e-05	0.284994	0.405	0.299	0.506399	0.316823	0.259446	0.36	0.408	1	0.316823	5.18924e-05	0.27222
Pdzd8	0.00228437	0.284681	0.355	0.279	1	2.60915e-05	0.387866	0.494	0.478	0.509228	0.00228437	5.21824e-05	0.336274
Sf3b3	2.62276e-05	0.32358	0.71	0.661	0.511884	4.1016e-05	0.370764	0.666	0.745	0.800509	4.1016e-05	5.24545e-05	0.347172
Tle3	2.79914e-05	0.272715	0.33	0.224	0.546308	0.0907403	0.322891	0.385	0.42	1	0.0907403	5.5982e-05	0.297803
Smarca4	2.86024e-05	0.375118	0.495	0.425	0.558233	0.000163108	0.378827	0.564	0.606	1	0.000163108	5.7204e-05	0.376973
Syne2	2.90914e-05	0.314725	0.275	0.18	0.567777	0.198461	0.276146	0.232	0.227	1	0.198461	5.81819e-05	0.295435
Dhx9	3.21408e-05	0.306445	0.715	0.727	0.627292	0.0010167	0.372683	0.564	0.632	1	0.0010167	6.42806e-05	0.339564
Qk	8.91917e-05	0.283539	0.56	0.519	1	3.24373e-05	0.401326	0.637	0.707	0.633079	8.91917e-05	6.48735e-05	0.342433
Elk3	0.0504995	0.251065	0.465	0.452	1	3.33167e-05	0.437792	0.548	0.545	0.650242	0.0504995	6.66323e-05	0.344428
Akap11	3.34021e-05	0.263811	0.285	0.188	0.651908	0.137642	0.288611	0.213	0.205	1	0.137642	6.6803e-05	0.276211
Sec61a1	0.0186417	0.266793	0.405	0.376	1	3.43161e-05	0.412487	0.586	0.645	0.669748	0.0186417	6.86311e-05	0.33964
Lncpint	3.43509e-05	0.313565	0.335	0.234	0.670427	0.000118225	0.411018	0.443	0.411	1	0.000118225	6.87006e-05	0.362292
Qsox1	3.62257e-05	0.360724	0.395	0.309	0.707016	0.00287367	0.355592	0.392	0.386	1	0.00287367	7.245e-05	0.358158
Actn4	3.62975e-05	0.322705	0.56	0.487	0.708418	0.0616061	0.297533	0.551	0.659	1	0.0616061	7.25936e-05	0.310119
Pds5a	3.74955e-05	0.344993	0.55	0.479	0.731799	9.8467e-05	0.479249	0.561	0.607	1	9.8467e-05	7.49895e-05	0.412121
Clint1	4.32344e-05	0.312535	0.685	0.682	0.843805	0.000323317	0.279148	0.682	0.78	1	0.000323317	8.64668e-05	0.295842
Atg2a	4.34722e-05	0.339938	0.37	0.274	0.848447	0.234091	0.28038	0.303	0.327	1	0.234091	8.69425e-05	0.310159
Zc3h7a	4.43847e-05	0.256067	0.445	0.358	0.866256	5.34923e-05	0.452563	0.596	0.658	1	5.34923e-05	8.87674e-05	0.354315
Elmo1	0.00138251	0.256531	0.62	0.59	1	4.52887e-05	0.419195	0.662	0.754	0.8839	0.00138251	9.05754e-05	0.337863
Mob1a	0.00832522	0.259704	0.405	0.379	1	4.53545e-05	0.410145	0.535	0.548	0.885184	0.00832522	9.0707e-05	0.334924
Msl2	5.08965e-05	0.292001	0.36	0.274	0.993347	4.56891e-05	0.38959	0.414	0.387	0.891713	5.08965e-05	9.1376e-05	0.340796
Stag2	4.63164e-05	0.339108	0.675	0.643	0.903957	0.000679329	0.41507	0.522	0.575	1	0.000679329	9.26307e-05	0.377089
Trip11	0.000628719	0.293601	0.405	0.335	1	5.07314e-05	0.523752	0.487	0.503	0.990125	0.000628719	0.00010146	0.408677
Pura	5.09988e-05	0.374013	0.78	0.786	0.995344	0.00163002	0.305039	0.697	0.798	1	0.00163002	0.000101995	0.339526
Cdk12	5.23773e-05	0.279548	0.515	0.435	1	0.00629299	0.321156	0.589	0.684	1	0.00629299	0.000104752	0.300352
Pik3ip1	5.52754e-05	0.349581	0.615	0.555	1	0.021914	0.359967	0.494	0.534	1	0.021914	0.000110548	0.354774
Mprip	5.79075e-05	0.278097	0.6	0.549	1	8.41972e-05	0.365033	0.611	0.7	1	8.41972e-05	0.000115812	0.321565
Rnf38	0.000136647	0.282408	0.285	0.201	1	5.79507e-05	0.429459	0.35	0.302	1	0.000136647	0.000115898	0.355934
Pik3r1	6.08704e-05	0.344188	0.65	0.621	1	0.0461514	0.31176	0.535	0.611	1	0.0461514	0.000121737	0.327974
Eif4a2	6.34458e-05	0.350787	0.785	0.792	1	0.00456638	0.270669	0.669	0.77	1	0.00456638	0.000126888	0.310728
Mga	6.37563e-05	0.282449	0.505	0.437	1	0.00420278	0.403112	0.411	0.413	1	0.00420278	0.000127509	0.342781
Kansl1	0.0289234	0.260515	0.565	0.567	1	6.5698e-05	0.353166	0.631	0.721	1	0.0289234	0.000131392	0.30684
Ldb1	7.40633e-05	0.262445	0.49	0.417	1	0.239133	0.33573	0.398	0.467	1	0.239133	0.000148121	0.299088
Ppp4r3b	7.62146e-05	0.348466	0.555	0.493	1	0.311941	0.253454	0.414	0.476	1	0.311941	0.000152423	0.30096
Apc	0.00093108	0.251572	0.39	0.306	1	7.919e-05	0.451794	0.465	0.465	1	0.00093108	0.000158374	0.351683
Ccnt1	0.000109039	0.353027	0.56	0.509	1	8.84496e-05	0.371904	0.659	0.732	1	0.000109039	0.000176891	0.362466
Bicd1	9.45971e-05	0.254863	0.305	0.21	1	0.0990958	0.268157	0.21	0.193	1	0.0990958	0.000189185	0.26151
Bcl11a	0.000173216	0.354894	0.775	0.789	1	9.69689e-05	0.448942	0.605	0.658	1	0.000173216	0.000193928	0.401918
Ctsd	0.000100453	0.324873	0.72	0.741	1	0.00133967	0.287573	0.796	0.905	1	0.00133967	0.000200897	0.306223
Zmynd11	0.000865972	0.28127	0.56	0.523	1	0.000102876	0.402001	0.583	0.633	1	0.000865972	0.000205742	0.341635
Xiap	0.000106372	0.353935	0.445	0.386	1	0.00460378	0.343257	0.424	0.426	1	0.00460378	0.000212733	0.348596
Rif1	0.000106831	0.328744	0.52	0.466	1	0.00328436	0.402551	0.529	0.557	1	0.00328436	0.000213652	0.365647
Golgb1	0.00010825	0.37946	0.57	0.512	1	0.00054874	0.39008	0.535	0.559	1	0.00054874	0.000216488	0.38477
Baz1b	0.00010978	0.340872	0.53	0.478	1	0.000311484	0.367631	0.551	0.579	1	0.000311484	0.000219548	0.354251
Trrap	0.00044586	0.332752	0.375	0.309	1	0.000112688	0.402645	0.398	0.365	1	0.00044586	0.000225362	0.367699
Arhgef12	0.000123671	0.269996	0.26	0.172	1	0.00645725	0.341133	0.366	0.353	1	0.00645725	0.000247327	0.305564
Zfand5	0.000147577	0.268726	0.855	0.886	1	0.000126218	0.299532	0.834	0.923	1	0.000147577	0.00025242	0.284129
Cpt1a	0.000145955	0.315928	0.35	0.266	1	0.00235145	0.345598	0.344	0.315	1	0.00235145	0.000291889	0.330763
Ncoa2	0.000149737	0.287693	0.35	0.259	1	0.00518591	0.398307	0.516	0.567	1	0.00518591	0.000299451	0.343
Bdp1	0.000150432	0.255407	0.395	0.299	1	0.00585939	0.399371	0.452	0.478	1	0.00585939	0.000300842	0.327389
Larp4b	0.000155792	0.28685	0.455	0.369	1	0.0100429	0.282613	0.541	0.615	1	0.0100429	0.000311559	0.284732
Cdk11b	0.000155893	0.368444	0.765	0.757	1	0.000546867	0.378382	0.672	0.75	1	0.000546867	0.000311762	0.373413
Kctd12	0.000159166	0.31929	0.43	0.342	1	0.0798129	0.380532	0.417	0.466	1	0.0798129	0.000318306	0.349911
Lpin2	0.000162721	0.279534	0.45	0.353	1	0.00642102	0.400019	0.506	0.552	1	0.00642102	0.000325416	0.339776
Rsf1	0.000237776	0.283473	0.525	0.463	1	0.000168291	0.407476	0.567	0.61	1	0.000237776	0.000336554	0.345475
Setd1b	0.000170484	0.317777	0.425	0.346	1	0.236921	0.348073	0.382	0.417	1	0.236921	0.000340938	0.332925
Per1	0.000180385	0.307079	0.42	0.332	1	0.430814	0.275059	0.443	0.539	1	0.430814	0.000360738	0.291069
Ccnd2	0.000181598	0.384945	0.815	0.812	1	0.233178	0.273776	0.666	0.812	1	0.233178	0.000363162	0.329361
Zfp445	0.000185487	0.269327	0.425	0.341	1	0.0631052	0.299402	0.322	0.32	1	0.0631052	0.00037094	0.284364
Zufsp	0.00889643	0.270139	0.415	0.365	1	0.000185746	0.421686	0.478	0.472	1	0.00889643	0.000371458	0.345913
Camk2d	0.000187512	0.364216	0.48	0.4	1	0.16748	0.381659	0.439	0.494	1	0.16748	0.000374988	0.372937
Frrs1	0.000189922	0.352927	0.505	0.423	1	0.0870384	0.304866	0.446	0.475	1	0.0870384	0.000379808	0.328897
Ndrg1	0.000190001	0.326257	0.555	0.481	1	0.118419	0.277112	0.376	0.405	1	0.118419	0.000379965	0.301684
Arid4a	0.000190755	0.345205	0.585	0.564	1	0.0326427	0.269923	0.605	0.704	1	0.0326427	0.000381475	0.307564
Ocrl	0.000194858	0.274849	0.44	0.362	1	0.00307996	0.313524	0.36	0.343	1	0.00307996	0.000389678	0.294187
Xpr1	0.000196741	0.287659	0.36	0.273	1	0.000411156	0.431119	0.408	0.383	1	0.000411156	0.000393444	0.359389
Rbpj	0.000200477	0.263157	0.51	0.448	1	0.00678926	0.389695	0.535	0.601	1	0.00678926	0.000400915	0.326426
Lamp2	0.000926243	0.298833	0.665	0.645	1	0.000218475	0.334347	0.602	0.665	1	0.000926243	0.000436902	0.31659
Srrt	0.00105692	0.252706	0.535	0.497	1	0.0002294	0.381007	0.516	0.54	1	0.00105692	0.000458748	0.316857
Cyld	0.000234678	0.291084	0.465	0.386	1	0.000335307	0.377421	0.468	0.461	1	0.000335307	0.000469301	0.334253
Myo18a	0.000240056	0.352902	0.38	0.291	1	0.0140113	0.311984	0.303	0.283	1	0.0140113	0.000480054	0.332443
Eng	0.000243364	0.446371	0.5	0.431	1	0.025377	0.302578	0.503	0.529	1	0.025377	0.00048667	0.374475
Mgea5	0.00025396	0.286778	0.425	0.35	1	0.00264884	0.354588	0.525	0.57	1	0.00264884	0.000507855	0.320683
Sptan1	0.000613799	0.293117	0.435	0.354	1	0.000257042	0.47397	0.452	0.451	1	0.000613799	0.000514018	0.383543
AI314180	0.000265209	0.283573	0.48	0.407	1	0.00563268	0.366594	0.484	0.518	1	0.00563268	0.000530347	0.325084
Larp4	0.000290356	0.272564	0.505	0.446	1	0.000265466	0.456625	0.522	0.564	1	0.000290356	0.000530861	0.364594
Ptp4a2	0.00027007	0.258611	0.825	0.878	1	0.00178241	0.28438	0.812	0.921	1	0.00178241	0.000540067	0.271495
Arhgap17	0.000272194	0.292203	0.56	0.517	1	0.18429	0.258065	0.541	0.642	1	0.18429	0.000544314	0.275134
Usp19	0.000280479	0.25092	0.555	0.48	1	0.000836706	0.414163	0.506	0.547	1	0.000836706	0.000560879	0.332541
Fndc3a	0.000280946	0.250658	0.52	0.449	1	0.0155039	0.271389	0.561	0.607	1	0.0155039	0.000561813	0.261024
Pcm1	0.00360327	0.265497	0.6	0.603	1	0.000305999	0.407819	0.532	0.559	1	0.00360327	0.000611904	0.336658
Fnbp1	0.000306083	0.256964	0.595	0.546	1	0.00476185	0.355979	0.541	0.611	1	0.00476185	0.000612073	0.306472
Lbr	0.00543775	0.311811	0.575	0.557	1	0.000332994	0.386746	0.564	0.621	1	0.00543775	0.000665877	0.349279
Nfatc3	0.000333835	0.335612	0.36	0.285	1	0.0891473	0.325766	0.315	0.328	1	0.0891473	0.000667559	0.330689
Zbtb44	0.000557327	0.28678	0.315	0.237	1	0.000334052	0.397987	0.369	0.343	1	0.000557327	0.000667993	0.342383
Ssr3	0.000355839	0.30105	0.675	0.631	1	0.00300361	0.299019	0.726	0.835	1	0.00300361	0.000711552	0.300034
Heatr5a	0.000361201	0.26677	0.405	0.324	1	0.00660254	0.35562	0.417	0.432	1	0.00660254	0.000722272	0.311195
Vldlr	0.000369612	0.355833	0.42	0.343	1	0.0633649	0.289307	0.28	0.264	1	0.0633649	0.000739087	0.32257
Tpr	0.000677565	0.265675	0.795	0.867	1	0.000374004	0.262147	0.774	0.868	1	0.000677565	0.000747869	0.263911
Zc3h13	0.000383243	0.327877	0.55	0.492	1	0.00505198	0.312307	0.589	0.646	1	0.00505198	0.000766339	0.320092
Camkk2	0.00038403	0.303002	0.42	0.354	1	0.0352796	0.39468	0.417	0.445	1	0.0352796	0.000767912	0.348841
Galnt6	0.00101718	0.33652	0.475	0.409	1	0.000389282	0.373211	0.433	0.404	1	0.00101718	0.000778412	0.354866
Xpo7	0.000404806	0.25773	0.405	0.329	1	0.00453509	0.36914	0.417	0.438	1	0.00453509	0.000809449	0.313435
Pou2f1	0.00133544	0.252888	0.235	0.164	1	0.000414268	0.392307	0.379	0.352	1	0.00133544	0.000828365	0.322597
Gabpb2	0.000414911	0.269003	0.36	0.276	1	0.310437	0.373793	0.331	0.363	1	0.310437	0.00082965	0.321398
Pcmtd2	0.000431075	0.268838	0.37	0.296	1	0.0004503	0.344328	0.385	0.355	1	0.0004503	0.000861965	0.306583
Fmr1	0.000491279	0.295259	0.43	0.359	1	0.199847	0.264722	0.382	0.423	1	0.199847	0.000982318	0.27999
Cyfip2	0.000524073	0.278066	0.545	0.485	1	0.104696	0.312009	0.446	0.509	1	0.104696	0.00104787	0.295037
Wac	0.000538777	0.313712	0.62	0.608	1	0.0152126	0.295072	0.627	0.733	1	0.0152126	0.00107726	0.304392
Tmem131l	0.000539813	0.294292	0.425	0.352	1	0.0846536	0.362424	0.446	0.491	1	0.0846536	0.00107933	0.328358
Thrap3	0.00163821	0.293011	0.69	0.754	1	0.000548361	0.279158	0.682	0.761	1	0.00163821	0.00109642	0.286085
Chd8	0.000581417	0.366685	0.435	0.377	1	0.00245197	0.365908	0.481	0.496	1	0.00245197	0.0011625	0.366297
Wdfy4	0.000595763	0.269884	0.37	0.294	1	0.0143787	0.318854	0.312	0.301	1	0.0143787	0.00119117	0.294369
Matr3	0.00331117	0.258997	0.76	0.807	1	0.000600352	0.33186	0.726	0.832	1	0.00331117	0.00120034	0.295428
Mark3	0.000611304	0.267635	0.39	0.306	1	0.0312848	0.351681	0.481	0.546	1	0.0312848	0.00122223	0.309658
Itpr1	0.000647125	0.260728	0.33	0.25	1	0.00138501	0.386531	0.354	0.316	1	0.00138501	0.00129383	0.323629
Ubtf	0.000719213	0.262945	0.605	0.58	1	0.0233234	0.397895	0.545	0.614	1	0.0233234	0.00143791	0.33042
Psme4	0.000730005	0.291452	0.29	0.216	1	0.00495305	0.313872	0.414	0.412	1	0.00495305	0.00145948	0.302662
Myo9a	0.000807015	0.250142	0.15	0.089	1	0.00391016	0.298395	0.182	0.141	1	0.00391016	0.00161338	0.274269
Cdk13	0.000836483	0.285952	0.405	0.338	1	0.0151344	0.37895	0.481	0.533	1	0.0151344	0.00167227	0.332451
Mbnl2	0.000868688	0.294016	0.625	0.582	1	0.000941636	0.365969	0.672	0.773	1	0.000941636	0.00173662	0.329992
Asxl2	0.0043088	0.276973	0.39	0.342	1	0.00095874	0.427479	0.494	0.499	1	0.0043088	0.00191656	0.352226
Tnrc6c	0.0113717	0.310668	0.595	0.589	1	0.000977825	0.349802	0.567	0.635	1	0.0113717	0.00195469	0.330235
Copa	0.000989027	0.330873	0.425	0.376	1	0.0100605	0.316862	0.513	0.558	1	0.0100605	0.00197708	0.323867
Pbrm1	0.000998925	0.267472	0.625	0.607	1	0.0459953	0.363884	0.583	0.66	1	0.0459953	0.00199685	0.315678
Ppp4r3a	0.00107114	0.27923	0.49	0.433	1	0.00176769	0.410218	0.49	0.528	1	0.00176769	0.00214113	0.344724
Avl9	0.00125659	0.382058	0.635	0.651	1	0.0231308	0.336461	0.468	0.515	1	0.0231308	0.0025116	0.35926
Mxd4	0.00128942	0.264592	0.54	0.495	1	0.00941842	0.324003	0.573	0.642	1	0.00941842	0.00257717	0.294298
Vezf1	0.00140476	0.283231	0.635	0.604	1	0.0273303	0.308823	0.567	0.65	1	0.0273303	0.00280755	0.296027
Usp24	0.00234081	0.253069	0.295	0.226	1	0.00149412	0.354491	0.36	0.345	1	0.00234081	0.002986	0.30378
Tbl1xr1	0.00155499	0.324788	0.4	0.344	1	0.0474466	0.267397	0.331	0.336	1	0.0474466	0.00310757	0.296093
Rlim	0.00158729	0.272777	0.67	0.656	1	0.00477309	0.366211	0.567	0.633	1	0.00477309	0.00317206	0.319494
Stat5b	0.00171925	0.274242	0.315	0.247	1	0.00159717	0.334378	0.315	0.281	1	0.00171925	0.00319178	0.30431
Arap1	0.00169776	0.279898	0.305	0.23	1	0.0993426	0.251176	0.201	0.184	1	0.0993426	0.00339264	0.265537
Zzz3	0.00181218	0.306923	0.475	0.424	1	0.0875078	0.284241	0.42	0.454	1	0.0875078	0.00362107	0.295582
Naa15	0.00207805	0.306383	0.52	0.488	1	0.495737	0.266084	0.513	0.65	1	0.495737	0.00415179	0.286233
Zranb1	0.0531095	0.277145	0.43	0.399	1	0.00218737	0.36547	0.541	0.613	1	0.0531095	0.00436996	0.321307
Itsn1	0.00222769	0.312934	0.385	0.317	1	0.054337	0.323801	0.283	0.275	1	0.054337	0.00445042	0.318367
Ppp1r9a	0.00242884	0.273207	0.355	0.283	1	0.141221	0.28504	0.29	0.297	1	0.141221	0.00485178	0.279123
Nfe2l1	0.00246033	0.283032	0.465	0.41	1	0.0230643	0.291948	0.506	0.569	1	0.0230643	0.0049146	0.28749
Stxbp5	0.00247806	0.256278	0.43	0.372	1	0.00499063	0.352887	0.452	0.465	1	0.00499063	0.00494998	0.304583
Mdm4	0.00263062	0.278484	0.485	0.438	1	0.00706309	0.328651	0.452	0.467	1	0.00706309	0.00525433	0.303568
Ddb1	0.00279026	0.269518	0.495	0.467	1	0.00276991	0.307296	0.548	0.613	1	0.00279026	0.00553214	0.288407
Nr4a2	0.00292105	0.460552	0.52	0.466	1	0.583431	0.258028	0.634	0.747	1	0.583431	0.00583357	0.35929
Tab2	0.00333755	0.252339	0.425	0.392	1	0.0737281	0.26803	0.529	0.614	1	0.0737281	0.00666396	0.260185
Insr	0.00335072	0.250446	0.215	0.155	1	0.00570275	0.355759	0.283	0.258	1	0.00570275	0.00669021	0.303103
Kansl3	0.00344256	0.25079	0.285	0.221	1	0.132366	0.330946	0.471	0.532	1	0.132366	0.00687327	0.290868
Pcmtd1	0.00369579	0.311721	0.515	0.474	1	0.118754	0.271076	0.354	0.371	1	0.118754	0.00737792	0.291398
Rcc2	0.00373366	0.320985	0.765	0.796	1	0.00599153	0.26306	0.707	0.841	1	0.00599153	0.00745338	0.292023
Ltbp3	0.00377741	0.271146	0.295	0.234	1	0.0188796	0.344138	0.395	0.405	1	0.0188796	0.00754055	0.307642
Sft2d2	0.00380864	0.281239	0.34	0.276	1	0.0320683	0.333328	0.373	0.389	1	0.0320683	0.00760278	0.307283
Mdm2	0.00712203	0.25619	0.37	0.32	1	0.00462358	0.33137	0.513	0.555	1	0.00712203	0.00922577	0.29378
Igkc	0.00899763	0.255401	0.205	0.148	1	0.00498189	2.05114	0.682	0.77	1	0.00899763	0.00993896	1.15327
Smg7	0.00550013	0.29223	0.275	0.216	1	0.115376	0.334726	0.347	0.368	1	0.115376	0.01097	0.313478
Ikzf1	0.00651622	0.270288	0.535	0.521	1	0.0489816	0.34328	0.459	0.527	1	0.0489816	0.01299	0.306784
Iws1	0.00772721	0.250486	0.365	0.314	1	0.296814	0.289274	0.414	0.48	1	0.296814	0.0153947	0.26988
Kansl1l	0.0241355	0.252579	0.41	0.384	1	0.00823108	0.325329	0.516	0.548	1	0.0241355	0.0163944	0.288954
Supt16	0.00845437	0.250728	0.625	0.631	1	0.358242	0.250104	0.506	0.6	1	0.358242	0.0168373	0.250416
Xpo1	0.00875492	0.284535	0.38	0.34	1	0.106361	0.339437	0.341	0.363	1	0.106361	0.0174332	0.311986
Tacc1	0.0116118	0.287642	0.725	0.748	1	0.00954327	0.324847	0.615	0.742	1	0.0116118	0.0189955	0.306245
Stt3b	0.00966847	0.276741	0.43	0.4	1	0.0202861	0.279652	0.503	0.56	1	0.0202861	0.0192435	0.278196
Swap70	0.0976846	0.275005	0.435	0.439	1	0.0103761	0.291091	0.621	0.704	1	0.0976846	0.0206446	0.283048
Sbno2	0.0115319	0.270222	0.32	0.267	1	0.0186364	0.331417	0.646	0.744	1	0.0186364	0.0229308	0.300819
Ankrd12	0.0118721	0.267799	0.54	0.528	1	0.0425354	0.41432	0.545	0.624	1	0.0425354	0.0236033	0.341059
Sppl2a	0.0191924	0.252948	0.4	0.372	1	0.0130023	0.288626	0.484	0.516	1	0.0191924	0.0258355	0.270787
Nr4a1	0.0759677	0.455365	0.72	0.74	1	0.0159593	0.29164	0.806	0.842	1	0.0759677	0.0316638	0.373502
Chd1	0.0221036	0.263769	0.555	0.548	1	0.0341397	0.28465	0.637	0.749	1	0.0341397	0.0437186	0.274209
Ripor1	0.0301649	0.274888	0.37	0.333	1	0.259437	0.307954	0.389	0.434	1	0.259437	0.0594198	0.291421
Arhgap30	0.0342933	0.258245	0.48	0.492	1	0.0478256	0.320386	0.395	0.397	1	0.0478256	0.0674106	0.289316
Rad21	0.0371347	0.260598	0.4	0.38	1	0.316799	0.260734	0.465	0.556	1	0.316799	0.0728905	0.260666
Zfpm1	0.0714241	0.355435	0.45	0.451	1	0.342146	0.275282	0.334	0.436	1	0.342146	0.137747	0.315358

## Sheet: MPP2
Gene	1st_p_val	1st_avg_log2FC	1st_pct.1	1st_pct.2	1st_p_val_adj	2nd_p_val	2nd_avg_log2FC	2nd_pct.1	2nd_pct.2	2nd_p_val_adj	max_pval	minimump_p_val	avg_log2FC
Itga2b	1.63601e-82	0.66587	0.523	0.196	3.19299e-78	7.89617e-205	1.1972	0.645	0.155	1.5411e-200	1.63601e-82	1.57923e-204	0.931535
Tk1	7.63517e-197	0.565994	0.529	0.109	1.49016e-192	3.72837e-98	0.423827	0.436	0.121	7.27666e-94	3.72837e-98	1.52703e-196	0.49491
Pclaf	1.82493e-188	1.28864	0.585	0.143	3.56172e-184	1.23594e-113	0.998765	0.555	0.177	2.41218e-109	1.23594e-113	3.64986e-188	1.1437
Rrm2	1.96334e-185	0.696989	0.535	0.119	3.83185e-181	2.66601e-96	0.479539	0.369	0.09	5.20324e-92	2.66601e-96	3.92668e-185	0.588264
Spc24	1.14357e-176	0.787077	0.657	0.183	2.23191e-172	1.80559e-125	0.721666	0.645	0.212	3.52396e-121	1.80559e-125	2.28715e-176	0.754372
Tyms	1.29494e-171	1.06477	0.75	0.294	2.52733e-167	7.25226e-115	0.868491	0.633	0.238	1.41542e-110	7.25226e-115	2.58988e-171	0.966629
E2f1	1.12846e-167	0.556273	0.567	0.149	2.20241e-163	3.84569e-96	0.438591	0.469	0.142	7.50564e-92	3.84569e-96	2.25692e-167	0.497432
Clspn	2.4102e-162	0.488748	0.548	0.139	4.70399e-158	1.92053e-99	0.616555	0.545	0.183	3.7483e-95	1.92053e-99	4.8204e-162	0.552651
Dhfr	6.90013e-160	0.656975	0.635	0.202	1.3467e-155	2.40214e-71	0.453594	0.441	0.158	4.68826e-67	2.40214e-71	1.38003e-159	0.555284
Ccne2	1.84229e-156	0.400193	0.419	0.084	3.5956e-152	1.4524e-70	0.264325	0.238	0.05	2.83465e-66	1.4524e-70	3.68458e-156	0.332259
Uhrf1	1.09893e-154	0.663245	0.617	0.192	2.14478e-150	9.26624e-88	0.533097	0.529	0.191	1.80849e-83	9.26624e-88	2.19786e-154	0.598171
Pbk	4.15939e-154	0.515023	0.524	0.124	8.11789e-150	6.26029e-70	0.406763	0.403	0.129	1.22182e-65	6.26029e-70	8.31879e-154	0.460893
Hells	1.34027e-150	0.844041	0.726	0.287	2.61581e-146	1.63308e-93	0.609953	0.545	0.197	3.18728e-89	1.63308e-93	2.68055e-150	0.726997
Cenph	5.16318e-149	0.524786	0.588	0.172	1.0077e-144	8.62869e-62	0.361259	0.421	0.155	1.68406e-57	8.62869e-62	1.03264e-148	0.443022
Gmnn	4.92979e-147	0.86457	0.756	0.337	9.62147e-143	2.16241e-85	0.571406	0.569	0.218	4.22037e-81	2.16241e-85	9.85957e-147	0.717988
Atpif1	7.675e-144	0.611148	0.989	0.984	1.49793e-139	2.10454e-95	0.64403	0.974	0.867	4.10742e-91	2.10454e-95	1.535e-143	0.627589
Rad51	6.05233e-143	0.520181	0.531	0.148	1.18123e-138	2.34177e-64	0.31063	0.376	0.123	4.57043e-60	2.34177e-64	1.21047e-142	0.415405
Cenpm	9.91408e-140	0.552891	0.613	0.196	1.93493e-135	1.73596e-71	0.32969	0.428	0.144	3.38808e-67	1.73596e-71	1.98282e-139	0.441291
Lig1	2.2322e-135	0.872072	0.721	0.32	4.35658e-131	9.60703e-111	0.845566	0.726	0.32	1.875e-106	9.60703e-111	4.46439e-135	0.858819
Dctpp1	6.81515e-133	0.844153	0.951	0.763	1.33011e-128	4.6567e-71	0.617092	0.821	0.517	9.08849e-67	4.6567e-71	1.36303e-132	0.730622
H2afz	1.65477e-132	0.920594	0.995	0.99	3.22961e-128	2.55613e-125	0.992937	0.998	0.967	4.9888e-121	2.55613e-125	3.30954e-132	0.956766
Rad51ap1	1.88009e-132	0.405599	0.487	0.129	3.66938e-128	6.19862e-65	0.272045	0.338	0.101	1.20979e-60	6.19862e-65	3.76018e-132	0.338822
Cdk1	1.98428e-131	0.570191	0.638	0.204	3.87272e-127	3.09849e-87	0.603234	0.591	0.229	6.04732e-83	3.09849e-87	3.96856e-131	0.586713
Dut	1.77987e-130	1.06887	0.933	0.723	3.47378e-126	6.43846e-111	0.968401	0.836	0.467	1.25659e-106	6.43846e-111	3.55975e-130	1.01864
Prim1	8.36615e-128	0.612744	0.714	0.293	1.63282e-123	4.85104e-88	0.451802	0.56	0.206	9.46778e-84	4.85104e-88	1.67323e-127	0.532273
Ran	1.33592e-124	0.754087	0.984	0.954	2.60731e-120	3.79121e-85	0.633626	0.986	0.902	7.3993e-81	3.79121e-85	2.67183e-124	0.693857
Mcm5	5.56103e-121	0.69216	0.737	0.33	1.08535e-116	7.50883e-77	0.56669	0.617	0.274	1.4655e-72	7.50883e-77	1.11221e-120	0.629425
Mcm3	3.00856e-117	0.778411	0.818	0.46	5.87181e-113	3.63014e-87	0.732032	0.757	0.401	7.08494e-83	3.63014e-87	6.01712e-117	0.755221
Tipin	2.37436e-116	0.754508	0.823	0.453	4.63405e-112	4.64757e-76	0.572155	0.626	0.288	9.07067e-72	4.64757e-76	4.74873e-116	0.663331
Siva1	1.54508e-114	0.757461	0.922	0.749	3.01554e-110	1.27237e-75	0.640321	0.838	0.578	2.48329e-71	1.27237e-75	3.09017e-114	0.698891
Pf4	9.6628e-19	0.802878	0.366	0.212	1.88589e-14	8.28444e-113	1.83448	0.433	0.111	1.61687e-108	9.6628e-19	1.65689e-112	1.31868
Top2a	1.00436e-112	0.683694	0.69	0.266	1.96021e-108	3.21321e-78	0.8138	0.686	0.317	6.27122e-74	3.21321e-78	2.00872e-112	0.748747
Mki67	1.55628e-71	0.39427	0.424	0.139	3.0374e-67	3.92248e-111	0.920985	0.612	0.199	7.65551e-107	1.55628e-71	7.84497e-111	0.657628
Txn1	5.18567e-111	0.554013	0.991	0.974	1.01209e-106	4.18873e-35	0.33804	0.997	0.951	8.17515e-31	4.18873e-35	1.03713e-110	0.446026
Ppia	6.60119e-109	0.466915	1	1	1.28835e-104	5.97483e-98	0.549421	0.998	0.996	1.16611e-93	5.97483e-98	1.32024e-108	0.508168
Fgf3	1.56363e-106	0.283394	0.236	0.037	3.05173e-102	3.50905e-104	0.396157	0.298	0.054	6.84862e-100	3.50905e-104	3.12725e-106	0.339775
Slfn9	3.93295e-105	0.401712	0.451	0.133	7.67593e-101	7.23495e-62	0.279349	0.266	0.067	1.41205e-57	7.23495e-62	7.86589e-105	0.340531
Cdc45	8.47992e-104	0.338988	0.46	0.139	1.65503e-99	2.48781e-51	0.276655	0.343	0.122	4.85545e-47	2.48781e-51	1.69598e-103	0.307821
Dtymk	1.46703e-103	0.689501	0.914	0.701	2.8632e-99	7.99148e-65	0.569996	0.784	0.477	1.5597e-60	7.99148e-65	2.93405e-103	0.629748
Snrpd1	2.44098e-103	0.596939	0.977	0.905	4.76406e-99	1.53001e-29	0.333777	0.933	0.825	2.98612e-25	1.53001e-29	4.88196e-103	0.465358
Rrm1	5.78249e-103	0.538306	0.685	0.296	1.12857e-98	5.09503e-88	0.625786	0.671	0.297	9.94397e-84	5.09503e-88	1.1565e-102	0.582046
Pkmyt1	6.38613e-103	0.314751	0.427	0.12	1.24638e-98	9.81036e-65	0.294727	0.405	0.138	1.91469e-60	9.81036e-65	1.27723e-102	0.304739
Cenpw	7.09952e-103	0.571587	0.718	0.333	1.38561e-98	2.85433e-43	0.302107	0.529	0.262	5.5708e-39	2.85433e-43	1.4199e-102	0.436847
Ranbp1	2.2037e-102	0.690029	0.959	0.855	4.30097e-98	2.21007e-67	0.618369	0.94	0.771	4.31338e-63	2.21007e-67	4.4074e-102	0.654199
Brca1	5.55845e-102	0.272667	0.374	0.095	1.08484e-97	5.48958e-74	0.349652	0.39	0.12	1.0714e-69	5.48958e-74	1.11169e-101	0.311159
Birc5	6.65723e-102	0.52848	0.474	0.13	1.29929e-97	6.13528e-71	0.47441	0.469	0.162	1.19742e-66	6.13528e-71	1.33145e-101	0.501445
Stmn1	2.36162e-93	0.962406	0.995	0.981	4.60917e-89	7.06057e-102	1.02999	0.976	0.846	1.37801e-97	2.36162e-93	1.41211e-101	0.996198
Nap1l1	3.61837e-101	0.696771	0.934	0.863	7.06197e-97	2.12483e-69	0.58509	0.952	0.821	4.14703e-65	2.12483e-69	7.23674e-101	0.64093
Rfc4	9.46024e-101	0.596386	0.726	0.368	1.84635e-96	1.47419e-44	0.306884	0.469	0.218	2.87717e-40	1.47419e-44	1.89205e-100	0.451635
Mcm7	1.08846e-99	0.775008	0.828	0.555	2.12435e-95	4.97007e-49	0.495038	0.662	0.38	9.70009e-45	4.97007e-49	2.17693e-99	0.635023
Ybx1	7.4302e-98	0.544265	0.995	0.983	1.45015e-93	2.24015e-59	0.502623	0.99	0.954	4.3721e-55	2.24015e-59	1.48604e-97	0.523444
Nt5dc2	1.62679e-96	0.48622	0.584	0.232	3.17501e-92	1.05692e-79	0.421618	0.472	0.168	2.06279e-75	1.05692e-79	3.25359e-96	0.453919
Mcm6	3.20355e-95	0.764565	0.859	0.572	6.25237e-91	4.57847e-71	0.660111	0.791	0.503	8.93579e-67	4.57847e-71	6.4071e-95	0.712338
Tuba1b	2.45828e-94	0.94808	0.912	0.786	4.79783e-90	3.42026e-59	0.775711	0.791	0.564	6.67533e-55	3.42026e-59	4.91657e-94	0.861895
Hmgb2	4.51948e-94	0.856448	0.97	0.918	8.82067e-90	8.4338e-52	0.674879	0.967	0.92	1.64603e-47	8.4338e-52	9.03896e-94	0.765663
Pcna	5.41539e-94	0.700129	0.84	0.56	1.05692e-89	6.14158e-33	0.427006	0.705	0.508	1.19865e-28	6.14158e-33	1.08308e-93	0.563568
Mcm4	8.04247e-94	0.550859	0.709	0.343	1.56965e-89	8.07161e-89	0.584613	0.619	0.266	1.57534e-84	8.07161e-89	1.60849e-93	0.567736
Nme1	1.01028e-93	0.578442	0.966	0.858	1.97176e-89	2.46668e-47	0.484153	0.902	0.674	4.81422e-43	2.46668e-47	2.02055e-93	0.531297
Mcm2	5.51875e-93	0.505168	0.67	0.298	1.07709e-88	1.70545e-69	0.490586	0.607	0.278	3.32852e-65	1.70545e-69	1.10375e-92	0.497877
Anp32b	1.30521e-92	0.514993	0.995	0.97	2.54738e-88	1.40323e-77	0.583684	0.988	0.914	2.73869e-73	1.40323e-77	2.61042e-92	0.549339
Cdt1	2.53677e-92	0.302051	0.466	0.149	4.95101e-88	1.55796e-73	0.45443	0.534	0.214	3.04067e-69	1.55796e-73	5.07353e-92	0.37824
Cdca7	2.74165e-92	0.627151	0.845	0.514	5.35088e-88	2.82736e-56	0.399939	0.564	0.269	5.51815e-52	2.82736e-56	5.4833e-92	0.513545
Nasp	3.60399e-92	0.624327	0.761	0.412	7.03391e-88	2.23631e-49	0.515387	0.726	0.448	4.36461e-45	2.23631e-49	7.20798e-92	0.569857
Dnajc9	1.1995e-91	0.661545	0.823	0.55	2.34107e-87	2.3466e-70	0.564607	0.755	0.419	4.57986e-66	2.3466e-70	2.399e-91	0.613076
Slbp	2.73192e-91	0.653905	0.828	0.517	5.33189e-87	7.77869e-55	0.581299	0.771	0.513	1.51817e-50	7.77869e-55	5.46384e-91	0.617602
Ptma	3.52854e-91	0.458419	1	1	6.88666e-87	1.20287e-66	0.440169	1	0.998	2.34765e-62	1.20287e-66	7.05709e-91	0.449294
Cdca8	6.85502e-91	0.438137	0.532	0.175	1.3379e-86	7.59334e-75	0.496631	0.521	0.184	1.48199e-70	7.59334e-75	1.371e-90	0.467384
Hsp90aa1	1.109e-89	0.557806	0.989	0.974	2.16444e-85	2.53043e-42	0.401479	0.997	0.984	4.93864e-38	2.53043e-42	2.218e-89	0.479642
Dnmt1	1.43407e-89	0.621227	0.789	0.465	2.79888e-85	1.62755e-61	0.529099	0.705	0.39	3.17649e-57	1.62755e-61	2.86815e-89	0.575163
Lmnb1	2.49046e-89	0.614477	0.803	0.453	4.86062e-85	4.91164e-34	0.360606	0.788	0.532	9.58605e-30	4.91164e-34	4.98091e-89	0.487541
Sdf2l1	7.30876e-88	0.551582	0.693	0.334	1.42645e-83	2.3306e-73	0.511363	0.624	0.279	4.54864e-69	2.3306e-73	1.46175e-87	0.531472
Dtl	2.16832e-87	0.493339	0.651	0.296	4.23191e-83	2.25658e-73	0.549483	0.562	0.232	4.40418e-69	2.25658e-73	4.33664e-87	0.521411
Rpa2	4.95193e-86	0.573466	0.737	0.407	9.66469e-82	7.73109e-49	0.459354	0.626	0.344	1.50888e-44	7.73109e-49	9.90386e-86	0.51641
Rfc5	2.10731e-85	0.503788	0.731	0.376	4.11284e-81	3.24619e-49	0.32674	0.521	0.243	6.33559e-45	3.24619e-49	4.21462e-85	0.415264
Atad2	4.17272e-85	0.585551	0.72	0.374	8.14391e-81	2.70619e-62	0.632079	0.716	0.407	5.28166e-58	2.70619e-62	8.34545e-85	0.608815
Erh	5.62953e-85	0.543608	0.986	0.92	1.09872e-80	3.8946e-39	0.424151	0.895	0.7	7.60109e-35	3.8946e-39	1.12591e-84	0.48388
Fen1	9.45259e-85	0.45152	0.626	0.279	1.84486e-80	2.24493e-42	0.35519	0.522	0.266	4.38143e-38	2.24493e-42	1.89052e-84	0.403355
Pola1	1.07104e-84	0.413759	0.587	0.24	2.09035e-80	7.68088e-67	0.404358	0.521	0.205	1.49908e-62	7.68088e-67	2.14209e-84	0.409059
Orc6	3.14231e-84	0.50056	0.725	0.37	6.13285e-80	2.54505e-74	0.565086	0.664	0.322	4.96718e-70	2.54505e-74	6.28463e-84	0.532823
Dnph1	6.35622e-84	0.412013	0.698	0.324	1.24054e-79	1.90554e-47	0.302281	0.457	0.202	3.71904e-43	1.90554e-47	1.27124e-83	0.357147
Zfp367	1.95503e-82	0.273052	0.415	0.131	3.81563e-78	2.03009e-81	0.469791	0.54	0.2	3.96213e-77	2.03009e-81	3.91005e-82	0.371422
Fam111a	1.04273e-81	0.528143	0.726	0.383	2.0351e-77	9.75145e-49	0.34916	0.41	0.171	1.90319e-44	9.75145e-49	2.08546e-81	0.438651
Cks1b	1.93188e-81	0.676669	0.803	0.512	3.77044e-77	8.78332e-68	0.593259	0.747	0.426	1.71424e-63	8.78332e-68	3.86375e-81	0.634964
Chaf1a	2.38677e-81	0.314018	0.465	0.163	4.65826e-77	2.58326e-58	0.307543	0.405	0.148	5.04175e-54	2.58326e-58	4.77355e-81	0.31078
Dek	3.98357e-81	0.631745	0.939	0.835	7.77474e-77	7.02276e-68	0.609815	0.945	0.816	1.37063e-63	7.02276e-68	7.96715e-81	0.62078
Slc25a5	2.34246e-80	0.562905	0.981	0.938	4.57178e-76	5.08925e-45	0.446582	0.976	0.897	9.93269e-41	5.08925e-45	4.68492e-80	0.504744
Apoe	4.59471e-15	0.386569	0.736	0.579	8.96749e-11	3.59803e-80	1.18986	0.878	0.615	7.02228e-76	4.59471e-15	7.19606e-80	0.788217
Sumo2	7.04265e-80	0.410849	0.997	0.986	1.37451e-75	2.70811e-50	0.433177	0.986	0.929	5.28542e-46	2.70811e-50	1.40853e-79	0.422013
Ldha	1.57006e-79	0.519475	0.991	0.944	3.06429e-75	1.21484e-50	0.474663	0.967	0.884	2.37101e-46	1.21484e-50	3.14012e-79	0.497069
Pfn1	4.68491e-79	0.369438	1	0.997	9.14353e-75	2.66068e-74	0.472746	0.998	0.974	5.19285e-70	2.66068e-74	9.36981e-79	0.421092
Rfc2	6.50682e-79	0.584011	0.905	0.732	1.26994e-74	1.73084e-38	0.424067	0.766	0.525	3.37808e-34	1.73084e-38	1.30136e-78	0.504039
Smc2	7.467e-75	0.518309	0.723	0.375	1.45733e-70	7.28404e-79	0.619238	0.679	0.316	1.42163e-74	7.467e-75	1.45681e-78	0.568773
Syce2	1.02332e-78	0.577268	0.8	0.491	1.99722e-74	5.48898e-50	0.431374	0.65	0.356	1.07128e-45	5.48898e-50	2.04664e-78	0.504321
Nudc	2.20192e-78	0.509479	0.959	0.871	4.29748e-74	1.26687e-41	0.430626	0.924	0.779	2.47256e-37	1.26687e-41	4.40383e-78	0.470052
Ezh2	1.1897e-77	0.533238	0.764	0.422	2.32194e-73	1.08658e-46	0.434231	0.667	0.384	2.12067e-42	1.08658e-46	2.3794e-77	0.483735
Ncapg2	2.611e-75	0.261919	0.365	0.111	5.09588e-71	1.25524e-77	0.499135	0.502	0.177	2.44985e-73	2.611e-75	2.51048e-77	0.380527
Atp5g1	1.56835e-76	0.450394	0.987	0.936	3.06095e-72	2.8798e-47	0.448388	0.966	0.826	5.6205e-43	2.8798e-47	3.1367e-76	0.449391
Alyref	2.30196e-76	0.548648	0.903	0.771	4.49273e-72	1.0223e-41	0.441939	0.891	0.718	1.99522e-37	1.0223e-41	4.60392e-76	0.495294
Tfdp1	6.70338e-76	0.535085	0.822	0.531	1.3083e-71	7.32584e-46	0.370901	0.593	0.317	1.42978e-41	7.32584e-46	1.34068e-75	0.452993
Ybx3	9.32216e-76	0.526827	0.947	0.812	1.81941e-71	3.30519e-38	0.421461	0.928	0.779	6.45074e-34	3.30519e-38	1.86443e-75	0.474144
Brca2	1.04477e-75	0.336955	0.51	0.198	2.03907e-71	9.47355e-60	0.337462	0.431	0.16	1.84895e-55	9.47355e-60	2.08953e-75	0.337209
Mad2l1	1.00451e-74	0.290492	0.469	0.169	1.96049e-70	1.76741e-39	0.25757	0.386	0.166	3.44946e-35	1.76741e-39	2.00901e-74	0.274031
Prim2	6.95903e-74	0.289103	0.459	0.168	1.35819e-69	5.10039e-46	0.270877	0.366	0.143	9.95443e-42	5.10039e-46	1.39181e-73	0.27999
Mif	1.13186e-73	0.57597	0.975	0.941	2.20906e-69	2.7308e-31	0.417147	0.971	0.873	5.32971e-27	2.7308e-31	2.26373e-73	0.496558
Snrpb	7.57931e-72	0.423264	0.984	0.953	1.47925e-67	8.98732e-54	0.434291	0.966	0.894	1.75406e-49	8.98732e-54	1.51586e-71	0.428778
Uqcr10	7.74899e-72	0.415804	0.977	0.929	1.51237e-67	3.1652e-22	0.28541	0.895	0.752	6.17752e-18	3.1652e-22	1.5498e-71	0.350607
Wdr76	5.93262e-61	0.281207	0.495	0.206	1.15787e-56	1.90462e-71	0.379731	0.409	0.133	3.71724e-67	5.93262e-61	3.80924e-71	0.330469
1810037I17Rik	2.63022e-71	0.483042	0.951	0.874	5.1334e-67	7.93461e-44	0.423175	0.853	0.639	1.5486e-39	7.93461e-44	5.26044e-71	0.453109
Hpf1	4.36832e-70	0.464953	0.85	0.6	8.52564e-66	4.07288e-37	0.395182	0.75	0.508	7.94904e-33	4.07288e-37	8.73663e-70	0.430068
Cox6c	1.78147e-69	0.338899	0.995	0.987	3.47689e-65	2.46199e-47	0.409016	0.984	0.941	4.80506e-43	2.46199e-47	3.56294e-69	0.373958
Hint1	2.48311e-69	0.404287	0.994	0.99	4.84628e-65	3.67329e-51	0.435766	0.988	0.928	7.16916e-47	3.67329e-51	4.96622e-69	0.420027
Nop10	5.68903e-69	0.430221	0.986	0.948	1.11033e-64	1.40787e-33	0.39858	0.898	0.762	2.74774e-29	1.40787e-33	1.13781e-68	0.414401
Tmem14c	2.06724e-48	0.37648	0.937	0.764	4.03464e-44	6.94455e-69	0.587967	0.878	0.624	1.35537e-64	2.06724e-48	1.38891e-68	0.482224
Snrpd2	6.9838e-69	0.384334	0.984	0.957	1.36303e-64	2.84648e-42	0.384673	0.955	0.843	5.55547e-38	2.84648e-42	1.39676e-68	0.384503
H2afv	6.3614e-54	0.436613	0.992	0.955	1.24155e-49	7.87348e-69	0.586396	0.96	0.817	1.53667e-64	6.3614e-54	1.5747e-68	0.511505
Usp1	2.49179e-68	0.453167	0.746	0.424	4.86322e-64	5.26566e-54	0.476791	0.614	0.327	1.0277e-49	5.26566e-54	4.98358e-68	0.464979
Hmgb3	5.45805e-68	0.56707	0.901	0.681	1.06525e-63	6.74518e-35	0.422437	0.772	0.56	1.31646e-30	6.74518e-35	1.09161e-67	0.494754
Hnrnpf	1.66852e-67	0.403081	0.987	0.982	3.25646e-63	1.47728e-27	0.268313	0.993	0.964	2.8832e-23	1.47728e-27	3.33705e-67	0.335697
Nrm	1.39551e-66	0.462511	0.717	0.402	2.72362e-62	3.13745e-57	0.416054	0.597	0.287	6.12337e-53	3.13745e-57	2.79103e-66	0.439283
Tmco1	1.08134e-38	0.322727	0.955	0.853	2.11045e-34	1.45664e-66	0.556022	0.917	0.682	2.84292e-62	1.08134e-38	2.91328e-66	0.439374
Cbx5	2.17627e-66	0.481671	0.836	0.532	4.24742e-62	5.2402e-44	0.451583	0.674	0.406	1.02273e-39	5.2402e-44	4.35254e-66	0.466627
Rpa1	5.37499e-66	0.313099	0.581	0.258	1.04904e-61	1.90533e-41	0.255363	0.45	0.208	3.71863e-37	1.90533e-41	1.075e-65	0.284231
Tubb5	6.41567e-66	0.711415	0.973	0.939	1.25215e-61	1.23186e-53	0.804698	0.921	0.827	2.40422e-49	1.23186e-53	1.28313e-65	0.758057
H1fx	1.38356e-65	0.54451	0.703	0.358	2.7003e-61	2.70816e-45	0.449629	0.607	0.319	5.28551e-41	2.70816e-45	2.76713e-65	0.49707
Diaph3	1.13457e-58	0.283415	0.535	0.23	2.21435e-54	2.80264e-65	0.429211	0.586	0.258	5.46991e-61	1.13457e-58	5.60528e-65	0.356313
Cisd1	2.8991e-65	0.446213	0.867	0.636	5.65817e-61	1.43199e-40	0.346683	0.609	0.34	2.79481e-36	1.43199e-40	5.7982e-65	0.396448
Snrpf	3.14193e-65	0.337414	0.991	0.979	6.1321e-61	5.98476e-31	0.307167	0.981	0.889	1.16804e-26	5.98476e-31	6.28386e-65	0.32229
Fbxo5	3.23434e-50	0.264951	0.377	0.146	6.31247e-46	4.64906e-65	0.408589	0.331	0.098	9.07356e-61	3.23434e-50	9.29811e-65	0.33677
Hmgb1	5.0018e-65	0.38583	0.995	0.997	9.76201e-61	2.42551e-54	0.447572	0.997	0.982	4.73386e-50	2.42551e-54	1.00036e-64	0.416701
Ndufab1	1.4763e-63	0.409773	0.962	0.888	2.8813e-59	1.82829e-30	0.340385	0.848	0.668	3.56828e-26	1.82829e-30	2.9526e-63	0.375079
Paics	1.18059e-62	0.510908	0.892	0.764	2.30415e-58	5.3057e-33	0.434287	0.769	0.575	1.03551e-28	5.3057e-33	2.36118e-62	0.472598
Set	2.85255e-62	0.411811	0.984	0.969	5.56732e-58	4.18144e-38	0.355365	0.979	0.918	8.16091e-34	4.18144e-38	5.7051e-62	0.383588
Hmgn1	3.75193e-61	0.454659	0.955	0.889	7.32265e-57	1.93253e-30	0.374022	0.905	0.804	3.77172e-26	1.93253e-30	7.50387e-61	0.41434
Atp5g3	5.91539e-61	0.412091	0.953	0.897	1.15451e-56	1.55877e-28	0.318642	0.933	0.805	3.04226e-24	1.55877e-28	1.18308e-60	0.365367
Eif5a	6.99107e-61	0.363389	0.995	0.993	1.36445e-56	9.05962e-33	0.303655	0.997	0.975	1.76817e-28	9.05962e-33	1.39821e-60	0.333522
Pmf1	2.82221e-60	0.349231	0.612	0.3	5.5081e-56	1.98396e-46	0.324687	0.547	0.266	3.8721e-42	1.98396e-46	5.64442e-60	0.336959
Cenpx	4.99553e-60	0.437101	0.93	0.779	9.74977e-56	2.86753e-54	0.497411	0.788	0.527	5.59656e-50	2.86753e-54	9.99106e-60	0.467256
Abracl	6.57817e-47	0.36887	0.959	0.89	1.28386e-42	1.25781e-59	0.490839	0.897	0.666	2.45487e-55	6.57817e-47	2.51562e-59	0.429855
Cox5a	3.09748e-59	0.428506	0.975	0.933	6.04535e-55	5.95669e-33	0.349753	0.948	0.844	1.16257e-28	5.95669e-33	6.19496e-59	0.38913
Mrpl18	2.14006e-58	0.461393	0.9	0.722	4.17676e-54	1.13536e-22	0.272826	0.626	0.424	2.21587e-18	1.13536e-22	4.28013e-58	0.367109
Pa2g4	3.89125e-58	0.470798	0.948	0.802	7.59456e-54	8.19672e-42	0.432742	0.893	0.691	1.59975e-37	8.19672e-42	7.78251e-58	0.45177
Rbm3	4.7876e-58	0.341218	0.997	0.991	9.34396e-54	1.81907e-41	0.345374	0.995	0.977	3.55029e-37	1.81907e-41	9.5752e-58	0.343296
Rfc3	7.3372e-58	0.381545	0.7	0.394	1.432e-53	4.6583e-27	0.255391	0.529	0.307	9.0916e-23	4.6583e-27	1.46744e-57	0.318468
Ndufa4	8.18494e-58	0.41327	1	0.989	1.59745e-53	3.20878e-47	0.421616	0.981	0.932	6.26257e-43	3.20878e-47	1.63699e-57	0.417443
Cycs	9.20685e-58	0.504968	0.903	0.731	1.7969e-53	2.38592e-26	0.34162	0.843	0.664	4.6566e-22	2.38592e-26	1.84137e-57	0.423294
Oxct1	3.58902e-57	0.42496	0.782	0.495	7.0047e-53	1.42945e-48	0.450853	0.841	0.592	2.78985e-44	1.42945e-48	7.17805e-57	0.437906
Atp5k	3.59799e-57	0.3861	0.969	0.91	7.02219e-53	3.23457e-30	0.344384	0.822	0.636	6.31291e-26	3.23457e-30	7.19597e-57	0.365242
Cox5b	2.02819e-56	0.334126	0.991	0.976	3.95842e-52	2.38447e-36	0.349932	0.966	0.886	4.65378e-32	2.38447e-36	4.05638e-56	0.342029
Hnrnpd	3.26953e-56	0.443895	0.939	0.829	6.38115e-52	2.72905e-25	0.313781	0.948	0.863	5.32628e-21	2.72905e-25	6.53907e-56	0.378838
Tpi1	1.722e-55	0.458598	0.948	0.824	3.36084e-51	9.30705e-34	0.406977	0.836	0.665	1.81646e-29	9.30705e-34	3.44401e-55	0.432788
Prdx4	9.20859e-54	0.458588	0.811	0.54	1.79724e-49	7.36496e-55	0.562495	0.788	0.507	1.43742e-50	9.20859e-54	1.47299e-54	0.510542
Lockd	2.26919e-48	0.34093	0.509	0.232	4.42878e-44	1.29041e-54	0.37068	0.438	0.174	2.5185e-50	2.26919e-48	2.58082e-54	0.355805
Banf1	1.86703e-54	0.409333	0.925	0.749	3.64389e-50	1.90195e-49	0.456075	0.864	0.595	3.71203e-45	1.90195e-49	3.73407e-54	0.432704
Hspd1	2.05085e-54	0.492096	0.955	0.878	4.00264e-50	5.37842e-31	0.389588	0.922	0.803	1.04971e-26	5.37842e-31	4.1017e-54	0.440842
H2afx	4.16262e-54	0.508368	0.829	0.572	8.12419e-50	2.15092e-36	0.495822	0.653	0.395	4.19796e-32	2.15092e-36	8.32524e-54	0.502095
Lgals9	9.06358e-30	0.309102	0.737	0.5	1.76894e-25	5.10835e-54	0.441617	0.672	0.368	9.96996e-50	9.06358e-30	1.02167e-53	0.375359
Serf2	8.67519e-54	0.265829	0.994	0.994	1.69314e-49	1.64913e-35	0.289091	0.991	0.966	3.21861e-31	1.64913e-35	1.73504e-53	0.27746
Fkbp2	9.95044e-54	0.427256	0.854	0.593	1.94203e-49	7.54217e-46	0.442988	0.8	0.536	1.47201e-41	7.54217e-46	1.99009e-53	0.435122
Cox7c	1.29757e-53	0.265224	0.992	0.991	2.53247e-49	6.99105e-28	0.275148	0.984	0.945	1.36444e-23	6.99105e-28	2.59515e-53	0.270186
Pgp	1.96435e-52	0.365412	0.725	0.428	3.83381e-48	2.74233e-25	0.274304	0.517	0.314	5.3522e-21	2.74233e-25	3.92869e-52	0.319858
Uqcr11	3.0775e-52	0.312029	0.989	0.972	6.00635e-48	3.58912e-32	0.354107	0.928	0.768	7.00488e-28	3.58912e-32	6.15499e-52	0.333068
Atp5j	3.91087e-52	0.295712	0.992	0.979	7.63284e-48	2.65661e-25	0.30523	0.945	0.842	5.18491e-21	2.65661e-25	7.82174e-52	0.300471
Prdx1	3.42345e-49	0.37402	0.975	0.929	6.68155e-45	4.60872e-52	0.496125	0.948	0.831	8.99484e-48	3.42345e-49	9.21744e-52	0.435073
Snrpd3	6.65664e-52	0.37311	0.958	0.847	1.29918e-47	2.11184e-23	0.300234	0.852	0.685	4.12168e-19	2.11184e-23	1.33133e-51	0.336672
Tmpo	2.97738e-50	0.44478	0.828	0.602	5.81095e-46	3.02193e-51	0.522171	0.788	0.525	5.8979e-47	2.97738e-50	6.04386e-51	0.483475
Npm1	3.46389e-51	0.28758	1	0.998	6.76047e-47	1.02478e-31	0.313252	0.997	0.988	2.00007e-27	1.02478e-31	6.92778e-51	0.300416
Cdk4	3.66855e-51	0.416259	0.951	0.89	7.15991e-47	7.29118e-40	0.410957	0.886	0.7	1.42302e-35	7.29118e-40	7.3371e-51	0.413608
Etfb	2.07685e-50	0.379094	0.95	0.877	4.05339e-46	1.54046e-44	0.441295	0.838	0.611	3.00651e-40	1.54046e-44	4.1537e-50	0.410194
Nucks1	1.4407e-43	0.419175	0.911	0.759	2.81182e-39	3.17512e-50	0.508116	0.902	0.737	6.19689e-46	1.4407e-43	6.35025e-50	0.463645
Nrgn	7.05516e-35	0.39546	0.951	0.85	1.37696e-30	3.19146e-50	0.52938	0.929	0.768	6.22878e-46	7.05516e-35	6.38293e-50	0.46242
Sae1	3.32851e-50	0.395997	0.837	0.601	6.49626e-46	2.40466e-33	0.327114	0.703	0.458	4.69318e-29	2.40466e-33	6.65703e-50	0.361556
Ccdc34	3.47627e-43	0.373733	0.685	0.424	6.78463e-39	3.36125e-50	0.395113	0.545	0.262	6.56016e-46	3.47627e-43	6.72251e-50	0.384423
Hmgn2	5.1884e-50	0.486801	0.95	0.924	1.01262e-45	3.89969e-44	0.490427	0.926	0.785	7.61102e-40	3.89969e-44	1.03768e-49	0.488614
Hspe1	1.86994e-49	0.364632	0.991	0.965	3.64956e-45	4.2826e-32	0.374394	0.955	0.883	8.35836e-28	4.2826e-32	3.73988e-49	0.369513
Prc1	3.32858e-49	0.311283	0.38	0.142	6.49639e-45	1.45193e-47	0.323912	0.4	0.161	2.83373e-43	1.45193e-47	6.65716e-49	0.317598
Atp5e	3.82591e-49	0.265611	0.997	0.992	7.46703e-45	5.51111e-22	0.256705	0.983	0.925	1.0756e-17	5.51111e-22	7.65182e-49	0.261158
Smc6	7.52792e-49	0.414268	0.782	0.542	1.46922e-44	6.80416e-35	0.396008	0.75	0.529	1.32797e-30	6.80416e-35	1.50558e-48	0.405138
Rpa3	1.52658e-48	0.384677	0.8	0.561	2.97943e-44	1.21942e-41	0.287801	0.512	0.252	2.37995e-37	1.21942e-41	3.05316e-48	0.336239
Hnrnpa3	3.78237e-48	0.39582	0.973	0.934	7.38205e-44	1.75154e-22	0.263412	0.978	0.945	3.41849e-18	1.75154e-22	7.56473e-48	0.329616
Ssrp1	5.09925e-47	0.381243	0.889	0.7	9.95222e-43	2.09209e-33	0.398697	0.81	0.632	4.08313e-29	2.09209e-33	1.01985e-46	0.38997
Nusap1	9.00088e-47	0.273734	0.341	0.122	1.7567e-42	1.80347e-39	0.312203	0.353	0.141	3.51983e-35	1.80347e-39	1.80018e-46	0.292968
Pold2	4.89663e-46	0.294718	0.559	0.29	9.55675e-42	1.55633e-38	0.252113	0.429	0.196	3.03749e-34	1.55633e-38	9.79325e-46	0.273416
Ncapd3	1.13614e-38	0.256326	0.615	0.336	2.2174e-34	6.45221e-46	0.378963	0.534	0.261	1.25928e-41	1.13614e-38	1.29044e-45	0.317645
Atp5h	1.11186e-45	0.266823	0.992	0.982	2.17001e-41	6.49002e-24	0.266759	0.976	0.906	1.26666e-19	6.49002e-24	2.22371e-45	0.266791
Psip1	2.96335e-45	0.410565	0.873	0.662	5.78356e-41	1.30619e-45	0.469695	0.84	0.627	2.54928e-41	2.96335e-45	2.61237e-45	0.44013
Tpx2	4.57002e-44	0.255881	0.338	0.127	8.91931e-40	2.28695e-45	0.303987	0.374	0.146	4.46344e-41	4.57002e-44	4.5739e-45	0.279934
Dhrs4	2.57317e-45	0.351006	0.74	0.478	5.02206e-41	6.67507e-30	0.274301	0.495	0.279	1.30277e-25	6.67507e-30	5.14635e-45	0.312654
Cox7a2	1.91988e-42	0.279374	0.977	0.954	3.74702e-38	3.43926e-45	0.42892	0.934	0.808	6.71241e-41	1.91988e-42	6.87853e-45	0.354147
Timm50	4.12812e-45	0.331175	0.729	0.441	8.05685e-41	3.36483e-41	0.38408	0.664	0.388	6.56714e-37	3.36483e-41	8.25624e-45	0.357627
Car2	2.43156e-16	0.33552	0.987	0.95	4.74568e-12	4.48457e-45	0.513361	0.984	0.887	8.75253e-41	2.43156e-16	8.96913e-45	0.42444
Topbp1	5.98512e-45	0.342219	0.773	0.488	1.16812e-40	3.54702e-36	0.360276	0.686	0.429	6.92272e-32	3.54702e-36	1.19702e-44	0.351248
Smc4	1.28595e-44	0.389789	0.792	0.503	2.50978e-40	1.06926e-34	0.495731	0.734	0.52	2.08688e-30	1.06926e-34	2.57189e-44	0.44276
Gtf3a	1.35526e-41	0.34833	0.887	0.663	2.64507e-37	2.82421e-44	0.363912	0.653	0.374	5.51202e-40	1.35526e-41	5.64842e-44	0.356121
Cks2	1.6276e-43	0.435181	0.82	0.523	3.17658e-39	8.81593e-29	0.34308	0.755	0.518	1.72061e-24	8.81593e-29	3.25519e-43	0.38913
Minos1	1.88956e-43	0.340273	0.961	0.871	3.68785e-39	2.58254e-27	0.291923	0.931	0.818	5.04035e-23	2.58254e-27	3.77912e-43	0.316098
Tex30	2.62905e-43	0.266515	0.607	0.33	5.13112e-39	3.03484e-25	0.253791	0.578	0.36	5.92311e-21	3.03484e-25	5.2581e-43	0.260153
Rnaseh2a	8.20768e-43	0.313823	0.665	0.385	1.60189e-38	1.92514e-36	0.286201	0.541	0.29	3.7573e-32	1.92514e-36	1.64154e-42	0.300012
Dbi	1.68446e-42	0.306334	0.958	0.898	3.28755e-38	2.0837e-40	0.403058	0.867	0.659	4.06675e-36	2.0837e-40	3.36891e-42	0.354696
Nop58	3.8785e-42	0.373574	0.942	0.788	7.56966e-38	1.08059e-30	0.352446	0.924	0.758	2.10899e-26	1.08059e-30	7.75699e-42	0.36301
Srm	4.42312e-42	0.386929	0.728	0.46	8.63261e-38	8.92586e-34	0.283983	0.531	0.287	1.74206e-29	8.92586e-34	8.84625e-42	0.335456
Cdk6	5.82916e-42	0.427407	0.934	0.716	1.13768e-37	2.98259e-22	0.335626	0.907	0.703	5.82112e-18	2.98259e-22	1.16583e-41	0.381516
Nudt5	1.38609e-41	0.303782	0.72	0.439	2.70523e-37	2.73341e-31	0.272978	0.578	0.334	5.33479e-27	2.73341e-31	2.77218e-41	0.28838
Dpy30	1.42221e-41	0.333514	0.859	0.656	2.77572e-37	5.41352e-25	0.307712	0.697	0.489	1.05656e-20	5.41352e-25	2.84441e-41	0.320613
Sumo3	1.48004e-41	0.339687	0.917	0.737	2.88859e-37	5.79995e-29	0.32994	0.719	0.492	1.13198e-24	5.79995e-29	2.96008e-41	0.334814
Fmc1	1.33294e-34	0.311077	0.9	0.706	2.6015e-30	2.12914e-41	0.358583	0.617	0.352	4.15545e-37	1.33294e-34	4.25829e-41	0.33483
Lsm6	3.84624e-41	0.352377	0.903	0.772	7.5067e-37	1.42949e-19	0.257738	0.767	0.572	2.78994e-15	1.42949e-19	7.69247e-41	0.305057
Raly	1.1671e-40	0.349746	0.912	0.806	2.27783e-36	5.10805e-28	0.343081	0.907	0.745	9.96939e-24	5.10805e-28	2.3342e-40	0.346414
Unc119	3.14135e-33	0.316862	0.684	0.424	6.13097e-29	1.19486e-40	0.282262	0.478	0.225	2.33201e-36	3.14135e-33	2.38973e-40	0.299562
Lyar	1.46305e-40	0.343883	0.801	0.555	2.85543e-36	3.30203e-31	0.347345	0.722	0.493	6.44458e-27	3.30203e-31	2.92609e-40	0.345614
Ak2	3.58735e-40	0.339556	0.901	0.694	7.00144e-36	2.09796e-30	0.331849	0.886	0.704	4.09458e-26	2.09796e-30	7.17471e-40	0.335702
Fermt3	2.05867e-12	0.263316	0.908	0.75	4.0179e-08	4.18748e-40	0.435572	0.802	0.554	8.17271e-36	2.05867e-12	8.37497e-40	0.349444
Crip1	1.41681e-35	0.288855	0.977	0.93	2.76519e-31	8.56608e-40	0.400609	0.964	0.805	1.67184e-35	1.41681e-35	1.71322e-39	0.344732
Hdgf	1.22679e-39	0.352261	0.939	0.839	2.39433e-35	1.49797e-34	0.375897	0.943	0.836	2.92358e-30	1.49797e-34	2.45358e-39	0.364079
Mrpl33	2.85072e-39	0.302664	0.966	0.911	5.56374e-35	7.12343e-17	0.253218	0.81	0.651	1.39028e-12	7.12343e-17	5.70143e-39	0.277941
Polr2f	5.79189e-39	0.328834	0.93	0.806	1.1304e-34	4.94496e-19	0.255989	0.722	0.534	9.65107e-15	4.94496e-19	1.15838e-38	0.292412
Prmt1	1.24824e-38	0.33267	0.937	0.827	2.4362e-34	5.4968e-31	0.348465	0.872	0.692	1.07281e-26	5.4968e-31	2.49649e-38	0.340567
Chaf1b	5.3041e-36	0.276777	0.732	0.476	1.0352e-31	1.49789e-38	0.327546	0.529	0.282	2.92344e-34	5.3041e-36	2.99578e-38	0.302162
Manf	1.90812e-38	0.376358	0.919	0.779	3.72407e-34	2.31583e-13	0.259356	0.972	0.914	4.5198e-09	2.31583e-13	3.81624e-38	0.317857
Nkg7	5.41344e-36	0.423429	0.762	0.532	1.05654e-31	1.93472e-38	0.461409	0.684	0.42	3.776e-34	5.41344e-36	3.86945e-38	0.442419
Mrpl42	1.27512e-34	0.320029	0.814	0.61	2.48865e-30	7.35075e-38	0.342653	0.634	0.387	1.43464e-33	1.27512e-34	1.47015e-37	0.331341
Rbbp4	1.36228e-37	0.334352	0.925	0.792	2.65876e-33	1.61567e-26	0.339573	0.831	0.666	3.1533e-22	1.61567e-26	2.72455e-37	0.336963
Rbbp7	1.99637e-37	0.355632	0.887	0.742	3.89632e-33	1.03315e-18	0.290918	0.821	0.717	2.0164e-14	1.03315e-18	3.99274e-37	0.323275
Rnaseh2c	2.43801e-37	0.337853	0.892	0.739	4.75827e-33	3.29651e-32	0.380788	0.752	0.537	6.43379e-28	3.29651e-32	4.87602e-37	0.359321
Uqcrq	2.66318e-37	0.313037	0.956	0.896	5.19772e-33	9.23908e-26	0.289209	0.917	0.791	1.80319e-21	9.23908e-26	5.32635e-37	0.301123
Cbx3	3.91363e-37	0.318664	0.978	0.904	7.63823e-33	4.33001e-27	0.32654	0.8	0.593	8.45089e-23	4.33001e-27	7.82725e-37	0.322602
Tkt	5.62865e-37	0.32514	0.972	0.893	1.09854e-32	4.36392e-31	0.319951	0.978	0.885	8.51707e-27	4.36392e-31	1.12573e-36	0.322545
Naa50	5.19246e-36	0.316136	0.792	0.555	1.01341e-31	4.96334e-30	0.330631	0.791	0.565	9.68695e-26	4.96334e-30	1.03849e-35	0.323384
Sf3b5	6.21118e-36	0.300525	0.941	0.847	1.21224e-31	5.82175e-23	0.288927	0.817	0.643	1.13623e-18	5.82175e-23	1.24224e-35	0.294726
Mtch1	1.42738e-35	0.328712	0.909	0.785	2.78582e-31	4.49892e-24	0.304002	0.85	0.657	8.78055e-20	4.49892e-24	2.85477e-35	0.316357
Csrp1	2.57657e-35	0.345307	0.775	0.555	5.0287e-31	8.87467e-26	0.291588	0.738	0.513	1.73207e-21	8.87467e-26	5.15315e-35	0.318448
Tuba4a	3.48811e-35	0.3537	0.811	0.617	6.80775e-31	7.75308e-29	0.322288	0.697	0.461	1.51317e-24	7.75308e-29	6.97623e-35	0.337994
Ube2s	1.08717e-19	0.287155	0.941	0.863	2.12184e-15	1.65364e-34	0.382734	0.966	0.86	3.22741e-30	1.08717e-19	3.30728e-34	0.334944
Cuta	4.00083e-26	0.269319	0.914	0.773	7.80842e-22	1.7796e-34	0.332371	0.797	0.543	3.47325e-30	4.00083e-26	3.55921e-34	0.300845
Ppm1g	7.92831e-33	0.302945	0.851	0.639	1.54737e-28	1.93976e-34	0.366108	0.845	0.641	3.78582e-30	7.92831e-33	3.87951e-34	0.334527
Smc3	2.55719e-34	0.32231	0.867	0.681	4.99087e-30	6.09243e-22	0.291672	0.886	0.747	1.18906e-17	6.09243e-22	5.11439e-34	0.306991
Cox6a1	2.62433e-29	0.284865	0.89	0.74	5.1219e-25	9.16665e-34	0.368478	0.902	0.739	1.78906e-29	2.62433e-29	1.83333e-33	0.326671
C1qbp	1.40501e-33	0.302781	0.955	0.854	2.74215e-29	3.70224e-28	0.347036	0.888	0.724	7.22566e-24	3.70224e-28	2.81002e-33	0.324908
Rif1	1.83985e-33	0.26547	0.714	0.448	3.59083e-29	4.13865e-19	0.259377	0.726	0.54	8.07739e-15	4.13865e-19	3.6797e-33	0.262424
Impdh2	2.94044e-25	0.254745	0.958	0.875	5.73886e-21	4.87143e-33	0.344424	0.96	0.853	9.50756e-29	2.94044e-25	9.74285e-33	0.299585
Galk1	1.32412e-32	0.289429	0.778	0.528	2.58428e-28	2.58995e-29	0.277191	0.603	0.367	5.05481e-25	2.58995e-29	2.64824e-32	0.28331
Supt16	1.65037e-32	0.300245	0.822	0.616	3.22102e-28	1.63093e-16	0.267461	0.759	0.581	3.18309e-12	1.63093e-16	3.30073e-32	0.283853
Calr	9.92676e-25	0.275209	0.973	0.928	1.9374e-20	1.35468e-31	0.413727	0.998	0.981	2.64392e-27	9.92676e-25	2.70936e-31	0.344468
Rpn1	4.18817e-26	0.300465	0.757	0.516	8.17406e-22	1.64335e-31	0.355581	0.802	0.578	3.20732e-27	4.18817e-26	3.2867e-31	0.328023
Hmgn5	2.45046e-31	0.282943	0.775	0.534	4.78257e-27	3.70448e-26	0.296254	0.7	0.473	7.23004e-22	3.70448e-26	4.90093e-31	0.289598
Fkbp4	3.47027e-31	0.317292	0.92	0.779	6.77292e-27	3.2299e-19	0.285987	0.797	0.622	6.30379e-15	3.2299e-19	6.94053e-31	0.30164
Rfc1	3.69834e-31	0.307038	0.79	0.57	7.21805e-27	4.97706e-29	0.31791	0.648	0.422	9.71374e-25	4.97706e-29	7.39668e-31	0.312474
Tmem256	3.80066e-31	0.262949	0.972	0.923	7.41775e-27	1.6702e-20	0.264873	0.743	0.563	3.25973e-16	1.6702e-20	7.60132e-31	0.263911
Anp32e	5.04297e-30	0.32752	0.881	0.692	9.84237e-26	4.09748e-31	0.360004	0.828	0.607	7.99705e-27	5.04297e-30	8.19496e-31	0.343762
Pdia3	8.1704e-31	0.28996	0.972	0.881	1.59462e-26	6.97965e-21	0.287679	0.967	0.906	1.36222e-16	6.97965e-21	1.63408e-30	0.28882
Rexo2	1.9456e-30	0.280062	0.853	0.644	3.79723e-26	1.42348e-19	0.254149	0.705	0.497	2.77821e-15	1.42348e-19	3.8912e-30	0.267106
Pbx1	0.000293529	0.282791	0.657	0.569	1	2.03004e-30	0.592557	0.812	0.632	3.96202e-26	0.000293529	4.06008e-30	0.437674
Ndufb8	8.14428e-30	0.272205	0.961	0.904	1.58952e-25	3.51618e-22	0.273622	0.903	0.763	6.86253e-18	3.51618e-22	1.62886e-29	0.272914
Selenoh	5.86245e-29	0.317114	0.894	0.806	1.14417e-24	2.64393e-27	0.310673	0.747	0.525	5.16015e-23	2.64393e-27	1.17249e-28	0.313893
Hspa8	6.57613e-29	0.285766	1	0.998	1.28346e-24	5.83706e-20	0.298453	0.998	0.981	1.13922e-15	5.83706e-20	1.31523e-28	0.292109
Dynll1	7.00863e-29	0.338524	0.97	0.863	1.36787e-24	1.7857e-21	0.290409	0.872	0.74	3.48516e-17	1.7857e-21	1.40173e-28	0.314466
Acat1	1.48754e-27	0.259529	0.825	0.601	2.90324e-23	2.44762e-28	0.299681	0.698	0.487	4.77703e-24	1.48754e-27	4.89525e-28	0.279605
Lage3	2.01289e-27	0.257439	0.867	0.7	3.92856e-23	1.60907e-27	0.273509	0.598	0.367	3.14042e-23	2.01289e-27	3.21814e-27	0.265474
Rdx	3.54928e-27	0.260234	0.886	0.747	6.92712e-23	8.81177e-20	0.253931	0.898	0.789	1.71979e-15	8.81177e-20	7.09855e-27	0.257083
Sfxn1	8.13881e-27	0.25736	0.82	0.587	1.58845e-22	3.0206e-24	0.287391	0.533	0.335	5.8953e-20	3.0206e-24	1.62776e-26	0.272376
Hist1h2ap	7.21456e-26	0.29646	0.872	0.68	1.40807e-21	1.57682e-17	0.61992	0.455	0.294	3.07748e-13	1.57682e-17	1.44291e-25	0.45819
Cenpf	1.0532e-21	0.273247	0.293	0.142	2.05554e-17	1.1144e-25	0.272522	0.3	0.135	2.17497e-21	1.0532e-21	2.2288e-25	0.272884
Mdh2	1.23549e-24	0.26321	0.926	0.828	2.41131e-20	5.99567e-21	0.27504	0.898	0.762	1.17017e-16	5.99567e-21	2.47098e-24	0.269125
Muc13	7.85803e-19	0.272372	0.768	0.567	1.53365e-14	1.72e-24	0.318374	0.748	0.524	3.35693e-20	7.85803e-19	3.44e-24	0.295373
Tgfb1	3.6626e-24	0.268932	0.901	0.743	7.1483e-20	8.78071e-22	0.287627	0.986	0.935	1.71373e-17	8.78071e-22	7.3252e-24	0.27828
Ube2c	4.05205e-07	0.253206	0.185	0.114	0.00790839	5.9106e-24	0.305163	0.26	0.114	1.15357e-19	4.05205e-07	1.18212e-23	0.279184
S100a1	1.37157e-22	0.278684	0.77	0.539	2.67689e-18	1.00974e-23	0.258712	0.616	0.393	1.97072e-19	1.37157e-22	2.01949e-23	0.268698
Hsp90b1	1.95804e-14	0.25991	0.972	0.888	3.8215e-10	3.45453e-23	0.386512	0.984	0.919	6.74221e-19	1.95804e-14	6.90906e-23	0.323211
Hspa5	4.67593e-16	0.296334	0.95	0.901	9.12601e-12	1.28877e-09	0.351677	0.998	0.993	2.51529e-05	1.28877e-09	9.35186e-16	0.324006

## Sheet: MPP3
Gene	1st_p_val	1st_avg_log2FC	1st_pct.1	1st_pct.2	1st_p_val_adj	2nd_p_val	2nd_avg_log2FC	2nd_pct.1	2nd_pct.2	2nd_p_val_adj	max_pval	minimump_p_val	avg_log2FC
Ctla2a	7.0994e-120	0.521918	0.988	0.956	1.38559e-115	1.76231e-163	0.650673	0.997	0.991	3.43949e-159	7.0994e-120	3.52461e-163	0.586296
Vim	5.2357e-47	0.250265	0.928	0.834	1.02185e-42	2.76029e-86	0.467892	0.969	0.902	5.38727e-82	5.2357e-47	5.52059e-86	0.359079
Rgs1	2.98097e-45	0.498177	0.806	0.71	5.81795e-41	2.80031e-53	0.546927	0.914	0.801	5.46537e-49	2.98097e-45	5.60062e-53	0.522552

## Sheet: LMPP
Gene	1st_p_val	1st_avg_log2FC	1st_pct.1	1st_pct.2	1st_p_val_adj	2nd_p_val	2nd_avg_log2FC	2nd_pct.1	2nd_pct.2	2nd_p_val_adj	max_pval	minimump_p_val	avg_log2FC
Bcl2l11	1.80979e-162	0.450303	0.507	0.215	3.53216e-158	0	1.34926	0.989	0.665	0	1.80979e-162	0	0.899782
Plac8	0	1.38841	0.969	0.559	0	0	1.33011	0.954	0.529	0	0	0	1.35926
Flt3	0	0.981006	0.898	0.408	0	0	1.08922	0.806	0.276	0	0	0	1.03511
Ccl3	0	2.15794	0.853	0.301	0	0	2.00889	0.58	0.112	0	0	0	2.08342
Ccl4	1.62849e-263	1.78033	0.8	0.521	3.17832e-259	0	2.46495	0.747	0.259	0	1.62849e-263	0	2.12264
Wfdc17	0	2.16583	0.854	0.296	0	0	1.74706	0.728	0.144	0	0	0	1.95645
H2afy	0	1.26905	0.998	0.962	0	0	1.36611	0.997	0.952	0	0	0	1.31758
Dntt	0	2.26596	0.761	0.212	0	0	1.76548	0.628	0.119	0	0	0	2.01572
Satb1	0	0.933486	0.785	0.283	0	6.02462e-307	0.96573	0.711	0.225	1.17582e-302	6.02462e-307	0	0.949608
Cd52	0	1.1968	0.959	0.505	0	7.04694e-300	0.996612	0.86	0.383	1.37535e-295	7.04694e-300	0	1.09671
Tmsb10	0	0.963397	1	0.973	0	1.7705e-268	0.871755	0.991	0.924	3.45548e-264	1.7705e-268	0	0.917576
Emb	0	0.846061	0.941	0.641	0	1.97685e-266	1.01977	0.939	0.653	3.85822e-262	1.97685e-266	0	0.932916
Ramp1	0	0.709812	0.997	0.94	0	4.65096e-222	0.773656	0.977	0.855	9.07728e-218	4.65096e-222	0	0.741734
BC035044	0	0.736252	0.723	0.285	0	6.7715e-142	0.393314	0.37	0.101	1.32159e-137	6.7715e-142	0	0.564783
Il12a	0	1.24701	0.806	0.363	0	7.98369e-137	0.500744	0.397	0.124	1.55818e-132	7.98369e-137	0	0.873879
Ighm	0	1.15207	0.761	0.205	0	8.12418e-110	0.669337	0.783	0.53	1.5856e-105	8.12418e-110	0	0.910702
Ncf1	3.23214e-304	0.562908	0.457	0.104	6.30817e-300	6.39098e-241	0.637356	0.519	0.127	1.24733e-236	6.39098e-241	6.46429e-304	0.600132
Cd69	1.16204e-295	1.20783	0.705	0.297	2.26796e-291	1.66636e-213	1.07052	0.456	0.112	3.25223e-209	1.66636e-213	2.32408e-295	1.13917
Cd53	7.20245e-188	0.494283	0.735	0.392	1.4057e-183	5.19236e-290	1.023	0.96	0.538	1.01339e-285	7.20245e-188	1.03847e-289	0.758643
Wfdc18	7.72449e-281	0.61823	0.373	0.066	1.50759e-276	2.72635e-203	0.430255	0.253	0.024	5.32101e-199	2.72635e-203	1.5449e-280	0.524242
Mef2c	6.52358e-135	0.442206	0.983	0.937	1.27321e-130	4.93103e-268	0.982929	0.99	0.899	9.62389e-264	6.52358e-135	9.86206e-268	0.712568
Tyrobp	6.8454e-268	0.745088	0.675	0.288	1.33602e-263	1.81002e-159	0.487287	0.527	0.186	3.53262e-155	1.81002e-159	1.36908e-267	0.616187
Cd33	5.58051e-176	0.256363	0.223	0.034	1.08915e-171	1.29841e-252	0.508283	0.353	0.044	2.53411e-248	5.58051e-176	2.59682e-252	0.382323
Lat2	4.94551e-252	0.595691	0.7	0.312	9.65215e-248	1.15488e-102	0.3819	0.523	0.236	2.25397e-98	1.15488e-102	9.89102e-252	0.488795
Tespa1	6.32447e-247	0.585214	0.728	0.325	1.23435e-242	1.92313e-219	0.619839	0.598	0.191	3.75337e-215	1.92313e-219	1.26489e-246	0.602526
Cd37	1.84695e-237	0.600414	0.837	0.482	3.60469e-233	3.77517e-141	0.598878	0.807	0.48	7.368e-137	3.77517e-141	3.69389e-237	0.599646
Cd34	2.56287e-217	0.617829	0.974	0.705	5.00195e-213	2.07225e-218	0.828136	0.969	0.683	4.0444e-214	2.56287e-217	4.14449e-218	0.722982
St8sia4	1.536e-74	0.326227	0.595	0.382	2.99781e-70	2.81056e-203	0.816897	0.813	0.416	5.48538e-199	1.536e-74	5.62113e-203	0.571562
Ctss	1.91911e-198	0.471305	0.571	0.235	3.74553e-194	9.56407e-154	0.458731	0.457	0.139	1.86662e-149	9.56407e-154	3.83823e-198	0.465018
Adgrg3	2.07025e-197	0.529139	0.64	0.309	4.0405e-193	3.44442e-85	0.383255	0.565	0.295	6.72248e-81	3.44442e-85	4.14049e-197	0.456197
Arhgdib	3.98005e-196	0.479332	0.996	0.936	7.76786e-192	1.05908e-111	0.515929	0.946	0.782	2.06701e-107	1.05908e-111	7.9601e-196	0.497631
Ccl9	3.18085e-126	0.375236	0.399	0.159	6.20806e-122	5.31965e-196	0.719023	0.459	0.119	1.03824e-191	3.18085e-126	1.06393e-195	0.54713
Pim1	2.19597e-34	0.253551	0.958	0.918	4.28588e-30	4.91978e-194	1.04731	0.904	0.645	9.60194e-190	2.19597e-34	9.83957e-194	0.650429
Serpinb1a	1.86374e-193	0.587664	0.942	0.647	3.63747e-189	1.52274e-103	0.479094	0.686	0.382	2.97193e-99	1.52274e-103	3.72748e-193	0.533379
Gmfg	5.69887e-193	0.542058	0.988	0.862	1.11225e-188	2.30412e-97	0.489852	0.917	0.728	4.49694e-93	2.30412e-97	1.13977e-192	0.515955
Sh3bgrl3	1.5163e-191	0.448399	0.998	0.959	2.95936e-187	2.99544e-93	0.413643	0.966	0.901	5.84621e-89	2.99544e-93	3.03259e-191	0.431021
H2-Ob	3.21122e-181	0.479998	0.46	0.169	6.26733e-177	1.05989e-156	0.507636	0.485	0.163	2.0686e-152	1.05989e-156	6.42243e-181	0.493817
Lsp1	4.56612e-179	0.507987	0.846	0.571	8.9117e-175	2.73134e-95	0.464643	0.831	0.59	5.33075e-91	2.73134e-95	9.13224e-179	0.486315
Tm6sf1	7.14128e-176	0.461569	0.664	0.342	1.39376e-171	8.86721e-154	0.616893	0.705	0.352	1.73061e-149	8.86721e-154	1.42826e-175	0.539231
Cd48	4.07388e-174	0.476042	0.701	0.329	7.95098e-170	3.20745e-84	0.316099	0.368	0.142	6.25997e-80	3.20745e-84	8.14775e-174	0.396071
Cd47	2.72285e-170	0.472559	0.995	0.976	5.31418e-166	1.03305e-78	0.417429	0.987	0.949	2.01619e-74	1.03305e-78	5.4457e-170	0.444994
Sox4	1.80978e-147	0.547595	0.972	0.813	3.53214e-143	1.15691e-169	0.833952	0.924	0.64	2.25793e-165	1.80978e-147	2.31381e-169	0.690774
Il1r1	7.05414e-163	0.405819	0.478	0.192	1.37676e-158	1.10824e-109	0.392136	0.446	0.17	2.16295e-105	1.10824e-109	1.41083e-162	0.398978
Irf8	3.41345e-160	0.380514	0.338	0.097	6.66203e-156	1.44634e-115	0.381834	0.353	0.106	2.82282e-111	1.44634e-115	6.8269e-160	0.381174
AA467197	3.9977e-159	0.322459	0.227	0.041	7.80232e-155	1.30646e-104	0.394359	0.258	0.063	2.54982e-100	1.30646e-104	7.99541e-159	0.358409
H3f3a	2.17429e-158	0.280171	1	0.999	4.24357e-154	1.55331e-76	0.283311	0.997	0.996	3.0316e-72	1.55331e-76	4.34859e-158	0.281741
Crip1	2.25289e-153	0.484996	0.992	0.917	4.39696e-149	1.03901e-75	0.518621	0.934	0.791	2.02784e-71	1.03901e-75	4.50577e-153	0.501809
Igfbp4	8.18105e-149	0.557888	0.896	0.678	1.5967e-144	3.13593e-47	0.383844	0.767	0.588	6.12039e-43	3.13593e-47	1.63621e-148	0.470866
Ier5	3.11783e-143	0.610474	0.822	0.595	6.08508e-139	3.85155e-29	0.269593	0.889	0.794	7.51707e-25	3.85155e-29	6.23567e-143	0.440033
Jakmip1	3.02161e-142	0.355733	0.448	0.184	5.89727e-138	1.12379e-89	0.271251	0.262	0.074	2.19331e-85	1.12379e-89	6.04321e-142	0.313492
Coro1a	9.16408e-141	0.426148	0.992	0.922	1.78855e-136	1.45288e-54	0.297083	0.966	0.902	2.83558e-50	1.45288e-54	1.83282e-140	0.361616
Dock10	1.25917e-119	0.391934	0.642	0.375	2.45753e-115	2.11612e-135	0.622093	0.709	0.379	4.13004e-131	1.25917e-119	4.23225e-135	0.507014
Pou2f2	2.69416e-130	0.449867	0.615	0.337	5.25819e-126	8.80711e-28	0.46292	0.735	0.612	1.71888e-23	8.80711e-28	5.38832e-130	0.456394
Sell	2.92919e-128	0.483511	0.568	0.288	5.7169e-124	2.52018e-114	0.560726	0.6	0.285	4.91864e-110	2.52018e-114	5.85838e-128	0.522119
Egfl7	7.85088e-125	0.457282	0.935	0.807	1.53226e-120	5.97201e-58	0.411365	0.801	0.627	1.16556e-53	5.97201e-58	1.57018e-124	0.434323
Arhgap30	8.10889e-124	0.41072	0.705	0.429	1.58261e-119	5.08285e-123	0.513367	0.659	0.335	9.92021e-119	5.08285e-123	1.62178e-123	0.462043
Sh2d5	9.34624e-121	0.342627	0.52	0.26	1.82411e-116	2.05556e-76	0.339764	0.426	0.195	4.01183e-72	2.05556e-76	1.86925e-120	0.341195
Ifi27l2a	5.78484e-120	0.45872	0.393	0.157	1.12903e-115	1.44651e-91	0.399564	0.307	0.098	2.82315e-87	1.44651e-91	1.15697e-119	0.429142
Notch1	6.79281e-119	0.405107	0.469	0.224	1.32575e-114	3.19883e-41	0.28062	0.447	0.264	6.24316e-37	3.19883e-41	1.35856e-118	0.342863
Gpr171	1.94609e-111	0.388386	0.69	0.429	3.79818e-107	2.31692e-115	0.601374	0.84	0.58	4.52193e-111	1.94609e-111	4.63384e-115	0.49488
Nfkbia	7.65406e-106	0.609083	0.915	0.796	1.49384e-101	4.87423e-67	0.685856	0.832	0.695	9.51304e-63	4.87423e-67	1.53081e-105	0.64747
Bin1	2.45985e-104	0.342747	0.58	0.328	4.80089e-100	1.28237e-49	0.25558	0.426	0.233	2.50281e-45	1.28237e-49	4.9197e-104	0.299164
Cotl1	3.64365e-100	0.344937	0.716	0.474	7.11132e-96	9.1077e-48	0.292282	0.665	0.463	1.77755e-43	9.1077e-48	7.28731e-100	0.31861
Stk17b	3.11492e-75	0.365292	0.764	0.573	6.0794e-71	3.99274e-100	0.546954	0.731	0.461	7.79264e-96	3.11492e-75	7.98549e-100	0.456123
Maml3	1.11292e-99	0.343827	0.522	0.284	2.17209e-95	6.50375e-97	0.468157	0.644	0.357	1.26934e-92	6.50375e-97	2.22584e-99	0.405992
Rgs2	2.13887e-63	0.404701	0.832	0.674	4.17442e-59	1.07326e-98	0.736922	0.9	0.73	2.09469e-94	2.13887e-63	2.14652e-98	0.570812
Samsn1	4.37272e-42	0.290932	0.945	0.892	8.53424e-38	6.95303e-98	0.591106	0.842	0.61	1.35702e-93	4.37272e-42	1.39061e-97	0.441019
Clec12a	5.41353e-97	0.292505	0.249	0.081	1.05656e-92	6.14634e-93	0.285357	0.243	0.061	1.19958e-88	6.14634e-93	1.08271e-96	0.288931
Rcsd1	9.26143e-97	0.371639	0.703	0.474	1.80755e-92	8.10133e-79	0.378772	0.594	0.333	1.58114e-74	8.10133e-79	1.85229e-96	0.375206
Rel	1.35932e-94	0.352864	0.575	0.338	2.65298e-90	6.96387e-68	0.4591	0.789	0.572	1.35914e-63	6.96387e-68	2.71863e-94	0.405982
Rac2	6.39765e-93	0.34885	0.965	0.891	1.24863e-88	1.91733e-62	0.365302	0.858	0.695	3.74206e-58	1.91733e-62	1.27953e-92	0.357076
Dusp5	2.74006e-91	0.428332	0.712	0.479	5.34778e-87	1.61052e-92	0.521423	0.748	0.485	3.14325e-88	2.74006e-91	3.22104e-92	0.474878
Tcf4	3.389e-92	0.447465	0.852	0.695	6.61431e-88	2.38848e-71	0.506952	0.916	0.804	4.6616e-67	2.38848e-71	6.778e-92	0.477209
Rabgap1l	1.72676e-89	0.364548	0.837	0.622	3.37012e-85	1.39899e-39	0.282099	0.668	0.475	2.73042e-35	1.39899e-39	3.45352e-89	0.323323
Cebpa	3.31468e-89	0.264821	0.376	0.173	6.46926e-85	8.18347e-74	0.294677	0.335	0.134	1.59717e-69	8.18347e-74	6.62936e-89	0.279749
Irf2bp2	6.83233e-88	0.3684	0.811	0.605	1.33347e-83	5.92765e-47	0.365415	0.832	0.65	1.1569e-42	5.92765e-47	1.36647e-87	0.366908
Sept1	5.38984e-86	0.340534	0.878	0.712	1.05194e-81	9.51173e-50	0.32941	0.739	0.551	1.8564e-45	9.51173e-50	1.07797e-85	0.334972
Nkg7	3.69605e-85	0.297937	0.774	0.483	7.21359e-81	5.00382e-57	0.306134	0.653	0.393	9.76595e-53	5.00382e-57	7.39211e-85	0.302036
Phf14	2.15698e-81	0.339078	0.854	0.665	4.20978e-77	2.76242e-38	0.260547	0.691	0.5	5.39141e-34	2.76242e-38	4.31396e-81	0.299812
Marcksl1	1.26142e-80	0.367886	0.879	0.708	2.46192e-76	8.57479e-45	0.338465	0.859	0.703	1.67354e-40	8.57479e-45	2.52284e-80	0.353175
Unc93b1	6.03956e-80	0.32239	0.601	0.391	1.17874e-75	5.44577e-54	0.292944	0.417	0.218	1.06285e-49	5.44577e-54	1.20791e-79	0.307667
Ikzf1	7.91834e-80	0.329424	0.688	0.473	1.54542e-75	1.17752e-52	0.319512	0.699	0.482	2.29817e-48	1.17752e-52	1.58367e-79	0.324468
Taldo1	1.95524e-76	0.298844	0.963	0.858	3.81605e-72	4.22004e-50	0.304973	0.877	0.744	8.23626e-46	4.22004e-50	3.91048e-76	0.301909
Smap2	7.29353e-73	0.314744	0.741	0.542	1.42348e-68	2.37616e-35	0.277181	0.738	0.576	4.63756e-31	2.37616e-35	1.45871e-72	0.295962
Pstpip1	6.1641e-69	0.287318	0.659	0.456	1.20305e-64	5.64245e-49	0.250698	0.562	0.345	1.10124e-44	5.64245e-49	1.23282e-68	0.269008
Ifnar2	2.65466e-67	0.320319	0.793	0.631	5.18109e-63	4.38559e-44	0.299933	0.643	0.448	8.55936e-40	4.38559e-44	5.30931e-67	0.310126
Npc2	6.05281e-67	0.284392	0.95	0.872	1.18133e-62	2.57127e-42	0.27492	0.907	0.825	5.01834e-38	2.57127e-42	1.21056e-66	0.279656
H2-DMa	1.02283e-56	0.26301	0.903	0.788	1.99626e-52	5.10488e-65	0.417123	0.844	0.658	9.96319e-61	1.02283e-56	1.02098e-64	0.340067
Btg1	7.93715e-40	0.34748	0.897	0.801	1.54909e-35	6.84147e-65	0.460895	0.927	0.797	1.33525e-60	7.93715e-40	1.36829e-64	0.404187
Hcst	1.51286e-64	0.267196	0.68	0.483	2.95264e-60	3.9015e-37	0.256335	0.506	0.329	7.61455e-33	3.9015e-37	3.02571e-64	0.261765
Pan3	5.22639e-62	0.320798	0.673	0.494	1.02004e-57	1.45816e-32	0.259209	0.802	0.647	2.8459e-28	1.45816e-32	1.04528e-61	0.290003
Ifi27	1.59765e-60	0.368938	0.759	0.577	3.11814e-56	7.20676e-58	0.459527	0.771	0.581	1.40654e-53	7.20676e-58	3.19531e-60	0.414232
Idh2	4.60121e-53	0.268442	0.876	0.735	8.98017e-49	1.08257e-59	0.365434	0.776	0.579	2.11286e-55	4.60121e-53	2.16515e-59	0.316938
Cdv3	6.93058e-59	0.320617	0.837	0.705	1.35264e-54	8.24997e-47	0.342902	0.892	0.76	1.61015e-42	8.24997e-47	1.38612e-58	0.331759
Phgdh	1.88926e-58	0.274897	0.937	0.814	3.68727e-54	1.10003e-39	0.306056	0.855	0.708	2.14693e-35	1.10003e-39	3.77852e-58	0.290477
Runx3	2.10974e-58	0.278999	0.648	0.451	4.11757e-54	1.54402e-44	0.31415	0.776	0.554	3.01346e-40	1.54402e-44	4.21947e-58	0.296574
Ptpre	1.54632e-42	0.25084	0.878	0.75	3.01795e-38	2.16995e-56	0.401897	0.941	0.79	4.23509e-52	1.54632e-42	4.3399e-56	0.326369
Lcp1	1.18151e-54	0.271982	0.884	0.753	2.30595e-50	1.74457e-43	0.28591	0.918	0.822	3.40487e-39	1.74457e-43	2.36302e-54	0.278946
Lztfl1	3.25856e-44	0.335475	0.58	0.431	6.35973e-40	1.69048e-24	0.287062	0.566	0.427	3.2993e-20	1.69048e-24	6.51712e-44	0.311269
Foxp1	2.1959e-43	0.276625	0.921	0.836	4.28574e-39	9.86212e-27	0.285271	0.889	0.789	1.92479e-22	9.86212e-27	4.3918e-43	0.280948
Gm47283	8.87111e-41	0.289408	0.951	0.881	1.73137e-36	2.49734e-26	0.25982	0.917	0.828	4.87406e-22	2.49734e-26	1.77422e-40	0.274614
Hoxa9	1.4341e-38	0.307517	0.727	0.594	2.79894e-34	6.80011e-37	0.330453	0.67	0.499	1.32718e-32	6.80011e-37	2.86821e-38	0.318985

## Sheet: CC-1
Gene	1st_p_val	1st_avg_log2FC	1st_pct.1	1st_pct.2	1st_p_val_adj	2nd_p_val	2nd_avg_log2FC	2nd_pct.1	2nd_pct.2	2nd_p_val_adj	max_pval	minimump_p_val	avg_log2FC
Nusap1	0	1.61852	0.955	0.087	0	0	0.927814	0.844	0.114	0	0	0	1.27317
Ccna2	0	0.892294	0.868	0.076	0	0	0.688952	0.773	0.092	0	0	0	0.790623
Cdca8	0	1.50968	0.965	0.153	0	0	1.26175	0.969	0.163	0	0	0	1.38572
Aunip	3.97633e-279	0.383136	0.569	0.074	7.7606e-275	0	0.506331	0.628	0.057	0	3.97633e-279	0	0.444734
Cdca3	0	1.11293	0.934	0.088	0	0	0.881528	0.855	0.114	0	0	0	0.997227
Mki67	0	1.57299	0.957	0.111	0	0	1.74797	0.993	0.185	0	0	0	1.66048
Fbxo5	0	1.05024	0.934	0.115	0	0	0.841211	0.761	0.077	0	0	0	0.945728
Neil3	0	0.673259	0.767	0.061	0	0	0.522342	0.668	0.074	0	0	0	0.597801
Pbk	0	1.30356	0.944	0.104	0	0	0.943396	0.872	0.106	0	0	0	1.12348
Esco2	0	1.048	0.895	0.062	0	0	0.653328	0.746	0.06	0	0	0	0.850664
Spc24	0	1.58209	0.975	0.171	0	0	1.2829	0.969	0.202	0	0	0	1.43249
Kif15	0	0.897941	0.883	0.081	0	0	1.02977	0.927	0.114	0	0	0	0.963858
Aurkb	0	1.17964	0.938	0.096	0	0	0.619777	0.737	0.081	0	0	0	0.899706
Birc5	0	1.92254	0.975	0.104	0	0	1.35488	0.967	0.137	0	0	0	1.63871
Hist1h1b	0	3.14834	0.977	0.129	0	0	1.60732	0.91	0.085	0	0	0	2.37783
Hist1h2ap	3.29374e-306	3.26894	0.998	0.675	6.4284e-302	0	3.0152	0.995	0.263	0	3.29374e-306	0	3.14207
Hist1h2ae	0	3.26222	0.994	0.572	0	0	2.37595	0.995	0.21	0	0	0	2.81909
Hist1h1e	5.95123e-249	1.83967	1	0.663	1.1615e-244	0	1.30983	0.908	0.175	0	5.95123e-249	0	1.57475
Hist1h3c	0	2.00276	0.967	0.058	0	0	0.959765	0.818	0.065	0	0	0	1.48126
Hist1h2ab	0	1.5811	0.942	0.058	0	0	0.885853	0.768	0.047	0	0	0	1.23348
Hist1h1a	0	1.96195	0.973	0.153	0	0	0.957416	0.834	0.065	0	0	0	1.45968
Ncapg2	0	0.54843	0.683	0.095	0	0	1.03152	0.912	0.159	0	0	0	0.789977
Cdca5	0	0.539515	0.695	0.074	0	0	0.672816	0.761	0.08	0	0	0	0.606165
Kif11	0	1.05116	0.905	0.087	0	0	0.852311	0.858	0.115	0	0	0	0.951735
Hist1h2bb	0	1.04267	0.893	0.066	0	5.88907e-305	0.328495	0.443	0.026	1.14937e-300	5.88907e-305	0	0.685582
Pclaf	0	2.05495	0.965	0.126	0	2.61297e-304	1.42777	0.91	0.163	5.09974e-300	2.61297e-304	0	1.74136
Kif4	0	0.568611	0.68	0.054	0	3.37405e-303	0.574926	0.687	0.081	6.58513e-299	3.37405e-303	0	0.571768
Hist1h1d	0	1.49953	0.967	0.194	0	3.53277e-300	0.601854	0.647	0.072	6.89491e-296	3.53277e-300	0	1.05069
Tpx2	0	0.976347	0.883	0.096	0	1.34384e-298	0.714218	0.818	0.124	2.62276e-294	1.34384e-298	0	0.845283
Shcbp1	0	0.651135	0.796	0.086	0	1.29712e-296	0.57953	0.754	0.101	2.53159e-292	1.29712e-296	0	0.615332
Hist2h2ac	0	1.57932	0.951	0.194	0	2.28112e-289	0.569265	0.623	0.069	4.45207e-285	2.28112e-289	0	1.07429
Cdk1	0	1.30649	0.965	0.19	0	1.03554e-288	1.18312	0.95	0.215	2.02107e-284	1.03554e-288	0	1.2448
E2f8	0	0.43286	0.631	0.059	0	9.19673e-288	0.488218	0.592	0.06	1.79493e-283	9.19673e-288	0	0.460539
Brca1	0	0.413213	0.645	0.082	0	1.94028e-287	0.678224	0.744	0.104	3.78684e-283	1.94028e-287	0	0.545718
Top2a	0	2.1424	0.977	0.255	0	9.17306e-285	1.88639	0.995	0.306	1.79031e-280	9.17306e-285	0	2.01439
Hist1h4c	0	1.04371	0.893	0.169	0	1.96814e-283	0.371417	0.498	0.04	3.84123e-279	1.96814e-283	0	0.707561
Rad51ap1	0	0.676795	0.825	0.113	0	9.28093e-279	0.524384	0.675	0.085	1.81136e-274	9.28093e-279	0	0.60059
Spc25	0	1.04191	0.917	0.111	0	1.64799e-276	0.50331	0.654	0.08	3.21638e-272	1.64799e-276	0	0.772609
Cep55	0	0.446479	0.66	0.066	0	2.80069e-274	0.415781	0.585	0.062	5.46611e-270	2.80069e-274	0	0.43113
Racgap1	0	0.684977	0.819	0.119	0	6.40058e-274	0.629428	0.784	0.121	1.2492e-269	6.40058e-274	0	0.657202
Ncapd2	0	0.645914	0.798	0.143	0	1.12149e-270	0.726509	0.853	0.154	2.18882e-266	1.12149e-270	0	0.686212
Kif22	0	0.57176	0.705	0.089	0	2.12016e-269	0.490687	0.685	0.089	4.13791e-265	2.12016e-269	0	0.531224
Ncapg	0	0.427282	0.614	0.068	0	1.21535e-264	0.505391	0.656	0.085	2.372e-260	1.21535e-264	0	0.466337
Clspn	0	0.716647	0.814	0.129	0	2.51481e-264	0.971041	0.867	0.171	4.90815e-260	2.51481e-264	0	0.843844
Knl1	0	0.832984	0.823	0.085	0	4.13032e-259	0.723301	0.794	0.135	8.06115e-255	4.13032e-259	0	0.778142
Rad51	0	0.73693	0.817	0.135	0	5.90574e-259	0.561125	0.72	0.107	1.15262e-254	5.90574e-259	0	0.649028
Prc1	0	1.19222	0.899	0.114	0	5.23787e-258	0.686462	0.813	0.141	1.02227e-253	5.23787e-258	0	0.939343
Ska1	0	0.592383	0.744	0.057	0	2.94891e-256	0.336592	0.481	0.042	5.75538e-252	2.94891e-256	0	0.464488
Ckap2l	0	0.575519	0.705	0.064	0	3.6505e-249	0.453805	0.614	0.078	7.12468e-245	3.6505e-249	0	0.514662
Bub1	0	0.530657	0.707	0.062	0	1.47544e-243	0.480891	0.6	0.076	2.87962e-239	1.47544e-243	0	0.505774
Tk1	0	0.870748	0.825	0.097	0	2.46908e-243	0.597778	0.713	0.111	4.8189e-239	2.46908e-243	0	0.734263
Cit	0	0.514468	0.689	0.099	0	8.16318e-242	0.591277	0.739	0.122	1.59321e-237	8.16318e-242	0	0.552872
Hist1h2bj	0	1.16511	0.905	0.095	0	2.08123e-241	0.319262	0.41	0.031	4.06194e-237	2.08123e-241	0	0.742185
Cenpn	0	0.432452	0.641	0.079	0	1.38897e-238	0.381519	0.559	0.066	2.71085e-234	1.38897e-238	0	0.406985
Nuf2	0	0.546301	0.74	0.059	0	3.50149e-238	0.338593	0.493	0.049	6.83386e-234	3.50149e-238	0	0.442447
Rrm2	0	1.1152	0.827	0.107	0	5.18954e-238	0.606979	0.611	0.081	1.01284e-233	5.18954e-238	0	0.86109
Tyms	0	1.45903	0.959	0.288	0	1.18927e-236	1.1692	0.912	0.229	2.3211e-232	1.18927e-236	0	1.31412
Hmmr	0	0.836595	0.8	0.056	0	5.05781e-235	0.358177	0.517	0.055	9.87134e-231	5.05781e-235	0	0.597386
Ccnb2	0	0.858547	0.835	0.078	0	6.83441e-232	0.570425	0.692	0.103	1.33387e-227	6.83441e-232	0	0.714486
Lockd	0	0.91018	0.934	0.21	0	1.00838e-226	0.657039	0.815	0.157	1.96805e-222	1.00838e-226	0	0.78361
Hist1h4h	0	1.38324	0.965	0.315	0	1.51656e-217	0.556738	0.675	0.111	2.95988e-213	1.51656e-217	0	0.969989
Ncaph	0	0.49337	0.683	0.079	0	2.5705e-207	0.352478	0.517	0.065	5.01685e-203	2.5705e-207	0	0.422924
Hist1h4i	0	1.07193	0.957	0.249	0	1.54029e-206	0.793105	0.908	0.238	3.00619e-202	1.54029e-206	0	0.932516
Cenpf	0	0.973958	0.858	0.109	0	2.08336e-206	0.559149	0.687	0.114	4.0661e-202	2.08336e-206	0	0.766553
Tacc3	0	0.700697	0.835	0.142	0	4.63421e-206	0.541893	0.746	0.145	9.0446e-202	4.63421e-206	0	0.621295
Cenph	0	0.75588	0.878	0.161	0	1.06698e-205	0.561429	0.742	0.141	2.08242e-201	1.06698e-205	0	0.658654
Cenpp	0	0.578544	0.783	0.107	0	1.23246e-200	0.419683	0.621	0.098	2.40539e-196	1.23246e-200	0	0.499114
Incenp	0	0.837002	0.866	0.151	0	1.26161e-197	0.921945	0.922	0.282	2.46229e-193	1.26161e-197	0	0.879474
Ube2c	0	1.21776	0.796	0.078	0	3.55465e-195	0.616508	0.611	0.095	6.93762e-191	3.55465e-195	0	0.917133
Cenpm	0	0.91399	0.924	0.183	0	2.13803e-194	0.496184	0.704	0.133	4.17279e-190	2.13803e-194	0	0.705087
Mis18bp1	0	0.659142	0.748	0.086	0	2.77074e-175	0.37429	0.55	0.086	5.40765e-171	2.77074e-175	0	0.516716
Foxm1	0	0.280669	0.449	0.036	0	4.40851e-174	0.312122	0.448	0.057	8.60408e-170	4.40851e-174	0	0.296395
Bub1b	0	0.534055	0.666	0.077	0	5.837e-174	0.318616	0.483	0.067	1.13921e-169	5.837e-174	0	0.426336
Hist2h2aa1	0	0.780036	0.829	0.15	0	1.23785e-159	0.278245	0.45	0.062	2.41591e-155	1.23785e-159	0	0.52914
Ndc80	0	0.656132	0.798	0.1	0	2.89734e-146	0.352762	0.559	0.105	5.65474e-142	2.89734e-146	0	0.504447
Hist1h4d	4.36548e-288	2.09499	0.988	0.611	8.52011e-284	1.11715e-306	1.17785	0.917	0.185	2.18033e-302	4.36548e-288	2.23429e-306	1.63642
Cenpe	3.06007e-305	0.532918	0.697	0.099	5.97233e-301	6.48871e-117	0.31673	0.509	0.106	1.2664e-112	6.48871e-117	6.12013e-305	0.424824
Gmnn	1.10693e-251	1.02854	0.977	0.329	2.1604e-247	1.44755e-287	1.08641	0.934	0.203	2.82518e-283	1.10693e-251	2.8951e-287	1.05748
Cdca2	1.39247e-285	0.372426	0.586	0.074	2.71768e-281	6.99748e-143	0.266269	0.415	0.06	1.3657e-138	6.99748e-143	2.78494e-285	0.319347
Hist1h3e	2.20202e-285	1.26089	0.977	0.355	4.29768e-281	9.01998e-284	0.427505	0.578	0.057	1.76043e-279	9.01998e-284	4.40403e-285	0.844199
Asf1b	5.13167e-285	0.456365	0.656	0.096	1.00155e-280	2.03026e-174	0.329621	0.517	0.076	3.96246e-170	2.03026e-174	1.02633e-284	0.392993
Mns1	2.61851e-283	0.630432	0.81	0.16	5.11054e-279	2.29574e-173	0.335574	0.488	0.069	4.48059e-169	2.29574e-173	5.23702e-283	0.483003
H2afx	1.85192e-280	1.92024	0.988	0.566	3.61439e-276	1.61969e-247	1.53749	0.993	0.38	3.16115e-243	1.61969e-247	3.70383e-280	1.72886
Tuba1b	1.13701e-276	1.91131	0.998	0.782	2.2191e-272	3.66934e-239	1.98135	0.998	0.556	7.16145e-235	3.66934e-239	2.27401e-276	1.94633
Fignl1	3.29725e-230	0.492727	0.759	0.162	6.43525e-226	4.11713e-276	0.455501	0.616	0.069	8.03539e-272	3.29725e-230	8.23425e-276	0.474114
Tubb5	9.69871e-276	1.86512	1	0.938	1.8929e-271	6.67747e-220	1.90666	0.998	0.825	1.30324e-215	6.67747e-220	1.93974e-275	1.88589
Rrm1	7.33786e-270	0.926124	0.951	0.285	1.43213e-265	1.41045e-199	0.979458	0.929	0.289	2.75278e-195	1.41045e-199	1.46757e-269	0.952791
H2afz	2.24928e-268	1.61456	1	0.99	4.38992e-264	1.47116e-204	1.47613	0.998	0.968	2.87126e-200	1.47116e-204	4.49856e-268	1.54534
Stmn1	3.45051e-268	1.68245	1	0.981	6.73436e-264	6.57079e-217	1.82329	0.998	0.848	1.28242e-212	6.57079e-217	6.90102e-268	1.75287
Hmgb1	8.95122e-266	1.14338	1	0.997	1.74701e-261	3.09094e-199	1.1021	1	0.982	6.03259e-195	3.09094e-199	1.79024e-265	1.12274
Mad2l1	1.4713e-265	0.548156	0.784	0.154	2.87153e-261	3.43854e-180	0.48941	0.727	0.15	6.71099e-176	3.43854e-180	2.9426e-265	0.518783
Plk4	1.30472e-188	0.454252	0.705	0.162	2.54643e-184	1.61426e-264	0.814023	0.908	0.183	3.15054e-260	1.30472e-188	3.22851e-264	0.634138
Dtl	1.05777e-124	0.514403	0.816	0.291	2.06445e-120	5.06244e-264	1.05072	0.938	0.216	9.88037e-260	1.05777e-124	1.01249e-263	0.782561
Smc2	4.34102e-263	1.12208	0.977	0.364	8.47236e-259	1.26799e-216	1.09329	0.974	0.306	2.47474e-212	1.26799e-216	8.68203e-263	1.10768
Hmgb2	3.6128e-262	2.23425	1	0.917	7.0511e-258	1.98426e-210	1.65779	0.998	0.92	3.87268e-206	1.98426e-210	7.2256e-262	1.94602
Brip1	9.53536e-260	0.372112	0.581	0.081	1.86102e-255	2.14122e-128	0.250602	0.455	0.078	4.17901e-124	2.14122e-128	1.90707e-259	0.311357
Zwilch	2.69806e-253	0.334432	0.544	0.072	5.26581e-249	1.56641e-166	0.28548	0.472	0.066	3.05716e-162	1.56641e-166	5.39613e-253	0.309956
Trip13	2.44202e-252	0.472141	0.724	0.134	4.76609e-248	1.45203e-141	0.295355	0.498	0.086	2.83393e-137	1.45203e-141	4.88404e-252	0.383748
Kif20b	1.86573e-250	0.546764	0.753	0.145	3.64135e-246	1.94928e-162	0.499092	0.737	0.164	3.80442e-158	1.94928e-162	3.73146e-250	0.522928
Cdc45	5.51149e-250	0.475308	0.705	0.128	1.07568e-245	6.4412e-164	0.388713	0.602	0.111	1.25713e-159	6.4412e-164	1.1023e-249	0.43201
Ptma	3.27683e-249	0.900143	1	1	6.39538e-245	2.11886e-157	0.839134	1	0.998	4.13537e-153	2.11886e-157	6.55365e-249	0.869639
Cks1b	3.75597e-244	1.25869	0.994	0.504	7.33052e-240	3.61568e-180	1.05896	0.969	0.42	7.05672e-176	3.61568e-180	7.51193e-244	1.15883
Cks2	4.2242e-244	1.43005	0.99	0.517	8.24437e-240	2.89562e-80	0.615916	0.936	0.512	5.65137e-76	2.89562e-80	8.4484e-244	1.02298
Cenpk	5.78626e-242	0.562514	0.788	0.17	1.1293e-237	7.0028e-208	0.456196	0.611	0.092	1.36674e-203	7.0028e-208	1.15725e-241	0.509355
Pkmyt1	7.18043e-241	0.382041	0.656	0.11	1.40141e-236	2.51921e-176	0.452422	0.666	0.128	4.91674e-172	2.51921e-176	1.43609e-240	0.417232
Hmgn2	3.99599e-240	1.33166	0.998	0.921	7.79898e-236	1.24839e-178	1.33558	0.995	0.784	2.43648e-174	1.24839e-178	7.99199e-240	1.33362
Spdl1	7.1513e-239	0.293047	0.468	0.055	1.39572e-234	7.82222e-170	0.273088	0.453	0.059	1.52666e-165	7.82222e-170	1.43026e-238	0.283068
Knstrn	1.36152e-233	0.47385	0.689	0.127	2.65727e-229	1.42711e-126	0.336605	0.573	0.121	2.78528e-122	1.42711e-126	2.72303e-233	0.405227
H2afv	5.95954e-232	1.20017	1	0.955	1.16312e-227	8.93594e-191	1.25513	0.998	0.818	1.74403e-186	8.93594e-191	1.19191e-231	1.22765
Cenps	1.60397e-228	0.546729	0.817	0.19	3.13047e-224	3.28539e-159	0.309727	0.491	0.076	6.41209e-155	3.28539e-159	3.20794e-228	0.428228
Lmnb1	3.04351e-224	1.10161	0.975	0.447	5.94002e-220	2.55388e-99	0.698087	0.974	0.526	4.98441e-95	2.55388e-99	6.08702e-224	0.899849
Ect2	1.72118e-223	0.309049	0.509	0.071	3.35922e-219	6.23267e-160	0.3459	0.512	0.083	1.21643e-155	6.23267e-160	3.44236e-223	0.327475
Exo1	2.70469e-180	0.315187	0.546	0.099	5.27874e-176	6.07608e-223	0.427312	0.597	0.082	1.18587e-218	2.70469e-180	1.21522e-222	0.371249
Smc4	1.66665e-221	1.1808	0.977	0.496	3.2528e-217	1.74064e-177	1.1667	0.986	0.509	3.3972e-173	1.74064e-177	3.3333e-221	1.17375
Mcm10	1.2412e-217	0.274164	0.472	0.063	2.42245e-213	5.68796e-187	0.351633	0.505	0.069	1.11012e-182	5.68796e-187	2.4824e-217	0.312899
Cenpw	1.51701e-216	0.8293	0.946	0.324	2.96074e-212	6.59315e-83	0.377923	0.739	0.255	1.28678e-78	6.59315e-83	3.03401e-216	0.603611
Mybl2	3.47169e-213	0.254718	0.416	0.049	6.77569e-209	6.2172e-134	0.279583	0.419	0.065	1.21341e-129	6.2172e-134	6.94337e-213	0.26715
Stil	3.65153e-213	0.27113	0.439	0.055	7.1267e-209	5.7321e-175	0.31731	0.479	0.065	1.11873e-170	5.7321e-175	7.30307e-213	0.29422
Pola1	1.247e-210	0.632195	0.852	0.229	2.43377e-206	5.83739e-167	0.598797	0.782	0.196	1.13928e-162	5.83739e-167	2.494e-210	0.615496
Cdt1	6.80269e-99	0.291127	0.532	0.15	1.32768e-94	4.63753e-210	0.820112	0.834	0.202	9.05106e-206	6.80269e-99	9.27505e-210	0.555619
Pmf1	4.64579e-209	0.693912	0.901	0.286	9.06719e-205	8.01038e-174	0.722152	0.86	0.253	1.56339e-169	8.01038e-174	9.29158e-209	0.708032
Tipin	2.03109e-174	0.881224	0.977	0.449	3.96408e-170	1.21362e-207	0.947261	0.934	0.276	2.36862e-203	2.03109e-174	2.42724e-207	0.914243
Ppia	8.28494e-207	0.74057	1	1	1.61697e-202	1.34721e-142	0.768853	0.998	0.996	2.62935e-138	1.34721e-142	1.65699e-206	0.754712
Ube2s	1.53986e-205	1.10942	1	0.86	3.00534e-201	1.2925e-129	0.850045	1	0.86	2.52257e-125	1.2925e-129	3.07971e-205	0.979733
Wdr76	1.16249e-112	0.343294	0.66	0.2	2.26884e-108	6.24591e-205	0.578994	0.687	0.122	1.21902e-200	1.16249e-112	1.24918e-204	0.461144
Chaf1a	8.84537e-157	0.361157	0.652	0.156	1.72635e-152	5.86659e-204	0.523621	0.72	0.134	1.14498e-199	8.84537e-157	1.17332e-203	0.442389
Ran	4.09193e-203	1.042	1	0.954	7.98623e-199	1.80851e-156	1.01249	0.998	0.903	3.52968e-152	1.80851e-156	8.18387e-203	1.02725
Ezh2	8.35932e-203	0.963154	0.969	0.414	1.63149e-198	3.16336e-136	0.755108	0.938	0.374	6.17392e-132	3.16336e-136	1.67186e-202	0.859131
Dek	1.44172e-202	1.07277	1	0.832	2.8138e-198	1.70082e-161	1.07857	0.998	0.816	3.3195e-157	1.70082e-161	2.88343e-202	1.07567
Arhgap11a	4.59835e-202	0.372334	0.577	0.102	8.9746e-198	2.07664e-109	0.289578	0.533	0.12	4.05298e-105	2.07664e-109	9.1967e-202	0.330956
Anp32b	2.8141e-201	0.887699	1	0.97	5.49227e-197	7.82987e-146	0.9416	0.998	0.915	1.52816e-141	7.82987e-146	5.62819e-201	0.91465
Lig1	3.58922e-201	0.924726	0.924	0.314	7.00508e-197	9.83573e-148	0.867334	0.915	0.318	1.91964e-143	9.83573e-148	7.17844e-201	0.89603
Atad5	2.14e-137	0.349664	0.569	0.135	4.17663e-133	1.90831e-200	0.652182	0.725	0.144	3.72445e-196	2.14e-137	3.81662e-200	0.500923
Dut	8.52731e-200	1.28325	0.998	0.722	1.66428e-195	1.36298e-157	1.20647	0.979	0.467	2.66012e-153	1.36298e-157	1.70546e-199	1.24486
Tubb4b	7.00844e-196	1.20838	0.992	0.838	1.36784e-191	4.63906e-109	0.851421	0.991	0.777	9.05405e-105	4.63906e-109	1.40169e-195	1.0299
Dnajc9	1.50419e-193	0.966212	0.984	0.544	2.93572e-189	1.50203e-186	1.03798	0.972	0.413	2.93151e-182	1.50203e-186	3.00837e-193	1.0021
Atad2	3.3502e-191	0.908725	0.934	0.366	6.53859e-187	1.88029e-155	1.00462	0.964	0.398	3.66977e-151	1.88029e-155	6.70041e-191	0.956671
Nucks1	2.92369e-188	1.01565	0.998	0.756	5.70616e-184	1.29964e-140	0.943369	0.993	0.735	2.53651e-136	1.29964e-140	5.84738e-188	0.979509
Dlgap5	1.32217e-187	0.30328	0.503	0.082	2.58047e-183	1.93784e-142	0.268412	0.445	0.069	3.78209e-138	1.93784e-142	2.64433e-187	0.285846
Ccdc34	6.73909e-187	0.834568	0.963	0.411	1.31527e-182	1.44593e-174	0.74831	0.867	0.248	2.82203e-170	1.44593e-174	1.34782e-186	0.791439
Rfc4	1.11522e-186	0.76889	0.934	0.36	2.17657e-182	3.2996e-157	0.567925	0.784	0.204	6.43983e-153	3.2996e-157	2.23044e-186	0.668408
Nrm	3.24755e-186	0.79793	0.959	0.392	6.33825e-182	4.6921e-138	0.64974	0.858	0.277	9.15756e-134	4.6921e-138	6.4951e-186	0.723835
Fen1	6.361e-185	0.609375	0.878	0.269	1.24148e-180	7.95157e-159	0.68573	0.846	0.252	1.55191e-154	7.95157e-159	1.2722e-184	0.647553
Uhrf1	7.12527e-184	0.573934	0.753	0.19	1.39064e-179	7.73518e-123	0.53647	0.697	0.188	1.50967e-118	7.73518e-123	1.42505e-183	0.555202
Rad18	2.5701e-183	0.408412	0.699	0.162	5.01607e-179	2.9503e-66	0.326863	0.682	0.25	5.7581e-62	2.9503e-66	5.1402e-183	0.367637
Nt5dc2	3.29841e-182	0.590668	0.798	0.224	6.4375e-178	5.50997e-110	0.384289	0.63	0.165	1.07538e-105	5.50997e-110	6.59681e-182	0.487478
Hells	5.0587e-132	0.559475	0.849	0.286	9.87306e-128	8.08232e-182	0.731362	0.794	0.189	1.57743e-177	5.0587e-132	1.61646e-181	0.645418
Hirip3	1.18462e-180	0.677572	0.862	0.274	2.31202e-176	4.00025e-172	0.66802	0.801	0.204	7.80729e-168	4.00025e-172	2.36924e-180	0.672796
Tmpo	4.66057e-175	0.946949	0.984	0.596	9.09604e-171	5.81587e-165	1.04594	0.991	0.518	1.13508e-160	5.81587e-165	9.32115e-175	0.996443
Prim1	1.3799e-173	0.61979	0.893	0.288	2.69316e-169	2.34035e-149	0.542358	0.77	0.201	4.56767e-145	2.34035e-149	2.75981e-173	0.581074
Prim2	6.01358e-171	0.3846	0.678	0.159	1.17367e-166	3.02996e-99	0.306554	0.55	0.137	5.91356e-95	3.02996e-99	1.20272e-170	0.345577
Selenoh	2.49935e-170	0.842631	0.996	0.801	4.87798e-166	1.44902e-123	0.827662	0.967	0.517	2.82805e-119	1.44902e-123	4.9987e-170	0.835146
Slbp	4.17023e-158	0.947028	0.971	0.513	8.13904e-154	8.59565e-170	1.23493	0.976	0.506	1.67761e-165	4.17023e-158	1.71913e-169	1.09098
Rfc5	2.85119e-165	0.673065	0.932	0.369	5.56467e-161	1.08158e-165	0.630238	0.841	0.23	2.11092e-161	2.85119e-165	2.16317e-165	0.651652
Cmc2	3.26997e-165	0.60693	0.911	0.334	6.382e-161	5.39168e-70	0.286277	0.628	0.207	1.05229e-65	5.39168e-70	6.53994e-165	0.446604
Alyref	1.48519e-164	0.86314	0.994	0.767	2.89864e-160	3.21038e-127	0.861814	1	0.715	6.26569e-123	3.21038e-127	2.97038e-164	0.862477
Tubg1	5.84202e-163	0.438884	0.767	0.208	1.14019e-158	3.54621e-133	0.286322	0.476	0.083	6.92113e-129	3.54621e-133	1.1684e-162	0.362603
Kif23	1.22159e-107	0.415417	0.769	0.266	2.38418e-103	8.51931e-162	0.547525	0.768	0.184	1.66271e-157	1.22159e-107	1.70386e-161	0.481471
Fam111a	3.15857e-94	0.441996	0.874	0.379	6.16458e-90	5.84367e-161	0.546317	0.709	0.158	1.14051e-156	3.15857e-94	1.16873e-160	0.494157
Srsf3	6.44466e-161	0.767908	1	0.968	1.25781e-156	3.05811e-84	0.602793	1	0.921	5.96851e-80	3.05811e-84	1.28893e-160	0.68535
Ncapd3	1.04336e-160	0.615773	0.897	0.323	2.03633e-156	1.19552e-143	0.655348	0.827	0.249	2.3333e-139	1.19552e-143	2.08672e-160	0.635561
Mcm3	3.04054e-101	0.581862	0.957	0.457	5.93422e-97	1.22791e-158	0.971172	0.955	0.397	2.39652e-154	3.04054e-101	2.45583e-158	0.776517
Mcm7	5.9184e-148	0.851282	0.99	0.549	1.1551e-143	9.21105e-158	0.869745	0.955	0.368	1.79772e-153	5.9184e-148	1.84221e-157	0.860514
Brca2	4.07063e-155	0.411859	0.722	0.19	7.94464e-151	3.04815e-157	0.524076	0.68	0.151	5.94908e-153	4.07063e-155	6.0963e-157	0.467967
Orc6	3.28451e-151	0.658627	0.909	0.364	6.41037e-147	1.05396e-155	0.815051	0.898	0.315	2.05702e-151	3.28451e-151	2.10792e-155	0.736839
Dnmt1	6.35074e-155	0.803485	0.959	0.459	1.23947e-150	5.1746e-147	0.872594	0.95	0.382	1.00993e-142	5.1746e-147	1.27015e-154	0.838039
Rpa2	1.48357e-119	0.61004	0.913	0.401	2.89549e-115	3.67756e-153	0.819412	0.91	0.333	7.1775e-149	1.48357e-119	7.35513e-153	0.714726
Ybx1	5.3278e-152	0.719875	1	0.982	1.03983e-147	1.97469e-97	0.707691	0.998	0.955	3.854e-93	1.97469e-97	1.06556e-151	0.713783
Nasp	5.48305e-152	0.765772	0.944	0.406	1.07013e-147	2.62595e-143	0.938718	0.967	0.439	5.12507e-139	2.62595e-143	1.09661e-151	0.852245
Snrpd1	6.17952e-152	0.696158	1	0.905	1.20606e-147	2.92827e-85	0.605142	0.993	0.824	5.71511e-81	2.92827e-85	1.2359e-151	0.65065
Cdc7	8.63832e-147	0.321896	0.59	0.137	1.68594e-142	9.16073e-151	0.323214	0.491	0.079	1.7879e-146	8.63832e-147	1.83215e-150	0.322555
Ccne2	2.48576e-150	0.364297	0.462	0.086	4.85146e-146	8.81756e-137	0.309335	0.358	0.046	1.72092e-132	8.81756e-137	4.97152e-150	0.336816
Ube2t	7.48235e-150	0.487081	0.806	0.251	1.46033e-145	6.68547e-89	0.250594	0.488	0.119	1.3048e-84	6.68547e-89	1.49647e-149	0.368838
Mcm5	1.0675e-149	0.616209	0.913	0.325	2.08343e-145	4.73311e-149	0.677698	0.87	0.267	9.23761e-145	4.73311e-149	2.13499e-149	0.646954
Usp1	2.77407e-126	0.589615	0.957	0.416	5.41415e-122	3.15543e-146	0.74705	0.905	0.315	6.15844e-142	2.77407e-126	6.31085e-146	0.668332
Rbl1	4.34613e-113	0.293385	0.627	0.177	8.48234e-109	4.49394e-146	0.428358	0.654	0.144	8.77081e-142	4.34613e-113	8.98787e-146	0.360871
Mthfd2	2.33662e-142	0.271835	0.487	0.097	4.56037e-138	1.09065e-24	0.347286	0.768	0.453	2.12863e-20	1.09065e-24	4.67323e-142	0.309561
Blm	2.49839e-142	0.269125	0.54	0.116	4.87612e-138	1.24644e-108	0.433872	0.659	0.182	2.43269e-104	1.24644e-108	4.99679e-142	0.351499
Mtfr2	1.74407e-85	0.287875	0.66	0.224	3.40389e-81	8.52665e-142	0.369298	0.566	0.111	1.66415e-137	1.74407e-85	1.70533e-141	0.328586
Rcc1	6.3005e-139	0.364238	0.67	0.179	1.22967e-134	5.96289e-72	0.254614	0.569	0.173	1.16378e-67	5.96289e-72	1.2601e-138	0.309426
Haus4	4.85377e-138	0.586942	0.928	0.389	9.4731e-134	1.05038e-117	0.43881	0.73	0.207	2.05002e-113	1.05038e-117	9.70754e-138	0.512876
Sumo2	2.0646e-137	0.56959	0.998	0.986	4.02949e-133	9.55802e-135	0.788972	1	0.93	1.86544e-130	9.55802e-135	4.12921e-137	0.679281
Nxt1	3.50887e-137	0.605671	0.944	0.445	6.84825e-133	1.72236e-80	0.49424	0.848	0.371	3.36153e-76	1.72236e-80	7.01773e-137	0.549955
Snrpe	1.13996e-136	0.535772	0.998	0.984	2.22487e-132	4.61579e-111	0.689092	1	0.887	9.00864e-107	4.61579e-111	2.27993e-136	0.612432
Rmi2	2.68595e-135	0.281769	0.522	0.116	5.24216e-131	7.55368e-119	0.256281	0.403	0.067	1.47425e-114	7.55368e-119	5.3719e-135	0.269025
Dhfr	2.7075e-129	0.416983	0.703	0.205	5.28422e-125	2.90703e-135	0.506161	0.645	0.151	5.67365e-131	2.7075e-129	5.81406e-135	0.461572
Ranbp1	4.47951e-135	0.87013	0.992	0.854	8.74267e-131	5.98225e-94	0.847021	0.983	0.772	1.16756e-89	5.98225e-94	8.95903e-135	0.858575
Rangap1	8.51528e-135	0.504373	0.812	0.276	1.66193e-130	9.82884e-77	0.496075	0.91	0.447	1.91829e-72	9.82884e-77	1.70306e-134	0.500224
Gins2	2.98542e-134	0.367592	0.746	0.214	5.82664e-130	2.28569e-92	0.337534	0.621	0.177	4.46099e-88	2.28569e-92	5.97084e-134	0.352563
Anp32e	5.47493e-134	0.78076	0.984	0.689	1.06854e-129	4.20802e-113	0.744532	0.981	0.603	8.21279e-109	4.20802e-113	1.09499e-133	0.762646
Ndufa4	1.48424e-132	0.702726	1	0.989	2.8968e-128	2.52066e-99	0.777989	0.998	0.932	4.91958e-95	2.52066e-99	2.96849e-132	0.740357
Hmgn5	8.78254e-132	0.688594	0.975	0.525	1.71409e-127	4.30285e-75	0.541754	0.905	0.466	8.39786e-71	4.30285e-75	1.75651e-131	0.615174
Mrpl18	1.14984e-131	0.685326	0.984	0.719	2.24414e-127	1.31514e-113	0.692484	0.922	0.41	2.56676e-109	1.31514e-113	2.29968e-131	0.688905
Nap1l1	1.06112e-130	0.771893	0.998	0.86	2.07099e-126	1.83189e-84	0.646885	0.998	0.821	3.5753e-80	1.83189e-84	2.12224e-130	0.709389
Txn1	5.70697e-130	0.653899	1	0.974	1.11383e-125	1.85498e-58	0.446694	0.998	0.952	3.62036e-54	1.85498e-58	1.14139e-129	0.550297
Hint1	7.4359e-129	0.535994	1	0.99	1.45126e-124	6.09152e-101	0.65626	0.998	0.929	1.18888e-96	6.09152e-101	1.48718e-128	0.596127
Lsm2	9.22917e-129	0.679152	0.975	0.625	1.80126e-124	3.2661e-82	0.576573	0.927	0.475	6.37445e-78	3.2661e-82	1.84583e-128	0.627863
Timeless	2.34214e-111	0.252575	0.557	0.145	4.57116e-107	1.7067e-127	0.335972	0.54	0.111	3.33097e-123	2.34214e-111	3.4134e-127	0.294274
Sae1	1.10808e-125	0.668335	0.977	0.596	2.16265e-121	3.23376e-89	0.565109	0.931	0.45	6.31132e-85	3.23376e-89	2.21617e-125	0.616722
Dtymk	2.24242e-125	0.770685	0.99	0.699	4.37654e-121	1.24713e-114	0.753337	0.962	0.473	2.43402e-110	1.24713e-114	4.48485e-125	0.762011
Snrpd2	6.11033e-124	0.556474	1	0.956	1.19255e-119	7.6828e-73	0.552248	0.995	0.843	1.49945e-68	7.6828e-73	1.22207e-123	0.554361
Psmc3ip	6.27343e-110	0.373203	0.713	0.233	1.22439e-105	2.07487e-123	0.310107	0.524	0.107	4.04952e-119	6.27343e-110	4.14973e-123	0.341655
Diaph3	2.50593e-123	0.36355	0.73	0.222	4.89082e-119	1.14338e-100	0.442472	0.777	0.254	2.23154e-96	1.14338e-100	5.01185e-123	0.403011
Jpt1	5.853e-123	0.724961	0.984	0.643	1.14233e-118	2.32749e-59	0.506086	0.931	0.54	4.54255e-55	2.32749e-59	1.1706e-122	0.615523
Gapdh	6.46596e-123	0.600483	1	0.992	1.26196e-118	1.25221e-57	0.524717	0.998	0.973	2.44394e-53	1.25221e-57	1.29319e-122	0.5626
Rbbp4	1.44934e-122	0.669043	0.996	0.789	2.82867e-118	2.78919e-93	0.696917	0.983	0.66	5.44366e-89	2.78919e-93	2.89867e-122	0.68298
Ssrp1	3.44512e-111	0.630858	0.983	0.697	6.72385e-107	5.21998e-121	0.812492	0.988	0.625	1.01878e-116	3.44512e-111	1.044e-120	0.721675
Cox7a2	5.79896e-120	0.53458	1	0.953	1.13178e-115	1.5255e-74	0.564522	0.986	0.808	2.97733e-70	1.5255e-74	1.15979e-119	0.549551
Hist3h2ba	2.50855e-57	0.250325	0.445	0.149	4.89594e-53	5.61332e-119	0.536675	0.429	0.077	1.09555e-114	2.50855e-57	1.12266e-118	0.3935
Ppil1	5.99673e-119	0.575893	0.95	0.458	1.17038e-114	3.27014e-87	0.370586	0.673	0.215	6.38234e-83	3.27014e-87	1.19935e-118	0.47324
Pold1	1.41769e-117	0.298343	0.617	0.169	2.76691e-113	1.29961e-90	0.335945	0.614	0.179	2.53644e-86	1.29961e-90	2.83539e-117	0.317144
Cox5b	3.1729e-117	0.508012	0.998	0.976	6.19255e-113	4.75067e-75	0.556985	0.998	0.886	9.27188e-71	4.75067e-75	6.3458e-117	0.532498
Mcm6	8.57052e-88	0.625413	0.971	0.569	1.67271e-83	4.81429e-117	0.86529	0.962	0.499	9.39605e-113	8.57052e-88	9.62858e-117	0.745352
Pcna	2.04041e-116	0.756275	0.961	0.556	3.98228e-112	6.11938e-76	0.612948	0.922	0.499	1.19432e-71	6.11938e-76	4.08083e-116	0.684612
Rbm3	9.97968e-116	0.548391	0.998	0.991	1.94773e-111	1.45238e-82	0.544758	1	0.977	2.83461e-78	1.45238e-82	1.99594e-115	0.546575
Pold2	4.63805e-103	0.4119	0.765	0.281	9.05209e-99	7.2171e-114	0.415345	0.675	0.186	1.40856e-109	4.63805e-103	1.44342e-113	0.413622
Csrp1	4.24798e-113	0.655742	0.959	0.546	8.29078e-109	1.40268e-62	0.493018	0.905	0.508	2.7376e-58	1.40268e-62	8.49596e-113	0.57438
Cox5a	8.73166e-112	0.619078	1	0.932	1.70416e-107	5.40845e-63	0.515564	0.995	0.844	1.05557e-58	5.40845e-63	1.74633e-111	0.567321
Cdca7	1.33995e-61	0.448722	0.922	0.515	2.61519e-57	2.91179e-111	0.57138	0.789	0.262	5.68295e-107	1.33995e-61	5.82359e-111	0.510051
Siva1	6.02964e-111	0.666631	0.992	0.747	1.17681e-106	5.72347e-82	0.637599	0.964	0.576	1.11705e-77	5.72347e-82	1.20593e-110	0.652115
Snrpf	7.50216e-111	0.492873	1	0.979	1.4642e-106	2.48958e-73	0.529694	0.995	0.89	4.85892e-69	2.48958e-73	1.50043e-110	0.511283
Pold3	1.3443e-110	0.444466	0.814	0.299	2.62366e-106	8.03505e-109	0.50014	0.801	0.263	1.5682e-104	8.03505e-109	2.68859e-110	0.472303
Slc43a3	1.71922e-110	0.322522	0.701	0.216	3.35541e-106	2.13679e-53	0.26933	0.645	0.248	4.17037e-49	2.13679e-53	3.43844e-110	0.295926
Slc29a1	2.33614e-109	0.465838	0.829	0.314	4.55944e-105	3.31965e-71	0.334989	0.727	0.262	6.47895e-67	3.31965e-71	4.67227e-109	0.400414
Hnrnpab	3.89722e-108	0.674398	0.998	0.866	7.6062e-104	3.39711e-74	0.608443	0.995	0.877	6.63013e-70	3.39711e-74	7.79443e-108	0.641421
Erh	1.37496e-107	0.646499	0.998	0.92	2.6835e-103	1.78629e-66	0.610886	0.972	0.7	3.48629e-62	1.78629e-66	2.74991e-107	0.628692
Topbp1	1.08763e-103	0.558494	0.94	0.482	2.12273e-99	5.61792e-107	0.66047	0.948	0.418	1.09645e-102	1.08763e-103	1.12358e-106	0.609482
Rnaseh2b	9.43515e-107	0.423624	0.858	0.33	1.84146e-102	1.52352e-98	0.387233	0.711	0.218	2.97346e-94	1.52352e-98	1.88703e-106	0.405429
Uqcr10	1.51393e-106	0.555691	0.996	0.928	2.95473e-102	7.74824e-57	0.499339	0.981	0.75	1.51222e-52	7.74824e-57	3.02785e-106	0.527515
Lsm3	3.57561e-98	0.598097	0.996	0.864	6.97852e-94	2.44208e-106	0.719408	0.981	0.667	4.76621e-102	3.57561e-98	4.88416e-106	0.658753
Atp5g2	1.14571e-105	0.435494	1	0.994	2.23609e-101	1.74075e-88	0.569793	1	0.954	3.39742e-84	1.74075e-88	2.29142e-105	0.502644
Rnaseh2c	4.57186e-105	0.560078	0.981	0.736	8.9229e-101	5.31484e-78	0.557106	0.945	0.53	1.0373e-73	5.31484e-78	9.14372e-105	0.558592
Cdk4	6.32609e-105	0.606331	0.998	0.888	1.23466e-100	5.20603e-90	0.682987	0.979	0.698	1.01606e-85	5.20603e-90	1.26522e-104	0.644659
Mcm4	1.43695e-83	0.378856	0.837	0.341	2.80449e-79	1.41725e-104	0.51738	0.794	0.263	2.76604e-100	1.43695e-83	2.83449e-104	0.448118
H3f3a	2.37513e-104	0.396788	1	0.999	4.63554e-100	4.58807e-79	0.465659	1	0.996	8.95453e-75	4.58807e-79	4.75026e-104	0.431224
Rfc1	1.14199e-72	0.467374	0.95	0.564	2.22881e-68	2.50273e-104	0.682317	0.915	0.41	4.88458e-100	1.14199e-72	5.00546e-104	0.574846
Prdx1	3.12546e-91	0.555694	0.998	0.928	6.09997e-87	4.21405e-104	0.755186	0.995	0.831	8.22455e-100	3.12546e-91	8.42809e-104	0.65544
Banf1	8.37629e-104	0.599793	0.99	0.747	1.6348e-99	6.08939e-103	0.711158	0.979	0.594	1.18847e-98	6.08939e-103	1.67526e-103	0.655475
Mcm2	6.8679e-66	0.303044	0.726	0.3	1.34041e-61	1.31171e-103	0.504905	0.808	0.273	2.56006e-99	6.8679e-66	2.62342e-103	0.403975
Anapc15	1.63403e-103	0.349123	0.728	0.251	3.18914e-99	4.22044e-84	0.28512	0.6	0.173	8.23704e-80	4.22044e-84	3.26807e-103	0.317121
Smc1a	7.37573e-60	0.444103	0.994	0.825	1.43952e-55	2.74322e-103	0.74856	1	0.789	5.35394e-99	7.37573e-60	5.48643e-103	0.596332
Exosc8	3.78008e-103	0.504146	0.944	0.503	7.37759e-99	2.92569e-57	0.382142	0.813	0.382	5.71007e-53	2.92569e-57	7.56016e-103	0.443144
Dck	2.20999e-101	0.263783	0.584	0.165	4.31324e-97	4.8735e-103	0.256856	0.488	0.106	9.5116e-99	2.20999e-101	9.74699e-103	0.26032
Crip1	1.05706e-101	0.800068	1	0.93	2.06306e-97	2.07422e-53	0.52684	0.998	0.807	4.04826e-49	2.07422e-53	2.11412e-101	0.663454
Raly	7.68945e-101	0.588309	0.99	0.803	1.50075e-96	4.11589e-72	0.552938	0.988	0.744	8.03298e-68	4.11589e-72	1.53789e-100	0.570623
Hnrnpa3	1.86654e-100	0.628543	1	0.933	3.64293e-96	1.87706e-72	0.518101	1	0.944	3.66347e-68	1.87706e-72	3.73308e-100	0.573322
Ppih	2.0122e-92	0.425801	0.915	0.413	3.92722e-88	2.01165e-100	0.392192	0.697	0.214	3.92614e-96	2.0122e-92	4.0233e-100	0.408996
Nup62	3.1087e-100	0.378207	0.804	0.303	6.06725e-96	1.84216e-84	0.441201	0.794	0.299	3.59535e-80	1.84216e-84	6.2174e-100	0.409704
Dctpp1	1.1589e-99	0.739722	0.99	0.763	2.26183e-95	7.92776e-77	0.633238	0.924	0.518	1.54726e-72	7.92776e-77	2.3178e-99	0.68648
Cox8a	2.93961e-99	0.382024	0.998	0.996	5.73724e-95	4.2306e-89	0.53487	0.998	0.972	8.25687e-85	4.2306e-89	5.87922e-99	0.458447
Bub3	7.37953e-99	0.622772	0.977	0.658	1.44026e-94	8.97411e-28	0.279064	0.903	0.559	1.75148e-23	8.97411e-28	1.47591e-98	0.450918
Rpa3	1.17308e-98	0.537702	0.957	0.555	2.28949e-94	1.87434e-80	0.37448	0.709	0.246	3.65815e-76	1.87434e-80	2.34615e-98	0.456091
Tfdp1	1.5383e-98	0.591022	0.95	0.528	3.0023e-94	5.56141e-85	0.4512	0.813	0.31	1.08542e-80	5.56141e-85	3.0766e-98	0.521111
Fkbp2	8.07027e-98	0.551317	0.973	0.59	1.57507e-93	1.00171e-40	0.398748	0.908	0.536	1.95503e-36	1.00171e-40	1.61405e-97	0.475033
U2af1	1.29735e-97	0.576288	0.996	0.88	2.53205e-93	3.5857e-55	0.46425	0.998	0.852	6.99821e-51	3.5857e-55	2.59471e-97	0.520269
Ckap5	1.29815e-97	0.36717	0.761	0.274	2.5336e-93	3.58543e-54	0.324281	0.713	0.302	6.99768e-50	3.58543e-54	2.59631e-97	0.345726
Nudc	3.68458e-90	0.563197	0.998	0.87	7.19119e-86	2.47093e-97	0.717598	0.991	0.778	4.82251e-93	3.68458e-90	4.94186e-97	0.640398
Paics	6.58197e-97	0.616715	0.994	0.76	1.2846e-92	1.18114e-89	0.711853	0.948	0.569	2.30523e-85	1.18114e-89	1.31639e-96	0.664284
Hat1	3.45276e-96	0.542302	0.961	0.524	6.73875e-92	2.56053e-42	0.381394	0.896	0.512	4.99739e-38	2.56053e-42	6.90552e-96	0.461848
Atp5o.1	4.00236e-96	0.560937	0.992	0.822	7.81141e-92	1.58569e-57	0.549369	0.957	0.698	3.0948e-53	1.58569e-57	8.00472e-96	0.555153
Nup85	9.20431e-96	0.272459	0.627	0.194	1.79641e-91	4.36776e-86	0.279357	0.576	0.159	8.52456e-82	4.36776e-86	1.84086e-95	0.275908
Timm50	1.12687e-95	0.458612	0.917	0.434	2.19932e-91	1.00028e-87	0.528753	0.882	0.381	1.95225e-83	1.00028e-87	2.25375e-95	0.493683
Oxct1	6.36315e-95	0.528764	0.932	0.49	1.2419e-90	7.67824e-46	0.402084	0.938	0.592	1.49856e-41	7.67824e-46	1.27263e-94	0.465424
Pola2	1.20181e-94	0.276267	0.629	0.197	2.34557e-90	1.11134e-80	0.270392	0.536	0.149	2.16901e-76	1.11134e-80	2.40361e-94	0.27333
Ass1	6.34548e-94	0.486112	0.794	0.335	1.23845e-89	3.4439e-42	0.321162	0.713	0.343	6.72146e-38	3.4439e-42	1.2691e-93	0.403637
Cycs	8.67948e-94	0.684434	0.981	0.729	1.69397e-89	2.71787e-42	0.431332	0.95	0.662	5.30446e-38	2.71787e-42	1.7359e-93	0.557883
E2f3	2.66837e-93	0.361267	0.736	0.264	5.20786e-89	4.23648e-56	0.338102	0.737	0.314	8.26835e-52	4.23648e-56	5.33674e-93	0.349685
Ctcf	9.52366e-82	0.544463	0.979	0.713	1.85873e-77	7.29469e-93	0.672719	0.972	0.633	1.4237e-88	9.52366e-82	1.45894e-92	0.608591
Cbx5	4.16878e-92	0.540362	0.959	0.529	8.1362e-88	4.01883e-82	0.531046	0.879	0.4	7.84356e-78	4.01883e-82	8.33755e-92	0.535704
Syce2	6.03771e-92	0.552985	0.93	0.487	1.17838e-87	1.19531e-71	0.471593	0.825	0.352	2.33288e-67	1.19531e-71	1.20754e-91	0.512289
Cenpx	1.23427e-91	0.54044	0.988	0.778	2.40892e-87	5.68109e-77	0.561456	0.941	0.523	1.10878e-72	5.68109e-77	2.46854e-91	0.550948
Cbx3	2.32492e-91	0.573321	1	0.904	4.53755e-87	5.00679e-88	0.632015	0.976	0.587	9.77175e-84	5.00679e-88	4.64984e-91	0.602668
Pa2g4	4.3176e-88	0.629519	0.99	0.802	8.42667e-84	4.49194e-91	0.736425	0.981	0.691	8.76692e-87	4.3176e-88	8.98388e-91	0.682972
Mpo	6.29589e-91	0.402562	0.604	0.207	1.22877e-86	1.4547e-58	0.280213	0.637	0.253	2.83914e-54	1.4547e-58	1.25918e-90	0.341388
Dnph1	8.19871e-91	0.368866	0.825	0.322	1.60014e-86	4.2904e-73	0.317843	0.604	0.199	8.37358e-69	4.2904e-73	1.63974e-90	0.343354
Slc25a5	9.47532e-91	0.593886	0.994	0.938	1.8493e-86	7.85078e-56	0.554595	0.998	0.897	1.53224e-51	7.85078e-56	1.89506e-90	0.574241
Ywhah	1.27546e-90	0.560675	0.998	0.811	2.48931e-86	1.24102e-36	0.351244	0.986	0.791	2.4221e-32	1.24102e-36	2.55091e-90	0.45596
Psmb9	4.86981e-76	0.471998	0.994	0.871	9.50441e-72	2.40045e-90	0.644795	0.948	0.511	4.68496e-86	4.86981e-76	4.8009e-90	0.558397
Snrnp25	1.67954e-76	0.367163	0.845	0.389	3.27796e-72	3.53224e-89	0.364085	0.723	0.236	6.89388e-85	1.67954e-76	7.06449e-89	0.365624
Rfc2	8.36475e-89	0.579312	0.996	0.729	1.63255e-84	1.38995e-76	0.58355	0.943	0.52	2.71276e-72	1.38995e-76	1.67295e-88	0.581431
Hpf1	9.68867e-89	0.52564	0.969	0.596	1.89094e-84	2.47671e-79	0.562612	0.929	0.502	4.8338e-75	2.47671e-79	1.93773e-88	0.544126
Srsf7	1.91017e-86	0.566517	0.996	0.853	3.72808e-82	5.51288e-48	0.436908	0.934	0.575	1.07595e-43	5.51288e-48	3.82034e-86	0.501712
Rfc3	2.09623e-58	0.304443	0.839	0.39	4.09122e-54	2.24617e-86	0.462698	0.789	0.296	4.38385e-82	2.09623e-58	4.49234e-86	0.38357
Oaz1	2.66245e-83	0.353181	1	0.996	5.19631e-79	6.70988e-86	0.505037	0.998	0.985	1.30957e-81	2.66245e-83	1.34198e-85	0.429109
Ppp1cc	7.63618e-86	0.521661	0.99	0.777	1.49035e-81	1.19376e-67	0.550791	0.948	0.629	2.32986e-63	1.19376e-67	1.52724e-85	0.536226
Smc3	7.67117e-86	0.546095	0.984	0.676	1.49718e-81	1.73842e-79	0.631966	0.986	0.744	3.39288e-75	1.73842e-79	1.53423e-85	0.589031
Sf3b2	5.13925e-51	0.384846	0.994	0.814	1.00303e-46	1.00187e-85	0.60871	0.988	0.809	1.95534e-81	5.13925e-51	2.00373e-85	0.496778
Cd48	1.48103e-85	0.540863	0.86	0.386	2.89054e-81	2.55134e-55	0.277017	0.495	0.165	4.97946e-51	2.55134e-55	2.96207e-85	0.40894
Rpa1	2.04543e-85	0.308	0.713	0.254	3.99206e-81	3.58111e-66	0.312054	0.597	0.205	6.98925e-62	3.58111e-66	4.09086e-85	0.310027
Nmral1	2.15043e-85	0.333206	0.689	0.255	4.197e-81	5.72869e-69	0.269587	0.545	0.169	1.11807e-64	5.72869e-69	4.30087e-85	0.301397
Lyar	2.3809e-85	0.494832	0.955	0.549	4.6468e-81	2.86656e-58	0.449069	0.915	0.487	5.59467e-54	2.86656e-58	4.7618e-85	0.47195
Rnaseh2a	3.28449e-79	0.372664	0.856	0.378	6.41033e-75	2.80252e-85	0.409548	0.77	0.281	5.46968e-81	3.28449e-79	5.60505e-85	0.391106
0610010K14Rik	5.63546e-78	0.480102	0.92	0.53	1.09987e-73	4.87406e-85	0.410068	0.735	0.26	9.51271e-81	5.63546e-78	9.74813e-85	0.445085
Hsp90aa1	1.06639e-84	0.606555	0.998	0.974	2.08127e-80	2.37083e-43	0.414749	0.998	0.984	4.62714e-39	2.37083e-43	2.13278e-84	0.510652
Sf3b5	1.93795e-83	0.480571	0.988	0.845	3.7823e-79	1.06548e-77	0.570563	0.976	0.637	2.0795e-73	1.06548e-77	3.8759e-83	0.525567
Nsmce1	3.77954e-71	0.46104	0.961	0.607	7.37653e-67	6.5532e-82	0.476599	0.841	0.349	1.27899e-77	3.77954e-71	1.31064e-81	0.46882
Atp5k	1.63506e-81	0.467649	0.994	0.91	3.19114e-77	8.0665e-47	0.449143	0.936	0.633	1.57434e-42	8.0665e-47	3.27011e-81	0.458396
Psip1	5.23138e-81	0.51885	0.984	0.658	1.02101e-76	1.33333e-69	0.587104	0.957	0.624	2.60226e-65	1.33333e-69	1.04628e-80	0.552977
Ppp1ca	1.44043e-80	0.486079	0.998	0.882	2.81129e-76	2.58785e-79	0.589042	0.993	0.785	5.0507e-75	2.58785e-79	2.88086e-80	0.53756
Jpt2	2.27457e-80	0.270818	0.687	0.246	4.43928e-76	4.88504e-73	0.275198	0.607	0.191	9.53413e-69	4.88504e-73	4.54914e-80	0.273008
Lsm6	2.59101e-80	0.483481	0.992	0.769	5.05687e-76	6.97343e-44	0.38304	0.924	0.567	1.36101e-39	6.97343e-44	5.18202e-80	0.433261
Snrpb	2.71553e-80	0.447399	0.998	0.952	5.2999e-76	1.52367e-74	0.525809	0.995	0.893	2.97374e-70	1.52367e-74	5.43106e-80	0.486604
Hjurp	2.80522e-80	0.422949	0.893	0.421	5.47494e-76	8.55039e-55	0.483508	0.991	0.684	1.66878e-50	8.55039e-55	5.61043e-80	0.453229
Anapc5	8.84818e-71	0.46881	0.988	0.73	1.7269e-66	6.39172e-80	0.601491	0.991	0.747	1.24747e-75	8.84818e-71	1.27834e-79	0.535151
Pih1d1	7.45827e-39	0.265037	0.835	0.462	1.45563e-34	8.01955e-80	0.394206	0.758	0.28	1.56517e-75	7.45827e-39	1.60391e-79	0.329621
Nudt5	5.10646e-68	0.377908	0.864	0.434	9.96627e-64	2.02388e-79	0.442779	0.81	0.325	3.95e-75	5.10646e-68	4.04775e-79	0.410343
Baz1b	4.75519e-48	0.315857	0.858	0.455	9.28071e-44	3.31515e-78	0.646417	0.955	0.554	6.47018e-74	4.75519e-48	6.6303e-78	0.481137
Med30	1.5187e-41	0.30704	0.913	0.578	2.96404e-37	1.80037e-77	0.335125	0.711	0.245	3.51379e-73	1.5187e-41	3.60074e-77	0.321082
Lsm4	8.14065e-76	0.476455	0.996	0.869	1.58881e-71	2.63819e-77	0.61173	0.967	0.65	5.14895e-73	8.14065e-76	5.27638e-77	0.544092
Snrpg	3.28806e-77	0.410632	1	0.982	6.41731e-73	5.00628e-47	0.430069	0.991	0.829	9.77075e-43	5.00628e-47	6.57612e-77	0.42035
Ssna1	7.45401e-77	0.475439	0.977	0.683	1.4548e-72	5.63311e-51	0.386577	0.889	0.468	1.09941e-46	5.63311e-51	1.4908e-76	0.431008
Cbx1	8.56688e-76	0.483962	1	0.846	1.672e-71	1.18812e-72	0.58376	0.969	0.678	2.31886e-68	1.18812e-72	1.71338e-75	0.533861
Calm3	8.59955e-76	0.465063	0.996	0.823	1.67837e-71	2.57854e-56	0.488996	0.962	0.626	5.03253e-52	2.57854e-56	1.71991e-75	0.477029
Ddx39	1.96817e-75	0.446602	0.905	0.477	3.84128e-71	3.41192e-49	0.406878	0.86	0.46	6.65904e-45	3.41192e-49	3.93635e-75	0.42674
Smc6	2.25804e-75	0.462069	0.95	0.536	4.40702e-71	2.57018e-53	0.446105	0.927	0.523	5.01623e-49	2.57018e-53	4.51608e-75	0.454087
Nsd2	6.31668e-75	0.399419	0.858	0.399	1.23283e-70	2.18106e-64	0.530275	0.967	0.56	4.25678e-60	2.18106e-64	1.26334e-74	0.464847
Gm42047	2.31745e-74	0.383461	0.417	0.125	4.52297e-70	4.14964e-38	0.265548	0.41	0.152	8.09886e-34	4.14964e-38	4.63491e-74	0.324504
Nfyb	3.86589e-74	0.296098	0.798	0.32	7.54506e-70	7.95477e-72	0.314618	0.68	0.235	1.55253e-67	7.95477e-72	7.73179e-74	0.305358
Ddx39b	4.2478e-74	0.496735	0.992	0.854	8.29043e-70	2.50813e-63	0.574369	0.972	0.706	4.89512e-59	2.50813e-63	8.49559e-74	0.535552
Hspa14	2.38512e-73	0.388565	0.899	0.454	4.65505e-69	2.3434e-45	0.376067	0.874	0.465	4.57361e-41	2.3434e-45	4.77025e-73	0.382316
H2afy	3.61088e-73	0.642309	1	0.968	7.04736e-69	2.07975e-67	0.699726	1	0.958	4.05905e-63	2.07975e-67	7.22177e-73	0.671018
Suz12	6.23249e-73	0.426382	0.918	0.497	1.2164e-68	6.64638e-64	0.488482	0.915	0.497	1.29717e-59	6.64638e-64	1.2465e-72	0.457432
Set	7.75426e-63	0.476248	1	0.968	1.5134e-58	1.51028e-72	0.569192	0.995	0.918	2.94761e-68	7.75426e-63	3.02056e-72	0.52272
Uba2	1.94317e-72	0.438041	0.959	0.604	3.79249e-68	1.48008e-67	0.481603	0.912	0.494	2.88868e-63	1.48008e-67	3.88635e-72	0.459822
Mrpl42	4.92487e-53	0.356515	0.944	0.605	9.61187e-49	1.68322e-71	0.443993	0.853	0.379	3.28513e-67	4.92487e-53	3.36643e-71	0.400254
H1fx	2.30149e-71	0.561246	0.761	0.36	4.49182e-67	2.10818e-59	0.498521	0.727	0.318	4.11453e-55	2.10818e-59	4.60298e-71	0.529884
Ruvbl2	9.67363e-52	0.328533	0.882	0.489	1.888e-47	5.3957e-71	0.36981	0.78	0.305	1.05308e-66	9.67363e-52	1.07914e-70	0.349171
Vrk1	8.63798e-71	0.34891	0.847	0.395	1.68587e-66	7.53201e-68	0.3736	0.813	0.341	1.47002e-63	7.53201e-68	1.7276e-70	0.361255
Nudt21	1.21573e-70	0.436285	0.984	0.678	2.37274e-66	4.31064e-61	0.495713	0.967	0.639	8.41308e-57	4.31064e-61	2.43146e-70	0.465999
Prdx4	2.42897e-70	0.485192	0.924	0.537	4.74062e-66	4.18233e-56	0.481876	0.91	0.506	8.16266e-52	4.18233e-56	4.85794e-70	0.483534
Cmss1	2.39546e-47	0.279841	0.816	0.412	4.67522e-43	2.53231e-70	0.326534	0.694	0.251	4.94232e-66	2.39546e-47	5.06463e-70	0.303188
Tuba4a	2.75719e-70	0.454271	0.965	0.61	5.38121e-66	4.87912e-66	0.496334	0.893	0.454	9.52258e-62	4.87912e-66	5.51438e-70	0.475303
Ndufab1	3.91943e-70	0.428676	0.998	0.887	7.64955e-66	3.88548e-65	0.541919	0.976	0.665	7.5833e-61	3.88548e-65	7.83886e-70	0.485298
Commd1	6.70135e-55	0.366117	0.967	0.671	1.3079e-50	8.62169e-70	0.429512	0.858	0.386	1.68269e-65	6.70135e-55	1.72434e-69	0.397815
Atp5h	1.1533e-69	0.35904	1	0.981	2.2509e-65	9.48508e-47	0.402226	0.998	0.906	1.8512e-42	9.48508e-47	2.30661e-69	0.380633
Nme1	2.45505e-69	0.53504	0.992	0.858	4.79152e-65	2.74791e-59	0.566515	0.96	0.676	5.36309e-55	2.74791e-59	4.9101e-69	0.550778
Impdh2	5.45124e-48	0.371793	0.99	0.874	1.06392e-43	1.19741e-68	0.54296	0.998	0.854	2.33698e-64	5.45124e-48	2.39481e-68	0.457376
Hprt	1.61291e-68	0.466126	0.99	0.777	3.14792e-64	3.03617e-49	0.467214	0.953	0.647	5.92569e-45	3.03617e-49	3.22582e-68	0.46667
Snrpa1	1.8775e-68	0.441647	0.948	0.583	3.66431e-64	8.4868e-41	0.371719	0.851	0.486	1.65637e-36	8.4868e-41	3.75499e-68	0.406683
Pole3	3.00821e-53	0.302359	0.866	0.441	5.87113e-49	2.38455e-68	0.395157	0.834	0.359	4.65392e-64	3.00821e-53	4.76909e-68	0.348758
Psmd13	2.67648e-68	0.424412	0.959	0.609	5.22368e-64	2.60367e-52	0.415017	0.908	0.519	5.08159e-48	2.60367e-52	5.35296e-68	0.419714
Uqcrq	3.75944e-68	0.45724	0.998	0.895	7.3373e-64	7.18634e-32	0.359481	0.981	0.79	1.40256e-27	7.18634e-32	7.51888e-68	0.40836
Atp5f1	3.82426e-60	0.34792	0.998	0.967	7.46381e-56	6.92086e-68	0.503003	0.993	0.885	1.35074e-63	3.82426e-60	1.38417e-67	0.425462
Mrpl28	2.67294e-64	0.421951	0.955	0.628	5.21677e-60	1.03548e-67	0.467133	0.884	0.438	2.02094e-63	2.67294e-64	2.07095e-67	0.444542
Pfdn6	1.42553e-67	0.418157	0.983	0.682	2.7822e-63	5.45173e-53	0.413248	0.905	0.5	1.06401e-48	5.45173e-53	2.85106e-67	0.415703
Mrpl33	5.88834e-67	0.424341	1	0.91	1.14923e-62	4.01001e-46	0.40264	0.964	0.645	7.82633e-42	4.01001e-46	1.17767e-66	0.41349
Rad21	1.28554e-66	0.346255	0.792	0.355	2.50898e-62	1.89244e-39	0.353902	0.893	0.53	3.69347e-35	1.89244e-39	2.57107e-66	0.350079
Npm1	2.10487e-59	0.327571	1	0.998	4.10807e-55	2.26704e-66	0.508508	0.998	0.988	4.42458e-62	2.10487e-59	4.53408e-66	0.41804
Ube2i	4.80546e-66	0.412709	0.994	0.891	9.37882e-62	2.80435e-29	0.302318	0.993	0.885	5.47325e-25	2.80435e-29	9.61092e-66	0.357513
Eri1	7.4744e-66	0.324189	0.819	0.37	1.45878e-61	5.45006e-62	0.415085	0.803	0.358	1.06369e-57	5.45006e-62	1.49488e-65	0.369637
Supt16	3.41241e-61	0.445381	0.955	0.611	6.66001e-57	1.43436e-65	0.536726	0.941	0.574	2.79944e-61	3.41241e-61	2.86872e-65	0.491054
Hnrnpd	1.0629e-62	0.482386	0.994	0.827	2.07446e-58	2.58192e-65	0.534057	0.995	0.862	5.03914e-61	1.0629e-62	5.16384e-65	0.508222
Pgk1	5.79901e-65	0.445553	0.992	0.811	1.13179e-60	2.23488e-27	0.311232	0.988	0.83	4.36182e-23	2.23488e-27	1.1598e-64	0.378393
Cox6a1	6.59914e-65	0.441859	0.981	0.736	1.28795e-60	2.4214e-54	0.483297	0.979	0.738	4.72586e-50	2.4214e-54	1.31983e-64	0.462578
Timm8a1	2.04427e-60	0.430592	0.88	0.492	3.9898e-56	6.87668e-65	0.385728	0.765	0.314	1.34212e-60	2.04427e-60	1.37534e-64	0.40816
1810037I17Rik	7.37761e-65	0.45788	0.994	0.873	1.43989e-60	1.06678e-60	0.520741	0.96	0.637	2.08204e-56	1.06678e-60	1.47552e-64	0.489311
Hspa8	1.39562e-64	0.439937	1	0.998	2.72383e-60	8.99954e-42	0.53728	0.998	0.982	1.75644e-37	8.99954e-42	2.79124e-64	0.488608
Cox6b1	2.12416e-64	0.354799	1	0.978	4.14572e-60	1.1221e-39	0.360042	0.991	0.862	2.19e-35	1.1221e-39	4.24832e-64	0.357421
Nsmce4a	2.2252e-64	0.417976	0.99	0.747	4.34292e-60	2.06219e-63	0.511567	0.96	0.668	4.02477e-59	2.06219e-63	4.4504e-64	0.464772
Osgep	4.91036e-64	0.407287	0.95	0.603	9.58355e-60	2.48989e-64	0.430408	0.855	0.403	4.85952e-60	4.91036e-64	4.97979e-64	0.418848
Dpy30	2.81465e-56	0.389231	0.971	0.652	5.49335e-52	8.55172e-64	0.483554	0.9	0.481	1.66904e-59	2.81465e-56	1.71034e-63	0.436393
Exosc5	2.23108e-42	0.329716	0.965	0.671	4.3544e-38	1.1564e-63	0.455415	0.851	0.404	2.25695e-59	2.23108e-42	2.3128e-63	0.392566
Ptges3	1.83501e-63	0.446607	0.99	0.863	3.58139e-59	4.48699e-60	0.506519	0.983	0.774	8.75725e-56	4.48699e-60	3.67002e-63	0.476563
Idh2	2.86812e-63	0.45265	0.992	0.753	5.59771e-59	6.13886e-60	0.527928	0.955	0.595	1.19812e-55	6.13886e-60	5.73624e-63	0.490289
Hnrnpf	3.7077e-63	0.381405	0.996	0.981	7.23631e-59	1.62038e-46	0.37843	1	0.964	3.1625e-42	1.62038e-46	7.41539e-63	0.379917
Fabp5	6.16879e-63	0.549199	0.874	0.484	1.20396e-58	2.86424e-44	0.656551	0.979	0.773	5.59014e-40	2.86424e-44	1.23376e-62	0.602875
Mif	1.72913e-62	0.608174	1	0.94	3.37474e-58	4.10111e-48	0.58812	0.986	0.874	8.00414e-44	4.10111e-48	3.45826e-62	0.598147
Rbx1	4.44628e-62	0.35589	0.998	0.948	8.6778e-58	2.30674e-47	0.413541	0.993	0.838	4.50206e-43	2.30674e-47	8.89256e-62	0.384716
Snrpd3	4.4228e-56	0.398206	0.996	0.847	8.63199e-52	1.07265e-61	0.553659	0.953	0.682	2.0935e-57	4.4228e-56	2.14531e-61	0.475932
Elof1	1.10794e-61	0.402133	0.971	0.657	2.16236e-57	1.99302e-59	0.386372	0.794	0.357	3.88977e-55	1.99302e-59	2.21587e-61	0.394252
Dynll1	1.20802e-61	0.525074	0.998	0.862	2.35769e-57	2.81199e-22	0.261087	0.964	0.738	5.48816e-18	2.81199e-22	2.41603e-61	0.393081
Xpo1	1.60456e-61	0.271078	0.746	0.316	3.13163e-57	3.08192e-46	0.291277	0.751	0.337	6.01497e-42	3.08192e-46	3.20913e-61	0.281177
Tpi1	2.81643e-61	0.47109	0.996	0.823	5.49683e-57	3.24742e-45	0.453197	0.962	0.661	6.33798e-41	3.24742e-45	5.63286e-61	0.462144
Rbbp7	3.97183e-61	0.42913	0.986	0.738	7.75183e-57	9.98097e-52	0.478875	0.972	0.709	1.94799e-47	9.98097e-52	7.94367e-61	0.454002
Oser1	9.93656e-46	0.321025	0.893	0.504	1.93932e-41	4.02377e-61	0.480747	0.905	0.497	7.85319e-57	9.93656e-46	8.04754e-61	0.400886
Gtf3a	3.43519e-46	0.357925	0.957	0.662	6.70446e-42	4.32031e-61	0.396284	0.825	0.37	8.43195e-57	3.43519e-46	8.64062e-61	0.377105
Lgals9	2.11147e-58	0.381609	0.909	0.493	4.12095e-54	9.83658e-61	0.410486	0.818	0.366	1.91981e-56	2.11147e-58	1.96732e-60	0.396048
Prmt1	3.71266e-53	0.394594	0.986	0.826	7.24599e-49	1.24302e-60	0.556838	0.964	0.69	2.426e-56	3.71266e-53	2.48603e-60	0.475716
Hmgn1	1.1386e-57	0.447923	0.996	0.887	2.2222e-53	1.24982e-60	0.556836	0.991	0.801	2.43927e-56	1.1386e-57	2.49963e-60	0.50238
Rad50	9.10038e-57	0.399104	0.946	0.557	1.77612e-52	1.75411e-60	0.354576	0.742	0.303	3.4235e-56	9.10038e-57	3.50822e-60	0.37684
Arpp19	2.08052e-60	0.392014	0.994	0.878	4.06055e-56	5.86071e-26	0.277021	0.986	0.796	1.14383e-21	5.86071e-26	4.16104e-60	0.334518
Hdgf	2.13104e-60	0.419157	0.992	0.837	4.15915e-56	1.04104e-32	0.336025	0.986	0.836	2.03179e-28	1.04104e-32	4.26208e-60	0.377591
Cep57	2.28312e-51	0.281301	0.779	0.372	4.45596e-47	2.82115e-60	0.413736	0.834	0.387	5.50604e-56	2.28312e-51	5.64231e-60	0.347519
Cox6c	1.08011e-59	0.333552	0.998	0.987	2.10804e-55	2.48051e-26	0.278734	0.995	0.941	4.84121e-22	2.48051e-26	2.16021e-59	0.306143
Ndufv1	1.91603e-59	0.362671	0.926	0.544	3.73951e-55	2.20765e-40	0.340889	0.896	0.503	4.30868e-36	2.20765e-40	3.83205e-59	0.35178
Hnrnpa2b1	2.4759e-44	0.391744	1	0.943	4.83221e-40	2.39694e-59	0.447685	1	0.961	4.6781e-55	2.4759e-44	4.79388e-59	0.419714
Nono	4.08218e-59	0.401297	0.99	0.797	7.96719e-55	5.31449e-44	0.391825	0.983	0.754	1.03723e-39	5.31449e-44	8.16436e-59	0.396561
Pbdc1	1.5319e-58	0.304635	0.845	0.405	2.98981e-54	1.87887e-44	0.33132	0.882	0.456	3.66698e-40	1.87887e-44	3.0638e-58	0.317977
Atp5g1	4.52355e-58	0.397397	0.996	0.936	8.82862e-54	6.14185e-37	0.397285	0.986	0.828	1.1987e-32	6.14185e-37	9.0471e-58	0.397341
Mrpl12	1.74233e-57	0.448891	0.973	0.745	3.4005e-53	6.48478e-43	0.414014	0.874	0.524	1.26563e-38	6.48478e-43	3.48465e-57	0.431453
Cntln	4.32093e-57	0.262448	0.693	0.288	8.43316e-53	1.5184e-54	0.292279	0.566	0.208	2.96347e-50	1.5184e-54	8.64186e-57	0.277363
Uchl5	1.8322e-54	0.382808	0.959	0.642	3.57591e-50	6.44415e-57	0.441095	0.903	0.487	1.25771e-52	1.8322e-54	1.28883e-56	0.411951
Chchd6	5.49039e-45	0.259453	0.802	0.399	1.07156e-40	2.02058e-56	0.274693	0.718	0.285	3.94356e-52	5.49039e-45	4.04115e-56	0.267073
Eif4a3	5.60324e-56	0.394644	0.967	0.638	1.09359e-51	3.1149e-43	0.405589	0.953	0.689	6.07935e-39	3.1149e-43	1.12065e-55	0.400117
Magoh	2.40508e-55	0.392287	0.988	0.822	4.694e-51	2.74746e-38	0.366293	0.983	0.792	5.36223e-34	2.74746e-38	4.81017e-55	0.37929
Ndufb7	8.14532e-55	0.362035	0.994	0.864	1.58972e-50	1.14524e-37	0.351286	0.967	0.667	2.23517e-33	1.14524e-37	1.62906e-54	0.35666
Elob	1.14306e-54	0.307388	1	0.98	2.2309e-50	1.48147e-39	0.34838	0.995	0.896	2.89139e-35	1.48147e-39	2.28611e-54	0.327884
Naa50	1.84798e-54	0.374402	0.922	0.551	3.6067e-50	2.76828e-45	0.390657	0.924	0.562	5.40285e-41	2.76828e-45	3.69596e-54	0.38253
Stub1	3.24577e-54	0.38581	0.965	0.669	6.33478e-50	6.98806e-51	0.419011	0.917	0.514	1.36386e-46	6.98806e-51	6.49155e-54	0.40241
Atp5j2	4.41733e-54	0.31768	1	0.977	8.6213e-50	4.51058e-28	0.315796	0.986	0.845	8.80329e-24	4.51058e-28	8.83466e-54	0.316738
Nkg7	5.49241e-54	0.43275	0.926	0.525	1.07195e-49	5.26199e-51	0.414076	0.846	0.416	1.02698e-46	5.26199e-51	1.09848e-53	0.423413
Phf5a	7.33246e-54	0.375992	0.971	0.647	1.43108e-49	1.02013e-43	0.389401	0.927	0.594	1.99098e-39	1.02013e-43	1.46649e-53	0.382696
Trir	9.20746e-54	0.362654	0.998	0.866	1.79702e-49	1.51116e-23	0.25632	0.981	0.781	2.94933e-19	1.51116e-23	1.84149e-53	0.309487
Serpinb1a	1.24853e-32	0.318883	0.984	0.697	2.43676e-28	4.03667e-53	0.386474	0.863	0.413	7.87837e-49	1.24853e-32	8.07335e-53	0.352678
Phgdh	6.06674e-53	0.444959	0.998	0.832	1.18405e-48	2.00462e-31	0.372635	0.953	0.722	3.91241e-27	2.00462e-31	1.21335e-52	0.408797
Serf2	7.95922e-53	0.283778	1	0.993	1.5534e-48	1.21971e-26	0.263259	0.998	0.966	2.38051e-22	1.21971e-26	1.59184e-52	0.273519
Mrps18c	2.91177e-37	0.286225	0.953	0.631	5.6829e-33	1.29688e-52	0.357461	0.844	0.407	2.53113e-48	2.91177e-37	2.59377e-52	0.321843
Cdca7l	1.36855e-36	0.284805	0.87	0.515	2.671e-32	3.21038e-52	0.311373	0.744	0.321	6.26571e-48	1.36855e-36	6.42077e-52	0.298089
H2afj	3.51614e-52	0.413782	1	0.905	6.86246e-48	9.10739e-22	0.272045	0.986	0.823	1.77749e-17	9.10739e-22	7.03229e-52	0.342913
Ndufb8	3.6196e-52	0.344991	0.998	0.903	7.06438e-48	9.47908e-43	0.396188	0.983	0.761	1.85003e-38	9.47908e-43	7.23921e-52	0.370589
Cfl1	8.17178e-52	0.313949	1	0.99	1.59489e-47	4.00328e-37	0.301107	0.998	0.982	7.81321e-33	4.00328e-37	1.63436e-51	0.307528
Nelfe	1.128e-51	0.304088	0.812	0.402	2.20152e-47	9.45467e-50	0.281258	0.704	0.294	1.84527e-45	9.45467e-50	2.25601e-51	0.292673
Fkbp4	2.55381e-35	0.351961	0.975	0.778	4.98427e-31	1.21431e-51	0.448925	0.96	0.616	2.36997e-47	2.55381e-35	2.42862e-51	0.400443
Minos1	1.75823e-51	0.367203	0.996	0.871	3.43153e-47	1.48681e-25	0.294563	0.983	0.817	2.9018e-21	1.48681e-25	3.51646e-51	0.330883
Snrnp40	1.97029e-51	0.360129	0.969	0.666	3.84541e-47	2.17289e-49	0.406249	0.891	0.515	4.24084e-45	2.17289e-49	3.94057e-51	0.383189
Sumo3	3.05752e-30	0.290222	0.965	0.737	5.96737e-26	4.17191e-51	0.425146	0.889	0.486	8.14231e-47	3.05752e-30	8.34382e-51	0.357684
Psmb8	1.11155e-46	0.30974	1	0.975	2.16942e-42	4.88898e-51	0.468323	0.993	0.841	9.54183e-47	1.11155e-46	9.77797e-51	0.389032
Fkbp3	1.67537e-28	0.262538	0.998	0.933	3.26982e-24	5.40679e-51	0.490805	0.981	0.71	1.05524e-46	1.67537e-28	1.08136e-50	0.376672
Cops3	2.78919e-50	0.333234	0.899	0.51	5.44365e-46	1.76696e-37	0.286063	0.789	0.412	3.44858e-33	1.76696e-37	5.57837e-50	0.309648
Eif1ad	7.77861e-50	0.297161	0.821	0.426	1.51815e-45	5.28908e-31	0.250315	0.754	0.395	1.03227e-26	5.28908e-31	1.55572e-49	0.273738
Lsm8	1.08196e-49	0.339363	0.942	0.592	2.11167e-45	1.72703e-36	0.313879	0.839	0.456	3.37065e-32	1.72703e-36	2.16393e-49	0.326621
Ak2	1.88363e-49	0.36634	0.984	0.691	3.67629e-45	1.01997e-37	0.385983	0.964	0.703	1.99067e-33	1.01997e-37	3.76726e-49	0.376162
Park7	3.33638e-39	0.276256	1	0.978	6.51162e-35	2.50032e-49	0.441292	0.991	0.856	4.87987e-45	3.33638e-39	5.00063e-49	0.358774
Mrpl13	5.68712e-35	0.268644	0.915	0.579	1.10995e-30	2.58139e-49	0.381709	0.882	0.467	5.0381e-45	5.68712e-35	5.16278e-49	0.325177
Eif3l	2.78986e-49	0.355825	0.961	0.652	5.44498e-45	4.90115e-40	0.366904	0.95	0.628	9.56557e-36	4.90115e-40	5.57973e-49	0.361364
Eed	2.80923e-49	0.281132	0.816	0.416	5.48278e-45	4.79698e-37	0.29004	0.806	0.427	9.36227e-33	4.79698e-37	5.61847e-49	0.285586
Sf3a3	7.68383e-38	0.282858	0.88	0.531	1.49965e-33	6.77937e-49	0.346518	0.841	0.417	1.32313e-44	7.68383e-38	1.35587e-48	0.314688
Exosc7	1.31546e-35	0.279691	0.944	0.681	2.56737e-31	8.20642e-49	0.301187	0.742	0.331	1.60165e-44	1.31546e-35	1.64128e-48	0.290439
Cdk2ap1	2.42104e-48	0.360308	0.95	0.621	4.72514e-44	1.55873e-28	0.252087	0.825	0.471	3.04218e-24	1.55873e-28	4.84208e-48	0.306198
Dhrs4	3.92014e-48	0.309801	0.866	0.475	7.65093e-44	1.50491e-47	0.2636	0.661	0.273	2.93714e-43	1.50491e-47	7.84028e-48	0.286701
Ndufa2	5.26992e-48	0.321869	0.998	0.938	1.02853e-43	1.6339e-46	0.398112	0.993	0.817	3.18889e-42	1.6339e-46	1.05398e-47	0.35999
Eif4a1	5.61058e-48	0.38225	0.998	0.959	1.09502e-43	9.09962e-29	0.308171	0.998	0.969	1.77597e-24	9.09962e-29	1.12212e-47	0.345211
Lbr	8.26473e-48	0.342713	0.901	0.536	1.61303e-43	4.00023e-30	0.301559	0.929	0.599	7.80724e-26	4.00023e-30	1.65295e-47	0.322136
Nhp2	9.78545e-48	0.416249	0.986	0.747	1.90983e-43	7.08144e-30	0.360874	0.927	0.655	1.38208e-25	7.08144e-30	1.95709e-47	0.388561
Srsf2	1.88468e-47	0.383568	1	0.942	3.67832e-43	3.85569e-37	0.386466	0.991	0.861	7.52515e-33	3.85569e-37	3.76935e-47	0.385017
Rif1	6.83703e-40	0.280831	0.819	0.446	1.33438e-35	3.31465e-47	0.443699	0.898	0.534	6.46921e-43	6.83703e-40	6.62931e-47	0.362265
Atp5b	7.57606e-46	0.345542	0.998	0.947	1.47862e-41	4.64169e-47	0.389295	0.998	0.963	9.0592e-43	7.57606e-46	9.28339e-47	0.367419
Atp5g3	5.6559e-47	0.354223	0.996	0.895	1.10386e-42	4.96138e-26	0.294026	0.986	0.805	9.68312e-22	4.96138e-26	1.13118e-46	0.324124
Smarca5	1.96441e-46	0.383972	0.994	0.818	3.83395e-42	1.32382e-37	0.392832	0.986	0.78	2.5837e-33	1.32382e-37	3.92883e-46	0.388402
Parp1	2.09493e-46	0.326033	0.87	0.487	4.08868e-42	6.72395e-40	0.355115	0.846	0.474	1.31231e-35	6.72395e-40	4.18986e-46	0.340574
Psma1	2.48154e-46	0.336938	0.992	0.813	4.84322e-42	1.03016e-25	0.276221	0.981	0.765	2.01055e-21	1.03016e-25	4.96308e-46	0.306579
Tcp1	4.7046e-46	0.364119	0.967	0.719	9.18198e-42	2.49411e-38	0.376489	0.979	0.811	4.86776e-34	2.49411e-38	9.40921e-46	0.370304
Mdh2	5.13027e-46	0.356269	0.986	0.826	1.00128e-41	5.90202e-39	0.398113	0.981	0.76	1.1519e-34	5.90202e-39	1.02605e-45	0.377191
Etfb	1.21337e-37	0.3152	0.99	0.876	2.36813e-33	6.56847e-46	0.433084	0.927	0.61	1.28197e-41	1.21337e-37	1.31369e-45	0.374142
Nedd8	9.26637e-34	0.256982	0.996	0.941	1.80852e-29	9.49813e-46	0.415773	0.976	0.766	1.85375e-41	9.26637e-34	1.89963e-45	0.336377
Eif1ax	9.97387e-46	0.352098	0.983	0.758	1.9466e-41	1.08284e-25	0.291877	0.967	0.712	2.11338e-21	1.08284e-25	1.99477e-45	0.321987
Meaf6	1.47419e-45	0.266167	0.86	0.442	2.87718e-41	1.6146e-39	0.271122	0.725	0.346	3.15121e-35	1.6146e-39	2.94839e-45	0.268645
Cdc123	7.43562e-45	0.269438	0.85	0.451	1.45121e-40	1.72167e-45	0.262275	0.716	0.314	3.36019e-41	7.43562e-45	3.44335e-45	0.265856
Brd8	2.19317e-45	0.304931	0.862	0.467	4.28042e-41	5.04208e-33	0.290656	0.898	0.515	9.84064e-29	5.04208e-33	4.38635e-45	0.297794
Snu13	6.7492e-33	0.306232	0.992	0.918	1.31724e-28	2.43271e-45	0.424198	0.995	0.857	4.74792e-41	6.7492e-33	4.86542e-45	0.365215
Tkt	5.21688e-45	0.355527	0.998	0.893	1.01818e-40	1.54084e-39	0.399911	0.995	0.886	3.00726e-35	1.54084e-39	1.04338e-44	0.377719
Uqcr11	1.38779e-36	0.284977	1	0.972	2.70855e-32	1.19076e-44	0.421215	0.988	0.768	2.324e-40	1.38779e-36	2.38151e-44	0.353096
Polr2f	1.88847e-32	0.294796	0.983	0.805	3.68572e-28	1.27698e-44	0.400497	0.915	0.526	2.49229e-40	1.88847e-32	2.55397e-44	0.347646
Ndufc1	1.53899e-44	0.332402	0.996	0.867	3.00365e-40	4.29988e-44	0.378557	0.917	0.554	8.39207e-40	4.29988e-44	3.07799e-44	0.35548
Cyc1	1.57279e-44	0.35205	0.955	0.676	3.06962e-40	1.67146e-36	0.360395	0.929	0.628	3.26219e-32	1.67146e-36	3.14558e-44	0.356222
Chchd1	3.30312e-44	0.331833	0.986	0.781	6.4467e-40	2.17411e-34	0.344587	0.882	0.563	4.24322e-30	2.17411e-34	6.60624e-44	0.33821
Rnps1	4.58862e-40	0.323024	0.942	0.615	8.95561e-36	4.42836e-44	0.390903	0.912	0.592	8.64284e-40	4.58862e-40	8.85673e-44	0.356963
Impa2	9.67144e-44	0.323249	0.913	0.563	1.88757e-39	1.09059e-33	0.254813	0.673	0.332	2.1285e-29	1.09059e-33	1.93429e-43	0.289031
Dazap1	1.03369e-43	0.320099	0.94	0.589	2.01746e-39	1.31579e-37	0.342372	0.943	0.61	2.56804e-33	1.31579e-37	2.06739e-43	0.331235
Psmc3	1.9526e-42	0.320656	0.946	0.64	3.81088e-38	1.85e-43	0.409983	0.964	0.674	3.61065e-39	1.9526e-42	3.7e-43	0.365319
Ywhae	2.42102e-35	0.27431	1	0.958	4.72511e-31	2.09703e-43	0.40544	0.995	0.884	4.09278e-39	2.42102e-35	4.19407e-43	0.339875
Sf3b6	2.12788e-43	0.303789	0.994	0.915	4.15298e-39	2.5323e-43	0.403857	0.981	0.78	4.94229e-39	2.5323e-43	4.25575e-43	0.353823
Uqcc2	2.48087e-43	0.345929	0.99	0.781	4.84191e-39	1.11853e-33	0.286811	0.81	0.437	2.18304e-29	1.11853e-33	4.96174e-43	0.31637
Pin1	1.72808e-32	0.252426	0.922	0.569	3.37269e-28	5.78574e-43	0.371804	0.886	0.533	1.1292e-38	1.72808e-32	1.15715e-42	0.312115
Idh3a	1.15272e-42	0.290799	0.829	0.451	2.24977e-38	3.16234e-39	0.296918	0.758	0.372	6.17193e-35	3.16234e-39	2.30545e-42	0.293858
Ahsa1	4.90915e-27	0.259441	0.963	0.728	9.58119e-23	3.03573e-42	0.364165	0.912	0.528	5.92483e-38	4.90915e-27	6.07146e-42	0.311803
Ddost	4.76664e-42	0.324069	0.983	0.8	9.30305e-38	8.44246e-30	0.309087	0.967	0.736	1.64772e-25	8.44246e-30	9.53327e-42	0.316578
Smarcc1	3.33595e-39	0.318875	0.93	0.575	6.51077e-35	5.26094e-42	0.40175	0.955	0.606	1.02678e-37	3.33595e-39	1.05219e-41	0.360312
Trp53	1.35615e-31	0.274957	0.967	0.713	2.6468e-27	8.29014e-42	0.396369	0.964	0.653	1.61799e-37	1.35615e-31	1.65803e-41	0.335663
Mtch1	1.15202e-41	0.340317	0.981	0.783	2.2484e-37	1.23262e-20	0.254605	0.934	0.656	2.4057e-16	1.23262e-20	2.30404e-41	0.297461
Atp5j	1.25123e-41	0.281949	0.998	0.979	2.44202e-37	1.69702e-33	0.342936	0.983	0.842	3.31208e-29	1.69702e-33	2.50245e-41	0.312442
Arl6ip1	1.58493e-41	0.450336	0.998	0.935	3.09331e-37	1.77054e-26	0.373972	0.969	0.803	3.45556e-22	1.77054e-26	3.16986e-41	0.412154
Polr2j	1.85073e-41	0.295986	0.981	0.821	3.61208e-37	1.40026e-27	0.266177	0.879	0.547	2.73289e-23	1.40026e-27	3.70147e-41	0.281082
Psmb3	2.79471e-41	0.319327	0.994	0.836	5.45444e-37	7.50749e-31	0.320017	0.974	0.778	1.46524e-26	7.50749e-31	5.58943e-41	0.319672
Tmem14c	4.61239e-41	0.316236	0.983	0.764	9.002e-37	1.00115e-31	0.334644	0.962	0.625	1.95394e-27	1.00115e-31	9.22478e-41	0.32544
Eif5a	1.87651e-34	0.293707	1	0.993	3.66238e-30	7.47673e-41	0.392855	1	0.975	1.45923e-36	1.87651e-34	1.49535e-40	0.343281
Tmem256	5.73553e-39	0.283835	0.998	0.923	1.1194e-34	7.89784e-41	0.370817	0.917	0.556	1.54142e-36	5.73553e-39	1.57957e-40	0.327326
Atpif1	1.94564e-37	0.285344	1	0.984	3.7973e-33	1.20133e-40	0.409979	0.991	0.869	2.34464e-36	1.94564e-37	2.40267e-40	0.347661
Pgls	1.26202e-40	0.382902	0.992	0.904	2.46308e-36	2.21245e-21	0.288034	0.943	0.723	4.31804e-17	2.21245e-21	2.52404e-40	0.335468
Ubb	6.79064e-25	0.273185	1	0.999	1.32533e-20	1.40503e-40	0.342808	1	0.998	2.7422e-36	6.79064e-25	2.81007e-40	0.307996
Ybx3	3.72988e-40	0.377381	0.979	0.812	7.27961e-36	1.68102e-24	0.32617	0.962	0.78	3.28086e-20	1.68102e-24	7.45976e-40	0.351776
Gnb2	2.08494e-32	0.274427	0.994	0.915	4.06917e-28	3.80737e-40	0.358953	0.998	0.85	7.43085e-36	2.08494e-32	7.61474e-40	0.31669
Pbrm1	7.27773e-40	0.314499	0.917	0.588	1.42039e-35	5.9402e-38	0.378007	0.948	0.637	1.15935e-33	5.9402e-38	1.45555e-39	0.346253
C1qbp	6.113e-35	0.345451	0.986	0.853	1.19307e-30	9.01256e-40	0.435065	0.957	0.724	1.75898e-35	6.113e-35	1.80251e-39	0.390258
Dnajc8	9.67281e-40	0.326618	0.975	0.729	1.88784e-35	2.23353e-29	0.311969	0.957	0.708	4.35919e-25	2.23353e-29	1.93456e-39	0.319294
Sdhb	1.55382e-39	0.320178	0.981	0.752	3.03259e-35	6.30148e-32	0.298609	0.915	0.572	1.22986e-27	6.30148e-32	3.10764e-39	0.309394
Acat1	1.54272e-35	0.294214	0.915	0.599	3.01093e-31	1.85985e-39	0.327562	0.867	0.481	3.62987e-35	1.54272e-35	3.7197e-39	0.310888
Ywhaq	1.90952e-39	0.314558	0.994	0.865	3.72681e-35	1.345e-32	0.338082	0.986	0.821	2.62503e-28	1.345e-32	3.81904e-39	0.32632
Rps27l	2.58472e-39	0.298843	0.996	0.957	5.0446e-35	5.3787e-31	0.348921	0.986	0.835	1.04976e-26	5.3787e-31	5.16944e-39	0.323882
Vdac1	2.63771e-39	0.31917	0.992	0.873	5.14801e-35	5.23773e-31	0.341228	0.981	0.729	1.02225e-26	5.23773e-31	5.27541e-39	0.330199
Pdap1	1.74638e-26	0.269195	0.971	0.774	3.4084e-22	2.9717e-39	0.352278	0.91	0.561	5.79987e-35	1.74638e-26	5.94341e-39	0.310736
Dntt	3.57479e-39	0.685982	0.616	0.319	6.97693e-35	2.43634e-20	0.433763	0.41	0.204	4.75501e-16	2.43634e-20	7.14959e-39	0.559873
Stip1	3.72989e-39	0.301436	0.882	0.513	7.27962e-35	1.74063e-35	0.286549	0.832	0.452	3.39719e-31	1.74063e-35	7.45977e-39	0.293992
Vdac2	3.22061e-35	0.272545	0.992	0.91	6.28567e-31	5.15797e-39	0.376212	0.993	0.827	1.00668e-34	3.22061e-35	1.03159e-38	0.324379
Trim28	5.81782e-39	0.323443	0.938	0.622	1.13546e-34	3.16283e-30	0.305834	0.943	0.597	6.17289e-26	3.16283e-30	1.16356e-38	0.314639
Nop58	4.79944e-32	0.338189	0.975	0.789	9.36707e-28	7.15382e-39	0.416655	0.979	0.759	1.39621e-34	4.79944e-32	1.43076e-38	0.377422
Abracl	8.10005e-27	0.252111	0.996	0.889	1.58089e-22	2.17551e-38	0.383174	0.964	0.668	4.24594e-34	8.10005e-27	4.35102e-38	0.317642
Psmc5	4.1471e-38	0.295431	0.957	0.688	8.0939e-34	2.60251e-32	0.307172	0.867	0.532	5.07932e-28	2.60251e-32	8.29421e-38	0.301301
Actl6a	1.14559e-33	0.278959	0.944	0.634	2.23586e-29	4.86242e-38	0.36252	0.917	0.564	9.48998e-34	1.14559e-33	9.72484e-38	0.320739
Stag1	2.25896e-36	0.27081	0.862	0.505	4.40882e-32	5.77001e-38	0.282283	0.882	0.473	1.12613e-33	2.25896e-36	1.154e-37	0.276547
Psmb6	1.97697e-37	0.294231	0.99	0.885	3.85846e-33	1.23775e-37	0.345038	0.986	0.829	2.41572e-33	1.97697e-37	2.4755e-37	0.319635
Nop10	2.12336e-37	0.342717	0.998	0.948	4.14415e-33	1.32261e-29	0.356953	0.979	0.76	2.58134e-25	1.32261e-29	4.24671e-37	0.349835
Psmb2	3.01658e-37	0.278335	0.998	0.908	5.88746e-33	1.15476e-36	0.377941	0.976	0.803	2.25374e-32	1.15476e-36	6.03317e-37	0.328138
Grpel1	6.31835e-32	0.265734	0.965	0.682	1.23315e-27	6.50178e-37	0.331066	0.927	0.588	1.26895e-32	6.31835e-32	1.30036e-36	0.2984
Rnf7	7.19447e-37	0.281489	0.986	0.842	1.40414e-32	9.94949e-31	0.309419	0.931	0.629	1.94184e-26	9.94949e-31	1.43889e-36	0.295454
Ppm1g	8.159e-37	0.290933	0.95	0.636	1.59239e-32	2.1433e-33	0.340496	0.948	0.639	4.18308e-29	2.1433e-33	1.6318e-36	0.315715
Prelid1	1.52077e-36	0.299185	0.977	0.741	2.96809e-32	1.4911e-28	0.298098	0.908	0.599	2.91019e-24	1.4911e-28	3.04155e-36	0.298641
Mrpl14	2.6463e-32	0.274034	0.969	0.684	5.16479e-28	2.03467e-36	0.251746	0.72	0.349	3.97107e-32	2.6463e-32	4.06934e-36	0.26289
Anp32a	5.19445e-33	0.274524	0.998	0.929	1.0138e-28	2.97796e-36	0.377056	0.972	0.73	5.81208e-32	5.19445e-33	5.95591e-36	0.32579
Mapre1	9.64333e-36	0.288344	0.971	0.72	1.88209e-31	4.36632e-24	0.257886	0.986	0.781	8.52174e-20	4.36632e-24	1.92867e-35	0.273115
Psmc4	1.06215e-35	0.273302	0.918	0.586	2.07299e-31	1.5302e-30	0.282654	0.877	0.526	2.98649e-26	1.5302e-30	2.12429e-35	0.277978
Psmb7	1.38031e-35	0.267151	0.928	0.586	2.69396e-31	2.27167e-25	0.267315	0.929	0.624	4.43362e-21	2.27167e-25	2.76063e-35	0.267233
Lsm5	2.58783e-35	0.309285	0.99	0.777	5.05067e-31	2.38103e-28	0.301306	0.903	0.58	4.64705e-24	2.38103e-28	5.17567e-35	0.305296
Cct8	3.06076e-30	0.279056	0.992	0.857	5.97369e-26	2.62086e-35	0.371978	0.981	0.8	5.11513e-31	3.06076e-30	5.24171e-35	0.325517
Rer1	5.50847e-35	0.282656	0.99	0.815	1.07509e-30	6.02148e-26	0.28971	0.945	0.675	1.17521e-21	6.02148e-26	1.10169e-34	0.286183
G3bp1	5.75601e-35	0.31206	0.994	0.887	1.1234e-30	6.32102e-23	0.283884	0.969	0.779	1.23367e-18	6.32102e-23	1.1512e-34	0.297972
Ppig	3.7495e-33	0.281302	0.979	0.721	7.3179e-29	1.57217e-34	0.350341	0.981	0.799	3.06841e-30	3.7495e-33	3.14435e-34	0.315821
Eif6	2.01007e-34	0.300315	0.955	0.716	3.92306e-30	9.85844e-24	0.279848	0.96	0.737	1.92407e-19	9.85844e-24	4.02014e-34	0.290082
Sarnp	5.24544e-34	0.282655	0.984	0.786	1.02375e-29	4.22464e-32	0.312352	0.893	0.548	8.24523e-28	4.22464e-32	1.04909e-33	0.297504
Smdt1	6.41963e-34	0.277922	0.988	0.862	1.25292e-29	2.00842e-31	0.337305	0.96	0.717	3.91983e-27	2.00842e-31	1.28393e-33	0.307613
Ilf2	6.96954e-34	0.275032	0.942	0.648	1.36024e-29	5.3526e-29	0.286554	0.957	0.698	1.04467e-24	5.3526e-29	1.39391e-33	0.280793
Dbi	3.90674e-27	0.254429	0.996	0.897	7.62479e-23	8.9904e-34	0.350897	0.938	0.66	1.75466e-29	3.90674e-27	1.79808e-33	0.302663
Pgam1	3.07336e-33	0.31702	0.99	0.847	5.99828e-29	7.87467e-28	0.335931	0.924	0.655	1.5369e-23	7.87467e-28	6.14673e-33	0.326476
Idh3g	3.76e-31	0.267967	0.938	0.649	7.33839e-27	9.55516e-33	0.333284	0.917	0.601	1.86488e-28	3.76e-31	1.91103e-32	0.300626
Psma6	6.12745e-28	0.2608	0.975	0.756	1.1959e-23	6.5792e-32	0.310205	0.924	0.629	1.28406e-27	6.12745e-28	1.31584e-31	0.285503
Npm3	1.46568e-30	0.297258	0.936	0.656	2.86056e-26	8.84515e-32	0.32771	0.903	0.567	1.72631e-27	1.46568e-30	1.76903e-31	0.312484
Bag1	1.04918e-31	0.286411	0.983	0.81	2.04768e-27	1.19896e-24	0.27538	0.955	0.73	2.34001e-20	1.19896e-24	2.09835e-31	0.280896
Tomm22	1.13787e-31	0.253319	0.986	0.793	2.22078e-27	7.07896e-22	0.255438	0.948	0.705	1.3816e-17	7.07896e-22	2.27574e-31	0.254378
Psma7	2.69225e-31	0.260895	0.994	0.945	5.25447e-27	1.52616e-25	0.278429	0.991	0.886	2.97862e-21	1.52616e-25	5.3845e-31	0.269662
Cuta	1.00538e-29	0.268059	0.984	0.771	1.9622e-25	3.73788e-31	0.292065	0.905	0.542	7.29521e-27	1.00538e-29	7.47575e-31	0.280062
Gm47283	4.58871e-31	0.373493	0.998	0.89	8.95578e-27	2.20214e-13	0.251996	0.981	0.836	4.29792e-09	2.20214e-13	9.17742e-31	0.312745
Hnrnpu	4.85937e-31	0.294732	1	0.926	9.48402e-27	1.06431e-28	0.291898	1	0.921	2.07721e-24	1.06431e-28	9.71873e-31	0.293315
Hspd1	6.72792e-31	0.389103	0.988	0.877	1.31309e-26	1.14894e-18	0.321799	0.983	0.802	2.24238e-14	1.14894e-18	1.34558e-30	0.355451
Cct7	2.4771e-29	0.267919	0.994	0.842	4.83455e-25	3.3774e-30	0.322321	0.967	0.785	6.59168e-26	2.4771e-29	6.75481e-30	0.29512
Hnrnpdl	4.14939e-30	0.287347	0.975	0.791	8.09837e-26	2.63558e-28	0.300016	1	0.889	5.14386e-24	2.63558e-28	8.29878e-30	0.293682
Ncl	5.9976e-25	0.362618	0.998	0.986	1.17055e-20	2.04065e-29	0.358308	0.998	0.976	3.98273e-25	5.9976e-25	4.08129e-29	0.360463
Gtf2a2	2.73162e-29	0.261048	0.967	0.724	5.3313e-25	6.10896e-28	0.266985	0.896	0.561	1.19229e-23	6.10896e-28	5.46324e-29	0.264016
Hmgb3	8.01344e-29	0.302916	0.938	0.682	1.56398e-24	1.38388e-24	0.294156	0.863	0.559	2.70091e-20	1.38388e-24	1.60269e-28	0.298536
Fbl	1.16393e-28	0.272626	0.975	0.764	2.27165e-24	6.12583e-25	0.289225	0.976	0.814	1.19558e-20	6.12583e-25	2.32787e-28	0.280926
Cacybp	3.56539e-21	0.263573	0.981	0.824	6.95856e-17	1.68805e-28	0.317867	0.936	0.65	3.29457e-24	3.56539e-21	3.3761e-28	0.29072
Psme2	2.48357e-28	0.260267	0.981	0.77	4.84719e-24	8.6066e-28	0.303117	0.91	0.579	1.67975e-23	8.6066e-28	4.96714e-28	0.281692
Hspe1	1.05052e-26	0.31708	0.998	0.965	2.05031e-22	2.88995e-19	0.26871	0.998	0.882	5.64032e-15	2.88995e-19	2.10105e-26	0.292895
Phb2	4.62204e-26	0.267066	0.984	0.837	9.02083e-22	5.82834e-25	0.283505	0.972	0.783	1.13752e-20	5.82834e-25	9.24407e-26	0.275285
Srrm1	6.16834e-26	0.268257	0.983	0.857	1.20388e-21	8.45254e-26	0.297678	0.995	0.875	1.64968e-21	8.45254e-26	1.23367e-25	0.282968
Egfl7	9.53119e-22	0.25343	0.975	0.828	1.8602e-17	8.61794e-24	0.31635	0.919	0.643	1.68196e-19	9.53119e-22	1.72359e-23	0.28489

## Sheet: CC-2
Gene	1st_p_val	1st_avg_log2FC	1st_pct.1	1st_pct.2	1st_p_val_adj	2nd_p_val	2nd_avg_log2FC	2nd_pct.1	2nd_pct.2	2nd_p_val_adj	max_pval	minimump_p_val	avg_log2FC
Cdkn3	0	1.49566	0.923	0.058	0	7.94693e-240	0.503057	0.613	0.033	1.551e-235	7.94693e-240	0	0.999358
Aspm	2.4063e-261	1.08537	0.846	0.057	4.69637e-257	9.30232e-125	0.43233	0.57	0.058	1.81553e-120	9.30232e-125	4.81259e-261	0.758849
Ube2c	3.83891e-193	3.05333	0.932	0.109	7.4924e-189	1.85376e-244	2.20612	0.979	0.108	3.61798e-240	3.83891e-193	3.70751e-244	2.62972
Kif2c	2.47611e-243	0.806845	0.821	0.057	4.83263e-239	1.17433e-115	0.260601	0.423	0.034	2.29195e-111	1.17433e-115	4.95222e-243	0.533723
Pimreg	2.45445e-234	1.28024	0.897	0.076	4.79035e-230	3.25693e-107	0.392677	0.458	0.044	6.35655e-103	3.25693e-107	4.9089e-234	0.836459
Ccnb2	1.6196e-188	2.41014	0.923	0.112	3.16098e-184	3.59105e-226	1.65683	0.986	0.121	7.00865e-222	1.6196e-188	7.1821e-226	2.03349
Ccnb1	3.99185e-224	1.78331	0.932	0.091	7.79089e-220	1.67056e-191	0.688026	0.739	0.067	3.26043e-187	1.67056e-191	7.9837e-224	1.23567
Psrc1	5.06471e-182	0.876533	0.846	0.084	9.8848e-178	3.72405e-221	0.637236	0.768	0.06	7.26823e-217	5.06471e-182	7.4481e-221	0.756885
Cdc25b	2.36341e-220	0.673258	0.752	0.052	4.61267e-216	4.34426e-180	0.474485	0.606	0.044	8.4787e-176	4.34426e-180	4.72683e-220	0.573872
Hmmr	9.63157e-213	1.7877	0.906	0.088	1.87979e-208	4.7769e-98	0.464222	0.563	0.072	9.32307e-94	4.7769e-98	1.92631e-212	1.12596
Dlgap5	1.92076e-193	1.09858	0.906	0.096	3.74874e-189	3.75318e-123	0.512916	0.655	0.08	7.32508e-119	3.75318e-123	3.84151e-193	0.805748
Cep55	5.3621e-179	0.996634	0.855	0.09	1.04652e-174	2.55241e-84	0.376853	0.577	0.084	4.98153e-80	2.55241e-84	1.07242e-178	0.686743
Cenpf	2.38685e-157	2.54601	0.932	0.142	4.65841e-153	2.12778e-172	1.40213	0.937	0.133	4.15278e-168	2.38685e-157	4.25555e-172	1.97407
Knstrn	2.39576e-157	1.63764	0.957	0.149	4.67581e-153	5.5683e-172	1.06015	0.923	0.132	1.08677e-167	2.39576e-157	1.11366e-171	1.3489
Ckap2l	1.66068e-170	0.948075	0.855	0.092	3.24116e-166	4.32035e-70	0.34642	0.585	0.1	8.43203e-66	4.32035e-70	3.32137e-170	0.647247
Ccna2	2.808e-165	1.24294	0.906	0.111	5.48037e-161	1.09466e-76	0.45816	0.676	0.122	2.13645e-72	1.09466e-76	5.61599e-165	0.85055
Nusap1	8.83736e-163	2.03768	0.94	0.127	1.72479e-158	5.00206e-99	0.875355	0.789	0.145	9.76253e-95	5.00206e-99	1.76747e-162	1.45652
Tpx2	1.39166e-162	1.66494	0.94	0.131	2.7161e-158	1.34434e-104	0.826366	0.824	0.152	2.62374e-100	1.34434e-104	2.78332e-162	1.24565
Knl1	1.26299e-158	1.09405	0.923	0.118	2.46497e-154	1.67635e-96	0.68407	0.838	0.16	3.27172e-92	1.67635e-96	2.52597e-158	0.889062
Cdc20	4.68755e-156	2.02243	0.949	0.151	9.14869e-152	1.65026e-128	0.878274	0.838	0.133	3.22081e-124	1.65026e-128	9.3751e-156	1.45035
Cenpe	3.53565e-154	1.42593	0.906	0.124	6.90052e-150	2.80591e-74	0.562644	0.641	0.119	5.4763e-70	2.80591e-74	7.07129e-154	0.994286
Bub1b	1.87528e-147	0.823138	0.838	0.102	3.65999e-143	6.63042e-79	0.375409	0.549	0.083	1.29406e-74	6.63042e-79	3.75056e-147	0.599274
Cdca3	3.84909e-145	1.15113	0.923	0.126	7.51228e-141	1.97431e-110	0.763874	0.838	0.144	3.85326e-106	1.97431e-110	7.69819e-145	0.957504
Kif4	2.46053e-143	0.596951	0.761	0.081	4.80222e-139	2.77826e-60	0.355555	0.57	0.108	5.42232e-56	2.77826e-60	4.92107e-143	0.476253
Ckap2	6.48922e-142	1.00498	0.863	0.12	1.2665e-137	4.27681e-95	0.414666	0.641	0.094	8.34705e-91	4.27681e-95	1.29784e-141	0.709824
Birc5	8.92272e-141	2.03429	0.932	0.145	1.74145e-136	4.98243e-99	0.883713	0.894	0.172	9.72421e-95	4.98243e-99	1.78454e-140	1.459
Mis18bp1	1.55473e-138	0.986461	0.855	0.115	3.03436e-134	4.59005e-63	0.394438	0.563	0.105	8.95839e-59	4.59005e-63	3.10945e-138	0.690449
Kif11	1.92518e-137	1.15985	0.889	0.125	3.75738e-133	4.63824e-80	0.609339	0.754	0.148	9.05246e-76	4.63824e-80	3.85037e-137	0.884595
C330027C09Rik	1.15454e-135	0.479977	0.675	0.067	2.25332e-131	3.04717e-63	0.361553	0.542	0.096	5.94716e-59	3.04717e-63	2.30909e-135	0.420765
Bub1	1.3967e-135	0.606358	0.778	0.091	2.72595e-131	1.10522e-53	0.343757	0.514	0.099	2.15705e-49	1.10522e-53	2.79341e-135	0.475058
Mki67	4.48034e-132	1.47539	0.949	0.149	8.74428e-128	3.23594e-87	1.04564	0.944	0.219	6.31558e-83	3.23594e-87	8.96068e-132	1.26051
Ect2	5.44412e-129	0.611545	0.744	0.088	1.06253e-124	1.82307e-77	0.424034	0.592	0.098	3.55808e-73	1.82307e-77	1.08882e-128	0.51779
Cdca8	7.35822e-127	1.88246	0.974	0.19	1.4361e-122	1.39663e-120	1.31938	0.944	0.196	2.7258e-116	1.39663e-120	1.47164e-126	1.60092
Kif22	6.80637e-124	0.762549	0.829	0.116	1.3284e-119	7.46979e-65	0.39024	0.606	0.115	1.45788e-60	7.46979e-65	1.36127e-123	0.576394
Prc1	9.03583e-117	1.6292	0.863	0.15	1.76352e-112	3.10543e-91	0.737231	0.824	0.168	6.06086e-87	3.10543e-91	1.80717e-116	1.18322
Aurkb	2.04848e-115	0.877742	0.889	0.135	3.99803e-111	4.62397e-51	0.293834	0.549	0.112	9.0246e-47	4.62397e-51	4.09697e-115	0.585788
Kif20b	2.03244e-110	1.07201	0.915	0.171	3.9667e-106	7.23323e-79	0.664883	0.824	0.186	1.41171e-74	7.23323e-79	4.06487e-110	0.868444
Racgap1	9.8489e-105	0.825402	0.863	0.15	1.92221e-100	1.67217e-73	0.555949	0.718	0.149	3.26358e-69	1.67217e-73	1.96978e-104	0.690675
Tacc3	1.25951e-103	0.917354	0.906	0.172	2.45818e-99	4.28969e-94	0.634479	0.838	0.168	8.3722e-90	4.28969e-94	2.51901e-103	0.775916
Lockd	1.71325e-100	1.63637	0.949	0.243	3.34374e-96	3.74947e-98	0.797253	0.88	0.182	7.31784e-94	3.74947e-98	3.42649e-100	1.21681
Ndc80	7.31653e-95	0.638225	0.795	0.132	1.42797e-90	8.12364e-41	0.276921	0.528	0.124	1.58549e-36	8.12364e-41	1.46331e-94	0.457573
Ncapg	1.06692e-94	0.49028	0.667	0.092	2.08231e-90	3.01196e-71	0.383067	0.62	0.109	5.87845e-67	3.01196e-71	2.13384e-94	0.436674
Cenpa	2.39516e-88	2.52294	0.932	0.314	4.67464e-84	7.56107e-46	0.881108	0.986	0.75	1.47569e-41	7.56107e-46	4.79032e-88	1.70203
Plk4	2.54425e-30	0.347194	0.632	0.188	4.96561e-26	1.19931e-83	0.651481	0.923	0.212	2.34069e-79	2.54425e-30	2.39861e-83	0.499338
Cdk1	3.69022e-76	1.42615	0.889	0.227	7.20221e-72	6.73489e-82	0.941826	0.93	0.245	1.31445e-77	3.69022e-76	1.34698e-81	1.18399
Shcbp1	1.78985e-81	0.46245	0.726	0.119	3.49325e-77	2.33712e-42	0.289615	0.556	0.132	4.56135e-38	2.33712e-42	3.5797e-81	0.376033
Top2a	1.01428e-79	1.67289	0.974	0.288	1.97957e-75	6.33939e-67	1.12088	0.986	0.335	1.23726e-62	6.33939e-67	2.02856e-79	1.39688
Reep4	2.41848e-79	0.958284	0.932	0.251	4.72015e-75	4.27056e-31	0.432795	0.732	0.268	8.33486e-27	4.27056e-31	4.83697e-79	0.69554
Cit	1.17486e-77	0.550921	0.709	0.126	2.29297e-73	7.13052e-49	0.394891	0.627	0.149	1.39166e-44	7.13052e-49	2.34971e-77	0.472906
Incenp	1.4075e-73	0.793282	0.821	0.184	2.74701e-69	7.66492e-39	0.606047	0.838	0.31	1.49596e-34	7.66492e-39	2.815e-73	0.699665
Cks2	1.28829e-72	2.30267	0.991	0.538	2.51436e-68	2.76311e-41	0.767037	0.965	0.529	5.39275e-37	2.76311e-41	2.57658e-72	1.53485
Mad2l1	1.30933e-72	0.605727	0.838	0.182	2.55542e-68	2.88934e-56	0.458409	0.711	0.174	5.63913e-52	2.88934e-56	2.61866e-72	0.532068
Ncapd2	2.47254e-71	0.59795	0.812	0.173	4.82566e-67	2.71562e-56	0.452286	0.754	0.185	5.30007e-52	2.71562e-56	4.94509e-71	0.525118
Tuba1c	3.58368e-70	1.27027	0.932	0.322	6.99426e-66	4.1126e-13	0.318821	0.845	0.5	8.02656e-09	4.1126e-13	7.16736e-70	0.794548
Nde1	2.64647e-69	0.98499	0.94	0.315	5.16512e-65	2.38639e-48	0.489055	0.754	0.219	4.65753e-44	2.38639e-48	5.29295e-69	0.737023
Spag5	2.54905e-68	0.283356	0.427	0.052	4.97499e-64	3.84219e-59	0.260626	0.458	0.073	7.49879e-55	3.84219e-59	5.09811e-68	0.271991
Ccdc18	2.58785e-68	0.513453	0.675	0.125	5.05071e-64	2.78186e-47	0.288141	0.415	0.075	5.42935e-43	2.78186e-47	5.1757e-68	0.400797
Spc24	5.00641e-67	0.722807	0.915	0.208	9.771e-63	5.35426e-42	0.413576	0.81	0.236	1.04499e-37	5.35426e-42	1.00128e-66	0.568192
Ckap5	7.78923e-67	0.902214	0.923	0.295	1.52022e-62	9.91282e-54	0.71493	0.901	0.315	1.93469e-49	9.91282e-54	1.55785e-66	0.808572
Cks1b	4.18201e-66	1.51899	0.983	0.527	8.16203e-62	9.02975e-60	1.02644	0.965	0.442	1.76234e-55	9.02975e-60	8.36402e-66	1.27272
Dbf4	3.56568e-65	0.881686	0.906	0.269	6.95913e-61	4.49742e-26	0.378583	0.845	0.36	8.77762e-22	4.49742e-26	7.13135e-65	0.630134
Arl6ip1	3.02238e-56	1.75977	1	0.938	5.89879e-52	9.47319e-64	1.36286	0.993	0.81	1.84888e-59	3.02238e-56	1.89464e-63	1.56131
Hmgb2	2.5994e-63	2.23565	1	0.921	5.07325e-59	1.45637e-50	1.13213	1	0.923	2.84239e-46	1.45637e-50	5.1988e-63	1.68389
Ube2s	8.13118e-62	1.54924	1	0.867	1.58696e-57	4.17671e-31	0.71104	1	0.866	8.15168e-27	4.17671e-31	1.62624e-61	1.13014
Kif15	2.31314e-61	0.448235	0.65	0.12	4.51456e-57	2.55888e-39	0.304302	0.606	0.154	4.99416e-35	2.55888e-39	4.62629e-61	0.376268
Nucks1	3.29236e-60	1.46207	0.991	0.767	6.42571e-56	1.03942e-54	1.03703	1	0.746	2.02863e-50	1.03942e-54	6.58473e-60	1.24955
Smc4	1.05235e-59	1.3092	0.991	0.518	2.05386e-55	1.08396e-45	0.873232	0.965	0.528	2.11557e-41	1.08396e-45	2.10469e-59	1.09122
Rdm1	2.80997e-48	0.686503	0.889	0.3	5.48422e-44	1.26163e-58	0.379978	0.648	0.138	2.46232e-54	2.80997e-48	2.52326e-58	0.533241
Smc2	7.53519e-56	1.03779	0.974	0.392	1.47064e-51	2.85306e-45	0.687356	0.901	0.335	5.56831e-41	2.85306e-45	1.50704e-55	0.862572
Hmgb1	4.492e-51	0.851698	1	0.997	8.76704e-47	9.07441e-56	0.885739	1	0.982	1.77105e-51	4.492e-51	1.81488e-55	0.868718
Ifi27l2a	1.60906e-55	1.28789	0.769	0.203	3.14041e-51	1.81759e-54	0.712903	0.577	0.129	3.5474e-50	1.81759e-54	3.21813e-55	1.0004
Tubb5	2.08583e-48	1.24667	1	0.941	4.07092e-44	2.17663e-55	1.36304	1	0.832	4.24814e-51	2.08583e-48	4.35327e-55	1.30486
H2afv	8.5559e-54	1.10026	1	0.957	1.66986e-49	1.37245e-48	0.914186	1	0.826	2.67861e-44	1.37245e-48	1.71118e-53	1.00722
Lmnb1	1.06896e-53	1.14445	0.974	0.472	2.08629e-49	1.41237e-13	0.347942	0.894	0.546	2.75652e-09	1.41237e-13	2.13792e-53	0.746196
Ptms	1.34806e-53	1.45928	0.974	0.637	2.63101e-49	2.01426e-40	0.838853	0.979	0.61	3.93124e-36	2.01426e-40	2.69612e-53	1.14906
Tubb4b	7.09192e-52	1.6375	1	0.845	1.38413e-47	9.99792e-40	0.896784	0.986	0.786	1.95129e-35	9.99792e-40	1.41838e-51	1.26714
Cenpw	1.95095e-51	0.827625	0.949	0.353	3.80768e-47	1.22601e-40	0.525617	0.775	0.274	2.39281e-36	1.22601e-40	3.90191e-51	0.676621
Kif23	5.14803e-51	0.788561	0.872	0.287	1.00474e-46	2.43109e-36	0.476069	0.662	0.21	4.74476e-32	2.43109e-36	1.02961e-50	0.632315
Nup37	1.9142e-40	0.558898	0.872	0.312	3.73595e-36	5.50534e-50	0.344629	0.57	0.125	1.07448e-45	1.9142e-40	1.10107e-49	0.451763
Fzr1	8.85084e-50	0.712046	0.846	0.266	1.72742e-45	8.74323e-29	0.312995	0.711	0.245	1.70642e-24	8.74323e-29	1.77017e-49	0.51252
H1fx	5.37591e-49	1.25259	0.915	0.376	1.04922e-44	1.81875e-40	0.817614	0.859	0.332	3.54965e-36	1.81875e-40	1.07518e-48	1.0351
Gm42047	4.9042e-28	0.704837	0.47	0.138	9.57153e-24	8.6258e-49	0.749909	0.606	0.158	1.6835e-44	4.9042e-28	1.72516e-48	0.727373
Ccdc34	9.22809e-49	0.876123	0.983	0.436	1.80105e-44	5.01516e-44	0.55298	0.831	0.274	9.78809e-40	5.01516e-44	1.84562e-48	0.714551
1700097N02Rik	3.21897e-45	0.863861	0.821	0.285	6.28247e-41	1.52165e-38	0.374651	0.528	0.133	2.9698e-34	1.52165e-38	6.43795e-45	0.619256
Jpt1	1.50249e-43	1.30359	0.974	0.659	2.93241e-39	5.34729e-45	0.904714	0.944	0.555	1.04363e-40	1.50249e-43	1.06946e-44	1.10415
Selenoh	1.10774e-44	0.96128	0.991	0.81	2.16197e-40	1.04082e-40	0.818467	0.972	0.535	2.03137e-36	1.04082e-40	2.21547e-44	0.889873
H2afz	2.85428e-43	1.01063	1	0.99	5.5707e-39	3.04763e-39	0.859812	1	0.969	5.94806e-35	3.04763e-39	5.70856e-43	0.935221
Vim	5.2903e-43	1.01417	0.991	0.853	1.03251e-38	9.74941e-32	0.805374	1	0.917	1.90279e-27	9.74941e-32	1.05806e-42	0.90977
Tuba1b	4.17787e-22	0.762337	0.974	0.793	8.15396e-18	1.17673e-41	0.908106	0.965	0.575	2.29662e-37	4.17787e-22	2.35345e-41	0.835221
Bub3	3.23314e-41	1.05334	0.957	0.673	6.31011e-37	3.05541e-23	0.493665	0.944	0.572	5.96324e-19	3.05541e-23	6.46627e-41	0.773501
H2afx	1.34866e-29	1.5534	0.897	0.587	2.63219e-25	1.2033e-40	0.908433	0.887	0.407	2.34848e-36	1.34866e-29	2.4066e-40	1.23092
Diaph3	1.09715e-23	0.341366	0.684	0.246	2.14131e-19	2.70056e-39	0.413561	0.838	0.274	5.27069e-35	1.09715e-23	5.40113e-39	0.377463
Hist1h4i	7.4179e-39	0.579292	0.838	0.283	1.44775e-34	2.62591e-27	0.345692	0.739	0.268	5.125e-23	2.62591e-27	1.48358e-38	0.462492
Hmgn2	1.03534e-38	0.890714	1	0.925	2.02068e-34	4.12106e-30	0.769131	0.993	0.792	8.04307e-26	4.12106e-30	2.07069e-38	0.829923
Rad21	3.60269e-38	0.695999	0.915	0.373	7.03137e-34	2.19556e-16	0.380076	0.901	0.545	4.28508e-12	2.19556e-16	7.20538e-38	0.538037
Atp5g2	2.00947e-26	0.426073	1	0.994	3.92188e-22	3.01641e-37	0.60793	0.993	0.956	5.88713e-33	2.00947e-26	6.03282e-37	0.517002
Hmgb3	3.33694e-37	0.897772	0.991	0.693	6.51271e-33	2.17522e-26	0.604017	0.937	0.57	4.24538e-22	2.17522e-26	6.67388e-37	0.750895
Apobec3	1.26656e-36	0.810179	0.983	0.745	2.47195e-32	2.28852e-20	0.422117	0.923	0.548	4.46651e-16	2.28852e-20	2.53313e-36	0.616148
Rangap1	3.75076e-36	0.494671	0.855	0.3	7.32036e-32	2.84132e-24	0.449127	0.923	0.466	5.54541e-20	2.84132e-24	7.50152e-36	0.471899
Hp1bp3	3.9947e-35	0.933998	0.983	0.814	7.79645e-31	3.10447e-30	0.681702	0.986	0.686	6.05899e-26	3.10447e-30	7.9894e-35	0.80785
Dap	3.09434e-33	0.797071	0.966	0.647	6.03923e-29	5.49993e-34	0.646107	0.894	0.453	1.07342e-29	3.09434e-33	1.09999e-33	0.721589
Mtfr2	3.43405e-33	0.446019	0.752	0.243	6.70223e-29	7.39562e-34	0.258028	0.507	0.131	1.4434e-29	3.43405e-33	1.47912e-33	0.352024
Stmn1	8.28468e-34	0.874939	1	0.982	1.61692e-29	2.06196e-32	0.810159	1	0.854	4.02432e-28	2.06196e-32	1.65694e-33	0.842549
Cmtm7	1.22261e-25	0.52181	1	0.977	2.38616e-21	1.75822e-33	0.68185	1	0.854	3.43151e-29	1.22261e-25	3.51643e-33	0.60183
Hdgf	3.85041e-33	0.709866	1	0.844	7.51485e-29	5.99217e-20	0.464805	0.993	0.841	1.16949e-15	5.99217e-20	7.70082e-33	0.587336
Ubald2	6.95322e-33	0.735666	0.991	0.734	1.35706e-28	7.26495e-11	0.310277	0.972	0.749	1.4179e-06	7.26495e-11	1.39064e-32	0.522971
Cox6b2	1.50707e-30	0.688444	0.838	0.376	2.94134e-26	1.13365e-23	0.366171	0.761	0.317	2.21254e-19	1.13365e-23	3.01413e-30	0.527307
Tmpo	2.13699e-30	0.746153	0.983	0.614	4.17077e-26	2.85163e-30	0.613418	0.986	0.537	5.56554e-26	2.85163e-30	4.27399e-30	0.679785
1500009L16Rik	2.59549e-26	0.497306	0.778	0.31	5.06563e-22	3.0945e-29	0.295234	0.458	0.124	6.03954e-25	2.59549e-26	6.189e-29	0.39627
Hist1h2bc	9.65193e-17	0.34691	0.786	0.405	1.88377e-12	3.37107e-29	0.86693	0.88	0.452	6.57932e-25	9.65193e-17	6.74214e-29	0.60692
Dynll1	4.20293e-29	0.906882	0.991	0.869	8.20285e-25	5.39518e-12	0.38607	0.958	0.747	1.05298e-07	5.39518e-12	8.40585e-29	0.646476
Tmem71	1.19609e-28	0.346663	0.709	0.217	2.33441e-24	9.33181e-23	0.35006	0.711	0.287	1.82129e-18	9.33181e-23	2.39218e-28	0.348362
Hjurp	2.69268e-28	0.623581	0.889	0.443	5.2553e-24	2.28498e-16	0.442871	0.965	0.697	4.45959e-12	2.28498e-16	5.38536e-28	0.533226
Cntrl	3.05536e-27	0.492961	0.855	0.369	5.96314e-23	9.63459e-16	0.290257	0.817	0.407	1.88038e-11	9.63459e-16	6.11072e-27	0.391609
Hmgn5	3.33945e-27	0.622023	0.932	0.546	6.51761e-23	2.08783e-23	0.47425	0.908	0.484	4.07482e-19	2.08783e-23	6.67891e-27	0.548137
Ddx39	1.42298e-26	0.504549	0.966	0.496	2.77723e-22	1.57377e-14	0.31575	0.88	0.476	3.07152e-10	1.57377e-14	2.84596e-26	0.410149
Sfpq	6.54718e-14	0.418437	0.974	0.888	1.27781e-09	2.34561e-26	0.500301	1	0.947	4.57793e-22	6.54718e-14	4.69123e-26	0.459369
Hspa8	3.48429e-14	0.398075	1	0.998	6.80029e-10	3.07235e-26	0.676167	1	0.982	5.9963e-22	3.48429e-14	6.14469e-26	0.537121
Cdk6	8.66602e-26	0.700642	0.991	0.728	1.69135e-21	7.48096e-17	0.464741	0.965	0.715	1.46006e-12	7.48096e-17	1.7332e-25	0.582692
Gpx1	9.54561e-26	0.479028	1	0.983	1.86302e-21	1.61166e-09	0.26663	0.993	0.939	3.14547e-05	1.61166e-09	1.90912e-25	0.372829
Sell	1.27016e-25	0.628713	0.786	0.346	2.47898e-21	3.87853e-18	0.423532	0.711	0.337	7.56973e-14	3.87853e-18	2.54032e-25	0.526123
Snrnp25	2.2925e-14	0.304278	0.838	0.41	4.47428e-10	1.52644e-25	0.309058	0.697	0.256	2.97916e-21	2.2925e-14	3.05289e-25	0.306668
Sh3bgrl	2.23648e-25	0.589349	0.983	0.714	4.36494e-21	1.03648e-16	0.365261	0.852	0.469	2.02291e-12	1.03648e-16	4.47296e-25	0.477305
Anp32e	2.47369e-25	0.593849	0.974	0.702	4.82791e-21	1.00759e-17	0.427819	0.965	0.618	1.96651e-13	1.00759e-17	4.94739e-25	0.510834
Oaz1	1.5919e-22	0.34937	1	0.996	3.10691e-18	5.50555e-25	0.413638	1	0.986	1.07452e-20	1.5919e-22	1.10111e-24	0.381504
Lgals9	1.43405e-18	0.449862	0.915	0.511	2.79884e-14	1.00972e-24	0.437638	0.859	0.384	1.97067e-20	1.43405e-18	2.01944e-24	0.44375
Dynlt1f	6.78561e-15	0.385041	0.949	0.587	1.32435e-10	1.53776e-24	0.268413	0.634	0.225	3.00124e-20	6.78561e-15	3.07552e-24	0.326727
Rnaseh2c	9.78038e-18	0.449767	0.983	0.747	1.90884e-13	2.14275e-22	0.47176	0.958	0.547	4.182e-18	9.78038e-18	4.28549e-22	0.460764
Gmfg	3.15013e-22	0.609931	0.991	0.889	6.14811e-18	6.64235e-22	0.572613	0.993	0.759	1.29639e-17	6.64235e-22	6.30026e-22	0.591272
Lsm4	5.48129e-19	0.445858	0.991	0.875	1.06978e-14	5.25418e-22	0.493665	0.965	0.663	1.02546e-17	5.48129e-19	1.05084e-21	0.469761
Serpinb1a	7.45373e-22	0.614644	0.991	0.71	1.45475e-17	9.9694e-18	0.409687	0.859	0.431	1.94573e-13	9.9694e-18	1.49075e-21	0.512166
Hnrnpa1	1.66308e-12	0.347224	1	0.978	3.24583e-08	9.32059e-22	0.455277	1	0.971	1.8191e-17	1.66308e-12	1.86412e-21	0.40125
Tuba4a	6.94742e-09	0.274642	0.94	0.627	0.000135593	1.38998e-21	0.419656	0.915	0.471	2.71282e-17	6.94742e-09	2.77996e-21	0.347149
Cenpq	2.98749e-21	0.410537	0.829	0.377	5.83067e-17	3.77345e-21	0.385483	0.81	0.382	7.36464e-17	3.77345e-21	5.97497e-21	0.39801
Tax1bp1	7.83949e-21	0.534175	0.991	0.874	1.53003e-16	6.95496e-11	0.283215	1	0.959	1.3574e-06	6.95496e-11	1.5679e-20	0.408695
Plac8	8.52826e-19	0.689524	0.94	0.648	1.66446e-14	2.32167e-20	0.700768	0.908	0.604	4.5312e-16	8.52826e-19	4.64334e-20	0.695146
Acsl5	2.3296e-20	0.429446	0.855	0.419	4.54668e-16	5.13243e-19	0.330763	0.754	0.334	1.0017e-14	5.13243e-19	4.6592e-20	0.380104
Fkbp2	4.31755e-20	0.495885	0.991	0.607	8.42655e-16	3.45088e-12	0.312808	0.93	0.55	6.73507e-08	3.45088e-12	8.63509e-20	0.404347
Rpl7a	3.05491e-15	0.267744	1	0.999	5.96227e-11	5.19607e-20	0.322515	1	0.996	1.01412e-15	3.05491e-15	1.03921e-19	0.295129
Lsm5	2.36754e-19	0.470122	0.983	0.786	4.62072e-15	1.11742e-13	0.328192	0.923	0.593	2.18087e-09	1.11742e-13	4.73508e-19	0.399157
Hikeshi	7.19516e-15	0.375688	0.949	0.613	1.40428e-10	4.59068e-19	0.31444	0.824	0.379	8.95962e-15	7.19516e-15	9.18135e-19	0.345064
Serinc3	3.13997e-18	0.48938	1	0.974	6.12829e-14	9.21339e-19	0.471519	1	0.975	1.79818e-14	3.13997e-18	1.84268e-18	0.480449
Swi5	2.94783e-18	0.408922	1	0.925	5.75329e-14	1.48014e-17	0.404975	0.993	0.794	2.88878e-13	1.48014e-17	5.89567e-18	0.406949
Srsf3	3.49352e-18	0.422611	1	0.969	6.81831e-14	1.96863e-09	0.276703	1	0.924	3.84217e-05	1.96863e-09	6.98704e-18	0.349657
Cd48	3.91113e-18	0.616385	0.778	0.409	7.63336e-14	8.57862e-15	0.251755	0.458	0.18	1.67429e-10	8.57862e-15	7.82227e-18	0.43407
Arhgdib	3.09098e-13	0.363987	0.983	0.949	6.03266e-09	4.04241e-18	0.476317	0.979	0.81	7.88958e-14	3.09098e-13	8.08483e-18	0.420152
Npm1	2.1864e-11	0.270069	1	0.998	4.2672e-07	5.00836e-18	0.436073	1	0.989	9.77482e-14	2.1864e-11	1.00167e-17	0.353071
Aimp1	2.79921e-13	0.350417	0.991	0.838	5.46321e-09	6.37371e-18	0.430489	0.93	0.679	1.24396e-13	2.79921e-13	1.27474e-17	0.390453
Cct4	5.1048e-16	0.424232	0.991	0.923	9.96304e-12	7.40082e-18	0.406461	0.993	0.86	1.44442e-13	5.1048e-16	1.48016e-17	0.415347
Pih1d1	7.10924e-16	0.35157	0.889	0.478	1.38751e-11	1.49213e-17	0.291783	0.662	0.301	2.91219e-13	7.10924e-16	2.98426e-17	0.321676
Hnrnpa2b1	4.03366e-15	0.447482	1	0.945	7.87249e-11	1.86799e-17	0.377272	1	0.962	3.64575e-13	4.03366e-15	3.73598e-17	0.412377
Prdx2	1.87572e-10	0.259468	1	0.977	3.66084e-06	3.35002e-17	0.412797	1	0.868	6.53823e-13	1.87572e-10	6.70003e-17	0.336133
Lbr	6.85799e-17	0.421717	0.949	0.552	1.33847e-12	3.7097e-13	0.312432	0.965	0.611	7.24021e-09	3.7097e-13	1.3716e-16	0.367074
Cd34	5.18934e-11	0.401144	0.974	0.763	1.0128e-06	1.11419e-16	0.515075	0.986	0.732	2.17457e-12	5.18934e-11	2.22839e-16	0.458109
Cwc15	1.77251e-14	0.414345	0.957	0.771	3.45941e-10	2.32753e-16	0.404815	0.88	0.521	4.54263e-12	1.77251e-14	4.65505e-16	0.40958
Dcps	1.63913e-10	0.296192	0.855	0.536	3.19909e-06	2.34462e-16	0.268875	0.732	0.341	4.576e-12	1.63913e-10	4.68925e-16	0.282533
Anxa2	3.11372e-16	0.339798	0.786	0.38	6.07704e-12	2.93892e-13	0.392658	0.838	0.526	5.7359e-09	2.93892e-13	6.22743e-16	0.366228
Exosc8	7.36255e-15	0.378333	0.897	0.524	1.43695e-10	3.92593e-16	0.269805	0.838	0.399	7.66224e-12	7.36255e-15	7.85186e-16	0.324069
Impdh2	1.25859e-10	0.349784	0.991	0.88	2.4564e-06	6.38837e-16	0.406509	0.986	0.86	1.24682e-11	1.25859e-10	1.27767e-15	0.378147
Ran	6.60113e-16	0.435128	1	0.956	1.28834e-11	5.48055e-15	0.371514	1	0.907	1.06964e-10	5.48055e-15	1.32023e-15	0.403321
Ccar1	7.00583e-16	0.438502	0.966	0.637	1.36733e-11	5.4545e-10	0.265939	0.986	0.795	1.06455e-05	5.4545e-10	1.40117e-15	0.35222
Lsm2	1.93215e-13	0.350185	0.966	0.641	3.77098e-09	2.25422e-15	0.315518	0.915	0.494	4.39955e-11	1.93215e-13	4.50843e-15	0.332852
Polr2a	2.61202e-15	0.378259	0.889	0.514	5.09787e-11	1.3724e-14	0.278525	0.768	0.38	2.67852e-10	1.3724e-14	5.22403e-15	0.328392
Hint2	5.54052e-09	0.257572	0.966	0.774	0.000108134	3.30886e-15	0.308403	0.887	0.5	6.4579e-11	5.54052e-09	6.61772e-15	0.282988
Ebp	4.04539e-10	0.289402	0.889	0.526	7.89539e-06	3.54246e-15	0.252246	0.746	0.345	6.91382e-11	4.04539e-10	7.08493e-15	0.270824
Fam96a	8.98044e-08	0.258327	0.957	0.77	0.00175271	3.74119e-15	0.303004	0.838	0.423	7.30168e-11	8.98044e-08	7.48238e-15	0.280665
Nkg7	6.55777e-15	0.452826	0.94	0.543	1.27988e-10	3.59319e-13	0.312696	0.803	0.435	7.01283e-09	3.59319e-13	1.31155e-14	0.382761
Ppp1r10	7.6502e-15	0.393796	0.923	0.528	1.49309e-10	7.4198e-11	0.281202	0.972	0.771	1.44812e-06	7.4198e-11	1.53004e-14	0.337499
Runx3	3.04891e-09	0.266214	0.838	0.491	5.95055e-05	1.1958e-14	0.404536	0.958	0.588	2.33384e-10	3.04891e-09	2.39159e-14	0.335375
Calm3	1.36037e-14	0.380897	0.983	0.831	2.65503e-10	1.06181e-11	0.310795	0.965	0.639	2.07233e-07	1.06181e-11	2.72074e-14	0.345846
Ndufa4	2.13711e-14	0.432096	1	0.989	4.17099e-10	1.94918e-10	0.329555	1	0.935	3.80422e-06	1.94918e-10	4.27422e-14	0.380826
Mdh1	3.05506e-14	0.393352	1	0.859	5.96257e-10	5.35989e-11	0.318224	0.937	0.72	1.04609e-06	5.35989e-11	6.11013e-14	0.355788
Anxa1	3.19465e-14	0.484483	0.94	0.645	6.235e-10	4.22569e-14	0.314259	0.803	0.427	8.24728e-10	4.22569e-14	6.3893e-14	0.399371
Mrpl24	3.26649e-14	0.399218	0.983	0.771	6.37521e-10	6.81061e-14	0.331946	0.923	0.588	1.32923e-09	6.81061e-14	6.53298e-14	0.365582
Rbm3	4.74154e-14	0.333731	1	0.991	9.25406e-10	3.08578e-12	0.294641	1	0.978	6.02251e-08	3.08578e-12	9.48307e-14	0.314186
Cbx1	5.1593e-14	0.395476	1	0.853	1.00694e-09	4.16762e-11	0.287882	0.965	0.69	8.13395e-07	4.16762e-11	1.03186e-13	0.341679
Idh3g	7.90114e-14	0.351759	0.966	0.662	1.54206e-09	9.62036e-14	0.316274	0.937	0.614	1.87761e-09	9.62036e-14	1.58023e-13	0.334017
Uqcrfs1	9.52491e-14	0.360561	1	0.826	1.85898e-09	1.52418e-12	0.328586	0.965	0.766	2.97474e-08	1.52418e-12	1.90498e-13	0.344574
Myb	7.25068e-11	0.342714	0.991	0.817	1.41512e-06	9.8647e-14	0.29418	0.838	0.447	1.92529e-09	7.25068e-11	1.97294e-13	0.318447
Anp32b	1.29241e-10	0.295603	1	0.972	2.52239e-06	1.50747e-13	0.355137	0.993	0.918	2.94214e-09	1.29241e-10	3.01495e-13	0.32537
Ddx39b	1.69263e-13	0.375764	0.991	0.861	3.3035e-09	4.06179e-10	0.308381	0.944	0.717	7.9274e-06	4.06179e-10	3.38526e-13	0.342072
Tspo	2.6305e-13	0.352985	0.991	0.94	5.13395e-09	1.00341e-12	0.335747	0.993	0.826	1.95836e-08	1.00341e-12	5.261e-13	0.344366
Eif2a	4.35031e-13	0.328204	0.923	0.57	8.49051e-09	7.90064e-12	0.323505	0.915	0.596	1.54197e-07	7.90064e-12	8.70063e-13	0.325855
Zfp422	6.04588e-11	0.311955	0.94	0.647	1.17997e-06	4.35169e-13	0.289592	0.852	0.48	8.49319e-09	6.04588e-11	8.70338e-13	0.300773
Snrpe	2.22315e-10	0.270118	1	0.984	4.33892e-06	7.65429e-13	0.333783	1	0.892	1.49389e-08	2.22315e-10	1.53086e-12	0.30195
Car2	9.51076e-09	0.366939	1	0.953	0.000185621	9.31112e-13	0.421578	1	0.893	1.81725e-08	9.51076e-09	1.86222e-12	0.394258
Mrps14	3.68441e-12	0.31433	0.991	0.87	7.19087e-08	6.92574e-09	0.259035	0.923	0.621	0.00013517	6.92574e-09	7.36883e-12	0.286682
Trmt112	7.79374e-12	0.298776	1	0.963	1.5211e-07	4.23478e-11	0.313531	0.958	0.718	8.26503e-07	4.23478e-11	1.55875e-11	0.306154
Trp53	9.21721e-08	0.296143	0.974	0.724	0.00179892	8.6797e-12	0.29948	0.951	0.666	1.69402e-07	9.21721e-08	1.73594e-11	0.297811
Actr3	9.25344e-12	0.353984	0.983	0.811	1.80599e-07	2.92397e-09	0.268507	0.965	0.834	5.70671e-05	2.92397e-09	1.85069e-11	0.311246
Psma2	1.18542e-11	0.323396	1	0.912	2.31359e-07	1.30703e-09	0.271064	0.986	0.83	2.55093e-05	1.30703e-09	2.37084e-11	0.29723
Cux1	3.98992e-09	0.283177	0.957	0.713	7.78713e-05	1.37954e-11	0.314598	0.993	0.895	2.69245e-07	3.98992e-09	2.75908e-11	0.298888
Eif3l	3.11194e-11	0.348396	0.872	0.667	6.07357e-07	1.5851e-11	0.310106	0.93	0.642	3.09364e-07	3.11194e-11	3.1702e-11	0.329251
Fundc2	1.17724e-08	0.260521	1	0.765	0.000229762	2.25841e-11	0.319429	0.88	0.56	4.40773e-07	1.17724e-08	4.51681e-11	0.289975
Lsm3	5.71825e-09	0.298224	0.991	0.87	0.000111603	2.41363e-11	0.308109	0.965	0.68	4.71068e-07	5.71825e-09	4.82726e-11	0.303167
Ifi27	2.16015e-09	0.432687	0.889	0.614	4.21596e-05	2.94438e-11	0.40814	0.887	0.611	5.74655e-07	2.16015e-09	5.88877e-11	0.420414
Khdrbs1	8.69465e-09	0.257452	0.966	0.728	0.000169694	6.92076e-11	0.28718	0.951	0.71	1.35072e-06	8.69465e-09	1.38415e-10	0.272316
H2afy	1.15982e-07	0.297303	1	0.97	0.00226362	6.97042e-11	0.333431	1	0.96	1.36042e-06	1.15982e-07	1.39408e-10	0.315367
Sltm	8.86494e-11	0.333814	0.957	0.706	1.73017e-06	7.13506e-11	0.316112	0.965	0.783	1.39255e-06	8.86494e-11	1.42701e-10	0.324963
Etfb	1.5658e-09	0.279421	0.966	0.881	3.05597e-05	8.23578e-11	0.286397	0.923	0.623	1.60738e-06	1.5658e-09	1.64716e-10	0.282909
Sec11c	1.71302e-10	0.293154	0.974	0.873	3.34331e-06	9.75302e-11	0.350099	0.993	0.797	1.9035e-06	1.71302e-10	1.9506e-10	0.321626
Sugt1	1.4036e-10	0.266916	0.949	0.635	2.73941e-06	7.75094e-10	0.263815	0.88	0.546	1.51275e-05	7.75094e-10	2.80721e-10	0.265366
Tmsb10	6.3737e-08	0.305089	1	0.979	0.00124396	6.35829e-10	0.319182	0.993	0.935	1.24095e-05	6.3737e-08	1.27166e-09	0.312135
Ctcf	7.40541e-10	0.288095	0.94	0.726	1.44531e-05	1.41229e-09	0.289648	0.93	0.648	2.75638e-05	1.41229e-09	1.48108e-09	0.288872
Cox7a2	1.4491e-09	0.261026	1	0.955	2.82821e-05	2.31857e-09	0.271364	0.993	0.815	4.52516e-05	2.31857e-09	2.89821e-09	0.266195
Nudt21	3.19877e-09	0.286908	0.957	0.692	6.24303e-05	2.42493e-09	0.273286	0.944	0.653	4.73273e-05	3.19877e-09	4.84985e-09	0.280097
Atp5o.1	1.76867e-07	0.25281	0.949	0.83	0.00345191	7.02323e-09	0.294335	0.901	0.709	0.000137072	1.76867e-07	1.40465e-08	0.273573
Coro1a	1.14756e-08	0.300713	0.991	0.937	0.00022397	8.91679e-08	0.256587	0.993	0.913	0.00174029	8.91679e-08	2.29513e-08	0.27865
Ppp1ca	1.12834e-07	0.255175	1	0.887	0.00220218	5.14655e-08	0.254622	0.951	0.794	0.00100445	1.12834e-07	1.02931e-07	0.254899

[truncated: 5 more sheets: MP-1, MP-2, MP-3, PP, Main markers, gates and referen]
