# Supplementary material for: Transplanting rejuvenated blood stem cells extends lifespan of aged immunocompromised mice
Source: NPJ Regen Med. 2022 Dec 29;7:78. doi: 10.1038/s41536-022-00275-y (PMC9800381; doi:10.1038/s41536-022-00275-y)
Supplement: Supplementary file 5 — Supplementary Dataset 3 [file 41536_2022_275_MOESM5_ESM.xlsx]

## Sheet: Table description
Supplementary Dataset 3
Compositional analysis for clusters and cell cycle phases.
Tables summarising the results of the scCODA tool when comparing:
- The proportion of each cluster in the three conditions of study.
- The proportion of each cell cycle phase in the three conditions of study for clusters HSC-1, HSC-2 and HSC-3.
For each comparison the tool was ran 10 times.
The reference group is the one indicated second, e.g. in «Aged vs Young» the reference group is «Young».
EP = Effects Parameter
EP symbol:
Symbol	Absolute EP
*	0 – 0.25
**	0.25 – 0.5
***	0.5 – 0.75
****	0.75 – 1
Statistically credible results (non-zero EP) in less than 7 runs were not considered.

## Sheet: Clusters
Aged vs Young:
	Run1	Run2	Run3	Run4	Run5	Run6	Run7	Run8	Run9	Run10		Number of non-zeros	Mean EFP (for non-zero runs)	EFP symbol
HSC-1	0.64	0.65	0.64	0.65	0.65	0.65	0.64	0.66	0.65	0.65		10	0.648	***
HSC-2	0	0	0	0	0	0	0	0	0	0		0
HSC-3	0	0	0	0	0	0	0	0	0	0		0
MPP1	0	0	0	0	0	0	0	0	0	0		0
MPP2	0	0	0	0	0	0	0	0	0	0		0
MPP3	0	0	0	0	0	0	0	0	0	0		0
LMPP	0	0	0	0	0	0	0	0	0	0		0
CC-1	0	0	0	0	0	0	0	0	0	0		0
CC-2	0	0	0	0	0	0	0	0	0	0		0
MP-1 (ref)	0	0	0	0	0	0	0	0	0	0		0
MP-2	0	0	0	0	0	0	0	0	0	0		0
MP-3	0	0	0	0	0	0	0	0	0	0		0
PP	0	0	0	0	0	0	0	0	0	0		0
CASIN vs Young:
	Run1	Run2	Run3	Run4	Run5	Run6	Run7	Run8	Run9	Run10		Number of non-zeros	Mean EFP (for non-zero runs)	EFP symbol
HSC-1	0.7	0.73	0.71	0.73	0.73	0.72	0.71	0.73	0.72	0.71		10	0.719	***
HSC-2	0.33	0.34	0.31	0.34	0.35	0.35	0	0.33	0.34	0		8	0.33625	**
HSC-3	0	0	0	0	0	0	0	0	0	0		0
MPP1	0	0	0	0	0	0	0	0	0	0		0
MPP2	0	0	0	0	0	0	0	0	0	0		0
MPP3	0	0	0	0	0	0	0	0	0	0		0
LMPP	0	0	0	0	0	0	0	0	0	0		0
CC-1	0	0	0	0	0	0	0	0	0	0		0
CC-2	0	0	0	0	0	0	0	0	0	0		0
MP-1 (ref)	0	0	0	0	0	0	0	0	0	0		0
MP-2	0	0	0	0	0	0	0	0	0	0		0
MP-3	0	0	0	0	0	0	0	0	0	0		0
PP	0	0	0	0	0	0	0	0	0	0		0
CASIN vs Aged:
	Run1	Run2	Run3	Run4	Run5	Run6	Run7	Run8	Run9	Run10		Number of non-zeros	Mean EFP (for non-zero runs)	EFP symbol
HSC-1	0	0	0	0	0	0	0	0	0	0		0
HSC-2	0	0	0	0	0	0	0	0	0	0		0
HSC-3	0	0	0	0	0	0	0	0	0	0		0
MPP1	0	0	0	0	0	0	0	0	0	0		0
MPP2	0	0	0	0	0	0	0	0	0	0		0
MPP3	0	0	0	0	0	0	0	0	0	0		0
LMPP	0	0	0	0	0	0	0	0	0	0		0
CC-1	0	0	0	0	0	0	0	0	0	0		0
CC-2	0	0	0	0	0	0	0	0	0	0		0
MP-1 (ref)	0	0	0	0	0	0	0	0	0	0		0
MP-2	0	0	0	0	0	0	0	0	0	0		0
MP-3	0	0	0	0	0	0	0	0	0	0		0
PP	0	0	0	0	0	0	0	0	0	0		0

## Sheet: Cell cycle phases (HSC-1)
Aged vs Young:
	Run1	Run2	Run3	Run4	Run5	Run6	Run7	Run8	Run9	Run10		Number of non-zeros	Mean EFP (for non-zero runs)	EFP symbol
G0	0	0	0	0	0	0	0	0	0	0		0
G1S	0	0	0	0	0	0	0	0	0	0		0
S	0.48	0.49	0.46	0.51	0.36	0.5	0.48	0.46	0.45	0.47		10	0.466	**
G2M	0.24	0	0	0	0	0	0	0	0	0		1
M (ref)	0	0	0	0	0	0	0	0	0	0		0
CASIN vs Young:
	Run1	Run2	Run3	Run4	Run5	Run6	Run7	Run8	Run9	Run10		Number of non-zeros	Mean EFP (for non-zero runs)	EFP symbol
G0	0.53	0.51	0.52	0.54	0.52	0.57	0.53	0.53	0.53	0.53		10	0.531	***
G1S	0	0	0	0	0	0	0	0	0	0		0
S	0	0	0	0	0	0	0	0	0	0		0
G2M	0	0	0	0	0	0	0	0	0	0		0
M (ref)	0	0	0	0	0	0	0	0	0	0		0
CASIN vs Aged:
	Run1	Run2	Run3	Run4	Run5	Run6	Run7	Run8	Run9	Run10		Number of non-zeros	Mean EFP (for non-zero runs)	EFP symbol
G0	0.52	0.52	0.52	0.51	0.52	0.54	0.5	0.52	0.48	0.49		10	0.512	***
G1S	0	0	0	0	0	0	0	0	0	0		0
S	0	0	0	0	0	0	0	0	0	0		0
G2M	0.24	0	0	0	0	0	0	0	0	0		1
M (ref)	0	0	0	0	0	0	0	0	0	0		0

## Sheet: Cell cycle phases (HSC-2)
Aged vs Young:
	Run1	Run2	Run3	Run4	Run5	Run6	Run7	Run8	Run9	Run10		Number of non-zeros	Mean EFP (for non-zero runs)	EFP symbol
G0	-0.49	-0.42	-0.46	-0.5	-0.46	-0.45	-0.46	-0.47	-0.44	-0.49		10	-0.464	**
G1S	-0.44	-0.36	0	-0.43	-0.41	-0.39	-0.45	-0.42	-0.37	-0.43		9	-0.411111	**
S (ref)	0	0	0	0	0	0	0	0	0	0		0
G2M	0	0	0	0	0	0	0	0	0	0		0
M	-0.39	-0.33	0	-0.39	-0.39	-0.35	0	0	-0.32	-0.42		7	-0.37	**
CASIN vs Young:
	Run1	Run2	Run3	Run4	Run5	Run6	Run7	Run8	Run9	Run10		Number of non-zeros	Mean EFP (for non-zero runs)	EFP symbol
G0	0	0.33	0	0	0	0	0	0	0	0		1
G1S	-0.23	0	0	0	0	0	-0.25	0	0	0		2
S (ref)	0	0	0	0	0	0	0	0	0	0		0
G2M	0	0	0	0	0	0	0	0	0	0		0
M	-0.41	0	0	-0.44	-0.42	-0.43	-0.39	-0.41	-0.4	-0.44		8	-0.4175	**
CASIN vs Aged:
	Run1	Run2	Run3	Run4	Run5	Run6	Run7	Run8	Run9	Run10		Number of non-zeros	Mean EFP (for non-zero runs)	EFP symbol
G0	0.61	0.64	0.65	0.63	0.61	0.64	0.61	0.62	0.66	0.7		10	0.637	***
G1S	0	0	0	0	0	0	0	0	0	0		0
S (ref)	0	0	0	0	0	0	0	0	0	0		0
G2M	0.42	0.43	0.44	0.42	0.43	0.42	0.39	0.41	0.5	0.46		10	0.432	**
M	0	0	0	0	0	0	0	0	0	0		0

## Sheet: Cell cycle phases (HSC-3)
Aged vs Young:
	Run1	Run2	Run3	Run4	Run5	Run6	Run7	Run8	Run9	Run10		Number of non-zeros	Mean EFP (for non-zero runs)	EFP symbol
G0	0	0	0	0	0	0	0	0	0	0		0
G1S	0	0	0	0	-0.2	0	-0.2	0	-0.25	0		3
S	0	0.24	0	0.27	0	0.28	0	0.25	0.25	0		5
G2M	0.36	0.34	0.37	0.38	0.37	0.38	0.39	0.35	0.35	0.37		10	0.366	**
M (ref)	0	0	0	0	0	0	0	0	0	0		0
CASIN vs Young:
	Run1	Run2	Run3	Run4	Run5	Run6	Run7	Run8	Run9	Run10		Number of non-zeros	Mean EFP (for non-zero runs)	EFP symbol
G0	0.39	0	0.4	0.41	0.37	0.38	0.41	0.41	0.39	0.4		9	0.395556	**
G1S	0	0	-0.01	0	0	0	0	0	0	0		1
S	0	0	0	0	0	0	0	0	0	0		0
G2M	0	0	0	0	0	0	0	0	0	0		0
M (ref)	0	0	0	0	0	0	0	0	0	0		0
CASIN vs Aged:
	Run1	Run2	Run3	Run4	Run5	Run6	Run7	Run8	Run9	Run10		Number of non-zeros	Mean EFP (for non-zero runs)	EFP symbol
G0	0.41	0.4	0.41	0.41	0.38	0.39	0.36	0.4	0.39	0.44		10	0.399	**
G1S	0	0	0	0	0	0	0	0	0	0		0
S	0	0	0	0	0	0	0	0	0	0		0
G2M	0	0	0	0	0	0	0	0	0	0		0
M (ref)	0	0	0	0	0	0	0	0	0	0		0
