# Supplementary material for: Transplanting rejuvenated blood stem cells extends lifespan of aged immunocompromised mice
Source: NPJ Regen Med. 2022 Dec 29;7:78. doi: 10.1038/s41536-022-00275-y (PMC9800381; doi:10.1038/s41536-022-00275-y)
Supplement: Supplementary file 6 — Supplementary Dataset 4 [file 41536_2022_275_MOESM6_ESM.xlsx]

## Sheet: Tables description
Supplementary Dataset 4
Differentially expressed (DE) genes in every cluster for the three pairwise comparisons between the conditions of study (Young, Aged and CASIN).
The analysis was performed with the «FindConservedMarkers» function of Seurat (grouping by the sequencing batch). It finds the DE genes for the 1st batch and the 2nd batch separately and then calculates a combined p-value and average log2FC.
The test used was the Wilcoxon Rank Sum test.
Only genes expressed in at least 10% of the cells were included in the analysis.
Genes were considered DE if they change with an absolute average log2FC higher than 0.25 and with a Tippett’s combined p-value (minimump_p_val) lower than 0.05. This p-value is a combination of the p-values obtained in the two batches separately using Wilkinson’s method.
Description of the columns:
cluster	the name of the cluster
gene	the name of the gene
exp_avg1	the average expression of that gene in the first group
exp_avg2	the average expression of that gene in the second group
avg_log2FC	the average of the log2FC calculated for the two batches separately (so, the average of 1st_avg_log2FC and 2nd_avg_log2FC)
minimump_p_val	combined p-value of the two batches (obtained using Wilkinson’s method)
max_pval	the largest p-value from the two p-values calculated for the two batches (so, the largest between 1st_p_val and 2nd_p_val)
max_pval_adj	the largest adjust p-value from the two adjust p-values calculated for the two batches (so, the largest between 1st_p_val_adj and 2nd_p_val_adj)
1st_p_val	the p-value for the 1st batch
1st_avg_log2FC	the log2FC for the 1st batch
1st_pct.1	the percentage of cells expressing the gene in the first group (among the 1st batch cells)
1st_pct.2	the percentage of cells expressing the gene in the second group (among the 1st batch cells)
1st_p_val_adj	the adjust p-value for the 1st batch
2nd_p_val	the p-value for the 2nd batch
2nd_avg_log2FC	the log2FC for the 2nd batch
2nd_pct.1	the percentage of cells expressing the gene in the first group (among the 2nd batch cells)
2nd_pct.2	the percentage of cells expressing the gene in the second group (among the 2nd batch cells)
2nd_p_val_adj	the adjust p-value for the 2nd batch
Tables are ordered by «cluster» and «minimump_p_val».

## Sheet: Aged vs Young
cluster	gene	exp_avg1	exp_avg2	avg_log2FC	minimump_p_val	max_pval	max_pval_adj	1st_p_val	1st_avg_log2FC	1st_pct.1	1st_pct.2	1st_p_val_adj	2nd_p_val	2nd_avg_log2FC	2nd_pct.1	2nd_pct.2	2nd_p_val_adj
HSC-1	Nupr1	1.68	0.57	1.56091	1.39721e-88	9.85975e-20	1.92433e-15	6.98607e-89	1.96803	0.896	0.246	1.36347e-84	9.85975e-20	1.15379	0.768	0.54	1.92433e-15
HSC-1	Selp	0.96	0.15	1.129	8.74407e-61	5.57752e-29	1.08857e-24	4.37204e-61	1.02625	0.677	0.089	8.5329e-57	5.57752e-29	1.23176	0.583	0.123	1.08857e-24
HSC-1	Mt1	1.11	0.32	1.17075	1.94716e-60	9.85157e-13	1.92273e-08	9.73578e-61	1.601	0.75	0.22	1.90013e-56	9.85157e-13	0.740504	0.532	0.273	1.92273e-08
HSC-1	Sult1a1	0.87	0.36	0.848728	2.82127e-59	2.18042e-08	0.000425553	1.41063e-59	1.27077	0.849	0.33	2.75314e-55	2.18042e-08	0.426683	0.304	0.112	0.000425553
HSC-1	Junb	2.51	2	1.06505	7.73683e-58	6.10397e-21	1.19131e-16	3.86842e-58	1.08096	1	0.963	7.54999e-54	6.10397e-21	1.04913	0.928	0.807	1.19131e-16
HSC-1	Nr4a2	1.8	0.76	1.34969	7.05558e-56	2.20046e-37	4.29464e-33	3.52779e-56	1.28959	0.868	0.445	6.88518e-52	2.20046e-37	1.4098	0.902	0.647	4.29464e-33
HSC-1	Ier2	2.04	1.69	0.774795	3.96736e-50	3.71755e-12	7.25554e-08	1.98368e-50	1.023	0.995	0.969	3.87155e-46	3.71755e-12	0.526586	0.875	0.727	7.25554e-08
HSC-1	Apoe	2.54	1.86	0.953764	1.91316e-49	3.35031e-12	6.5388e-08	9.56581e-50	1.06375	0.993	0.906	1.86696e-45	3.35031e-12	0.84378	0.95	0.909	6.5388e-08
HSC-1	Cavin2	0.62	0.18	0.709209	1.36036e-46	1.91907e-12	3.74545e-08	6.80182e-47	0.9005	0.675	0.178	1.32751e-42	1.91907e-12	0.517919	0.31	0.059	3.74545e-08
HSC-1	Pbx1	1.26	0.82	0.643534	1.72354e-45	0.000178034	1	8.61768e-46	0.969287	0.892	0.639	1.68191e-41	0.000178034	0.317781	0.743	0.701	1
HSC-1	Ramp2	0.84	0.11	1.10918	1.38453e-44	6.15644e-13	1.20155e-08	6.92264e-45	1.33312	0.54	0.084	1.35109e-40	6.15644e-13	0.885244	0.3	0.048	1.20155e-08
HSC-1	Clu	0.71	0.17	0.818666	3.80398e-44	1.5392e-14	3.00406e-10	1.90199e-44	0.849099	0.608	0.126	3.71211e-40	1.5392e-14	0.788234	0.374	0.091	3.00406e-10
HSC-1	Clca3a1	0.61	0.1	0.759008	3.6807e-42	6.91902e-17	1.35038e-12	1.84035e-42	0.842313	0.545	0.097	3.59181e-38	6.91902e-17	0.675703	0.374	0.053	1.35038e-12
HSC-1	Alcam	0.75	0.34	0.630567	5.60235e-41	0.000938184	1	2.80117e-41	0.942388	0.722	0.348	5.46705e-37	0.000938184	0.318746	0.413	0.31	1
HSC-1	Tmsb10	1.59	2.18	-0.686382	6.92792e-39	1.30234e-11	2.54178e-07	3.46396e-39	-0.898439	0.925	0.982	6.76061e-35	1.30234e-11	-0.474324	0.852	0.941	2.54178e-07
HSC-1	Gda	0.55	0.25	0.545018	3.44401e-38	4.2906e-06	0.0837396	1.72201e-38	0.798075	0.693	0.28	3.36084e-34	4.2906e-06	0.291961	0.244	0.096	0.0837396
HSC-1	Plscr2	0.55	0.19	0.498486	6.54895e-38	0.000224541	1	3.27447e-38	0.724143	0.528	0.11	6.39079e-34	0.000224541	0.27283	0.389	0.246	1
HSC-1	Nr4a1	2.08	1.19	1.20805	2.23035e-36	9.96085e-30	1.94406e-25	1.11517e-36	1.07318	0.908	0.717	2.17649e-32	9.96085e-30	1.34292	0.912	0.701	1.94406e-25
HSC-1	Sbspon	0.44	0.04	0.622032	3.70937e-36	3.83556e-09	7.48587e-05	1.85468e-36	0.797897	0.422	0.042	3.61979e-32	3.83556e-09	0.446167	0.206	0.027	7.48587e-05
HSC-1	Btg2	1.4	0.73	0.999679	4.83602e-36	9.28968e-11	1.81307e-06	2.41801e-36	1.24761	0.781	0.419	4.71923e-32	9.28968e-11	0.751749	0.733	0.594	1.81307e-06
HSC-1	Prtn3	1.98	1.81	0.600357	4.93099e-36	5.77651e-10	1.1274e-05	2.46549e-36	0.684526	0.995	0.969	4.8119e-32	5.77651e-10	0.516189	0.847	0.727	1.1274e-05
HSC-1	Ctla2a	3.25	3.44	-0.916228	8.29784e-35	1.31213e-26	2.56089e-22	4.14892e-35	-0.974663	0.903	0.963	8.09745e-31	1.31213e-26	-0.857793	0.99	1	2.56089e-22
HSC-1	Vwf	0.66	0.21	0.625464	8.32068e-35	1.64228e-12	3.20523e-08	4.16034e-35	0.687814	0.547	0.126	8.11974e-31	1.64228e-12	0.563115	0.433	0.144	3.20523e-08
HSC-1	Mt2	0.36	0.02	0.503993	1.67704e-34	4.75117e-08	0.000927287	8.38522e-35	0.668867	0.349	0.008	1.63654e-30	4.75117e-08	0.33912	0.206	0.037	0.000927287
HSC-1	Jund	2.71	2.42	0.808777	8.90204e-34	1.59825e-23	3.1193e-19	1.59825e-23	0.579898	1	0.995	3.1193e-19	4.45102e-34	1.03766	0.984	0.936	8.68706e-30
HSC-1	Clec1a	0.67	0.3	0.574176	3.09798e-31	1.19269e-09	2.32778e-05	1.54899e-31	0.713336	0.667	0.288	3.02316e-27	1.19269e-09	0.435016	0.446	0.219	2.32778e-05
HSC-1	S100a6	1.18	0.84	0.608488	1.57608e-28	0.000309307	1	7.8804e-29	0.87724	0.856	0.67	1.53802e-24	0.000309307	0.339736	0.557	0.422	1
HSC-1	mt-Co1	4.86	4.52	0.27172	2.00513e-28	1.65651e-15	3.233e-11	1.00257e-28	0.264886	1	1	1.95671e-24	1.65651e-15	0.278554	0.997	1	3.233e-11
HSC-1	Vmp1	1.66	0.78	0.892331	1.4846e-27	1.27953e-22	2.49726e-18	1.27953e-22	0.6442	0.743	0.537	2.49726e-18	7.423e-28	1.14046	0.918	0.791	1.44875e-23
HSC-1	Tnfaip2	0.86	0.39	0.668758	3.00005e-26	0.000113357	1	1.50002e-26	0.915812	0.632	0.335	2.92759e-22	0.000113357	0.421703	0.537	0.422	1
HSC-1	Cd34	0.49	0.9	-0.640634	3.00339e-26	7.91976e-09	0.00015457	1.5017e-26	-0.778752	0.335	0.652	2.93086e-22	7.91976e-09	-0.502517	0.399	0.599	0.00015457
HSC-1	Gm47283	0.85	1.42	-0.75293	2.26439e-25	1.22944e-25	2.3995e-21	1.22944e-25	-0.711933	0.743	0.898	2.3995e-21	1.1322e-25	-0.793927	0.645	0.872	2.20971e-21
HSC-1	Tm4sf1	1.3	0.3	0.911307	6.7405e-25	5.23697e-20	1.0221e-15	3.37025e-25	0.465243	0.34	0.05	6.57772e-21	5.23697e-20	1.35737	0.661	0.316	1.0221e-15
HSC-1	Ehd3	0.37	0.08	0.434138	8.34578e-25	1.46457e-05	0.28584	4.17289e-25	0.554719	0.389	0.086	8.14423e-21	1.46457e-05	0.313557	0.217	0.08	0.28584
HSC-1	Jam2	0.73	0.23	0.575271	1.12979e-24	4.25185e-10	8.29834e-06	5.64893e-25	0.532791	0.427	0.11	1.1025e-20	4.25185e-10	0.617751	0.543	0.305	8.29834e-06
HSC-1	Zfp36	1.7	1.4	0.525374	2.07346e-24	0.000447088	1	1.03673e-24	0.677977	0.955	0.89	2.02339e-20	0.000447088	0.372771	0.843	0.834	1
HSC-1	Rab11a	1.07	0.73	0.432924	8.09108e-23	1.70668e-06	0.0333093	4.04554e-23	0.54274	0.821	0.628	7.89568e-19	1.70668e-06	0.323109	0.819	0.733	0.0333093
HSC-1	Hk2	0.95	0.57	0.694538	1.33447e-22	1.32646e-07	0.00258886	6.67237e-23	0.924426	0.75	0.531	1.30225e-18	1.32646e-07	0.464651	0.427	0.235	0.00258886
HSC-1	Phgdh	0.73	1.06	-0.438492	5.83359e-21	5.30091e-06	0.103458	2.91679e-21	-0.547791	0.613	0.846	5.69271e-17	5.30091e-06	-0.329192	0.568	0.722	0.103458
HSC-1	Mlec	0.52	0.71	-0.36836	2.56561e-20	1.71439e-06	0.0334598	1.2828e-20	-0.480626	0.309	0.61	2.50365e-16	1.71439e-06	-0.256095	0.524	0.738	0.0334598
HSC-1	Stmn1	1.5	2.07	-0.50459	9.50203e-20	0.070535	1	4.75102e-20	-0.634106	0.969	0.984	9.27256e-16	0.070535	-0.375075	0.74	0.749	1
HSC-1	Arhgdib	1	1.41	-0.418201	1.1059e-19	9.92271e-07	0.0193662	5.52951e-20	-0.482833	0.866	0.95	1.07919e-15	9.92271e-07	-0.35357	0.621	0.775	0.0193662
HSC-1	Fosl2	1.03	0.38	0.553703	1.72193e-19	9.36673e-08	0.0018281	9.36673e-08	0.281266	0.325	0.173	0.0018281	8.60967e-20	0.82614	0.809	0.556	1.68035e-15
HSC-1	Tagln2	1.9	1.59	0.405518	2.09118e-19	7.93241e-08	0.00154817	1.04559e-19	0.466656	0.988	0.958	2.04068e-15	7.93241e-08	0.34438	0.966	0.947	0.00154817
HSC-1	Aldh1a1	0.62	0.27	0.490499	4.93849e-19	5.36139e-12	1.04638e-07	2.46925e-19	0.458413	0.54	0.259	4.81923e-15	5.36139e-12	0.522586	0.52	0.267	1.04638e-07
HSC-1	Sox4	0.69	1.2	-0.659826	5.86912e-19	1.95555e-11	3.81664e-07	2.93456e-19	-0.669335	0.585	0.801	5.72739e-15	1.95555e-11	-0.650316	0.389	0.636	3.81664e-07
HSC-1	Ifitm3	2.69	2.59	0.438089	8.14646e-19	5.34348e-15	1.04289e-10	5.34348e-15	0.284516	1	1	1.04289e-10	4.07323e-19	0.591663	0.988	0.984	7.94973e-15
HSC-1	Rgs1	1.16	1.57	-0.847922	7.05496e-18	1.73582e-13	3.3878e-09	3.52748e-18	-0.893835	0.455	0.686	6.88458e-14	1.73582e-13	-0.802009	0.562	0.802	3.3878e-09
HSC-1	Myl10	1.05	1.23	-0.654692	8.68984e-18	1.23258e-14	2.40563e-10	1.23258e-14	-0.453473	0.21	0.445	2.40563e-10	4.34492e-18	-0.855911	0.715	0.893	8.47998e-14
HSC-1	Csrnp1	0.66	0.43	0.475184	1.07762e-17	1.01837e-08	0.000198754	5.38811e-18	0.53656	0.719	0.484	1.0516e-13	1.01837e-08	0.413808	0.392	0.187	0.000198754
HSC-1	Fam110a	1.04	0.58	0.488511	3.65771e-17	1.04662e-05	0.20427	1.04662e-05	0.314924	0.568	0.458	0.20427	1.82885e-17	0.662099	0.815	0.642	3.56938e-13
HSC-1	Mmrn1	0.87	0.56	0.415686	3.85481e-17	2.05799e-05	0.401657	1.9274e-17	0.468578	0.715	0.469	3.76172e-13	2.05799e-05	0.362795	0.652	0.556	0.401657
HSC-1	Ucp2	0.87	1.02	-0.392362	7.91052e-17	1.99296e-05	0.388967	3.95526e-17	-0.525359	0.505	0.709	7.71948e-13	1.99296e-05	-0.259366	0.736	0.85	0.388967
HSC-1	Enpp5	0.4	0.18	0.39597	2.34336e-16	1.51802e-06	0.0296272	1.17168e-16	0.464845	0.507	0.251	2.28677e-12	1.51802e-06	0.327095	0.229	0.08	0.0296272
HSC-1	Cd37	0.23	0.41	-0.32239	4.97501e-16	5.87604e-06	0.114683	2.4875e-16	-0.356971	0.132	0.385	4.85486e-12	5.87604e-06	-0.287808	0.248	0.412	0.114683
HSC-1	mt-Nd3	1.92	1.72	0.330468	1.14052e-15	5.76245e-06	0.112466	5.70258e-16	0.368868	0.991	0.976	1.11297e-11	5.76245e-06	0.292069	0.978	0.979	0.112466
HSC-1	Ly6e	1.69	1.29	0.441256	1.80219e-15	2.40363e-10	4.69117e-06	9.01094e-16	0.455996	0.929	0.911	1.75867e-11	2.40363e-10	0.426516	0.959	0.925	4.69117e-06
HSC-1	Spi1	0.93	1.1	-0.5197	2.12415e-15	8.12362e-12	1.58549e-07	1.06207e-15	-0.482984	0.446	0.702	2.07285e-11	8.12362e-12	-0.556417	0.674	0.85	1.58549e-07
HSC-1	Cdkn1a	1.71	1.04	0.549542	1.9164e-14	9.48222e-11	1.85065e-06	9.58201e-15	0.641753	0.538	0.301	1.87012e-10	9.48222e-11	0.457332	0.963	0.909	1.85065e-06
HSC-1	Irf2bpl	0.75	0.35	0.341241	4.60056e-14	0.000312852	1	2.30028e-14	0.358835	0.34	0.12	4.48946e-10	0.000312852	0.323647	0.693	0.636	1
HSC-1	Cacybp	0.69	1	-0.343103	6.95377e-14	9.99327e-07	0.0195039	3.47689e-14	-0.423676	0.71	0.861	6.78584e-10	9.99327e-07	-0.26253	0.52	0.722	0.0195039
HSC-1	Neat1	2.25	1.42	0.552884	5.37199e-13	2.03563e-12	3.97294e-08	2.03563e-12	0.447348	0.667	0.51	3.97294e-08	2.686e-13	0.65842	0.979	0.963	5.24226e-09
HSC-1	Cebpb	1.78	1.37	0.517048	5.45956e-13	3.45706e-06	0.0674714	3.45706e-06	0.344089	0.892	0.848	0.0674714	2.72978e-13	0.690006	0.915	0.861	5.32771e-09
HSC-1	Jun	1.66	1.68	0.425185	7.4044e-13	0.0585661	1	3.7022e-13	0.535133	0.958	0.895	7.22558e-09	0.0585661	0.315238	0.423	0.385	1
HSC-1	Pam	0.5	0.27	0.312855	7.5648e-13	0.00122866	1	3.7824e-13	0.372571	0.46	0.236	7.38211e-09	0.00122866	0.253139	0.395	0.273	1
HSC-1	Cux1	0.89	1.03	-0.432688	1.45838e-12	2.31672e-09	4.52154e-05	2.31672e-09	-0.326652	0.509	0.691	4.52154e-05	7.2919e-13	-0.538724	0.775	0.893	1.42316e-08
HSC-1	Prcp	0.65	0.41	0.338784	1.66551e-12	4.35459e-05	0.849886	8.32756e-13	0.378893	0.618	0.414	1.62529e-08	4.35459e-05	0.298675	0.549	0.428	0.849886
HSC-1	Dnajb1	0.98	0.76	0.537044	4.69594e-12	3.2956e-06	0.0643201	2.34797e-12	0.662695	0.821	0.736	4.58253e-08	3.2956e-06	0.411393	0.498	0.369	0.0643201
HSC-1	Hlf	1.04	1.48	-0.541866	4.95647e-12	6.36704e-08	0.00124266	6.36704e-08	-0.327027	0.868	0.932	0.00124266	2.47823e-12	-0.756706	0.564	0.754	4.83677e-08
HSC-1	Actb	3.44	3.09	0.295737	5.86531e-12	2.40174e-08	0.000468748	2.93265e-12	0.304589	1	1	5.72366e-08	2.40174e-08	0.286885	1	1	0.000468748
HSC-1	Mbnl1	1.28	1.42	-0.340456	8.54199e-12	2.3296e-09	4.54668e-05	4.27099e-12	-0.340956	0.804	0.945	8.3357e-08	2.3296e-09	-0.339957	0.919	0.952	4.54668e-05
HSC-1	Sat1	1.15	0.7	0.550599	2.16386e-11	7.39352e-07	0.0144299	1.08193e-11	0.546299	0.705	0.531	2.11161e-07	7.39352e-07	0.554898	0.758	0.695	0.0144299
HSC-1	Hbegf	0.73	0.29	0.528107	2.74979e-11	0.000157179	1	0.000157179	0.339362	0.314	0.209	1	1.3749e-11	0.716852	0.501	0.251	2.68338e-07
HSC-1	Ptgs2	0.68	0.15	0.640928	3.46635e-11	1.88246e-08	0.000367399	1.73317e-11	0.398251	0.255	0.079	3.38264e-07	1.88246e-08	0.883606	0.316	0.112	0.000367399
HSC-1	Col16a1	0.42	0.17	0.33741	4.91293e-11	1.4632e-06	0.0285574	2.45647e-11	0.33513	0.354	0.16	4.79429e-07	1.4632e-06	0.33969	0.377	0.214	0.0285574
HSC-1	Cd47	1.57	1.81	-0.377847	4.97476e-11	4.39856e-10	8.58467e-06	4.39856e-10	-0.3147	0.948	0.979	8.58467e-06	2.48738e-11	-0.440995	0.905	0.973	4.85462e-07
HSC-1	Tmem176a	1.58	1.46	0.323757	5.70422e-11	4.10219e-07	0.00800624	2.85211e-11	0.283755	0.988	0.969	5.56646e-07	4.10219e-07	0.363758	0.89	0.845	0.00800624
HSC-1	Muc13	0.78	0.53	0.397121	2.81563e-10	1.66861e-06	0.0325663	1.40782e-10	0.409464	0.642	0.476	2.74764e-06	1.66861e-06	0.384778	0.57	0.439	0.0325663
HSC-1	Epcam	0.35	0.1	0.328172	3.77857e-10	9.61515e-05	1	1.88928e-10	0.290714	0.255	0.089	3.68731e-06	9.61515e-05	0.365629	0.251	0.128	1
HSC-1	H1f0	0.68	0.39	0.474143	4.53629e-10	0.0743729	1	2.26814e-10	0.573785	0.538	0.359	4.42674e-06	0.0743729	0.374501	0.325	0.289	1
HSC-1	Plac8	0.25	0.48	-0.379477	6.59858e-10	0.00173643	1	3.29929e-10	-0.498281	0.106	0.272	6.43923e-06	0.00173643	-0.260674	0.201	0.305	1
HSC-1	Tsc22d1	2.71	2.17	0.384239	3.49011e-09	8.49768e-06	0.165849	1.74505e-09	0.454011	0.953	0.921	3.40582e-05	8.49768e-06	0.314467	0.997	1	0.165849
HSC-1	Ppp1r15a	1.13	1.13	0.328046	4.48731e-09	0.0287486	1	2.24365e-09	0.37209	0.913	0.856	4.37894e-05	0.0287486	0.284001	0.476	0.433	1
HSC-1	Irf2bp2	0.54	0.67	-0.29033	7.13543e-09	0.00387584	1	3.56771e-09	-0.316896	0.358	0.563	6.96311e-05	0.00387584	-0.263764	0.495	0.61	1
HSC-1	Gmfg	0.81	1.15	-0.367996	7.58307e-09	7.12311e-06	0.139022	7.12311e-06	-0.335136	0.748	0.814	0.139022	3.79154e-09	-0.400855	0.482	0.717	7.39994e-05
HSC-1	Cyr61	0.52	0.11	0.437126	3.68415e-08	5.81812e-07	0.0113552	1.84207e-08	0.288553	0.12	0.018	0.000359518	5.81812e-07	0.585698	0.206	0.048	0.0113552
HSC-1	Hmgn2	1.2	1.53	-0.348115	4.09712e-08	6.59822e-06	0.128777	6.59822e-06	-0.27481	0.88	0.929	0.128777	2.04856e-08	-0.42142	0.752	0.861	0.000399817
HSC-1	Id1	0.46	0.2	0.382328	5.55658e-08	0.00262793	1	0.00262793	0.326232	0.167	0.097	1	2.77829e-08	0.438424	0.302	0.102	0.000542239
HSC-1	Bhlhe40	0.67	0.3	0.306114	8.10298e-08	0.00192049	1	4.05149e-08	0.310958	0.238	0.099	0.000790729	0.00192049	0.301271	0.589	0.508	1
HSC-1	Hes1	1.32	0.78	0.489752	1.56679e-07	0.0036225	1	7.83394e-08	0.596432	0.436	0.277	0.00152895	0.0036225	0.383072	0.74	0.679	1
HSC-1	Anp32b	1.45	1.74	-0.296479	1.99362e-07	3.94146e-07	0.00769255	9.9681e-08	-0.276252	0.943	0.982	0.00194547	3.94146e-07	-0.316707	0.856	0.947	0.00769255
HSC-1	Mcl1	1.73	1.67	0.266081	2.48841e-07	0.000127468	1	1.24421e-07	0.259147	0.988	0.969	0.00242832	0.000127468	0.273015	0.943	0.925	1
HSC-1	Lgals3bp	0.64	0.39	0.355961	3.01995e-07	2.94496e-07	0.00574767	1.50997e-07	0.303815	0.542	0.395	0.00294702	2.94496e-07	0.408108	0.515	0.337	0.00574767
HSC-1	Csrp2	0.59	0.41	0.279271	3.53329e-07	0.00928492	1	1.76665e-07	0.290925	0.568	0.427	0.00344797	0.00928492	0.267617	0.433	0.353	1
HSC-1	Atf4	1.34	1.01	0.321133	6.72319e-07	2.51666e-05	0.491177	2.51666e-05	0.289003	0.802	0.704	0.491177	3.3616e-07	0.353262	0.903	0.856	0.00656083
HSC-1	Rock2	1.18	0.89	0.276915	7.05316e-07	0.00200556	1	3.52658e-07	0.300058	0.755	0.683	0.00688283	0.00200556	0.253771	0.858	0.845	1
HSC-1	Tinagl1	0.99	0.58	0.274737	1.92178e-06	0.00129547	1	9.6089e-07	0.262012	0.413	0.262	0.0187537	0.00129547	0.287461	0.783	0.738	1
HSC-1	Dyrk3	0.65	0.39	0.299911	2.13575e-06	6.9307e-05	1	1.06788e-06	0.293935	0.453	0.309	0.0208417	6.9307e-05	0.305887	0.561	0.439	1
HSC-1	Ccnt1	0.87	0.57	0.323835	3.66457e-06	0.00018927	1	1.83228e-06	0.345875	0.585	0.463	0.0357607	0.00018927	0.301796	0.706	0.636	1
HSC-1	Ier3	1.53	1.31	0.346383	7.84656e-06	0.0207369	1	3.92329e-06	0.437682	0.837	0.749	0.0765708	0.0207369	0.255084	0.774	0.717	1
HSC-1	Klf10	0.7	0.45	0.328785	1.26543e-05	3.73702e-05	0.729354	6.32715e-06	0.258603	0.547	0.421	0.123487	3.73702e-05	0.398966	0.554	0.433	0.729354
HSC-1	Hilpda	0.48	0.28	0.337289	1.86667e-05	5.17417e-05	1	9.33337e-06	0.368281	0.432	0.319	0.182159	5.17417e-05	0.306297	0.344	0.198	1
HSC-1	Tiparp	0.76	0.51	0.303827	9.89313e-05	0.00394157	1	4.94669e-05	0.317016	0.538	0.445	0.965445	0.00394157	0.290638	0.542	0.46	1
HSC-2	Nupr1	1.56	0.11	1.48648	8.84647e-90	0.177798	1	4.42324e-90	2.35201	0.881	0.076	8.63283e-86	0.177798	0.620952	0.259	0.13	1
HSC-2	Apoe	2.25	1.03	1.31176	1.63596e-67	0.749397	1	8.1798e-68	1.97686	0.98	0.655	1.59645e-63	0.749397	0.64665	0.642	0.739	1
HSC-2	Mt1	1.27	0.1	1.60293	9.81064e-64	0.0704305	1	4.90532e-64	1.74143	0.734	0.088	9.57371e-60	0.0704305	1.46444	0.272	0.087	1
HSC-2	Tmsb10	1.85	2.78	-0.917256	1.50386e-60	0.0444903	1	7.51932e-61	-1.43684	0.933	0.997	1.46755e-56	0.0444903	-0.397667	0.901	1	1
HSC-2	Cd34	0.64	1.41	-0.898246	2.59105e-58	0.0430914	1	1.29552e-58	-1.51594	0.31	0.867	2.52847e-54	0.0430914	-0.280554	0.691	0.913	1
HSC-2	Selp	0.73	0.05	0.738588	6.96733e-57	0.405132	1	3.48367e-57	1.09873	0.631	0.04	6.79907e-53	0.405132	0.378447	0.284	0.217	1
HSC-2	Gda	0.76	0.09	0.714116	5.30209e-52	0.0522281	1	2.65104e-52	1.14215	0.651	0.079	5.17404e-48	0.0522281	0.286077	0.148	0	1
HSC-2	H2afy	1.66	2.42	-0.836813	4.04109e-49	0.205799	1	2.02055e-49	-1.40421	0.944	0.989	3.9435e-45	0.205799	-0.269414	0.914	0.957	1
HSC-2	Nr4a2	1.64	0.54	0.965911	4.97721e-47	0.209463	1	2.48861e-47	1.47761	0.778	0.322	4.85701e-43	0.209463	0.454208	0.84	0.913	1
HSC-2	Clec1a	0.66	0.09	0.670486	1.68154e-46	0.201535	1	8.40769e-47	0.940336	0.623	0.093	1.64093e-42	0.201535	0.400636	0.185	0.087	1
HSC-2	Junb	3.06	2.39	1.05947	1.25361e-42	5.3498e-06	0.104412	6.26803e-43	1.02958	1	0.983	1.22333e-38	5.3498e-06	1.08936	1	0.913	0.104412
HSC-2	Ctla2a	2.6	2.87	-0.939429	3.64166e-40	9.59827e-05	1	1.82083e-40	-1.0736	0.905	0.994	3.55371e-36	9.59827e-05	-0.805256	0.963	1	1
HSC-2	Plscr2	0.53	0.06	0.557826	2.10372e-39	0.0737653	1	1.05186e-39	0.777152	0.528	0.062	2.05292e-35	0.0737653	0.3385	0.198	0.043	1
HSC-2	Trim47	0.88	0.26	0.708179	7.49525e-38	0.321173	1	3.74762e-38	1.05239	0.718	0.291	7.31424e-34	0.321173	0.363971	0.235	0.174	1
HSC-2	Pbx1	1.35	0.6	0.831699	1.10953e-37	0.299194	1	5.54763e-38	1.20472	0.825	0.517	1.08273e-33	0.299194	0.458676	0.654	0.696	1
HSC-2	Nr4a1	1.94	1	0.904979	3.49181e-35	0.0106448	1	1.7459e-35	1.15434	0.897	0.667	3.40748e-31	0.0106448	0.655616	0.938	0.826	1
HSC-2	Ier2	2.27	1.72	0.824377	1.52143e-34	0.00119862	1	7.60714e-35	0.899386	0.984	0.969	1.48469e-30	0.00119862	0.749368	0.889	0.609	1
HSC-2	Aldh1a1	0.54	0.09	0.602454	3.36008e-34	0.0189023	1	1.68004e-34	0.71132	0.54	0.099	3.27893e-30	0.0189023	0.493588	0.358	0.13	1
HSC-2	Ifitm3	2.77	2.44	0.569106	4.41428e-34	0.122805	1	2.20714e-34	0.646517	0.992	0.997	4.30767e-30	0.122805	0.491695	0.926	1	1
HSC-2	Flt3	0.16	0.65	-0.598212	6.00008e-33	0.0057898	1	3.00004e-33	-0.85114	0.052	0.52	5.85518e-29	0.0057898	-0.345283	0.235	0.565	1
HSC-2	Mmrn1	0.78	0.31	0.671447	3.25214e-32	0.0189023	1	1.62607e-32	0.782333	0.726	0.288	3.1736e-28	0.0189023	0.56056	0.358	0.13	1
HSC-2	Cd37	0.28	0.68	-0.576761	1.60449e-30	0.00890928	1	8.02246e-31	-0.775591	0.143	0.599	1.56574e-26	0.00890928	-0.377932	0.457	0.783	1
HSC-2	Gmfg	0.93	1.54	-0.599134	2.05246e-30	0.122093	1	1.02623e-30	-0.920976	0.683	0.91	2.00289e-26	0.122093	-0.277292	0.642	0.87	1
HSC-2	Uba7	1.04	0.56	0.577353	4.99266e-29	0.39784	1	2.49633e-29	0.868649	0.825	0.511	4.87209e-25	0.39784	0.286056	0.333	0.304	1
HSC-2	Ldha	1.7	1.31	0.569891	5.65163e-29	0.0244627	1	2.82582e-29	0.68567	0.976	0.915	5.51515e-25	0.0244627	0.454113	0.852	0.739	1
HSC-2	Ucp2	0.61	1.1	-0.611416	1.09222e-28	0.00405694	1	5.46108e-29	-0.770786	0.516	0.85	1.06584e-24	0.00405694	-0.452046	0.642	0.826	1
HSC-2	Mt2	0.41	0	0.544691	1.15401e-28	0.0644936	1	5.77004e-29	0.638296	0.31	0	1.12614e-24	0.0644936	0.451086	0.136	0	1
HSC-2	Jund	3.51	3.14	0.690623	2.32649e-28	0.000170249	1	1.16324e-28	0.632488	0.996	1	2.2703e-24	0.000170249	0.748757	1	1	1
HSC-2	S100a6	1.27	0.63	0.775956	3.09748e-28	0.16765	1	1.54874e-28	1.12672	0.806	0.534	3.02268e-24	0.16765	0.425187	0.383	0.304	1
HSC-2	mt-Co2	4.21	3.89	0.318096	4.96636e-27	0.0161938	1	2.48318e-27	0.332488	1	1	4.84642e-23	0.0161938	0.303704	0.988	1	1
HSC-2	Itga6	0.84	0.35	0.513832	1.82968e-25	0.564045	1	9.14842e-26	0.72682	0.679	0.319	1.7855e-21	0.564045	0.300844	0.593	0.565	1
HSC-2	Gpx1	1.67	2.07	-0.407001	4.67665e-25	0.115884	1	2.33832e-25	-0.538343	0.972	0.992	4.56371e-21	0.115884	-0.27566	0.84	0.957	1
HSC-2	mt-Co3	4.26	3.72	0.447226	7.49225e-25	0.000239391	1	3.74612e-25	0.35133	1	1	7.31131e-21	0.000239391	0.543123	1	1	1
HSC-2	Sgk1	0.68	0.14	0.643955	2.21892e-24	0.0402146	1	1.10946e-24	0.861105	0.464	0.107	2.16533e-20	0.0402146	0.426805	0.407	0.217	1
HSC-2	mt-Cytb	3.71	3.39	0.331987	6.89251e-24	0.0612176	1	3.44626e-24	0.383952	1	1	6.72606e-20	0.0612176	0.280022	0.988	1	1
HSC-2	Rgs1	1.15	1.58	-0.760094	5.41309e-23	0.0159627	1	2.70654e-23	-1.02901	0.492	0.811	5.28236e-19	0.0159627	-0.491174	0.802	0.957	1
HSC-2	Gm47283	1.08	1.54	-0.687293	4.54278e-22	5.00565e-05	0.976952	2.27139e-22	-0.69267	0.754	0.918	4.43307e-18	5.00565e-05	-0.681916	0.815	1	0.976952
HSC-2	mt-Atp6	4.57	4.2	0.294377	6.32117e-22	0.0502211	1	3.16059e-22	0.321159	1	1	6.16852e-18	0.0502211	0.267594	1	1	1
HSC-2	Tnfaip2	0.55	0.15	0.472369	1.44384e-21	0.465498	1	7.2192e-22	0.681035	0.488	0.15	1.40897e-17	0.465498	0.263703	0.173	0.13	1
HSC-2	Serinc3	1.87	1.51	0.469065	1.9581e-20	0.052081	1	9.79049e-21	0.536274	0.972	0.963	1.91081e-16	0.052081	0.401856	0.951	1	1
HSC-2	Krt18	1.23	0.84	0.522975	2.55073e-20	0.18516	1	1.27536e-20	0.677627	0.881	0.754	2.48913e-16	0.18516	0.368324	0.654	0.565	1
HSC-2	Tm4sf1	0.3	0.01	0.48515	1.3226e-19	0.0588781	1	6.61298e-20	0.325683	0.238	0.008	1.29066e-15	0.0588781	0.644617	0.21	0.043	1
HSC-2	C530008M17Rik	0.34	0.06	0.35682	2.01728e-18	0.304921	1	1.00864e-18	0.449404	0.349	0.071	1.96856e-14	0.304921	0.264236	0.111	0.043	1
HSC-2	Ppp1r15a	1.67	1.27	0.591915	2.94197e-18	0.261848	1	1.47098e-18	0.632167	0.929	0.884	2.87092e-14	0.261848	0.551664	0.728	0.783	1
HSC-2	Socs3	0.99	0.48	0.655042	3.07584e-18	0.0214353	1	1.53792e-18	0.831224	0.671	0.384	3.00156e-14	0.0214353	0.478861	0.457	0.174	1
HSC-2	Ly6e	1.64	1.22	0.515376	4.40849e-18	0.0215052	1	2.20425e-18	0.530471	0.944	0.893	4.30203e-14	0.0215052	0.500281	0.963	0.87	1
HSC-2	Crip1	1.29	1.63	-0.414484	5.07866e-18	0.647343	1	2.53933e-18	-0.543721	0.865	0.958	4.95601e-14	0.647343	-0.285247	0.741	0.826	1
HSC-2	Gadd45g	0.55	0.1	0.560104	1.34664e-17	0.0895439	1	6.73318e-18	0.577277	0.357	0.082	1.31411e-13	0.0895439	0.54293	0.383	0.217	1
HSC-2	mt-Nd3	1.95	1.68	0.373532	3.83512e-17	0.351031	1	1.91756e-17	0.486071	0.98	0.958	3.7425e-13	0.351031	0.260994	0.889	0.913	1
HSC-2	Sdcbp	1.37	1.04	0.422912	5.12705e-17	0.184959	1	2.56352e-17	0.481154	0.937	0.842	5.00323e-13	0.184959	0.364669	0.864	0.826	1
HSC-2	Adgrg1	1.95	1.55	0.641238	7.95083e-17	0.0013029	1	3.97542e-17	0.577942	0.988	0.966	7.75882e-13	0.0013029	0.704534	0.963	0.913	1
HSC-2	Fos	3.8	3.7	0.612976	1.51113e-16	0.070205	1	7.55564e-17	0.404198	0.996	1	1.47463e-12	0.070205	0.821754	0.642	0.522	1
HSC-2	S100a10	1.21	1.45	-0.399588	2.71324e-16	0.0681911	1	1.35662e-16	-0.495542	0.806	0.952	2.64772e-12	0.0681911	-0.303634	0.84	0.913	1
HSC-2	Zfp36	2.24	1.88	0.737241	8.0541e-16	0.00030215	1	4.02705e-16	0.576833	0.996	0.963	7.8596e-12	0.00030215	0.897648	0.926	0.739	1
HSC-2	Wfdc17	0.18	0.86	-0.810231	1.24681e-15	0.0472325	1	6.23407e-16	-1.01327	0.099	0.393	1.2167e-11	0.0472325	-0.607196	0.185	0.391	1
HSC-2	Jun	2.98	2.62	0.950307	2.32693e-15	0.000841695	1	1.16346e-15	0.592898	0.992	0.977	2.27073e-11	0.000841695	1.30772	0.889	0.696	1
HSC-2	Cd47	1.59	1.9	-0.451583	3.0863e-15	0.00283519	1	1.54315e-15	-0.410998	0.964	0.989	3.01177e-11	0.00283519	-0.492168	0.914	0.913	1
HSC-2	Pgam1	0.85	1.19	-0.370221	5.85161e-15	0.0921877	1	2.92581e-15	-0.480876	0.69	0.895	5.7103e-11	0.0921877	-0.259565	0.593	0.87	1
HSC-2	Bin1	0.07	0.31	-0.329298	1.21324e-14	0.00797435	1	6.06621e-15	-0.360861	0.06	0.322	1.18394e-10	0.00797435	-0.297736	0.136	0.391	1
HSC-2	Btg2	1.52	1.05	0.563646	1.40193e-14	0.132256	1	7.00966e-15	0.654388	0.813	0.607	1.36808e-10	0.132256	0.472904	0.877	0.87	1
HSC-2	Vmp1	1.03	0.52	0.474522	5.04675e-14	0.97175	1	2.52338e-14	0.579547	0.687	0.492	4.92487e-10	0.97175	0.369496	0.741	0.957	1
HSC-2	Plscr1	0.69	0.3	0.434689	9.27688e-14	0.339736	1	4.63844e-14	0.542449	0.54	0.311	9.05284e-10	0.339736	0.326929	0.568	0.522	1
HSC-2	Hk2	1.05	0.53	0.682648	1.114e-13	0.137759	1	5.57001e-14	0.897514	0.643	0.466	1.0871e-09	0.137759	0.467783	0.395	0.261	1
HSC-2	Myl10	0.7	0.71	-0.50184	1.81555e-13	0.0473528	1	9.07776e-14	-0.452382	0.214	0.503	1.77171e-09	0.0473528	-0.551299	0.753	0.913	1
HSC-2	Prcp	0.61	0.32	0.380617	2.42622e-13	0.455813	1	1.21311e-13	0.47602	0.603	0.373	2.36763e-09	0.455813	0.285214	0.358	0.348	1
HSC-2	Cux1	0.81	0.94	-0.363982	2.55464e-13	0.118803	1	1.27732e-13	-0.460503	0.528	0.782	2.49294e-09	0.118803	-0.267461	0.852	1	1
HSC-2	Tcf15	0.44	0.23	0.317826	3.84833e-13	0.0851562	1	1.92416e-13	0.369186	0.492	0.218	3.75539e-09	0.0851562	0.266467	0.185	0.043	1
HSC-2	1200007C13Rik	0.23	0.01	0.309601	5.23206e-13	0.0980691	1	2.61603e-13	0.332808	0.167	0.008	5.10571e-09	0.0980691	0.286394	0.111	0	1
HSC-2	Malat1	5.64	5.34	0.391326	8.20071e-13	0.236937	1	4.10035e-13	0.33908	1	1	8.00266e-09	0.236937	0.443573	1	1	1
HSC-2	Sec61b	1.59	1.86	-0.373761	1.11235e-12	0.0448299	1	5.56176e-13	-0.341604	0.964	0.989	1.08549e-08	0.0448299	-0.405917	0.889	0.913	1
HSC-2	Ybx1	1.79	2.02	-0.388281	3.15075e-12	0.0240854	1	1.57538e-12	-0.359145	0.976	0.989	3.07466e-08	0.0240854	-0.417418	0.951	1	1
HSC-2	Id2	0.58	0.13	0.728118	4.94495e-12	0.561365	1	2.47248e-12	0.480502	0.325	0.102	4.82553e-08	0.561365	0.975733	0.21	0.174	1
HSC-2	Klf2	2.16	1.65	1.1482	6.46915e-12	0.0169483	1	3.23457e-12	0.886122	0.921	0.85	6.31292e-08	0.0169483	1.41028	0.593	0.348	1
HSC-2	Cdk11b	1.32	0.94	0.439817	7.68621e-12	0.585606	1	3.84311e-12	0.564841	0.865	0.754	7.50059e-08	0.585606	0.314792	0.716	0.826	1
HSC-2	Cyr61	0.3	0	0.428378	1.22859e-11	0.198878	1	6.14293e-12	0.413383	0.135	0.003	1.19892e-07	0.198878	0.443374	0.136	0.043	1
HSC-2	Hoxa9	0.53	0.81	-0.416339	1.67596e-11	0.0134987	1	8.37979e-12	-0.43991	0.421	0.712	1.63548e-07	0.0134987	-0.392767	0.481	0.783	1
HSC-2	Cdkn1c	0.65	0.39	0.480447	1.67865e-11	0.0356836	1	8.39326e-12	0.449428	0.599	0.359	1.63811e-07	0.0356836	0.511466	0.284	0.087	1
HSC-2	H2-Ob	0.03	0.21	-0.332097	2.10362e-11	5.74966e-07	0.0112216	1.05181e-11	-0.260728	0.02	0.209	2.05281e-07	5.74966e-07	-0.403466	0.049	0.478	0.0112216
HSC-2	Lmnb1	0.28	0.49	-0.431624	1.20927e-10	0.0484105	1	6.04634e-11	-0.418918	0.167	0.41	1.18006e-06	0.0484105	-0.444331	0.42	0.609	1
HSC-2	Ywhah	0.76	1.01	-0.395948	1.45909e-10	0.0271207	1	7.29545e-11	-0.401259	0.647	0.828	1.42385e-06	0.0271207	-0.390637	0.654	0.826	1
HSC-2	Mcl1	2.21	1.97	0.481047	1.76225e-10	0.00656869	1	8.81125e-11	0.3871	0.996	0.989	1.71969e-06	0.00656869	0.574995	0.951	0.957	1
HSC-2	Shisa5	0.97	1.31	-0.411565	1.82304e-10	0.085339	1	9.11519e-11	-0.522349	0.73	0.915	1.77901e-06	0.085339	-0.30078	0.802	0.87	1
HSC-2	Cfl1	1.95	2.14	-0.274557	2.23628e-10	0.0820586	1	1.11814e-10	-0.278238	0.988	0.986	2.18228e-06	0.0820586	-0.270876	0.938	1	1
HSC-2	Ppcdc	0.13	0.32	-0.284669	3.05354e-10	0.0421865	1	1.52677e-10	-0.275863	0.119	0.364	2.97979e-06	0.0421865	-0.293476	0.136	0.304	1
HSC-2	Snhg9	0.72	0.36	0.467816	3.63414e-10	0.137823	1	1.81707e-10	0.63652	0.607	0.427	3.54638e-06	0.137823	0.299112	0.272	0.13	1
HSC-2	Zfp422	0.4	0.66	-0.332059	3.97565e-10	0.0156694	1	1.98783e-10	-0.366285	0.413	0.658	3.87964e-06	0.0156694	-0.297832	0.395	0.652	1
HSC-2	Tubb5	1.41	1.68	-0.366664	3.9991e-10	0.648634	1	1.99955e-10	-0.477507	0.881	0.952	3.90252e-06	0.648634	-0.255821	0.79	0.913	1
HSC-2	Rsl24d1	0.6	0.85	-0.313347	6.55087e-10	0.0747624	1	3.27543e-10	-0.336185	0.595	0.799	6.39266e-06	0.0747624	-0.290509	0.469	0.696	1
HSC-2	Sept1	0.58	0.89	-0.494545	7.01074e-10	0.000538569	1	3.50537e-10	-0.409745	0.571	0.766	6.84143e-06	0.000538569	-0.579344	0.42	0.826	1
HSC-2	Klf4	1.33	0.78	0.486711	9.2362e-10	0.0984105	1	4.6181e-10	0.651845	0.69	0.517	9.01314e-06	0.0984105	0.321578	0.802	0.739	1
HSC-2	Mbnl1	1.21	1.38	-0.367594	1.16462e-09	0.013124	1	5.82309e-10	-0.355097	0.806	0.935	1.13649e-05	0.013124	-0.380092	0.864	1	1
HSC-2	H2-K1	3.05	2.82	0.337441	1.3144e-09	0.0221939	1	6.572e-10	0.259173	1	1	1.28266e-05	0.0221939	0.41571	1	1	1
HSC-2	Runx2	0.41	0.57	-0.394789	1.32924e-09	0.022374	1	6.64619e-10	-0.394035	0.27	0.517	1.29714e-05	0.022374	-0.395543	0.617	0.783	1
HSC-2	Lsm3	0.84	1.13	-0.451725	1.89321e-09	0.0491337	1	9.46605e-10	-0.331171	0.774	0.898	1.84749e-05	0.0491337	-0.572279	0.543	0.696	1
HSC-2	Plk2	0.46	0.19	0.320574	2.31143e-09	0.912564	1	1.15571e-09	0.37426	0.337	0.138	2.25561e-05	0.912564	0.266888	0.346	0.391	1
HSC-2	Gstm1	0.93	0.72	0.34192	2.52512e-09	0.481814	1	1.26256e-09	0.40364	0.802	0.698	2.46414e-05	0.481814	0.2802	0.469	0.435	1
HSC-2	Epcam	0.31	0.09	0.299429	2.57589e-09	0.44702	1	1.28794e-09	0.333086	0.278	0.093	2.51368e-05	0.44702	0.265773	0.185	0.13	1
HSC-2	Fosb	2.44	2.22	0.771905	3.11359e-09	8.62766e-06	0.168386	1.55679e-09	0.344924	0.992	0.989	3.03839e-05	8.62766e-06	1.19889	0.975	0.87	0.168386
HSC-2	Set	1.61	1.89	-0.410619	4.47937e-09	0.00159167	1	2.23969e-09	-0.350964	0.944	0.983	4.3712e-05	0.00159167	-0.470274	0.901	0.957	1
HSC-2	Dyrk3	0.63	0.3	0.505007	5.09389e-09	0.111408	1	2.54695e-09	0.483295	0.492	0.305	4.97087e-05	0.111408	0.526719	0.407	0.304	1
HSC-2	Maff	0.53	0.21	0.383969	5.77076e-09	0.239659	1	2.88538e-09	0.370063	0.397	0.192	5.63139e-05	0.239659	0.397875	0.531	0.435	1
HSC-2	Rock2	1.05	0.73	0.392162	7.54796e-09	0.179814	1	3.77398e-09	0.400494	0.766	0.655	7.36568e-05	0.179814	0.38383	0.84	0.913	1
HSC-2	Selplg	0.45	0.6	-0.275797	8.15061e-09	0.468417	1	4.0753e-09	-0.286049	0.341	0.599	7.95377e-05	0.468417	-0.265545	0.556	0.652	1
HSC-2	Glul	1.21	0.96	0.458298	1.11807e-08	0.323274	1	5.59033e-09	0.403185	0.857	0.819	0.000109106	0.323274	0.51341	0.63	0.652	1
HSC-2	Atp6v0b	0.94	1.15	-0.396346	1.22481e-08	0.104493	1	6.12405e-09	-0.324771	0.754	0.887	0.000119523	0.104493	-0.467921	0.716	0.957	1
HSC-2	Muc13	0.89	0.6	0.474043	1.27683e-08	0.0395603	1	6.38417e-09	0.436411	0.698	0.514	0.0001246	0.0395603	0.511674	0.63	0.478	1
HSC-2	Casp4	0.48	0.21	0.339568	1.30172e-08	0.55135	1	6.50859e-09	0.348377	0.409	0.212	0.000127028	0.55135	0.330759	0.346	0.304	1
HSC-2	Cntrl	0.22	0.37	-0.344751	1.40151e-08	0.00280201	1	7.00757e-09	-0.299093	0.151	0.364	0.000136767	0.00280201	-0.390409	0.358	0.696	1
HSC-2	Tia1	0.47	0.65	-0.358039	1.82724e-08	0.143425	1	9.13618e-09	-0.339004	0.381	0.616	0.000178311	0.143425	-0.377074	0.568	0.739	1
HSC-2	Aplp2	0.95	0.66	0.334273	2.0939e-08	0.639539	1	1.04695e-08	0.418406	0.722	0.607	0.000204333	0.639539	0.250141	0.691	0.739	1
HSC-2	Selenow	1.77	1.67	0.316501	2.78604e-08	0.226333	1	1.39302e-08	0.276884	0.984	0.989	0.000271875	0.226333	0.356118	0.827	0.783	1
HSC-2	Csrnp1	0.95	0.55	0.515435	3.72541e-08	0.0753846	1	1.86271e-08	0.431262	0.667	0.523	0.000363545	0.0753846	0.599607	0.716	0.652	1
HSC-2	Gstp1	0.77	0.59	0.335428	3.90777e-08	0.237842	1	1.95388e-08	0.362356	0.722	0.624	0.000381339	0.237842	0.3085	0.37	0.304	1
HSC-2	Tap2	0.57	0.71	-0.291543	4.47787e-08	0.0326176	1	2.23894e-08	-0.313953	0.468	0.681	0.000436973	0.0326176	-0.269133	0.531	0.783	1
HSC-2	Psma1	0.69	0.93	-0.503927	4.76279e-08	3.9979e-05	0.78027	2.3814e-08	-0.320158	0.643	0.785	0.000464777	3.9979e-05	-0.687697	0.568	0.87	0.78027
HSC-2	Gdi2	0.82	1.03	-0.368206	6.29743e-08	0.0119258	1	3.14872e-08	-0.333686	0.679	0.856	0.000614535	0.0119258	-0.402725	0.728	1	1
HSC-2	Igf1r	0.88	0.57	0.403255	6.48333e-08	0.221769	1	3.24166e-08	0.407428	0.694	0.551	0.000632675	0.221769	0.399081	0.667	0.652	1
HSC-2	Snrpe	1.56	1.8	-0.291362	8.24688e-08	0.135699	1	4.12344e-08	-0.25001	0.964	0.994	0.000804772	0.135699	-0.332714	0.802	0.913	1
HSC-2	Gpr171	0.38	0.53	-0.345523	1.37574e-07	0.0331196	1	6.87869e-08	-0.305817	0.262	0.497	0.00134251	0.0331196	-0.385229	0.506	0.739	1
HSC-2	Zfp704	0.22	0.36	-0.276404	1.39373e-07	0.0475688	1	6.96865e-08	-0.263503	0.175	0.384	0.00136007	0.0475688	-0.289304	0.358	0.609	1
HSC-2	Tiparp	0.89	0.43	0.42332	1.52469e-07	0.135608	1	7.62343e-08	0.426175	0.532	0.376	0.00148787	0.135608	0.420465	0.704	0.696	1
HSC-2	Galnt6	0.63	0.35	0.393493	1.89207e-07	0.305835	1	9.46033e-08	0.439721	0.536	0.362	0.00184637	0.305835	0.347264	0.395	0.348	1
HSC-2	Mcm7	0.41	0.7	-0.366408	2.16326e-07	0.0125818	1	1.08163e-07	-0.372426	0.357	0.556	0.00211101	0.0125818	-0.360391	0.309	0.609	1
HSC-2	Marcksl1	0.91	1.05	-0.387662	2.33232e-07	0.302582	1	1.16616e-07	-0.275416	0.544	0.788	0.002276	0.302582	-0.499908	0.753	0.913	1
HSC-2	Dnajc2	0.56	0.79	-0.317847	2.39697e-07	0.0363096	1	1.19848e-07	-0.30552	0.544	0.737	0.00233908	0.0363096	-0.330174	0.457	0.739	1
HSC-2	Mpl	0.83	0.64	0.314346	2.98865e-07	0.889763	1	1.49432e-07	0.341429	0.71	0.585	0.00291647	0.889763	0.287263	0.407	0.522	1
HSC-2	H1f0	0.67	0.37	0.547333	3.23372e-07	0.49037	1	1.61686e-07	0.433948	0.504	0.325	0.00315563	0.49037	0.660719	0.247	0.217	1
HSC-2	Rgs2	1.13	1.31	-0.536531	3.44593e-07	0.0529078	1	1.72297e-07	-0.486945	0.607	0.791	0.00336272	0.0529078	-0.586118	0.79	0.957	1
HSC-2	Cct2	1.13	1.28	-0.331743	3.71552e-07	0.0445666	1	1.85776e-07	-0.267995	0.798	0.941	0.00362579	0.0445666	-0.395492	0.815	0.957	1
HSC-2	Ndufa4	1.78	2.03	-0.301688	3.96661e-07	0.0720066	1	1.9833e-07	-0.28529	0.988	0.997	0.00387082	0.0720066	-0.318087	0.778	0.957	1
HSC-2	Rhoa	1.26	1.41	-0.281151	4.52093e-07	0.0519839	1	2.26046e-07	-0.252093	0.917	0.955	0.00441175	0.0519839	-0.31021	0.877	1	1
HSC-2	Pik3r1	0.9	0.64	0.429784	5.04282e-07	0.155144	1	2.52141e-07	0.374861	0.718	0.593	0.00492103	0.155144	0.484707	0.593	0.478	1
HSC-2	Nfkbiz	0.82	0.45	0.673701	6.06497e-07	0.304045	1	3.03249e-07	0.39564	0.567	0.412	0.0059185	0.304045	0.951762	0.42	0.348	1
HSC-2	Il10rb	0.24	0.42	-0.278925	1.27714e-06	0.0450169	1	6.38573e-07	-0.251611	0.238	0.446	0.012463	0.0450169	-0.30624	0.247	0.478	1
HSC-2	Dennd4a	0.81	0.37	0.27916	1.40599e-06	0.582828	1	7.02998e-07	0.285743	0.464	0.285	0.0137204	0.582828	0.272577	0.827	0.913	1
HSC-2	Alkbh1	0.39	0.58	-0.348264	1.54694e-06	0.00347891	1	7.73472e-07	-0.268185	0.349	0.554	0.0150959	0.00347891	-0.428342	0.309	0.696	1
HSC-2	Tox	0.44	0.24	0.314803	1.72612e-06	0.10352	1	8.63061e-07	0.348178	0.429	0.271	0.0168444	0.10352	0.281428	0.173	0.043	1
HSC-2	Klf9	0.91	0.55	0.348006	1.73996e-06	0.0590901	1	8.69982e-07	0.331145	0.587	0.444	0.0169794	0.0590901	0.364867	0.815	0.739	1
HSC-2	S100a1	0.73	0.55	0.305745	1.86122e-06	0.308071	1	9.30612e-07	0.335993	0.694	0.562	0.0181628	0.308071	0.275496	0.346	0.261	1
HSC-2	Nceh1	0.57	0.78	-0.324294	2.92862e-06	0.0394936	1	1.46431e-06	-0.314093	0.504	0.712	0.028579	0.0394936	-0.334494	0.395	0.696	1
HSC-2	Lgals3bp	0.52	0.31	0.37485	2.99661e-06	0.0275433	1	1.49831e-06	0.342706	0.484	0.342	0.0292425	0.0275433	0.406994	0.358	0.13	1
HSC-2	Nfkbid	0.64	0.36	0.381977	3.80019e-06	0.079136	1	1.9001e-06	0.346079	0.496	0.325	0.0370842	0.079136	0.417876	0.469	0.261	1
HSC-2	Plxnc1	0.54	0.32	0.429307	4.62623e-06	0.0169563	1	2.31312e-06	0.354619	0.468	0.328	0.0451451	0.0169563	0.503994	0.333	0.087	1
HSC-2	Hat1	0.37	0.54	-0.310677	4.98304e-06	0.0376991	1	2.49152e-06	-0.264536	0.357	0.551	0.048627	0.0376991	-0.356818	0.37	0.609	1
HSC-2	Gramd1a	0.35	0.47	-0.26977	5.12857e-06	0.00899219	1	2.56429e-06	-0.25369	0.27	0.463	0.0500472	0.00899219	-0.28585	0.432	0.739	1
HSC-2	Tes	0.45	0.51	-0.293046	8.81251e-06	0.0323377	1	4.40627e-06	-0.251407	0.29	0.48	0.0859971	0.0323377	-0.334685	0.605	0.87	1
HSC-2	Wwp2	0.38	0.17	0.306467	9.19382e-06	0.350206	1	4.59692e-06	0.276625	0.345	0.189	0.0897181	0.350206	0.336308	0.321	0.261	1
HSC-2	Ssna1	0.5	0.73	-0.332815	1.0835e-05	0.0162134	1	5.4175e-06	-0.274738	0.552	0.698	0.105733	0.0162134	-0.390893	0.346	0.609	1
HSC-2	Dst	0.55	0.3	0.363021	1.35594e-05	0.102983	1	6.77973e-06	0.303954	0.444	0.302	0.13232	0.102983	0.422089	0.556	0.435	1
HSC-2	Psmc6	0.64	0.78	-0.251937	1.74847e-05	0.235552	1	8.74239e-06	-0.251418	0.575	0.74	0.170625	0.235552	-0.252457	0.63	0.696	1
HSC-2	Crlf3	0.74	0.93	-0.404077	1.83421e-05	0.0323377	1	9.17111e-06	-0.279239	0.635	0.797	0.178993	0.0323377	-0.528914	0.617	0.826	1
HSC-2	Zfpm1	0.69	0.49	0.352828	1.93008e-05	0.108065	1	9.65045e-06	0.338055	0.615	0.494	0.188348	0.108065	0.367602	0.457	0.348	1
HSC-2	AC160336.1	2.23	2.69	-0.572932	2.00169e-05	0.159372	1	1.00085e-05	-0.445564	0.865	0.912	0.195336	0.159372	-0.7003	0.642	0.783	1
HSC-2	Zbtb20	1.17	0.77	0.414444	2.15962e-05	0.534142	1	1.07981e-05	0.367322	0.722	0.655	0.210747	0.534142	0.461565	0.778	0.826	1
HSC-2	Paics	0.68	0.91	-0.306847	2.33038e-05	0.0815833	1	1.1652e-05	-0.276401	0.631	0.78	0.227412	0.0815833	-0.337294	0.469	0.609	1
HSC-2	Cbx1	0.84	1.07	-0.290297	2.34547e-05	0.189805	1	1.17274e-05	-0.277771	0.778	0.839	0.228884	0.189805	-0.302823	0.531	0.652	1
HSC-2	Tpr	0.98	1.15	-0.342925	2.35713e-05	0.0289599	1	1.17857e-05	-0.262281	0.758	0.89	0.230021	0.0289599	-0.42357	0.778	0.957	1
HSC-2	Camk1	0.6	0.42	0.329515	2.90365e-05	0.0820935	1	1.45184e-05	0.291773	0.579	0.441	0.283355	0.0820935	0.367257	0.42	0.217	1
HSC-2	Stap1	0.58	0.78	-0.430682	3.27272e-05	0.00376964	1	1.63637e-05	-0.271765	0.512	0.701	0.319371	0.00376964	-0.589599	0.407	0.739	1
HSC-2	St8sia4	0.39	0.52	-0.298653	3.70976e-05	0.0216843	1	1.8549e-05	-0.263729	0.282	0.48	0.36202	0.0216843	-0.333577	0.37	0.696	1
HSC-2	Trib1	0.54	0.19	0.400382	4.2251e-05	0.039801	1	2.11257e-05	0.289968	0.302	0.172	0.41231	0.039801	0.510796	0.679	0.478	1
HSC-2	Myof	0.49	0.31	0.305665	4.24323e-05	0.214717	1	2.12164e-05	0.326047	0.468	0.336	0.41408	0.214717	0.285283	0.185	0.087	1
HSC-2	Grb10	0.41	0.2	0.29966	4.30848e-05	0.385746	1	2.15426e-05	0.263308	0.349	0.201	0.420447	0.385746	0.336013	0.358	0.304	1
HSC-2	Slc38a2	1.68	1.25	0.319785	5.42258e-05	0.252819	1	2.71132e-05	0.361079	0.885	0.842	0.529169	0.252819	0.278491	0.963	1	1
HSC-2	H2afz	2.07	2.25	-0.313977	6.42913e-05	0.103284	1	3.21462e-05	-0.285105	0.984	0.997	0.627397	0.103284	-0.34285	0.975	0.957	1
HSC-2	Vamp5	1.25	1.17	0.386814	6.65034e-05	0.0248757	1	3.32523e-05	0.289722	0.925	0.887	0.648985	0.0248757	0.483907	0.383	0.174	1
HSC-2	Sbno2	0.63	0.25	0.384935	7.3689e-05	0.12012	1	3.68452e-05	0.32677	0.369	0.24	0.719108	0.12012	0.443099	0.716	0.783	1
HSC-2	Bcl2	0.4	0.23	0.27811	7.93659e-05	0.234152	1	3.96837e-05	0.267788	0.397	0.274	0.774507	0.234152	0.288432	0.272	0.174	1
HSC-2	Hmgn2	1.33	1.62	-0.505676	8.17366e-05	0.00421	1	4.08692e-05	-0.31344	0.865	0.941	0.797643	0.00421	-0.697912	0.654	0.913	1
HSC-2	Ccnt1	0.9	0.49	0.374854	8.32518e-05	0.2127	1	4.16268e-05	0.314976	0.552	0.455	0.81243	0.2127	0.434732	0.728	0.87	1
HSC-2	Top2a	0.2	0.32	-0.294794	0.000111959	0.214519	1	5.59812e-05	-0.276943	0.071	0.186	1	0.214519	-0.312646	0.222	0.348	1
HSC-2	Dnajb1	1.37	1.05	0.597631	0.000134562	0.00596362	1	6.72832e-05	0.43984	0.837	0.771	1	0.00596362	0.755422	0.778	0.609	1
HSC-2	Mctp1	0.49	0.31	0.286407	0.000236139	0.558906	1	0.000118077	0.280755	0.452	0.339	1	0.558906	0.292059	0.309	0.304	1
HSC-2	Prkca	0.42	0.25	0.288337	0.00116434	0.281484	1	0.000582341	0.300113	0.373	0.266	1	0.281484	0.276561	0.247	0.174	1
HSC-2	Arhgap31	0.68	0.46	0.419732	0.00116587	0.0637625	1	0.000583106	0.304693	0.552	0.466	1	0.0637625	0.534771	0.481	0.261	1
HSC-2	Neat1	1.72	0.94	0.494549	0.00126777	0.10164	1	0.000634085	0.390821	0.702	0.638	1	0.10164	0.598278	0.975	1	1
HSC-2	Adgre5	0.56	0.35	0.276158	0.00136856	0.725334	1	0.000684516	0.253945	0.452	0.345	1	0.725334	0.298371	0.444	0.478	1
HSC-2	Ctsb	0.7	0.5	0.388654	0.00167864	0.012165	1	0.000839671	0.284475	0.603	0.542	1	0.012165	0.492832	0.593	0.391	1
HSC-2	Per1	0.59	0.27	0.318745	0.00261968	0.196922	1	0.0013107	0.284442	0.377	0.271	1	0.196922	0.353047	0.654	0.609	1
HSC-2	Skil	1.16	0.52	0.291329	0.00403307	0.380343	1	0.00201857	0.250272	0.409	0.325	1	0.380343	0.332386	0.951	0.957	1
HSC-2	Hist1h2ae	0.35	0.67	-0.415622	0.00513113	0.324326	1	0.00256887	-0.471391	0.302	0.407	1	0.324326	-0.359852	0.235	0.348	1
HSC-2	Atf3	1.04	0.42	0.572565	0.0132832	0.0439356	1	0.0439356	0.255451	0.234	0.172	1	0.00666381	0.889679	0.802	0.609	1
HSC-2	Gem	0.8	0.55	0.572002	0.0142078	0.0131564	1	0.0131564	0.297874	0.492	0.435	1	0.00712933	0.84613	0.519	0.217	1
HSC-2	Ccl4	0.76	1.14	-1.13586	0.0403382	0.16197	1	0.0203767	-0.493075	0.452	0.545	1	0.16197	-1.77865	0.395	0.522	1
HSC-3	Nupr1	1.23	0.26	1.38625	1.24667e-31	0.568544	1	6.23334e-32	2.24243	0.761	0.061	1.21656e-27	0.568544	0.530083	0.459	0.473	1
HSC-3	Mt1	0.68	0.14	0.912038	2.83585e-20	0.00206696	1	1.41792e-20	1.35509	0.676	0.139	2.76736e-16	0.00206696	0.468987	0.345	0.127	1
HSC-3	Selp	0.56	0.04	0.743884	7.83e-20	0.000493576	1	3.915e-20	0.859965	0.493	0.028	7.6409e-16	0.000493576	0.627803	0.32	0.091	1
HSC-3	Plscr2	0.44	0.06	0.60749	8.55121e-18	0.00425762	1	4.27561e-18	0.854062	0.507	0.05	8.3447e-14	0.00425762	0.360919	0.247	0.073	1
HSC-3	Prtn3	1.77	1.76	0.625108	1.16392e-16	0.0821115	1	5.8196e-17	0.904931	1	0.983	1.13581e-12	0.0821115	0.345286	0.794	0.673	1
HSC-3	Nr4a2	1.54	0.57	1.13325	3.65363e-15	3.50641e-07	0.00684346	1.82682e-15	1.18084	0.803	0.344	3.5654e-11	3.50641e-07	1.08567	0.83	0.582	0.00684346
HSC-3	Clec1a	0.43	0.15	0.531369	1.52438e-12	0.0101163	1	7.62192e-13	0.718878	0.549	0.133	1.48757e-08	0.0101163	0.34386	0.242	0.091	1
HSC-3	Gm47283	0.97	1.52	-0.798254	1.18327e-10	8.53047e-06	0.166489	5.91637e-11	-0.84463	0.718	0.917	1.1547e-06	8.53047e-06	-0.751877	0.696	0.891	0.166489
HSC-3	Cd74	2.87	2.08	0.648826	5.10648e-10	0.0545329	1	0.0545329	0.332392	0.986	0.994	1	2.55324e-10	0.96526	1	0.964	4.98316e-06
HSC-3	Nr4a1	1.92	0.96	1.25967	1.32784e-09	7.78583e-10	1.51956e-05	6.63918e-10	1.05747	0.859	0.606	1.29577e-05	7.78583e-10	1.46187	0.856	0.564	1.51956e-05
HSC-3	Jund	2.61	2.49	0.863802	1.46822e-09	3.32208e-08	0.000648371	3.32208e-08	0.693719	1	0.994	0.000648371	7.34112e-10	1.03388	0.959	0.945	1.43277e-05
HSC-3	Aldh1a1	0.47	0.15	0.423023	1.6588e-09	0.0435199	1	8.29398e-10	0.553651	0.408	0.083	1.61874e-05	0.0435199	0.292395	0.33	0.2	1
HSC-3	H2-Aa	1.96	1.31	0.581394	1.70207e-09	0.00164525	1	0.00164525	0.340594	0.93	0.894	1	8.51037e-10	0.822195	0.985	0.891	1.66097e-05
HSC-3	S100a6	1.11	0.7	0.777603	2.65721e-09	0.0911104	1	1.32861e-09	1.28346	0.789	0.594	2.59304e-05	0.0911104	0.271749	0.531	0.455	1
HSC-3	Cpne8	0.31	0.12	0.380619	1.02521e-08	0.0322195	1	5.12604e-09	0.497057	0.451	0.122	0.000100045	0.0322195	0.264182	0.186	0.073	1
HSC-3	mt-Co1	4.83	4.4	0.262821	1.25515e-08	0.000217353	1	6.27573e-09	0.26234	1	1	0.000122483	0.000217353	0.263301	1	1	1
HSC-3	Cd47	1.63	1.9	-0.43035	4.7963e-08	0.00245375	1	2.39815e-08	-0.54287	0.958	0.994	0.000468047	0.00245375	-0.317829	0.943	0.964	1
HSC-3	Zfp608	0.29	0.71	-0.494201	9.11708e-08	0.00767213	1	0.00767213	-0.356997	0.38	0.589	1	4.55854e-08	-0.631405	0.18	0.545	0.00088969
HSC-3	Spi1	1.18	1.09	-0.481293	1.10716e-07	0.0124525	1	5.53582e-08	-0.625859	0.408	0.756	0.00108043	0.0124525	-0.336726	0.851	0.945	1
HSC-3	Npm1	2.5	2.87	-0.346196	1.26966e-07	0.00038912	1	6.34828e-08	-0.353205	1	1	0.00123899	0.00038912	-0.339187	0.99	1	1
HSC-3	Cd9	1.63	0.99	0.439196	1.2744e-07	0.0851955	1	6.372e-08	0.59958	0.831	0.644	0.00124362	0.0851955	0.278812	0.954	0.927	1
HSC-3	Tm4sf1	0.71	0.05	0.631301	1.44704e-07	0.00379769	1	7.2352e-08	0.345392	0.155	0	0.00141209	0.00379769	0.91721	0.32	0.127	1
HSC-3	Gimap1	0.6	1.3	-0.513988	6.99006e-07	0.00682749	1	3.49503e-07	-0.546443	0.775	0.972	0.00682125	0.00682749	-0.481532	0.33	0.545	1
HSC-3	Sat1	0.98	0.47	0.569776	7.39115e-07	0.0760767	1	3.69558e-07	0.758127	0.648	0.372	0.00721266	0.0760767	0.381426	0.644	0.582	1
HSC-3	Lax1	0.11	0.31	-0.352872	1.00616e-06	3.21047e-05	0.626588	3.21047e-05	-0.326773	0.056	0.306	0.626588	5.0308e-07	-0.378971	0.113	0.418	0.00981862
HSC-3	Vmp1	1.46	0.65	0.671034	1.71682e-06	1.76736e-06	0.0344935	8.58408e-07	0.617931	0.704	0.506	0.0167535	1.76736e-06	0.724137	0.897	0.782	0.0344935
HSC-3	Zfp36	1.63	1.39	0.625141	2.46496e-06	0.000692127	1	1.23248e-06	0.539163	0.986	0.867	0.0240544	0.000692127	0.711119	0.845	0.836	1
HSC-3	Ly6e	1.88	1.42	0.477162	2.47495e-06	0.00128793	1	1.23748e-06	0.560024	0.986	0.917	0.0241519	0.00128793	0.3943	0.99	0.891	1
HSC-3	Phf14	0.41	0.69	-0.390293	2.47809e-06	0.0402804	1	1.23904e-06	-0.528994	0.338	0.678	0.0241824	0.0402804	-0.251591	0.376	0.545	1
HSC-3	Ier2	1.62	1.67	0.515419	4.18992e-06	0.00659632	1	2.09496e-06	0.682198	0.986	0.933	0.0408874	0.00659632	0.34864	0.835	0.8	1
HSC-3	Fosb	1.23	1.4	0.610744	4.68393e-06	0.0380137	1	0.0380137	0.402994	0.845	0.744	1	2.34197e-06	0.818493	0.562	0.2	0.0457081
HSC-3	Snx20	0.22	0.3	-0.332009	6.60217e-06	0.000281813	1	0.000281813	-0.257209	0.028	0.217	1	3.30109e-06	-0.406808	0.206	0.545	0.0644274
HSC-3	Junb	2.2	2.01	0.781164	6.72917e-06	1.85968e-05	0.362954	1.85968e-05	0.770162	0.944	0.928	0.362954	3.36459e-06	0.792166	0.902	0.836	0.0656667
HSC-3	Ucp2	0.97	1.11	-0.386685	9.69616e-06	0.0527038	1	4.84809e-06	-0.491133	0.521	0.811	0.0946202	0.0527038	-0.282236	0.763	0.873	1
HSC-3	Hlf	1.15	1.62	-0.542004	1.33529e-05	0.036537	1	0.036537	-0.275414	0.873	0.95	1	6.67648e-06	-0.808593	0.655	0.891	0.130305
HSC-3	Rac2	0.82	1.25	-0.367436	1.98815e-05	0.00841298	1	9.94081e-06	-0.459857	0.789	0.95	0.194015	0.00841298	-0.275015	0.629	0.745	1
HSC-3	Hnrnpf	1.68	1.9	-0.35076	2.77172e-05	0.000122372	1	1.38587e-05	-0.351886	0.986	0.978	0.27048	0.000122372	-0.349634	0.943	0.982	1
HSC-3	H2-Q7	2.13	1.6	0.393445	2.8145e-05	0.00514201	1	0.00514201	0.293148	0.986	0.967	1	1.40726e-05	0.493741	0.99	1	0.274654
HSC-3	Jun	1.62	1.85	0.556569	3.80532e-05	0.137634	1	1.90268e-05	0.675591	0.944	0.861	0.371345	0.137634	0.437547	0.495	0.436	1
HSC-3	Cpne2	1.07	0.72	0.399665	4.51402e-05	0.019594	1	2.25703e-05	0.412481	0.817	0.644	0.440505	0.019594	0.386848	0.773	0.655	1
HSC-3	Kdm6b	0.8	0.37	0.45439	5.95152e-05	0.11655	1	0.11655	0.267531	0.423	0.372	1	2.9758e-05	0.641249	0.639	0.382	0.580788
HSC-3	Myl10	1.4	1.24	-0.597029	8.44593e-05	0.00125755	1	0.00125755	-0.445309	0.31	0.522	1	4.22306e-05	-0.74875	0.83	0.927	0.824214
HSC-3	Muc13	0.65	0.47	0.369021	8.79568e-05	0.211935	1	4.39794e-05	0.39024	0.676	0.406	0.858345	0.211935	0.347801	0.418	0.382	1
HSC-3	Hmgn2	1.14	1.64	-0.396577	0.000108925	0.0254823	1	0.0254823	-0.321205	0.887	0.928	1	5.44639e-05	-0.471949	0.727	0.891	1
HSC-3	Alcam	0.61	0.35	0.467457	0.000140168	0.0478281	1	7.00864e-05	0.621157	0.563	0.383	1	0.0478281	0.313756	0.433	0.327	1
HSC-3	mt-Nd1	2.87	2.37	0.33524	0.00014154	0.00426575	1	0.00426575	0.289289	1	1	1	7.07725e-05	0.381191	1	0.982	1
HSC-3	Pbx3	0.33	0.09	0.308629	0.00014839	0.130978	1	7.4198e-05	0.355678	0.254	0.078	1	0.130978	0.261579	0.242	0.164	1
HSC-3	S100a11	1.31	1.55	-0.38022	0.000154042	9.90666e-05	1	9.90666e-05	-0.347268	0.901	0.956	1	7.7024e-05	-0.413172	0.851	0.945	1
HSC-3	Zfp207	0.67	0.73	-0.341579	0.00020065	0.00340976	1	0.00010033	-0.370581	0.366	0.656	1	0.00340976	-0.312577	0.639	0.873	1
HSC-3	Btg2	0.98	0.57	0.582514	0.000205027	0.0295944	1	0.000102519	0.815589	0.577	0.389	1	0.0295944	0.349439	0.665	0.564	1
HSC-3	Fos	2.37	2.93	0.424517	0.000251581	0.440679	1	0.000125798	0.585609	1	0.994	1	0.440679	0.263424	0.124	0.091	1
HSC-3	Tnfaip2	0.59	0.26	0.383427	0.000256263	0.141712	1	0.000128139	0.463237	0.408	0.194	1	0.141712	0.303617	0.397	0.309	1
HSC-3	Lgals3bp	0.5	0.34	0.326977	0.000258121	0.0184499	1	0.000129069	0.366721	0.592	0.367	1	0.0184499	0.287232	0.397	0.236	1
HSC-3	Mrpl33	0.7	1.12	-0.311207	0.000329538	0.00329508	1	0.000164782	-0.344352	0.803	0.922	1	0.00329508	-0.278063	0.505	0.745	1
HSC-3	Rgs1	1.56	1.64	-0.524142	0.000464748	0.00234258	1	0.00234258	-0.518869	0.662	0.789	1	0.000232401	-0.529414	0.768	0.891	1
HSC-3	Cdkn1a	1.76	0.85	0.400305	0.000570705	0.530041	1	0.530041	0.287929	0.31	0.3	1	0.000285393	0.512681	0.938	0.982	1
HSC-3	Phf5a	0.5	0.67	-0.31988	0.000606013	0.00339888	1	0.00339888	-0.283426	0.437	0.628	1	0.000303052	-0.356335	0.448	0.727	1
HSC-3	Procr	1.29	0.81	0.520224	0.00100577	0.00391395	1	0.00391395	0.2907	0.761	0.661	1	0.000503011	0.749749	0.768	0.618	1
HSC-3	Rpa3	0.17	0.5	-0.286376	0.00142446	0.00201798	1	0.00201798	-0.286531	0.324	0.572	1	0.000712486	-0.286222	0.098	0.273	1
HSC-3	Cebpb	1.5	1.21	0.442415	0.00152333	0.413485	1	0.000761954	0.510501	0.901	0.761	1	0.413485	0.37433	0.778	0.873	1
HSC-3	Hk2	0.6	0.43	0.528809	0.00155297	0.0353626	1	0.000776785	0.760744	0.62	0.467	1	0.0353626	0.296874	0.309	0.182	1
HSC-3	Adgrg1	1.9	1.64	0.294927	0.00177876	0.0597843	1	0.000889777	0.306159	0.944	0.95	1	0.0597843	0.283696	0.979	1	1
HSC-3	Hilpda	0.49	0.32	0.360434	0.00212725	0.317106	1	0.317106	0.286264	0.408	0.378	1	0.00106419	0.434604	0.381	0.164	1
HSC-3	Coq10b	1.03	0.57	0.403175	0.00214076	0.0107332	1	0.0107332	0.381225	0.549	0.5	1	0.00107096	0.425126	0.809	0.655	1
HSC-3	Hhex	0.3	0.73	-0.287428	0.00253662	0.00972763	1	0.00972763	-0.289893	0.549	0.733	1	0.00126912	-0.284963	0.144	0.327	1
HSC-3	Wfdc17	0.24	0.76	-0.561705	0.00273965	0.824857	1	0.00137076	-0.726629	0.141	0.35	1	0.824857	-0.396782	0.18	0.182	1
HSC-3	Eif2s1	0.59	0.75	-0.338557	0.00301825	0.0022582	1	0.00151026	-0.297776	0.451	0.678	1	0.0022582	-0.379338	0.541	0.745	1
HSC-3	Nmi	0.28	0.43	-0.272744	0.00424459	0.0794806	1	0.00212455	-0.272976	0.211	0.428	1	0.0794806	-0.272513	0.258	0.364	1
HSC-3	Anxa7	0.74	0.41	0.32191	0.00584134	0.0221847	1	0.00292495	0.275329	0.577	0.394	1	0.0221847	0.36849	0.603	0.527	1
HSC-3	Cbx1	0.72	1.04	-0.293079	0.0066434	0.0179173	1	0.00332723	-0.321326	0.761	0.844	1	0.0179173	-0.264833	0.567	0.727	1
HSC-3	Eif1a	1.01	0.76	0.316279	0.00734253	0.0130047	1	0.00367803	0.323482	0.761	0.678	1	0.0130047	0.309077	0.758	0.691	1
HSC-3	Baz1b	0.49	0.52	-0.271629	0.00751864	0.0133094	1	0.0133094	-0.278482	0.254	0.417	1	0.00376641	-0.264776	0.418	0.691	1
HSC-3	Neat1	2.11	1.13	0.404144	0.00756471	0.00498521	1	0.00498521	0.334171	0.704	0.539	1	0.00378954	0.474116	0.974	0.982	1
HSC-3	Diaph1	1.17	0.77	0.316394	0.00823349	0.0120299	1	0.00412525	0.352981	0.718	0.617	1	0.0120299	0.279808	0.892	0.764	1
HSC-3	Btg1	1.19	1.01	0.310156	0.00932358	0.0902447	1	0.0902447	0.326187	0.789	0.789	1	0.00467271	0.294126	0.799	0.709	1
HSC-3	Zfp422	0.39	0.67	-0.316209	0.00959788	0.00969122	1	0.00481051	-0.292892	0.465	0.667	1	0.00969122	-0.339526	0.351	0.545	1
HSC-3	Cux1	1.11	1.01	-0.340583	0.0139414	0.0105411	1	0.0105411	-0.282446	0.535	0.733	1	0.00699519	-0.398721	0.866	0.927	1
HSC-3	Cd24a	1.15	1.02	0.343213	0.0143889	0.0273603	1	0.0072205	0.399451	0.845	0.817	1	0.0273603	0.286975	0.732	0.6	1
HSC-3	Trib1	0.55	0.21	0.301217	0.0152511	0.0297963	1	0.0297963	0.250066	0.268	0.161	1	0.00765486	0.352369	0.515	0.345	1
HSC-3	Skil	1.97	0.99	0.337086	0.0166855	0.321991	1	0.321991	0.262169	0.38	0.367	1	0.00837782	0.412002	0.964	0.964	1
HSC-3	Sdcbp	1.34	1.08	0.293156	0.0228099	0.0129004	1	0.0114708	0.270752	0.901	0.817	1	0.0129004	0.31556	0.892	0.873	1
HSC-3	Klf2	0.94	1.42	0.271258	0.0320839	0.314857	1	0.314857	0.279158	0.775	0.806	1	0.0161727	0.263357	0.18	0.055	1
HSC-3	Tsc22d1	2.62	1.94	0.261602	0.0348416	0.117178	1	0.117178	0.261503	0.915	0.933	1	0.0175752	0.261701	1	1	1
HSC-3	Zfpm1	0.54	0.45	0.267426	0.0421289	0.0420524	1	0.0212911	0.272978	0.535	0.461	1	0.0420524	0.261873	0.412	0.273	1
MPP1	Plac8	1.08	1.78	-1.27473	1.11173e-11	0.00318376	1	5.55866e-12	-1.99334	0.125	0.861	1.08488e-07	0.00318376	-0.556122	0.549	0.719	1
MPP1	Nr4a1	2.38	1.19	1.5328	1.78203e-10	3.30675e-05	0.645379	3.30675e-05	1.47305	0.8	0.658	0.645379	8.91014e-11	1.59255	0.896	0.766	1.73899e-06
MPP1	Mt1	0.59	0.05	0.983672	2.63802e-10	0.00700401	1	1.31901e-10	1.52089	0.525	0.038	2.57431e-06	0.00700401	0.446458	0.229	0.078	1
MPP1	Junb	2.21	1.62	1.29676	9.45179e-10	1.34417e-09	2.62342e-05	1.34417e-09	1.27641	0.95	0.937	2.62342e-05	4.7259e-10	1.31711	0.854	0.625	9.22353e-06
MPP1	Jund	2.44	1.96	1.07148	1.42043e-09	1.08661e-05	0.212073	1.08661e-05	1.24231	0.975	0.962	0.212073	7.10214e-10	0.900663	0.924	0.828	1.38612e-05
MPP1	Egr1	1.67	1.3	1.0513	7.38426e-09	0.00709227	1	3.69213e-09	1.75387	0.95	0.848	7.20593e-05	0.00709227	0.348729	0.236	0.078	1
MPP1	Fosb	1.66	1.3	1.07737	1.99856e-08	0.0510777	1	0.0510777	0.835961	0.725	0.759	1	9.99279e-09	1.31877	0.667	0.297	0.000195029
MPP1	mt-Co3	4.98	4.42	0.464443	4.88462e-08	2.32898e-06	0.0454548	2.32898e-06	0.563454	1	1	0.0454548	2.44231e-08	0.365432	0.986	1	0.000476665
MPP1	Nr4a2	1.73	0.6	1.60634	7.81288e-08	2.563e-07	0.0050022	3.90644e-08	1.93864	0.675	0.304	0.00076242	2.563e-07	1.27404	0.736	0.438	0.0050022
MPP1	Malat1	6.05	5.57	0.587461	8.41132e-08	0.019027	1	4.20566e-08	0.821927	1	1	0.000820819	0.019027	0.352995	0.993	1	1
MPP1	Cd52	0.59	1.11	-0.691056	2.81957e-07	0.0553076	1	1.40978e-07	-1.13028	0.225	0.772	0.00275147	0.0553076	-0.251836	0.333	0.484	1
MPP1	Gmfg	0.92	1.49	-0.69475	9.67564e-07	0.000811948	1	4.83782e-07	-0.920142	0.65	0.924	0.00944197	0.000811948	-0.469358	0.5	0.734	1
MPP1	Npm1	2.29	2.69	-0.407232	1.50288e-06	0.00362422	1	7.51441e-07	-0.547398	1	1	0.0146659	0.00362422	-0.267066	0.875	0.969	1
MPP1	Plscr2	0.39	0.03	0.55414	2.3613e-06	0.00657865	1	1.18065e-06	0.689562	0.275	0	0.0230427	0.00657865	0.418717	0.167	0.031	1
MPP1	Aldh1a1	0.39	0.07	0.56561	2.55364e-06	0.035586	1	1.27682e-06	0.75816	0.35	0.025	0.0249197	0.035586	0.373059	0.167	0.062	1
MPP1	Cd74	1	0.25	0.904848	2.96164e-06	0.342021	1	0.342021	0.460159	0.325	0.278	1	1.48082e-06	1.34954	0.417	0.094	0.0289012
MPP1	Gm47283	1.3	1.7	-0.621307	4.17683e-06	0.0053566	1	0.0053566	-0.524817	0.625	0.886	1	2.08842e-06	-0.717796	0.688	0.891	0.0407596
MPP1	Naca	2.27	2.74	-0.405351	7.22379e-06	0.0141263	1	3.6119e-06	-0.49395	1	1	0.0704935	0.0141263	-0.316752	0.917	0.953	1
MPP1	Hhex	0.27	0.78	-0.540483	7.23388e-06	0.00739737	1	0.00739737	-0.466537	0.475	0.759	1	3.61694e-06	-0.614429	0.111	0.375	0.0705919
MPP1	Rpl22	2.67	3.1	-0.355434	1.26983e-05	0.0145378	1	6.34917e-06	-0.396178	1	0.987	0.123917	0.0145378	-0.314691	0.951	0.969	1
MPP1	Ier2	1.58	1.26	0.961535	1.7778e-05	1.06666e-05	0.208179	1.06666e-05	1.0538	0.95	0.899	0.208179	8.88904e-06	0.869271	0.688	0.453	0.173487
MPP1	Ahnak	1.51	0.66	0.605888	2.32023e-05	0.484886	1	0.484886	0.292529	0.2	0.165	1	1.16012e-05	0.919247	0.729	0.5	0.226421
MPP1	Cux1	1.48	1.62	-0.570868	2.68866e-05	0.000260114	1	0.000260114	-0.575681	0.525	0.873	1	1.34434e-05	-0.566054	0.806	0.953	0.262375
MPP1	Rps26	2.91	3.33	-0.407996	2.92313e-05	0.00162583	1	1.46157e-05	-0.450429	1	0.987	0.285255	0.00162583	-0.365563	0.979	0.969	1
MPP1	Ybx1	1.51	1.88	-0.434812	3.5819e-05	0.189925	1	1.79097e-05	-0.602405	0.9	1	0.349543	0.189925	-0.267219	0.722	0.844	1
MPP1	Rpl28	3.34	3.7	-0.33395	4.27499e-05	0.00144177	1	2.13752e-05	-0.373634	0.975	1	0.41718	0.00144177	-0.294265	1	1	1
MPP1	Rpl39	3.45	3.94	-0.362965	5.65184e-05	0.000442932	1	0.000442932	-0.30093	1	1	1	2.82596e-05	-0.425	0.993	1	0.551543
MPP1	Atf3	0.9	0.18	0.734888	6.07179e-05	0.00310417	1	0.00310417	0.534532	0.175	0.025	1	3.03594e-05	0.935243	0.507	0.234	0.592525
MPP1	Atp5g2	1.55	1.98	-0.361571	6.20553e-05	0.0496869	1	3.10281e-05	-0.466868	0.925	0.975	0.605576	0.0496869	-0.256273	0.722	0.828	1
MPP1	S100a6	1.03	0.6	0.831481	6.38308e-05	0.335789	1	3.19159e-05	1.32337	0.725	0.456	0.622903	0.335789	0.339586	0.347	0.281	1
MPP1	Ing4	0.57	0.7	-0.312845	6.98438e-05	0.00734038	1	0.00734038	-0.269014	0.275	0.608	1	3.49225e-05	-0.356676	0.333	0.688	0.681583
MPP1	Btg2	1.43	0.85	1.06843	7.67483e-05	0.00154055	1	3.83749e-05	1.31102	0.85	0.633	0.748963	0.00154055	0.82583	0.625	0.484	1
MPP1	Gdi2	1.15	1.28	-0.411391	9.32113e-05	0.0750831	1	4.66067e-05	-0.553508	0.5	0.937	0.909623	0.0750831	-0.269273	0.701	0.812	1
MPP1	Irf2bpl	0.89	0.38	0.482735	9.6559e-05	0.0159265	1	4.82806e-05	0.47695	0.375	0.076	0.942293	0.0159265	0.48852	0.576	0.438	1
MPP1	Emb	0.95	1.19	-0.590188	0.00010028	0.0191376	1	5.01413e-05	-0.77825	0.475	0.785	0.978608	0.0191376	-0.402125	0.562	0.719	1
MPP1	Il10rb	0.22	0.53	-0.484177	0.000110922	0.0347804	1	5.54623e-05	-0.643319	0.125	0.519	1	0.0347804	-0.325035	0.167	0.297	1
MPP1	Hoxa9	0.57	0.82	-0.4115	0.000111672	0.361626	1	5.58374e-05	-0.54092	0.225	0.684	1	0.361626	-0.28208	0.417	0.453	1
MPP1	Sec61b	1.29	1.7	-0.444761	0.000115691	0.0503308	1	5.78472e-05	-0.585338	0.8	0.949	1	0.0503308	-0.304184	0.701	0.781	1
MPP1	Rps7	3.4	3.83	-0.365294	0.000122401	0.0013222	1	6.12026e-05	-0.314489	1	1	1	0.0013222	-0.416098	1	1	1
MPP1	Eef1b2	2.52	2.87	-0.346196	0.000131448	0.0246699	1	6.57261e-05	-0.432261	1	0.987	1	0.0246699	-0.260131	0.938	0.984	1
MPP1	Ly6e	2.14	1.64	0.645716	0.000166371	0.00123329	1	8.31887e-05	0.701258	1	0.962	1	0.00123329	0.590174	0.903	0.844	1
MPP1	Traf1	1.48	0.62	0.647683	0.000168016	0.0732543	1	0.0732543	0.39064	0.225	0.114	1	8.40115e-05	0.904725	0.757	0.625	1
MPP1	H2-K1	3.4	3.02	0.421105	0.000170331	0.000270854	1	8.51689e-05	0.500003	1	1	1	0.000270854	0.342208	0.979	0.984	1
MPP1	Cct5	0.84	1.16	-0.462167	0.000232918	0.0275213	1	0.000116466	-0.667056	0.45	0.899	1	0.0275213	-0.257277	0.486	0.656	1
MPP1	Rpl32	3.63	4.08	-0.34411	0.000246693	0.000989538	1	0.000123354	-0.310165	1	1	1	0.000989538	-0.378056	0.993	1	1
MPP1	Atp8a1	0.67	0.34	0.594291	0.000287202	0.239647	1	0.000143611	0.91642	0.6	0.367	1	0.239647	0.272161	0.34	0.266	1
MPP1	Tie1	0.56	0.25	0.465463	0.000301273	0.121962	1	0.000150648	0.626191	0.45	0.139	1	0.121962	0.304735	0.333	0.25	1
MPP1	Cd27	0.78	1.13	-0.438732	0.000303228	0.105724	1	0.000151625	-0.569512	0.525	0.899	1	0.105724	-0.307953	0.465	0.594	1
MPP1	Rps2	3.1	3.63	-0.420041	0.000331432	0.0117026	1	0.00016573	-0.457883	1	1	1	0.0117026	-0.382198	0.979	0.969	1
MPP1	Gpr171	0.89	0.94	-0.445604	0.000331451	0.0188689	1	0.000165739	-0.505309	0.15	0.544	1	0.0188689	-0.3859	0.514	0.672	1
MPP1	Plaur	1.16	0.52	0.48002	0.000332636	0.904108	1	0.904108	0.291301	0.175	0.19	1	0.000166332	0.668738	0.694	0.438	1
MPP1	Anp32b	1.48	1.92	-0.473024	0.000395891	0.0184637	1	0.000197965	-0.511118	0.9	0.962	1	0.0184637	-0.43493	0.708	0.859	1
MPP1	Cd47	1.74	2.1	-0.552093	0.000435372	0.000664311	1	0.000664311	-0.521752	0.825	0.987	1	0.00021771	-0.582435	0.868	0.953	1
MPP1	Vmp1	1.71	0.94	0.786624	0.000467675	0.000288523	1	0.000288523	0.861167	0.675	0.506	1	0.000233865	0.712081	0.854	0.672	1
MPP1	Arhgap18	0.86	0.95	-0.427002	0.000471773	0.00629299	1	0.000235914	-0.405355	0.15	0.557	1	0.00629299	-0.448649	0.556	0.75	1
MPP1	Skil	2.43	1.6	0.435193	0.00049107	0.253664	1	0.253664	0.272724	0.4	0.342	1	0.000245565	0.597661	0.938	0.984	1
MPP1	Rabgap1l	0.59	0.89	-0.432882	0.000506046	0.00939237	1	0.000253055	-0.583727	0.425	0.785	1	0.00939237	-0.282036	0.368	0.594	1
MPP1	Wfdc17	0.31	0.83	-0.738126	0.000545069	0.147132	1	0.000272572	-0.949509	0.15	0.506	1	0.147132	-0.526744	0.167	0.25	1
MPP1	Rplp1	3.63	3.98	-0.28308	0.000589187	0.0128726	1	0.000294637	-0.297906	1	1	1	0.0128726	-0.268254	0.993	1	1
MPP1	Gm20342	0.47	0.69	-0.517489	0.000611057	0.000920178	1	0.000920178	-0.356387	0.025	0.278	1	0.000305575	-0.67859	0.361	0.609	1
MPP1	Snrnp27	0.27	0.58	-0.425713	0.000678143	0.01379	1	0.000339129	-0.45528	0.275	0.633	1	0.01379	-0.396147	0.167	0.312	1
MPP1	Rpl10	2.91	3.3	-0.407689	0.000678157	0.00540392	1	0.000339136	-0.391612	0.975	0.987	1	0.00540392	-0.423766	0.944	0.984	1
MPP1	Mast4	1.03	0.54	0.657136	0.000786469	0.0686206	1	0.000393312	0.775961	0.65	0.443	1	0.0686206	0.538311	0.535	0.469	1
MPP1	Zfp36	1.75	1.52	0.71767	0.000838267	0.0288244	1	0.000419222	0.988335	0.975	0.911	1	0.0288244	0.447006	0.715	0.656	1
MPP1	Clta	0.92	1.28	-0.424917	0.000840276	0.00637974	1	0.000420226	-0.499915	0.725	0.861	1	0.00637974	-0.349919	0.542	0.734	1
MPP1	H3f3b	3.41	3.19	0.537778	0.000852807	0.00328963	1	0.00328963	0.646777	1	1	1	0.000426495	0.428779	1	0.953	1
MPP1	Tnfaip2	0.45	0.16	0.548068	0.000881553	0.395916	1	0.000440874	0.836662	0.4	0.152	1	0.395916	0.259474	0.174	0.141	1
MPP1	Wwtr1	0.24	0.03	0.271919	0.000900151	0.0205806	1	0.000450177	0.266209	0.15	0	1	0.0205806	0.277628	0.16	0.047	1
MPP1	Rgs1	2.01	2.06	-0.713425	0.000929165	0.00108579	1	0.00108579	-0.926795	0.475	0.772	1	0.00046469	-0.500054	0.854	0.922	1
MPP1	Cebpa	0.04	0.27	-0.340177	0.000960314	0.000614794	1	0.000480272	-0.32955	0.025	0.304	1	0.000614794	-0.350804	0.035	0.172	1
MPP1	Rps13	3.12	3.55	-0.31215	0.00104809	0.021871	1	0.000524184	-0.351598	1	1	1	0.021871	-0.272703	0.979	0.969	1
MPP1	Gpr146	0.65	0.27	0.536792	0.00108568	0.0316427	1	0.000542987	0.777301	0.375	0.139	1	0.0316427	0.296283	0.417	0.281	1
MPP1	Pak2	0.98	1.2	-0.417878	0.00112539	0.00470974	1	0.00470974	-0.401024	0.55	0.823	1	0.000562851	-0.434733	0.639	0.812	1
MPP1	Nudt21	0.55	0.78	-0.407981	0.00120019	0.0323783	1	0.000600276	-0.508724	0.375	0.658	1	0.0323783	-0.307239	0.417	0.562	1
MPP1	Zc3h12a	0.57	0.23	0.50587	0.00126217	0.177827	1	0.177827	0.423723	0.325	0.253	1	0.000631286	0.588016	0.347	0.125	1
MPP1	Smad7	1.86	1.16	0.465897	0.00144422	0.959708	1	0.959708	0.315163	0.45	0.57	1	0.000722371	0.616631	0.903	0.844	1
MPP1	Borcs8	0.16	0.45	-0.388601	0.00146832	0.0239891	1	0.000734429	-0.524492	0.125	0.468	1	0.0239891	-0.25271	0.097	0.219	1
MPP1	Rab11a	0.85	0.57	0.439367	0.00159148	0.208723	1	0.000796059	0.559044	0.725	0.608	1	0.208723	0.319691	0.472	0.422	1
MPP1	H2-D1	2.86	2.59	0.326182	0.00192565	0.00323041	1	0.00323041	0.345317	1	0.987	1	0.000963287	0.307046	0.965	0.969	1
MPP1	Cyth4	0.85	0.41	0.469874	0.00203099	0.546635	1	0.546635	0.300071	0.35	0.354	1	0.00101601	0.639676	0.556	0.375	1
MPP1	Phf5a	0.44	0.67	-0.375066	0.00214852	0.0183873	1	0.00107484	-0.458228	0.3	0.671	1	0.0183873	-0.291904	0.312	0.484	1
MPP1	Jun	1.86	1.72	0.709661	0.0022704	0.0645937	1	0.00113584	1.02216	0.95	0.949	1	0.0645937	0.397165	0.632	0.531	1
MPP1	Icam1	0.95	0.39	0.544044	0.00247549	0.684462	1	0.684462	0.362717	0.275	0.278	1	0.00123851	0.725371	0.576	0.391	1
MPP1	1810037I17Rik	0.61	0.99	-0.436077	0.00265661	0.0083319	1	0.0083319	-0.41801	0.55	0.797	1	0.00132919	-0.454145	0.41	0.609	1
MPP1	Ppp1r9b	0.66	0.44	0.511174	0.00272673	0.0595622	1	0.00136429	0.71076	0.65	0.506	1	0.0595622	0.311589	0.333	0.219	1
MPP1	Sumo2	1.3	1.7	-0.392002	0.00315373	0.0189727	1	0.00157811	-0.48763	0.85	0.937	1	0.0189727	-0.296375	0.667	0.797	1
MPP1	Myl10	0.98	1.04	-0.449378	0.00329109	0.0169596	1	0.0016469	-0.337074	0.1	0.392	1	0.0169596	-0.561683	0.535	0.641	1
MPP1	Maml3	0.55	0.69	-0.406966	0.00333678	0.00734215	1	0.00166979	-0.49331	0.175	0.481	1	0.00734215	-0.320621	0.375	0.594	1
MPP1	Gpr89	0.08	0.31	-0.326449	0.00341959	0.0135807	1	0.0135807	-0.283226	0.1	0.316	1	0.00171126	-0.369672	0.035	0.156	1
MPP1	Paics	0.63	0.91	-0.403376	0.00350421	0.101594	1	0.00175364	-0.527841	0.425	0.734	1	0.101594	-0.278911	0.424	0.516	1
MPP1	Gadd45gip1	0.43	0.63	-0.328705	0.00357291	0.176563	1	0.00178805	-0.394593	0.3	0.646	1	0.176563	-0.262817	0.306	0.391	1
MPP1	Csrnp1	0.81	0.41	0.639268	0.00362309	0.00614318	1	0.00614318	0.712329	0.575	0.418	1	0.00181319	0.566207	0.438	0.25	1
MPP1	Mrpl15	0.39	0.66	-0.313037	0.00370859	0.0306205	1	0.0306205	-0.277329	0.4	0.696	1	0.00185601	-0.348745	0.222	0.453	1
MPP1	Rcsd1	0.39	0.64	-0.374744	0.00376478	0.133531	1	0.00188416	-0.441639	0.3	0.658	1	0.133531	-0.307849	0.264	0.359	1
MPP1	Cdkn1a	1.84	1.12	0.668074	0.00409423	0.0732651	1	0.0732651	0.800205	0.45	0.342	1	0.00204921	0.535943	0.882	0.812	1
MPP1	Lgals3bp	0.82	0.47	0.593675	0.00413501	0.00493374	1	0.00493374	0.611774	0.625	0.468	1	0.00206965	0.575575	0.472	0.25	1
MPP1	Hist1h1c	1.07	0.59	0.650018	0.00415559	0.820813	1	0.820813	0.488529	0.375	0.506	1	0.00207996	0.811506	0.479	0.25	1
MPP1	Trib1	0.91	0.39	0.507165	0.00450028	0.364933	1	0.364933	0.433001	0.225	0.177	1	0.00225268	0.581329	0.549	0.344	1
MPP1	Ifitm3	1.99	2.03	0.343747	0.00454387	0.144305	1	0.00227452	0.431112	0.975	0.975	1	0.144305	0.256382	0.799	0.797	1
MPP1	Rps15a	3.32	3.78	-0.327664	0.00454428	0.00579169	1	0.00227473	-0.339613	1	1	1	0.00579169	-0.315715	0.986	0.969	1
MPP1	Atp5o.1	0.55	0.87	-0.4084	0.0045766	0.0152304	1	0.00229092	-0.482238	0.475	0.772	1	0.0152304	-0.334562	0.333	0.5	1
MPP1	Vapa	0.79	1.02	-0.360706	0.00459978	0.0925825	1	0.00230254	-0.428243	0.5	0.823	1	0.0925825	-0.293168	0.521	0.609	1
MPP1	Fos	2.06	2.31	0.599984	0.00547147	0.0359565	1	0.00273949	0.829827	1	0.975	1	0.0359565	0.370142	0.167	0.062	1
MPP1	1110038F14Rik	0.23	0.49	-0.312976	0.00556424	0.00830433	1	0.002786	-0.35762	0.275	0.595	1	0.00830433	-0.268331	0.153	0.312	1
MPP1	Arhgap15	0.51	0.67	-0.339112	0.00567682	0.148542	1	0.00284245	-0.426604	0.25	0.57	1	0.148542	-0.25162	0.375	0.484	1
MPP1	Tmem147	0.34	0.61	-0.376553	0.00568806	0.083456	1	0.00284809	-0.388145	0.325	0.633	1	0.083456	-0.364961	0.25	0.359	1
MPP1	Gramd1a	0.8	0.87	-0.32304	0.00599956	0.181692	1	0.00300429	-0.348127	0.325	0.684	1	0.181692	-0.297954	0.562	0.656	1
MPP1	Sik1	0.87	0.69	0.425863	0.00600658	0.154124	1	0.154124	0.424757	0.65	0.709	1	0.00300782	0.426969	0.479	0.266	1
MPP1	Rpl29	2.43	2.81	-0.315199	0.00621993	0.0171775	1	0.00311482	-0.339588	1	0.975	1	0.0171775	-0.29081	0.931	0.922	1
MPP1	Nbea	0.27	0.04	0.347865	0.00634496	0.00769151	1	0.00317753	0.397161	0.2	0.038	1	0.00769151	0.298568	0.167	0.031	1
MPP1	Pbx3	0.32	0.06	0.392497	0.00653535	0.00433291	1	0.00327303	0.380827	0.3	0.101	1	0.00433291	0.404167	0.174	0.031	1
MPP1	Gse1	1.31	0.87	0.492861	0.00671383	0.0740712	1	0.00336257	0.730026	0.6	0.456	1	0.0740712	0.255697	0.764	0.719	1
MPP1	H2-Aa	0.74	0.18	0.587551	0.00726491	0.12029	1	0.12029	0.293675	0.25	0.139	1	0.00363908	0.881428	0.312	0.141	1
MPP1	Fam110a	0.89	0.44	0.426972	0.00763423	0.389777	1	0.389777	0.302437	0.325	0.316	1	0.00382443	0.551507	0.583	0.406	1
MPP1	Ndufa4	1.44	1.88	-0.450815	0.00781523	0.0643994	1	0.00391528	-0.53435	0.825	0.924	1	0.0643994	-0.367281	0.688	0.766	1
MPP1	Cops5	0.53	0.66	-0.286492	0.00824314	0.165351	1	0.0041301	-0.276601	0.25	0.582	1	0.165351	-0.296382	0.417	0.531	1
MPP1	Lncpint	0.77	0.38	0.354657	0.00951081	0.139041	1	0.139041	0.267711	0.35	0.241	1	0.00476677	0.441602	0.514	0.312	1
MPP1	St8sia4	0.83	0.97	-0.443032	0.00995501	0.00627481	1	0.00627481	-0.295164	0.25	0.557	1	0.00498995	-0.590901	0.465	0.656	1
MPP1	Mpl	0.94	0.59	0.658147	0.0103346	0.022379	1	0.0051807	0.796132	0.65	0.506	1	0.022379	0.520162	0.458	0.312	1
MPP1	Ccl9	0.17	0.31	-0.267553	0.010543	0.10054	1	0.00528547	-0.257678	0.05	0.278	1	0.10054	-0.277428	0.09	0.172	1
MPP1	Prdx2	1.06	1.46	-0.355797	0.0109899	0.0789102	1	0.00551015	-0.431251	0.825	0.911	1	0.0789102	-0.280343	0.556	0.672	1
MPP1	Mrpl28	0.36	0.63	-0.315288	0.0112619	0.203114	1	0.00564691	-0.329117	0.375	0.747	1	0.203114	-0.30146	0.257	0.344	1
MPP1	Tfam	0.19	0.45	-0.356209	0.0112779	0.0180998	1	0.00565495	-0.327175	0.225	0.506	1	0.0180998	-0.385243	0.16	0.297	1
MPP1	Marveld1	0.42	0.17	0.481812	0.0113112	0.0850484	1	0.00567167	0.636102	0.4	0.19	1	0.0850484	0.327523	0.167	0.078	1
MPP1	Stk16	0.28	0.54	-0.286181	0.0114469	0.0331723	1	0.0331723	-0.263798	0.4	0.646	1	0.00573992	-0.308563	0.194	0.359	1
MPP1	Dnajc2	0.64	0.88	-0.363444	0.0116123	0.0201988	1	0.0058231	-0.358526	0.4	0.759	1	0.0201988	-0.368362	0.403	0.531	1
MPP1	Prpf40a	1.05	1.08	-0.284537	0.0118895	0.0276683	1	0.00596252	-0.312587	0.4	0.722	1	0.0276683	-0.256487	0.708	0.797	1
MPP1	Slc35d1	0.52	0.15	0.388646	0.01218	0.0120754	1	0.0120754	0.266762	0.25	0.089	1	0.00610864	0.510529	0.375	0.203	1
MPP1	Arap2	0.34	0.42	-0.289079	0.0139818	0.0759333	1	0.00701551	-0.266962	0.05	0.253	1	0.0759333	-0.311195	0.292	0.391	1
MPP1	Vav3	0.65	0.77	-0.352643	0.0141363	0.00754335	1	0.00754335	-0.259505	0.225	0.544	1	0.00709331	-0.445782	0.465	0.641	1
MPP1	Cebpb	1.22	1	0.448788	0.0146217	0.103949	1	0.00733779	0.584938	0.775	0.696	1	0.103949	0.312637	0.597	0.562	1
MPP1	Pim3	0.31	0.14	0.317675	0.0148477	0.558804	1	0.558804	0.268783	0.275	0.278	1	0.00745162	0.366567	0.16	0.031	1
MPP1	Mrpl32	0.4	0.65	-0.337333	0.0149184	0.0087185	1	0.00748725	-0.404989	0.3	0.608	1	0.0087185	-0.269678	0.243	0.438	1
MPP1	Procr	1.13	0.67	0.579655	0.0151726	0.323605	1	0.00761531	0.673035	0.625	0.481	1	0.323605	0.486276	0.472	0.391	1
MPP1	Dusp1	0.98	1.15	0.404008	0.0152767	0.415611	1	0.415611	0.330352	0.8	0.886	1	0.00766774	0.477664	0.333	0.156	1
MPP1	Rsbn1l	0.95	1.16	-0.378077	0.0158314	0.0691318	1	0.0691318	-0.321274	0.65	0.797	1	0.00794726	-0.434879	0.604	0.844	1
MPP1	Ccdc174	0.55	0.69	-0.352656	0.0171846	0.0338177	1	0.0338177	-0.287657	0.275	0.494	1	0.00862955	-0.417656	0.424	0.625	1
MPP1	Pdzd8	0.65	0.72	-0.292922	0.0181275	0.0416664	1	0.0416664	-0.269823	0.225	0.443	1	0.0091052	-0.316021	0.465	0.688	1
MPP1	Rreb1	0.42	0.63	-0.388784	0.0185062	0.026012	1	0.0092963	-0.318359	0.2	0.481	1	0.026012	-0.459209	0.306	0.438	1
MPP1	Abraxas2	0.49	0.61	-0.359371	0.0190108	0.0962519	1	0.00955099	-0.368293	0.175	0.418	1	0.0962519	-0.350448	0.382	0.516	1
MPP1	1810058I24Rik	0.52	0.8	-0.363281	0.0195518	0.0232882	1	0.00982417	-0.406366	0.475	0.747	1	0.0232882	-0.320196	0.299	0.453	1
MPP1	Rheb	0.79	0.88	-0.333343	0.0202333	0.0619411	1	0.0101684	-0.40975	0.375	0.633	1	0.0619411	-0.256935	0.549	0.656	1
MPP1	Klf4	0.87	0.48	0.572441	0.0205498	0.139134	1	0.139134	0.659332	0.425	0.316	1	0.0103282	0.48555	0.458	0.312	1
MPP1	Copb1	0.67	0.79	-0.313794	0.0222814	0.0378761	1	0.0112035	-0.331136	0.3	0.608	1	0.0378761	-0.296452	0.5	0.609	1
MPP1	Arhgap45	1.16	1.22	-0.302644	0.0228167	0.0189261	1	0.0114742	-0.292507	0.475	0.785	1	0.0189261	-0.31278	0.646	0.797	1
MPP1	Zfpm1	0.8	0.53	0.5107	0.0228961	0.686624	1	0.0115144	0.6431	0.575	0.418	1	0.686624	0.3783	0.34	0.328	1
MPP1	Cenpa	0.93	0.96	-0.387996	0.0240844	0.0262673	1	0.0121156	-0.379078	0.175	0.43	1	0.0262673	-0.396913	0.556	0.688	1
MPP1	Pag1	0.57	0.61	-0.286902	0.0245877	0.284793	1	0.0123704	-0.273907	0.125	0.367	1	0.284793	-0.299896	0.458	0.516	1
MPP1	Atg2a	0.62	0.38	0.357861	0.0250074	0.93648	1	0.93648	0.25796	0.35	0.418	1	0.0125829	0.457762	0.375	0.219	1
MPP1	Tapbp	1	0.66	0.430288	0.0272063	0.0378575	1	0.013697	0.506864	0.675	0.57	1	0.0378575	0.353713	0.632	0.547	1
MPP1	Btg1	1.42	1.08	0.45574	0.0285556	0.0147826	1	0.0147826	0.562329	0.75	0.772	1	0.0143812	0.34915	0.778	0.641	1
MPP1	Tmbim1	1.3	0.73	0.428998	0.0303857	0.01656	1	0.01656	0.39736	0.4	0.203	1	0.0153101	0.460636	0.771	0.672	1
MPP1	Tinagl1	0.66	0.3	0.356294	0.031012	0.222276	1	0.0156281	0.373833	0.25	0.089	1	0.222276	0.338756	0.424	0.375	1
MPP1	Setx	0.68	0.43	0.363698	0.0311451	0.134888	1	0.0156957	0.367785	0.6	0.43	1	0.134888	0.35961	0.368	0.266	1
MPP1	Cops4	0.5	0.7	-0.379543	0.0316607	0.0255003	1	0.0159577	-0.410415	0.325	0.582	1	0.0255003	-0.34867	0.312	0.453	1
MPP1	Ptgs2	0.58	0.21	0.393767	0.0316797	0.174718	1	0.0159673	0.362369	0.225	0.076	1	0.174718	0.425166	0.215	0.141	1
MPP1	Nrgn	1.09	0.86	0.492962	0.03188	0.602222	1	0.0160691	0.677756	0.75	0.747	1	0.602222	0.308168	0.514	0.516	1
MPP1	Degs1	0.6	0.23	0.399854	0.0327254	0.051374	1	0.051374	0.30201	0.075	0.241	1	0.0164988	0.497698	0.431	0.328	1
MPP1	Maged1	0.63	0.32	0.407314	0.0336314	0.0661391	1	0.0661391	0.436705	0.375	0.253	1	0.0169595	0.377922	0.375	0.219	1
MPP1	Nars	0.69	0.81	-0.323326	0.035338	0.0190389	1	0.0178279	-0.302912	0.375	0.633	1	0.0190389	-0.34374	0.493	0.625	1
MPP1	Uba52	1.38	1.83	-0.284725	0.0355008	0.0221976	1	0.0221976	-0.296195	0.875	0.975	1	0.0179108	-0.273256	0.597	0.734	1
MPP1	BC003331	0.15	0.36	-0.28037	0.0360394	0.0327967	1	0.0181851	-0.284781	0.2	0.43	1	0.0327967	-0.275958	0.111	0.219	1
MPP1	Inpp5d	1	0.98	-0.344104	0.0361069	0.0371824	1	0.0182194	-0.401898	0.25	0.481	1	0.0371824	-0.286309	0.632	0.812	1
MPP1	Cish	0.61	0.31	0.337938	0.0365277	0.29708	1	0.29708	0.385183	0.225	0.165	1	0.0184338	0.290692	0.451	0.281	1
MPP1	Dennd4a	1.39	0.79	0.467211	0.0375549	0.165211	1	0.165211	0.37376	0.425	0.354	1	0.0189571	0.560662	0.764	0.75	1
MPP1	Sqstm1	1.39	0.82	0.48092	0.0385239	0.226633	1	0.226633	0.527208	0.4	0.38	1	0.0194511	0.434632	0.736	0.688	1
MPP1	Plec	2.23	1.57	0.516928	0.0387486	0.025962	1	0.0195657	0.669335	0.6	0.443	1	0.025962	0.36452	0.917	0.969	1
MPP1	Akap10	0.31	0.43	-0.307841	0.0398679	0.0388508	1	0.0388508	-0.258157	0.075	0.228	1	0.0201367	-0.357524	0.229	0.391	1
MPP1	Man2a2	0.77	0.45	0.391291	0.0403092	0.0268268	1	0.0203619	0.411802	0.525	0.354	1	0.0268268	0.370779	0.458	0.312	1
MPP1	Ankrd49	0.25	0.44	-0.264258	0.0454238	0.0556064	1	0.0229758	-0.273635	0.225	0.468	1	0.0556064	-0.254882	0.188	0.297	1
MPP1	Itga4	0.72	1.01	-0.463869	0.0467618	0.164336	1	0.0236608	-0.601141	0.55	0.722	1	0.164336	-0.326597	0.444	0.547	1
MPP1	Elmsan1	0.35	0.12	0.347271	0.047016	0.0582254	1	0.023791	0.357343	0.275	0.127	1	0.0582254	0.337199	0.236	0.141	1
MPP1	Mapk6	1.18	0.7	0.352317	0.0472149	0.725899	1	0.725899	0.315518	0.275	0.354	1	0.0238929	0.389115	0.722	0.672	1
MPP1	Cldnd1	0.9	0.53	0.480067	0.0486436	0.253587	1	0.253587	0.470389	0.5	0.443	1	0.024625	0.489745	0.583	0.5	1
MPP1	Atxn7l3b	1.24	1.06	0.357828	0.048853	0.107747	1	0.107747	0.27127	0.825	0.873	1	0.0247324	0.444386	0.708	0.609	1
MPP1	Rhof	0.47	0.17	0.36744	0.0499838	0.379811	1	0.379811	0.316947	0.175	0.127	1	0.0253123	0.417933	0.285	0.156	1
MPP2	Clca3a1	0.41	0.05	0.610922	8.56895e-32	0.00201988	1	4.28448e-32	0.935993	0.49	0.033	8.36201e-28	0.00201988	0.285851	0.225	0.102	1
MPP2	Nr4a1	2	0.78	1.26403	3.04499e-29	6.81788e-15	1.33064e-10	6.81788e-15	0.959241	0.88	0.688	1.33064e-10	1.52249e-29	1.56882	0.964	0.78	2.97145e-25
MPP2	Clu	0.42	0.02	0.65959	2.08249e-26	0.00168224	1	1.04125e-26	0.879286	0.38	0.018	2.0322e-22	0.00168224	0.439893	0.182	0.068	1
MPP2	Junb	1.89	1.63	0.882673	4.08955e-26	2.16931e-08	0.000423384	2.16931e-08	0.535255	0.99	0.976	0.000423384	2.04477e-26	1.23009	0.964	0.805	3.99078e-22
MPP2	Mt1	0.91	0.21	1.14771	1.33871e-25	0.000215469	1	6.69354e-26	1.75562	0.66	0.196	1.30638e-21	0.000215469	0.539802	0.476	0.314	1
MPP2	Jund	2.6	2.07	0.695311	3.31084e-23	0.000307546	1	0.000307546	0.57023	1	0.991	1	1.65542e-23	0.820393	0.997	0.992	3.23088e-19
MPP2	Gm47283	1.19	1.77	-0.680768	2.89214e-22	3.33928e-11	6.51727e-07	3.33928e-11	-0.570511	0.87	0.97	6.51727e-07	1.44607e-22	-0.791024	0.883	0.975	2.82229e-18
MPP2	Plscr2	0.36	0.07	0.41357	8.20348e-22	0.0949473	1	4.10174e-22	0.57406	0.45	0.068	8.00536e-18	0.0949473	0.253079	0.277	0.229	1
MPP2	Nr4a2	1.33	0.39	1.12813	1.79335e-19	3.39786e-17	6.6316e-13	3.39786e-17	1.06248	0.72	0.368	6.6316e-13	8.96675e-20	1.19377	0.827	0.585	1.75004e-15
MPP2	Aldh1a1	0.47	0.12	0.545566	4.59035e-19	1.85148e-05	0.361354	2.29518e-19	0.688226	0.54	0.139	4.47949e-15	1.85148e-05	0.402906	0.388	0.186	0.361354
MPP2	Csrnp1	0.67	0.29	0.559885	3.58154e-18	0.000279773	1	0.000279773	0.352625	0.61	0.501	1	1.79077e-18	0.767145	0.674	0.254	3.49504e-14
MPP2	mt-Co3	4.73	3.87	0.429768	2.61891e-16	4.61696e-07	0.00901092	4.61696e-07	0.345892	1	1	0.00901092	1.30946e-16	0.513644	1	1	2.55566e-12
MPP2	Cd47	1.71	1.93	-0.413758	2.70636e-15	7.22082e-06	0.140929	7.22082e-06	-0.280828	0.98	0.988	0.140929	1.35318e-15	-0.546687	0.987	1	2.641e-11
MPP2	Tm4sf1	0.35	0.02	0.393124	7.38303e-15	2.04092e-05	0.398326	3.69151e-15	0.328031	0.19	0.003	7.20473e-11	2.04092e-05	0.458218	0.277	0.093	0.398326
MPP2	Selp	0.56	0.14	0.530721	7.52672e-14	0.00143287	1	3.76336e-14	0.69503	0.42	0.116	7.34495e-10	0.00143287	0.366413	0.433	0.271	1
MPP2	Egr1	1.1	1.17	0.599283	4.18577e-12	0.000814772	1	2.09289e-12	0.851364	0.98	0.872	4.08469e-08	0.000814772	0.347202	0.44	0.28	1
MPP2	Klf2	0.57	0.61	0.439902	2.08248e-10	0.383325	1	0.383325	0.415661	0.64	0.688	1	1.04124e-10	0.464142	0.371	0.059	2.03219e-06
MPP2	Hes1	0.95	0.33	0.623983	7.99882e-10	0.00034057	1	3.99941e-10	0.713113	0.46	0.193	7.80565e-06	0.00034057	0.534854	0.632	0.5	1
MPP2	Sik1	0.54	0.33	0.438168	1.82817e-09	0.00195252	1	0.00195252	0.369528	0.6	0.543	1	9.14086e-10	0.506808	0.511	0.203	1.78402e-05
MPP2	Ifitm3	2.23	2.06	0.415574	4.5068e-09	0.000624953	1	2.2534e-09	0.520693	1	0.991	4.39796e-05	0.000624953	0.310455	0.987	1	1
MPP2	Ier2	1.47	1.41	0.618969	9.16347e-09	2.63266e-07	0.00513816	2.63266e-07	0.692484	1	0.97	0.00513816	4.58173e-09	0.545453	0.879	0.78	8.94217e-05
MPP2	Skil	1.98	0.93	0.420119	1.84781e-08	0.00139614	1	0.00139614	0.273914	0.47	0.356	1	9.23907e-09	0.566324	0.98	0.983	0.000180319
MPP2	mt-Atp6	4.87	4.26	0.314072	3.10793e-08	0.000218748	1	0.000218748	0.281784	1	1	1	1.55396e-08	0.34636	0.997	1	0.000303287
MPP2	Btg2	1.12	0.7	0.671653	4.11139e-08	1.65424e-05	0.322858	1.65424e-05	0.738629	0.79	0.694	0.322858	2.0557e-08	0.604678	0.811	0.746	0.00040121
MPP2	H3f3b	3.66	3.39	0.411626	4.29433e-08	2.96918e-05	0.579495	2.14716e-08	0.51711	1	1	0.000419062	2.96918e-05	0.306142	1	1	0.579495
MPP2	Ccnt1	0.88	0.43	0.36405	3.12849e-07	0.000441654	1	1.56424e-07	0.38677	0.68	0.487	0.00305293	0.000441654	0.34133	0.837	0.754	1
MPP2	Fos	1.42	1.99	0.402651	1.85946e-06	0.0333787	1	0.0333787	0.407138	0.98	0.958	1	9.29732e-07	0.398165	0.257	0.051	0.0181456
MPP2	Zfp36	1.31	1.07	0.486199	2.1944e-06	0.000656273	1	0.000656273	0.452047	0.92	0.866	1	1.0972e-06	0.520351	0.883	0.814	0.0214141
MPP2	Bhlhe40	0.62	0.17	0.326885	3.03712e-06	0.00102548	1	1.51856e-06	0.309929	0.24	0.08	0.0296378	0.00102548	0.343841	0.616	0.542	1
MPP2	Hist1h1b	0.38	0.89	-0.570337	5.70895e-06	0.00174388	1	2.85448e-06	-0.80467	0.2	0.463	0.0557109	0.00174388	-0.336004	0.274	0.424	1
MPP2	Maff	0.34	0.1	0.324781	7.75222e-06	4.55496e-05	0.888992	4.55496e-05	0.306982	0.33	0.169	0.888992	3.87612e-06	0.342581	0.388	0.186	0.0756502
MPP2	Hmgn2	1.69	2.12	-0.347373	9.41727e-06	0.00324361	1	4.70865e-06	-0.390325	0.94	0.967	0.0918987	0.00324361	-0.304421	0.899	0.941	1
MPP2	Ly6e	1.82	1.32	0.359409	3.20909e-05	2.50775e-05	0.489438	2.50775e-05	0.379505	0.95	0.953	0.489438	1.60456e-05	0.339313	0.99	0.992	0.313162
MPP2	Ctla2a	3.67	3.25	-0.320312	3.50994e-05	0.00150215	1	0.00150215	-0.274864	0.98	0.988	1	1.75498e-05	-0.365759	0.997	1	0.34252
MPP2	Angpt1	1.28	1.18	0.353206	0.000106424	0.000409023	1	5.32136e-05	0.392687	0.97	0.941	1	0.000409023	0.313725	0.906	0.864	1
MPP2	Nkx2-3	0.41	0.25	0.332778	0.000152425	0.00642941	1	7.62154e-05	0.413752	0.5	0.362	1	0.00642941	0.251803	0.365	0.263	1
MPP2	Rgs1	1.6	1.56	-0.437572	0.000854955	0.000555271	1	0.000555271	-0.418795	0.66	0.84	1	0.000427569	-0.45635	0.883	0.941	1
MPP2	Cdk1	0.63	0.78	-0.320572	0.00117855	0.012238	1	0.000589449	-0.358385	0.5	0.709	1	0.012238	-0.28276	0.57	0.653	1
MPP2	Gata2	0.74	0.51	0.313498	0.00377265	0.0205957	1	0.00188811	0.370777	0.61	0.507	1	0.0205957	0.25622	0.638	0.559	1
MPP2	Zbtb20	1.15	0.67	0.277949	0.0048402	0.0552609	1	0.00242304	0.271215	0.68	0.608	1	0.0552609	0.284684	0.866	0.89	1
MPP2	Muc13	0.97	0.77	0.30716	0.0156736	0.010348	1	0.010348	0.350791	0.77	0.745	1	0.00786774	0.263529	0.785	0.695	1
MPP2	Yae1d1	0.24	0.54	-0.307838	0.0401748	0.168105	1	0.168105	-0.283973	0.44	0.62	1	0.0202933	-0.331704	0.212	0.322	1
MPP3	Plac8	1.52	1.98	-0.8938	1.30222e-74	0.000198284	1	6.5111e-75	-1.49518	0.307	0.922	1.27077e-70	0.000198284	-0.29242	0.815	0.863	1
MPP3	Mt1	0.66	0.1	0.920458	8.95125e-69	1.13057e-06	0.0220653	4.47563e-69	1.52604	0.5	0.097	8.73508e-65	1.13057e-06	0.314874	0.316	0.181	0.0220653
MPP3	Jund	2.55	2.08	0.918205	1.42544e-63	2.41979e-24	4.72271e-20	2.41979e-24	0.769646	0.987	0.982	4.72271e-20	7.12719e-64	1.06676	0.994	0.963	1.39101e-59
MPP3	Selp	0.61	0.12	0.65551	1.7392e-59	5.20505e-10	1.01587e-05	8.69599e-60	0.856219	0.459	0.088	1.6972e-55	5.20505e-10	0.454801	0.405	0.217	1.01587e-05
MPP3	Nr4a1	1.96	0.77	1.46609	1.6415e-57	2.40578e-41	4.69535e-37	2.40578e-41	1.3012	0.797	0.579	4.69535e-37	8.2075e-58	1.63098	0.906	0.692	1.60186e-53
MPP3	Fosb	1.08	0.77	0.780956	1.79128e-46	8.79085e-05	1	8.79085e-05	0.544639	0.582	0.529	1	8.95638e-47	1.01727	0.719	0.298	1.74802e-42
MPP3	Nr4a2	1.35	0.39	1.22853	3.02067e-45	1.16353e-39	2.27086e-35	1.51034e-45	1.28297	0.646	0.317	2.94772e-41	1.16353e-39	1.17409	0.796	0.518	2.27086e-35
MPP3	Junb	2.06	1.85	0.924819	4.47117e-44	2.77212e-20	5.41034e-16	2.77212e-20	0.68745	0.965	0.949	5.41034e-16	2.23559e-44	1.16219	0.928	0.779	4.36319e-40
MPP3	mt-Co1	4.78	4.32	0.381521	2.19076e-38	2.32375e-14	4.53527e-10	1.09538e-38	0.489017	1	0.999	2.13785e-34	2.32375e-14	0.274024	0.994	1	4.53527e-10
MPP3	H2-Q7	1.88	1.28	0.526965	5.64108e-37	1.25573e-07	0.00245082	1.25573e-07	0.307727	0.899	0.885	0.00245082	2.82054e-37	0.746204	0.977	0.94	5.50485e-33
MPP3	Cd47	1.65	1.99	-0.569025	4.10524e-33	3.94516e-29	7.69978e-25	3.94516e-29	-0.46476	0.946	0.993	7.69978e-25	2.05262e-33	-0.673291	0.939	0.99	4.0061e-29
MPP3	mt-Co3	4.69	3.89	0.460834	2.99232e-32	1.0234e-27	1.99737e-23	1.0234e-27	0.410534	1	1	1.99737e-23	1.49616e-32	0.511134	0.992	0.997	2.92005e-28
MPP3	Gm47283	1.21	1.71	-0.616205	1.50532e-28	1.69075e-27	3.29985e-23	1.69075e-27	-0.589196	0.82	0.964	3.29985e-23	7.5266e-29	-0.643213	0.819	0.967	1.46897e-24
MPP3	Sertad1	0.94	0.36	0.460313	4.43144e-26	4.29307e-07	0.00837878	4.29307e-07	0.268659	0.421	0.323	0.00837878	2.21572e-26	0.651967	0.809	0.639	4.32442e-22
MPP3	Ier2	1.59	1.59	0.610426	4.34249e-25	2.89713e-16	5.65432e-12	2.17124e-25	0.714	0.981	0.957	4.23762e-21	2.89713e-16	0.506853	0.839	0.726	5.65432e-12
MPP3	Hes1	0.81	0.3	0.51616	2.25259e-23	0.00352709	1	1.12629e-23	0.754459	0.361	0.133	2.19819e-19	0.00352709	0.27786	0.433	0.348	1
MPP3	mt-Co2	4.39	3.96	0.345745	3.16935e-23	5.20149e-15	1.01517e-10	1.58467e-23	0.397325	1	1	3.09281e-19	5.20149e-15	0.294164	0.996	1	1.01517e-10
MPP3	mt-Atp6	4.83	4.29	0.340255	2.63072e-22	1.79013e-12	3.49379e-08	1.31536e-22	0.401631	1	1	2.56719e-18	1.79013e-12	0.278879	0.997	0.997	3.49379e-08
MPP3	H3f3b	3.65	3.52	0.443931	5.25634e-22	3.05503e-20	5.96251e-16	2.62817e-22	0.522317	1	1	5.1294e-18	3.05503e-20	0.365545	1	1	5.96251e-16
MPP3	Csrnp1	0.66	0.38	0.469093	1.23841e-21	4.96882e-06	0.0969765	4.96882e-06	0.323531	0.516	0.462	0.0969765	6.19206e-22	0.614654	0.559	0.278	1.2085e-17
MPP3	Malat1	5.41	5.06	0.376707	1.71072e-21	5.98605e-08	0.0011683	8.5536e-22	0.467526	1	1	1.66941e-17	5.98605e-08	0.285888	1	0.997	0.0011683
MPP3	Spi1	1.21	1.13	-0.350355	3.56448e-21	2.33062e-06	0.0454867	1.78224e-21	-0.440155	0.576	0.871	3.4784e-17	2.33062e-06	-0.260556	0.876	0.943	0.0454867
MPP3	Rgcc	0.66	0.26	0.469985	5.94798e-19	0.101764	1	0.101764	0.264669	0.269	0.251	1	2.97399e-19	0.675301	0.522	0.261	5.80434e-15
MPP3	Fam110a	0.92	0.45	0.402694	3.77688e-18	0.00026217	1	0.00026217	0.271458	0.456	0.395	1	1.88844e-18	0.53393	0.789	0.645	3.68567e-14
MPP3	Vmp1	1.36	0.68	0.516355	5.00356e-18	3.5513e-12	6.93108e-08	2.50178e-18	0.581596	0.69	0.557	4.88272e-14	3.5513e-12	0.451113	0.91	0.866	6.93108e-08
MPP3	Mcl1	1.7	1.53	0.383357	8.06693e-18	9.52274e-08	0.00185855	9.52274e-08	0.335667	0.959	0.96	0.00185855	4.03346e-18	0.431047	0.956	0.946	7.87211e-14
MPP3	Cd74	0.73	0.27	0.567493	1.1721e-16	7.98275e-05	1	7.98275e-05	0.279866	0.307	0.22	1	5.86051e-17	0.855121	0.425	0.187	1.1438e-12
MPP3	Sik1	0.58	0.42	0.397618	1.47254e-16	8.62125e-06	0.168261	8.62125e-06	0.292471	0.554	0.507	0.168261	7.36268e-17	0.502766	0.467	0.224	1.43697e-12
MPP3	Hbegf	0.43	0.12	0.374177	2.98168e-14	9.78939e-07	0.019106	9.78939e-07	0.298968	0.225	0.126	0.019106	1.49084e-14	0.449387	0.346	0.117	2.90967e-10
MPP3	H2-Aa	0.56	0.19	0.449024	4.91954e-14	6.95004e-08	0.00135644	6.95004e-08	0.335404	0.304	0.182	0.00135644	2.45977e-14	0.562643	0.423	0.191	4.80073e-10
MPP3	Btg2	1.02	0.76	0.54482	5.59823e-14	4.11232e-07	0.00802601	4.11232e-07	0.56969	0.661	0.602	0.00802601	2.79912e-14	0.519951	0.72	0.575	5.46303e-10
MPP3	Srsf5	1.81	1.94	0.273823	9.33318e-13	1.15097e-07	0.00224634	4.66659e-13	0.273149	0.987	0.988	9.10778e-09	1.15097e-07	0.274497	0.946	0.946	0.00224634
MPP3	H2-D1	2.87	2.59	0.286843	1.15866e-12	6.09471e-09	0.00011895	6.09471e-09	0.280088	1	0.996	0.00011895	5.7933e-13	0.293598	0.991	0.99	1.13068e-08
MPP3	Klf2	0.74	0.91	0.402573	5.56894e-12	0.00581924	1	0.00581924	0.538189	0.68	0.681	1	2.78447e-12	0.266957	0.256	0.067	5.43445e-08
MPP3	Zfp36	1.48	1.2	0.553522	3.02144e-11	4.4517e-11	8.68839e-07	4.4517e-11	0.528802	0.883	0.842	8.68839e-07	1.51072e-11	0.578243	0.843	0.789	2.94847e-07
MPP3	Angpt1	1.17	1.19	0.325476	4.69259e-11	1.68683e-05	0.32922	2.34629e-11	0.393313	0.902	0.912	4.57926e-07	1.68683e-05	0.25764	0.741	0.639	0.32922
MPP3	Hmgn2	1.33	1.71	-0.299309	7.57916e-11	6.32568e-05	1	3.78958e-11	-0.326363	0.88	0.96	7.39613e-07	6.32568e-05	-0.272254	0.796	0.873	1
MPP3	Ly6e	1.72	1.26	0.351207	6.70775e-10	4.48542e-10	8.7542e-06	4.48542e-10	0.372106	0.908	0.892	8.7542e-06	3.35387e-10	0.330308	0.968	0.967	6.54575e-06
MPP3	Rgs1	2.07	1.91	-0.380515	1.78307e-09	0.00160189	1	0.00160189	-0.259507	0.715	0.83	1	8.91536e-10	-0.501524	0.934	0.977	1.74001e-05
MPP3	Tiparp	0.67	0.36	0.34883	2.60404e-09	1.78604e-05	0.348581	1.30202e-09	0.440204	0.472	0.355	2.54115e-05	1.78604e-05	0.257456	0.589	0.485	0.348581
MPP3	Dnajb1	0.75	0.74	0.346373	3.40691e-09	0.00710916	1	0.00710916	0.355936	0.718	0.757	1	1.70345e-09	0.336809	0.546	0.388	3.32463e-05
MPP3	Hilpda	0.47	0.31	0.315616	1.04807e-08	0.000687017	1	0.000687017	0.287187	0.437	0.403	1	5.24037e-09	0.344045	0.391	0.224	0.000102276
MPP3	Gem	0.38	0.38	0.270795	4.5625e-07	0.0539525	1	0.0539525	0.279839	0.402	0.386	1	2.28125e-07	0.261751	0.216	0.087	0.00445231
MPP3	Skil	1.86	0.92	0.298104	5.02076e-07	5.13932e-06	0.100304	5.13932e-06	0.294711	0.399	0.3	0.100304	2.51038e-07	0.301497	0.982	0.987	0.00489951
MPP3	Ccnt1	0.88	0.5	0.272576	2.11936e-05	7.34348e-05	1	7.34348e-05	0.285481	0.506	0.462	1	1.05969e-05	0.25967	0.768	0.729	0.206819
LMPP	Nr4a1	2.17	1.09	0.899536	1.74652e-47	2.57895e-07	0.00503333	2.57895e-07	0.474887	0.826	0.746	0.00503333	8.73262e-48	1.32419	0.952	0.787	1.70435e-43
LMPP	Gm47283	1.32	1.75	-0.489112	1.66747e-25	9.69604e-09	0.000189238	9.69604e-09	-0.35978	0.909	0.968	0.000189238	8.33736e-26	-0.618444	0.881	0.966	1.6272e-21
LMPP	Nr4a2	1.22	0.37	0.688238	2.70325e-25	5.47069e-08	0.00106771	5.47069e-08	0.462364	0.429	0.274	0.00106771	1.35163e-25	0.914112	0.78	0.57	2.63797e-21
LMPP	Cd74	1.34	0.66	0.767902	2.82544e-20	0.000283618	1	0.000283618	0.391448	0.479	0.362	1	1.41272e-20	1.14436	0.634	0.342	2.75721e-16
LMPP	H2-Aa	0.82	0.26	0.60795	6.52599e-20	2.52594e-05	0.492989	2.52594e-05	0.340277	0.361	0.243	0.492989	3.26299e-20	0.875622	0.577	0.293	6.36838e-16
LMPP	Il12a	0.55	1.23	-0.457406	2.60448e-18	1.26333e-09	2.46563e-05	1.26333e-09	-0.420779	0.712	0.85	2.46563e-05	1.30224e-18	-0.494033	0.311	0.586	2.54158e-14
LMPP	H2-Eb1	0.66	0.2	0.530453	1.10764e-15	5.14119e-09	0.000100341	5.14119e-09	0.344663	0.347	0.185	0.000100341	5.5382e-16	0.716244	0.482	0.236	1.08089e-11
LMPP	H2-Ab1	1.11	0.57	0.447569	1.30848e-11	2.00104e-06	0.0390543	2.00104e-06	0.309337	0.616	0.513	0.0390543	6.54242e-12	0.585801	0.772	0.665	1.27688e-07
LMPP	Lztfl1	0.56	0.72	-0.304637	9.49148e-05	0.000308351	1	0.000308351	-0.311752	0.489	0.638	1	4.74585e-05	-0.297521	0.521	0.65	0.926248
CC-1	Nr4a1	2.31	0.86	0.937293	3.23567e-24	0.0350019	1	0.0350019	0.306608	0.824	0.755	1	1.61784e-24	1.56798	0.981	0.967	3.15753e-20
CC-1	Gm47283	1.28	1.83	-0.623707	8.12775e-18	0.000377179	1	0.000377179	-0.424811	1	0.997	1	4.06387e-18	-0.822604	0.972	1	7.93146e-14
CC-1	Nr4a2	1.29	0.29	0.672495	6.79133e-15	0.00228131	1	0.00228131	0.282616	0.471	0.291	1	3.39566e-15	1.06237	0.929	0.7	6.62732e-11
CC-1	Egr1	0.94	1.47	0.383784	2.35617e-07	0.0475697	1	0.0475697	0.318451	0.98	0.936	1	1.17809e-07	0.449117	0.616	0.333	0.00229927
CC-1	Cenpv	0.47	0.34	0.333564	1.71053e-05	0.000207139	1	8.55268e-06	0.393763	0.784	0.545	0.166923	0.000207139	0.273365	0.583	0.4	1
CC-1	Cdk6	1.34	1.18	0.301465	2.06983e-05	0.000889461	1	0.000889461	0.266016	0.961	0.973	1	1.03492e-05	0.336914	0.972	0.989	0.201985
CC-1	Id3	0.51	0.21	0.420204	5.38324e-05	0.305964	1	0.305964	0.318075	0.255	0.203	1	2.69165e-05	0.522332	0.445	0.211	0.52533
CC-1	Sdf2l1	0.54	0.52	0.297838	0.00017417	0.000106883	1	8.7089e-05	0.299565	0.882	0.709	1	0.000106883	0.29611	0.659	0.489	1
CC-1	Nkg7	1.1	1.01	0.352044	0.000317743	0.0105071	1	0.0105071	0.32631	0.941	0.927	1	0.000158884	0.377777	0.91	0.8	1
CC-1	Hist1h3c	0.84	1.45	-0.356142	0.00149401	0.00110667	1	0.00110667	-0.417692	1	0.958	1	0.000747283	-0.294592	0.801	0.911	1
CC-1	Serinc3	2.02	1.66	0.256904	0.00318514	0.00229839	1	0.00229839	0.250624	1	1	1	0.00159384	0.263184	0.995	1	1
CC-1	Hist1h1b	1.51	2.39	-0.328582	0.00559703	0.00354997	1	0.00280244	-0.335614	0.98	0.97	1	0.00354997	-0.321549	0.863	0.978	1
CC-2	Jun	1.77	1.65	0.726917	1.0699e-07	0.559996	1	0.559996	0.477071	0.571	0.868	1	5.34948e-08	0.976762	0.986	0.97	0.00104406
CC-2	Rpl10	3.29	3.41	-0.310806	8.55497e-07	0.048312	1	0.048312	-0.25723	1	1	1	4.27749e-07	-0.364382	1	1	0.00834837
CC-2	Ing2	0.89	0.61	0.460762	2.06125e-06	0.502329	1	0.502329	0.322147	0.857	0.711	1	1.03062e-06	0.599376	0.944	0.818	0.0201147
CC-2	Uba52	1.73	2.19	-0.406829	5.27405e-06	0.0195369	1	0.0195369	-0.331071	1	1	1	2.63703e-06	-0.482587	1	1	0.0514668
CC-2	Arhgap45	0.71	0.82	-0.531951	7.53012e-06	0.0182681	1	0.0182681	-0.459983	0.571	0.961	1	3.76507e-06	-0.603918	0.847	1	0.0734828
CC-2	Cenpf	1.44	1.8	0.520033	7.85899e-06	0.215876	1	0.215876	0.251419	1	0.908	1	3.9295e-06	0.788647	0.972	0.848	0.0766921
CC-2	Zfp36	1.42	1.1	0.66798	1.92394e-05	0.830453	1	0.830453	0.590725	0.571	0.803	1	9.61977e-06	0.745234	0.958	0.848	0.187749
CC-2	Phlda1	0.47	0.16	0.400666	2.29122e-05	0.0912665	1	0.0912665	0.273744	0.571	0.263	1	1.14562e-05	0.527588	0.667	0.242	0.22359
CC-2	Ly6e	2.07	1.5	0.454949	3.68643e-05	0.204092	1	0.204092	0.381056	1	0.987	1	1.84323e-05	0.528842	1	1	0.359744
CC-2	Per1	0.67	0.19	0.411226	4.77467e-05	0.186962	1	0.186962	0.333543	0.429	0.237	1	2.38736e-05	0.488908	0.847	0.727	0.465942
CC-2	Pde4b	1.01	0.56	0.602994	4.77993e-05	0.129626	1	0.129626	0.504535	0.714	0.724	1	2.38999e-05	0.701454	0.903	0.818	0.466455
CC-2	Xbp1	1.14	0.51	0.503204	6.37212e-05	0.155436	1	0.155436	0.281115	0.714	0.697	1	3.18611e-05	0.725292	0.944	0.879	0.621834
CC-2	Hnrnpa1	2.25	2.32	-0.305745	0.000164355	0.156348	1	0.156348	-0.266263	1	1	1	8.2181e-05	-0.345227	1	1	1
CC-2	Zc3h12a	0.49	0.14	0.462986	0.000175124	0.924832	1	0.924832	0.36208	0.286	0.382	1	8.75659e-05	0.563892	0.597	0.273	1
CC-2	Ddx6	1.08	1.16	-0.372927	0.000371266	0.106498	1	0.106498	-0.366489	1	0.961	1	0.00018565	-0.379365	1	1	1
CC-2	Pten	0.8	0.92	-0.356005	0.000380373	0.102962	1	0.102962	-0.294437	1	0.934	1	0.000190205	-0.417574	0.889	1	1
CC-2	Egr1	0.67	1.33	0.406089	0.000441327	0.760775	1	0.760775	0.305517	0.714	0.803	1	0.000220688	0.506662	0.569	0.182	1
CC-2	Rfc4	0.23	0.55	-0.312372	0.000654544	0.0938435	1	0.0938435	-0.300985	0.857	0.829	1	0.000327325	-0.32376	0.431	0.788	1
CC-2	Cyc1	0.83	0.65	0.312468	0.00120146	0.0412447	1	0.0412447	0.278493	1	0.895	1	0.00060091	0.346442	0.889	0.818	1
CC-2	4833420G17Rik	0.36	0.57	-0.309249	0.00186834	0.111086	1	0.111086	-0.304166	0.571	0.855	1	0.000934606	-0.314333	0.597	0.818	1
CC-2	Cdc40	0.68	0.74	-0.299666	0.0023626	0.200111	1	0.200111	-0.259927	0.571	0.855	1	0.001182	-0.339404	0.833	1	1
CC-2	Pnrc1	2.06	1.72	0.316761	0.00317511	0.110104	1	0.110104	0.290726	1	0.974	1	0.00158882	0.342796	1	1	1
CC-2	Rel	0.96	0.49	0.450037	0.00542842	0.168566	1	0.168566	0.43375	0.857	0.697	1	0.0027179	0.466324	0.903	0.848	1
CC-2	Ppp2r1a	0.56	0.26	0.294105	0.00588145	0.0858094	1	0.0858094	0.299712	0.714	0.421	1	0.00294506	0.288497	0.819	0.697	1
CC-2	Nktr	1.45	0.84	0.376698	0.00691568	0.0128263	1	0.0128263	0.408757	1	0.816	1	0.00346384	0.344639	1	1	1
CC-2	Rnf4	0.85	0.49	0.303204	0.00769858	0.0680449	1	0.0680449	0.289045	0.857	0.697	1	0.00385673	0.317362	0.917	0.909	1
CC-2	B230219D22Rik	0.58	0.69	-0.413118	0.00790261	0.00499402	1	0.00395914	-0.560393	0.571	0.868	1	0.00499402	-0.265842	0.792	0.97	1
CC-2	Ddx3x	0.94	0.57	0.364813	0.0124518	0.155129	1	0.155129	0.359596	0.857	0.816	1	0.00624542	0.37003	0.903	0.909	1
CC-2	Psenen	1.1	1.1	0.328957	0.0133278	0.00845397	1	0.00668627	0.364999	1	0.961	1	0.00845397	0.292915	0.972	0.97	1
CC-2	Ncapd2	0.59	0.52	0.273898	0.0134834	0.50609	1	0.50609	0.260767	0.857	0.842	1	0.00676458	0.28703	0.792	0.727	1
CC-2	Trim59	0.18	0.57	-0.404509	0.0139113	0.0465997	1	0.0465997	-0.50009	0.571	0.829	1	0.00698	-0.308928	0.333	0.636	1
CC-2	Fbxo33	0.63	0.3	0.336923	0.0142493	0.0502312	1	0.00715021	0.389059	0.857	0.421	1	0.0502312	0.284787	0.778	0.697	1
CC-2	Mier1	0.93	0.97	-0.40445	0.0149	0.0521318	1	0.0521318	-0.433007	0.714	0.961	1	0.00747794	-0.375893	0.986	1	1
CC-2	Nfkbiz	0.5	0.22	0.49728	0.0153087	0.717743	1	0.717743	0.514737	0.429	0.395	1	0.00768386	0.479823	0.556	0.364	1
CC-2	Ubc	1.96	1.65	-0.29858	0.0155228	0.265146	1	0.265146	-0.264946	0.857	0.987	1	0.00779175	-0.332215	0.986	1	1
CC-2	Zfp148	0.52	0.65	-0.361618	0.0170235	0.0891118	1	0.0891118	-0.387343	0.429	0.868	1	0.00854826	-0.335894	0.792	0.909	1
CC-2	Zc3h7a	0.74	0.44	0.389717	0.0179074	0.11752	1	0.11752	0.492975	0.857	0.711	1	0.00899417	0.286459	0.903	0.788	1
CC-2	Fos	0.54	1.87	-0.535286	0.0209164	0.147837	1	0.147837	-0.734095	0.571	0.829	1	0.0105135	-0.336476	0.361	0.121	1
CC-2	Rnf125	0.4	0.14	0.296698	0.0228164	0.0237652	1	0.0237652	0.336182	0.571	0.211	1	0.011474	0.257214	0.639	0.455	1
CC-2	Rab11b	0.88	0.64	0.28826	0.0230908	0.165338	1	0.165338	0.288117	0.857	0.842	1	0.0116128	0.288403	0.931	0.879	1
CC-2	Lysmd3	0.64	0.24	0.304753	0.023273	0.267835	1	0.011705	0.315829	0.714	0.276	1	0.267835	0.293678	0.736	0.727	1
CC-2	Pex5	0.53	0.26	0.279459	0.0307968	0.0342305	1	0.0155188	0.281048	1	0.461	1	0.0342305	0.277871	0.764	0.636	1
CC-2	Msi2	1.48	1.08	0.316475	0.0364824	0.228337	1	0.228337	0.311756	1	0.921	1	0.0184107	0.321195	0.972	1	1
CC-2	Fam212a	0.32	0.48	-0.330719	0.0445712	0.0647685	1	0.0647685	-0.33231	0.429	0.75	1	0.0225396	-0.329129	0.431	0.636	1
CC-2	Spcs1	0.98	0.94	0.348264	0.0469983	0.032474	1	0.032474	0.427367	1	0.961	1	0.0237819	0.269161	0.986	0.939	1
CC-2	Bub1b	0.43	0.54	0.252161	0.0477469	0.14986	1	0.14986	0.253963	1	0.776	1	0.0241654	0.250359	0.611	0.485	1
MP-1	Nupr1	1.17	0.14	1.40537	1.01041e-15	0.949824	1	5.05203e-16	2.36704	0.75	0.024	9.86004e-12	0.949824	0.443708	0.278	0.316	1
MP-1	Apoe	1.83	0.69	1.62722	6.91747e-11	0.300266	1	3.45873e-11	2.12847	0.958	0.373	6.75041e-07	0.300266	1.12598	0.556	0.526	1
MP-1	Ramp2	0.71	0.04	1.08645	1.08828e-09	0.324496	1	5.4414e-10	1.66945	0.542	0.036	1.062e-05	0.324496	0.503453	0.13	0.053	1
MP-1	Gda	0.41	0.04	0.635402	1.26799e-09	0.324496	1	6.33994e-10	0.98356	0.542	0.036	1.23737e-05	0.324496	0.287244	0.13	0.053	1
MP-1	Tmsb10	2.19	2.95	-0.895376	1.34246e-09	0.117533	1	6.71229e-10	-1.43828	0.958	1	1.31004e-05	0.117533	-0.352473	0.963	1	1
MP-1	Clu	0.37	0	0.591626	1.78283e-09	0.080069	1	8.91415e-10	0.756901	0.458	0.012	1.73977e-05	0.080069	0.426351	0.148	0	1
MP-1	Vwf	0.3	0.01	0.493343	2.30331e-09	0.080069	1	1.15166e-09	0.692551	0.458	0.012	2.24769e-05	0.080069	0.294135	0.148	0	1
MP-1	Npdc1	0.52	0.15	0.652628	1.14573e-08	0.163569	1	5.72863e-09	0.86712	0.708	0.12	0.000111806	0.163569	0.438135	0.296	0.158	1
MP-1	Mt1	0.8	0.12	1.0326	2.36244e-08	0.504105	1	1.18122e-08	1.67566	0.542	0.06	0.000230539	0.504105	0.38954	0.37	0.316	1
MP-1	Selp	0.66	0.07	0.716276	3.17096e-08	0.141261	1	1.58548e-08	0.79362	0.5	0.048	0.000309438	0.141261	0.638932	0.389	0.211	1
MP-1	Mcl1	1.85	1.56	0.782485	5.90424e-08	0.00997486	1	0.00997486	0.478416	0.958	0.964	1	2.95212e-08	1.08655	0.981	0.947	0.000576165
MP-1	Gng11	0.87	0.63	0.716576	6.2611e-08	0.37202	1	3.13055e-08	1.1547	0.958	0.602	0.00061099	0.37202	0.278455	0.333	0.263	1
MP-1	Cd55	0.31	0.08	0.442288	6.12602e-07	0.0468547	1	3.06301e-07	0.549129	0.583	0.108	0.00597808	0.0468547	0.335446	0.185	0	1
MP-1	Plac8	1.48	2.29	-1.24445	8.11919e-07	0.0155008	1	4.05959e-07	-1.60594	0.417	0.88	0.00792311	0.0155008	-0.882957	0.63	0.842	1
MP-1	Jam2	0.51	0.03	0.618616	1.03823e-06	0.419125	1	5.19114e-07	0.592665	0.333	0.012	0.0101315	0.419125	0.644567	0.167	0.105	1
MP-1	Krt18	1.06	0.74	0.697325	1.48102e-06	0.0902338	1	7.40513e-07	0.924124	0.917	0.699	0.0144526	0.0902338	0.470526	0.63	0.421	1
MP-1	Prtn3	1.9	1.82	0.708425	1.61992e-06	0.0112259	1	8.0996e-07	0.804519	1	0.988	0.015808	0.0112259	0.612332	0.926	0.737	1
MP-1	Nr4a2	1.54	0.35	1.66789	2.00504e-06	3.77444e-06	0.0736657	1.00252e-06	1.58495	0.75	0.361	0.0195662	3.77444e-06	1.75082	0.87	0.421	0.0736657
MP-1	Jund	2.68	2.27	1.11519	4.84521e-06	4.47379e-05	0.87315	4.47379e-05	0.92853	1	0.988	0.87315	2.42261e-06	1.30185	0.981	0.947	0.0472821
MP-1	H3f3b	3.81	3.58	0.592668	4.98122e-06	0.0423197	1	2.49061e-06	0.732289	1	1	0.0486093	0.0423197	0.453047	1	1	1
MP-1	Emb	0.83	1.14	-0.797778	6.69695e-06	0.436519	1	3.34848e-06	-1.0465	0.292	0.819	0.0653523	0.436519	-0.549051	0.759	0.789	1
MP-1	Epb41	0.75	0.3	0.570416	1.10365e-05	0.0434679	1	5.51828e-06	0.65411	0.708	0.277	0.1077	0.0434679	0.486721	0.667	0.526	1
MP-1	Junb	2.23	2.08	1.11495	3.1161e-05	0.00196345	1	0.00196345	0.640273	1	0.976	1	1.55806e-05	1.58963	0.944	0.789	0.304087
MP-1	Itga6	0.86	0.36	0.516143	3.99244e-05	0.163844	1	1.99624e-05	0.753695	0.708	0.349	0.389606	0.163844	0.27859	0.685	0.579	1
MP-1	Nr4a1	1.95	0.93	1.18697	6.21474e-05	0.000452644	1	3.10742e-05	1.22783	0.875	0.639	0.606475	0.000452644	1.1461	0.87	0.632	1
MP-1	Ier2	1.81	1.66	0.828193	9.85067e-05	0.00507857	1	4.92546e-05	0.937374	1	0.988	0.961302	0.00507857	0.719012	0.889	0.737	1
MP-1	Egr1	1.35	1.08	0.935529	0.000150324	0.0114566	1	7.5165e-05	1.51543	0.792	0.783	1	0.0114566	0.35563	0.278	0	1
MP-1	Fosl2	0.88	0.22	0.512824	0.00021329	0.0135334	1	0.0135334	0.284508	0.375	0.157	1	0.000106651	0.74114	0.833	0.474	1
MP-1	Cd47	1.73	2.11	-0.681267	0.000300945	0.0044056	1	0.000150484	-0.567213	1	1	1	0.0044056	-0.79532	0.963	1	1
MP-1	S100a6	0.98	0.59	0.741331	0.000357414	0.121165	1	0.000178723	1.13668	0.792	0.53	1	0.121165	0.345978	0.519	0.316	1
MP-1	Nkx2-3	0.73	0.47	0.598856	0.000398456	0.152567	1	0.000199248	0.744821	0.792	0.458	1	0.152567	0.452891	0.444	0.316	1
MP-1	Dnajb1	0.81	0.77	0.531581	0.000428787	0.184756	1	0.184756	0.310832	0.792	0.819	1	0.000214417	0.75233	0.667	0.211	1
MP-1	Stap1	0.67	0.84	-0.504311	0.000670558	0.267426	1	0.000335335	-0.677408	0.333	0.699	1	0.267426	-0.331215	0.648	0.842	1
MP-1	Cd37	0.5	0.8	-0.581117	0.000724861	0.00725383	1	0.000362496	-0.66238	0.333	0.747	1	0.00725383	-0.499855	0.444	0.789	1
MP-1	mt-Co3	4.7	3.87	0.463141	0.000729983	0.00325468	1	0.00325468	0.301636	1	1	1	0.000365058	0.624646	1	1	1
MP-1	Cotl1	0.34	0.58	-0.442707	0.000778925	0.0714844	1	0.000389538	-0.536087	0.208	0.651	1	0.0714844	-0.349328	0.444	0.684	1
MP-1	Atp8a1	0.4	0.21	0.401948	0.00109005	0.161503	1	0.000545173	0.534467	0.583	0.265	1	0.161503	0.26943	0.315	0.158	1
MP-1	Wfdc17	0.42	1.46	-0.938671	0.0011455	0.00828265	1	0.000572915	-1.28797	0.208	0.627	1	0.00828265	-0.589369	0.222	0.526	1
MP-1	Procr	1.08	0.55	0.542675	0.00117045	0.872567	1	0.000585395	0.727805	0.708	0.446	1	0.872567	0.357545	0.667	0.632	1
MP-1	mt-Co1	4.78	4.32	0.341372	0.00130181	0.0097796	1	0.000651117	0.32643	1	1	1	0.0097796	0.356313	1	1	1
MP-1	Dnaja2	0.99	1.19	-0.464422	0.00150987	0.0420667	1	0.0420667	-0.343451	0.792	0.916	1	0.00075522	-0.585394	0.815	0.947	1
MP-1	Lat2	0.22	0.49	-0.430631	0.00166905	0.0483321	1	0.000834874	-0.544863	0.125	0.53	1	0.0483321	-0.316399	0.241	0.474	1
MP-1	Chmp2b	0.31	0.59	-0.413117	0.0018054	0.0106945	1	0.0106945	-0.395704	0.333	0.675	1	0.000903108	-0.43053	0.296	0.737	1
MP-1	H2-D1	3.05	2.67	0.406169	0.0019511	0.0190444	1	0.000976025	0.462349	1	1	1	0.0190444	0.34999	1	1	1
MP-1	mt-Nd1	2.76	2.27	0.350883	0.00205741	0.293831	1	0.00102923	0.420732	1	1	1	0.293831	0.281035	1	1	1
MP-1	Xbp1	1.24	0.51	0.614811	0.00215261	0.0533457	1	0.0533457	0.288094	0.625	0.542	1	0.00107688	0.941528	0.889	0.684	1
MP-1	Adgrg1	1.79	1.4	0.485565	0.00222477	0.022497	1	0.001113	0.518376	1	0.928	1	0.022497	0.452754	0.963	0.947	1
MP-1	Runx3	0.66	0.67	-0.503058	0.0023565	0.508714	1	0.00117895	-0.554684	0.125	0.494	1	0.508714	-0.451432	0.648	0.684	1
MP-1	Fosb	1.1	0.88	0.847421	0.0024509	0.00522931	1	0.0012262	0.856911	0.833	0.554	1	0.00522931	0.83793	0.556	0.211	1
MP-1	Rhoh	0.37	0.74	-0.409968	0.00248696	0.199863	1	0.00124426	-0.565661	0.333	0.735	1	0.199863	-0.254275	0.407	0.526	1
MP-1	Hmgn2	1.22	1.67	-0.481574	0.00274272	0.0747476	1	0.0013723	-0.503792	0.958	0.952	1	0.0747476	-0.459356	0.759	0.842	1
MP-1	Jun	1.87	1.81	0.799982	0.00281187	0.00274227	1	0.00140692	0.891359	1	0.916	1	0.00274227	0.708604	0.796	0.368	1
MP-1	Nars	0.63	0.77	-0.459121	0.00327876	0.0436566	1	0.0436566	-0.373088	0.5	0.675	1	0.00164073	-0.545154	0.611	0.947	1
MP-1	Sec61b	1.6	1.92	-0.383901	0.00328538	0.058462	1	0.00164404	-0.43659	0.958	1	1	0.058462	-0.331213	0.963	0.895	1
MP-1	Ctcf	0.67	0.85	-0.486216	0.00341716	0.104842	1	0.104842	-0.348713	0.583	0.747	1	0.00171004	-0.623719	0.611	1	1
MP-1	Spi1	1.09	1.15	-0.558888	0.00344965	0.21999	1	0.00172631	-0.622336	0.583	0.843	1	0.21999	-0.49544	0.889	0.895	1
MP-1	Vamp7	0.16	0.43	-0.340439	0.00345717	0.0549485	1	0.00173008	-0.360457	0.125	0.566	1	0.0549485	-0.320421	0.241	0.421	1
MP-1	Zfhx2	0.43	0.09	0.423149	0.00356533	0.0413705	1	0.00178426	0.428433	0.333	0.096	1	0.0413705	0.417865	0.444	0.158	1
MP-1	Mrpl35	0.34	0.55	-0.38921	0.00383262	0.0401872	1	0.0401872	-0.332345	0.292	0.566	1	0.00191815	-0.446076	0.426	0.842	1
MP-1	Rps19bp1	0.56	0.32	0.340655	0.00497088	0.321732	1	0.00248854	0.379927	0.667	0.386	1	0.321732	0.301384	0.463	0.368	1
MP-1	Pck2	0.38	0.54	-0.430165	0.00511748	0.0207377	1	0.00256202	-0.531015	0.167	0.506	1	0.0207377	-0.329316	0.407	0.684	1
MP-1	Coq10b	0.99	0.47	0.549996	0.00530806	0.018542	1	0.018542	0.319778	0.708	0.446	1	0.00265756	0.780213	0.815	0.632	1
MP-1	Maff	0.49	0.17	0.423899	0.00541086	0.0220072	1	0.0027091	0.517653	0.417	0.157	1	0.0220072	0.330146	0.5	0.158	1
MP-1	Zfp608	0.28	0.57	-0.440188	0.00590974	0.0229786	1	0.0229786	-0.388159	0.292	0.59	1	0.00295925	-0.492217	0.241	0.632	1
MP-1	Csrnp1	0.76	0.44	0.623585	0.00598115	0.0123094	1	0.0123094	0.467059	0.667	0.482	1	0.00299506	0.780111	0.593	0.263	1
MP-1	Wdr61	0.33	0.52	-0.321615	0.00606647	0.0361196	1	0.0361196	-0.328126	0.292	0.578	1	0.00303785	-0.315104	0.333	0.789	1
MP-1	Fbxo28	0.31	0.08	0.262288	0.00611787	0.117896	1	0.00306363	0.264495	0.292	0.072	1	0.117896	0.26008	0.407	0.211	1
MP-1	Lims1	0.46	0.56	-0.48535	0.00696592	0.0116595	1	0.00348904	-0.484397	0.125	0.47	1	0.0116595	-0.486303	0.5	0.737	1
MP-1	Paip2	1.37	1.73	-0.383203	0.00706817	0.0272582	1	0.00354035	-0.35948	0.958	1	1	0.0272582	-0.406925	0.889	0.895	1
MP-1	H2-Q7	1.93	1.33	0.548447	0.00717914	0.0172013	1	0.00359603	0.519916	1	0.843	1	0.0172013	0.576979	1	1	1
MP-1	Bloc1s2	0.31	0.54	-0.389992	0.00734512	0.0703953	1	0.00367933	-0.464667	0.25	0.578	1	0.0703953	-0.315318	0.407	0.632	1
MP-1	mt-Atp6	4.84	4.27	0.337436	0.00741342	0.0064924	1	0.00371361	0.25145	1	1	1	0.0064924	0.423422	1	1	1
MP-1	Mrrf	0.08	0.32	-0.303147	0.00784577	0.0219266	1	0.0219266	-0.316501	0.125	0.422	1	0.00393061	-0.289794	0.056	0.316	1
MP-1	Pgam1	0.81	1.22	-0.451717	0.00803957	0.123293	1	0.0040279	-0.556728	0.875	0.94	1	0.123293	-0.346706	0.685	0.895	1
MP-1	mt-Cytb	3.77	3.37	0.327102	0.00834448	0.160985	1	0.00418098	0.386586	1	1	1	0.160985	0.267617	1	1	1
MP-1	Dennd4a	0.98	0.38	0.437556	0.00838139	0.073276	1	0.00419951	0.465056	0.542	0.277	1	0.073276	0.410056	0.796	0.526	1
MP-1	Ccl3	0.77	1.37	-0.599643	0.00876193	0.0979474	1	0.00439061	-0.53298	0.208	0.59	1	0.0979474	-0.666306	0.185	0.368	1
MP-1	Slc18a2	0.4	0.15	0.332106	0.00891748	0.179296	1	0.00446872	0.400077	0.417	0.157	1	0.179296	0.264134	0.407	0.263	1
MP-1	H2-K1	3.37	2.9	0.373462	0.00895268	0.0117133	1	0.0044864	0.319367	1	1	1	0.0117133	0.427557	1	1	1
MP-1	Vmp1	1.35	0.58	0.604195	0.0091577	0.0200155	1	0.00458938	0.529626	0.708	0.506	1	0.0200155	0.678764	0.87	0.684	1
MP-1	Cenpt	0.54	0.24	0.384575	0.00946191	0.267198	1	0.0047422	0.378861	0.5	0.217	1	0.267198	0.39029	0.426	0.316	1
MP-1	Snrpc	0.99	0.74	0.416904	0.00967326	0.264191	1	0.00484838	0.574193	0.792	0.699	1	0.264191	0.259614	0.815	0.789	1
MP-1	Ccdc97	0.03	0.24	-0.33652	0.00977459	0.0115373	1	0.0115373	-0.280375	0.042	0.301	1	0.0048993	-0.392664	0.019	0.211	1
MP-1	Mrps6	0.47	0.48	-0.350158	0.010741	0.239934	1	0.00538501	-0.366222	0.125	0.458	1	0.239934	-0.334093	0.556	0.737	1
MP-1	Mecom	0.87	0.6	0.406119	0.0112218	0.150732	1	0.00562674	0.48051	0.708	0.566	1	0.150732	0.331728	0.722	0.579	1
MP-1	Atf3	0.97	0.2	0.785403	0.011338	0.738386	1	0.738386	0.289461	0.125	0.108	1	0.00568514	1.28134	0.593	0.316	1
MP-1	Sik1	0.63	0.49	0.412315	0.012051	0.14769	1	0.14769	0.250051	0.667	0.554	1	0.00604377	0.574579	0.5	0.105	1
MP-1	Ctss	0.27	0.58	-0.454908	0.012119	0.179318	1	0.00607795	-0.44831	0.208	0.566	1	0.179318	-0.461506	0.278	0.421	1
MP-1	Sat1	1.01	0.45	0.794992	0.0123587	0.0134527	1	0.00619857	1.0445	0.625	0.47	1	0.0134527	0.54548	0.778	0.421	1
MP-1	Socs3	0.63	0.42	0.630165	0.0124924	0.0094203	1	0.00626583	0.776007	0.583	0.349	1	0.0094203	0.484323	0.407	0.105	1
MP-1	Atad2b	0.23	0.38	-0.335392	0.0131456	0.165296	1	0.00659457	-0.391182	0.083	0.386	1	0.165296	-0.279603	0.315	0.474	1
MP-1	Mylip	0.2	0.31	-0.428357	0.0134581	0.0615783	1	0.00675185	-0.309593	0	0.253	1	0.0615783	-0.547121	0.259	0.474	1
MP-1	Cdkn1a	1.77	0.83	0.583341	0.0148849	0.220164	1	0.00747037	0.790651	0.583	0.337	1	0.220164	0.376032	0.926	0.895	1
MP-1	Tor1aip2	0.56	0.23	0.430488	0.0156389	0.0552807	1	0.0552807	0.33109	0.458	0.289	1	0.00785027	0.529885	0.63	0.263	1
MP-1	Atp5g2	1.85	2.24	-0.315691	0.0157962	0.0105136	1	0.00792952	-0.279646	1	1	1	0.0105136	-0.351735	0.963	0.947	1
MP-1	Trim25	0.58	0.61	-0.371164	0.0161692	0.175812	1	0.00811757	-0.418774	0.208	0.566	1	0.175812	-0.323554	0.611	0.789	1
MP-1	Cntrl	0.27	0.39	-0.390167	0.0168147	0.0249283	1	0.00844298	-0.334947	0.083	0.373	1	0.0249283	-0.445386	0.333	0.684	1
MP-1	Gem	0.62	0.64	0.47476	0.0169466	0.514006	1	0.514006	0.469	0.542	0.614	1	0.00850949	0.48052	0.296	0	1
MP-1	H2-Aa	0.92	0.44	0.509362	0.0183778	0.0830223	1	0.00923151	0.700064	0.417	0.181	1	0.0830223	0.318661	0.63	0.421	1
MP-1	Rgs1	1.67	1.77	-0.566499	0.0185301	0.0767532	1	0.0767532	-0.426993	0.667	0.892	1	0.0093084	-0.706006	0.815	0.947	1
MP-1	Cebpb	1.66	1.09	0.891086	0.0185304	0.00993156	1	0.00930853	0.710153	0.917	0.819	1	0.00993156	1.07202	0.833	0.789	1
MP-1	Sertad1	0.89	0.4	0.495711	0.0185965	0.471639	1	0.471639	0.259871	0.417	0.422	1	0.00934187	0.73155	0.704	0.632	1
MP-1	Smim14	0.73	0.99	-0.415286	0.0188908	0.129526	1	0.129526	-0.283555	0.667	0.88	1	0.00949041	-0.547017	0.667	0.947	1
MP-1	Ifitm1	2.62	2.74	0.497426	0.0196414	0.0177887	1	0.00986943	0.321799	1	1	1	0.0177887	0.673053	0.963	0.895	1
MP-1	Hpf1	0.39	0.61	-0.416009	0.019729	0.0131317	1	0.0131317	-0.41684	0.333	0.651	1	0.00991363	-0.415178	0.426	0.789	1
MP-1	Btg2	1.09	0.88	0.600863	0.0200201	0.576731	1	0.576731	0.433863	0.542	0.566	1	0.0100607	0.767862	0.741	0.526	1
MP-1	Dntt	0.23	0.81	-0.775916	0.0202457	0.544544	1	0.0101746	-1.04676	0.125	0.398	1	0.544544	-0.505068	0.167	0.105	1
MP-1	Meg3	0.56	0.07	0.779958	0.0208261	0.256937	1	0.0104679	0.962063	0.208	0.048	1	0.256937	0.597853	0.148	0.053	1
MP-1	Pde10a	0.9	0.22	0.424435	0.0210608	0.158869	1	0.0105865	0.331795	0.25	0.072	1	0.158869	0.517074	0.63	0.526	1
MP-1	Napsa	1.06	1.25	-0.306097	0.0217946	0.160597	1	0.0109573	-0.329723	0.833	0.928	1	0.160597	-0.282471	0.852	0.947	1
MP-1	Rock2	1.1	0.67	0.420516	0.0237279	0.367652	1	0.0119352	0.51805	0.708	0.627	1	0.367652	0.322982	0.815	0.895	1
MP-1	Myl6	2.15	1.86	0.339046	0.0237882	0.0619117	1	0.0119657	0.385174	1	0.988	1	0.0619117	0.292918	1	1	1
MP-1	Zfp422	0.44	0.65	-0.341356	0.0243582	0.0248565	1	0.0122542	-0.366186	0.417	0.687	1	0.0248565	-0.316525	0.5	0.789	1
MP-1	Tia1	0.7	0.79	-0.425061	0.0248405	0.0801971	1	0.0124983	-0.461391	0.458	0.759	1	0.0801971	-0.388731	0.648	0.895	1
MP-1	Elavl1	0.53	0.61	-0.312859	0.0250161	0.289769	1	0.0125873	-0.363722	0.25	0.602	1	0.289769	-0.261996	0.667	0.632	1
MP-1	Selenos	0.59	0.66	-0.325449	0.0253224	0.326278	1	0.0127424	-0.371897	0.292	0.651	1	0.326278	-0.279	0.611	0.789	1
MP-1	Atad2	0.34	0.38	-0.289004	0.0275666	0.084259	1	0.0138796	-0.315485	0.083	0.373	1	0.084259	-0.262522	0.352	0.579	1
MP-1	Smad4	0.42	0.45	-0.34158	0.0277852	0.0783495	1	0.0139905	-0.354236	0.125	0.422	1	0.0783495	-0.328923	0.5	0.737	1
MP-1	Sumo2	1.67	1.99	-0.286196	0.0281018	0.132979	1	0.014151	-0.286939	1	1	1	0.132979	-0.285454	0.926	1	1
MP-1	Kras	0.86	0.68	-0.340616	0.0295343	0.140436	1	0.0148778	-0.36607	0.208	0.518	1	0.140436	-0.315162	0.833	0.842	1
MP-1	Vamp5	0.86	1.01	0.438027	0.0295589	0.0400799	1	0.0400799	0.355432	0.875	0.855	1	0.0148903	0.520623	0.463	0.158	1
MP-1	Slc3a2	1.94	0.99	0.530482	0.0295623	0.0552106	1	0.014892	0.550559	0.667	0.566	1	0.0552106	0.510405	0.981	1	1
MP-1	Lsp1	0.68	0.81	-0.407077	0.0319985	0.040315	1	0.040315	-0.340083	0.5	0.747	1	0.0161293	-0.474072	0.593	0.842	1
MP-1	Jmy	0.46	0.14	0.414474	0.0321705	0.0746288	1	0.0746288	0.253438	0.333	0.181	1	0.0162167	0.57551	0.463	0.211	1
MP-1	Slc48a1	0.57	0.44	0.376638	0.0325079	0.117614	1	0.0163882	0.379007	0.708	0.554	1	0.117614	0.37427	0.463	0.316	1
MP-1	Cntln	0.12	0.3	-0.291772	0.0330984	0.16968	1	0.0166884	-0.254265	0.083	0.361	1	0.16968	-0.32928	0.13	0.263	1
MP-1	Per1	0.68	0.27	0.395476	0.0341829	0.144409	1	0.0172401	0.443155	0.417	0.217	1	0.144409	0.347796	0.611	0.526	1
MP-1	F11r	0.49	0.26	0.320833	0.0349663	0.239262	1	0.0176387	0.30222	0.5	0.265	1	0.239262	0.339447	0.444	0.316	1
MP-1	Smarce1	0.64	0.76	-0.406899	0.0353051	0.0369328	1	0.0178111	-0.329993	0.458	0.771	1	0.0369328	-0.483804	0.704	0.842	1
MP-1	Anxa6	0.29	0.35	-0.34789	0.0354874	0.0275308	1	0.017904	-0.323879	0.042	0.277	1	0.0275308	-0.371902	0.407	0.737	1
MP-1	Mpl	0.69	0.46	0.380109	0.0364173	0.657184	1	0.0183775	0.421457	0.667	0.434	1	0.657184	0.338761	0.463	0.474	1
MP-1	Fam110a	1	0.48	0.617404	0.0365462	0.320707	1	0.320707	0.611823	0.5	0.458	1	0.0184432	0.622985	0.759	0.474	1
MP-1	Tubb4b	1.24	1.14	0.432095	0.0369895	0.351843	1	0.018669	0.483939	0.958	0.831	1	0.351843	0.38025	0.741	0.789	1
MP-1	Kars	0.4	0.19	0.322923	0.0375675	0.0334279	1	0.0189636	0.322123	0.458	0.265	1	0.0334279	0.323723	0.444	0.158	1
MP-1	B230219D22Rik	0.4	0.6	-0.348141	0.0380011	0.0291235	1	0.0291235	-0.319808	0.375	0.663	1	0.0191846	-0.376474	0.389	0.684	1
MP-1	Tmem238	0.62	0.34	0.404627	0.0382838	0.654424	1	0.0193287	0.530327	0.542	0.337	1	0.654424	0.278926	0.463	0.526	1
MP-1	Scd2	0.66	0.62	-0.358717	0.0391657	0.580115	1	0.0197784	-0.353928	0.25	0.53	1	0.580115	-0.363506	0.611	0.737	1
MP-1	Mrps14	0.71	1.05	-0.346942	0.0400327	0.0715579	1	0.0715579	-0.295374	0.792	0.892	1	0.0202208	-0.39851	0.593	0.789	1
MP-1	Sbno2	0.85	0.28	0.394159	0.0415915	0.0841732	1	0.0210166	0.404128	0.375	0.169	1	0.0841732	0.384189	0.796	0.684	1
MP-1	Hnrnpa1	1.86	2.01	-0.358263	0.0424024	0.0310773	1	0.0214308	-0.268482	1	1	1	0.0310773	-0.448044	0.981	1	1
MP-1	Zfp131	0.4	0.35	-0.277208	0.0427377	0.109025	1	0.0216022	-0.295116	0.042	0.265	1	0.109025	-0.2593	0.519	0.737	1
MP-1	H2-Ob	0.09	0.25	-0.303205	0.0439109	0.0594268	1	0.0222019	-0.275863	0.042	0.265	1	0.0594268	-0.330548	0.13	0.316	1
MP-1	Topbp1	0.33	0.49	-0.325672	0.0463513	0.152885	1	0.0234506	-0.38464	0.208	0.458	1	0.152885	-0.266705	0.333	0.526	1
MP-1	Zfp36	1.73	1.51	0.585835	0.0473033	0.0329769	1	0.0329769	0.504428	1	0.94	1	0.0239382	0.667242	0.926	0.789	1
MP-1	Lzts2	0.37	0.38	-0.296353	0.0486637	0.0575465	1	0.0246353	-0.271128	0.083	0.325	1	0.0575465	-0.321579	0.463	0.684	1
MP-1	Tiparp	0.62	0.37	0.311961	0.0487447	0.62053	1	0.0246768	0.352215	0.542	0.398	1	0.62053	0.271708	0.481	0.474	1
MP-2	Naaa	0.8	0.16	1.08997	0.000668822	0.413488	1	0.000334467	1.49987	0.889	0.222	1	0.413488	0.68006	0.355	0.2	1
MP-2	Ccdc138	0	0.27	-0.396092	0.000883587	0.145392	1	0.145392	-0.388378	0	0.222	1	0.000441891	-0.403806	0	0.4	1
MP-2	Cd209a	0.04	0.47	-0.556378	0.000883587	0.416477	1	0.416477	-0.447603	0.111	0.278	1	0.000441891	-0.665153	0	0.4	1
MP-2	Slfn8	0	0.29	-0.426252	0.000883587	0.145392	1	0.145392	-0.407404	0	0.222	1	0.000441891	-0.445101	0	0.4	1
MP-2	Hexim1	0.24	0	0.425204	0.00146563	0.155831	1	0.000733085	0.576426	0.556	0	1	0.155831	0.273981	0.323	0	1
MP-2	Ralb	0.5	0.03	0.65995	0.00169452	0.0870331	1	0.000847619	0.68735	0.667	0.056	1	0.0870331	0.632551	0.548	0.2	1
MP-2	Crip1	3.01	2.44	1.2623	0.0021797	0.384171	1	0.00109045	1.93298	1	1	1	0.384171	0.591613	0.839	1	1
MP-2	Stambp	0.04	0.36	-0.51798	0.00279753	0.273441	1	0.273441	-0.402906	0.111	0.278	1	0.00139975	-0.633055	0.065	0.6	1
MP-2	Map3k1	0.36	0.59	-0.740883	0.00370538	0.104312	1	0.104312	-0.480103	0.111	0.389	1	0.00185441	-1.00166	0.484	1	1
MP-2	Rsrp1	1	1.53	-0.91074	0.00429483	0.0879193	1	0.0879193	-0.772801	0.667	0.833	1	0.00214972	-1.04868	0.839	1	1
MP-2	Cycs	1.64	1.3	0.891272	0.00523677	0.310484	1	0.00262182	1.32058	1	0.944	1	0.310484	0.461965	0.774	0.6	1
MP-2	Grap	0.23	0.52	-0.683779	0.00526331	0.389832	1	0.389832	-0.337639	0.222	0.333	1	0.00263513	-1.02992	0.161	0.8	1
MP-2	Rock1	0.69	1.13	-1.11765	0.00575287	0.00312084	1	0.00312084	-1.17539	0.222	0.778	1	0.00288058	-1.05991	0.806	1	1
MP-2	Cpd	0.21	0	0.327023	0.00627187	0.185754	1	0.00314087	0.363904	0.444	0	1	0.185754	0.290142	0.29	0	1
MP-2	Capn2	0.27	0.01	0.316355	0.00627187	0.465997	1	0.00314087	0.294329	0.444	0	1	0.465997	0.338382	0.323	0.2	1
MP-2	1810058I24Rik	0.74	0.55	0.802808	0.00829987	0.184112	1	0.00415858	1.07233	0.889	0.611	1	0.184112	0.533282	0.452	0.2	1
MP-2	Wbp1	0.38	0.16	0.524732	0.00834617	0.354026	1	0.00418183	0.76971	0.889	0.333	1	0.354026	0.279754	0.355	0.2	1
MP-2	Myo1e	0.17	0.52	-0.74582	0.00963213	0.335831	1	0.335831	-0.601468	0	0.111	1	0.00482772	-0.890173	0.097	0.6	1
MP-2	Sh3bgrl	0.68	0.54	0.575481	0.00982956	0.0873582	1	0.00492692	0.600632	1	0.722	1	0.0873582	0.55033	0.645	0.2	1
MP-2	Ufl1	0.18	0.53	-0.656467	0.0100729	0.311949	1	0.311949	-0.393044	0.333	0.444	1	0.0050492	-0.91989	0.226	0.8	1
MP-2	Rpl30	3.49	3.95	-0.500904	0.0105035	0.14268	1	0.14268	-0.281316	1	1	1	0.00526562	-0.720492	1	1	1
MP-2	Tob2	1.27	0.35	1.1987	0.012083	0.611032	1	0.00605984	1.32236	0.778	0.222	1	0.611032	1.07504	0.742	0.6	1
MP-2	Baz2b	0.57	0.83	-0.821184	0.0123294	0.212355	1	0.212355	-0.472216	0.333	0.556	1	0.00618384	-1.17015	0.645	1	1
MP-2	Rpn2	1.12	0.61	0.684615	0.0138711	0.343207	1	0.00695977	1.00299	0.889	0.556	1	0.343207	0.366243	0.71	0.8	1
MP-2	Setbp1	0.04	0.4	-0.719838	0.0150465	0.145392	1	0.145392	-0.390836	0	0.222	1	0.00755179	-1.04884	0.032	0.4	1
MP-2	Tpt1	4.08	4.21	-0.484582	0.0160869	0.0395487	1	0.00807604	-0.605408	1	1	1	0.0395487	-0.363755	1	1	1
MP-2	Psmc1	0.59	0.29	0.568188	0.0167048	0.191719	1	0.0083876	0.696852	0.889	0.444	1	0.191719	0.439523	0.581	0.2	1
MP-2	Nfkbib	0.7	0.27	0.478787	0.017168	0.745308	1	0.00862117	0.693667	0.778	0.278	1	0.745308	0.263907	0.71	0.6	1
MP-2	Son	1.52	1.85	-0.689251	0.0181307	0.189662	1	0.189662	-0.441561	0.889	1	1	0.00910682	-0.93694	0.903	1	1
MP-2	Aif1	0.76	0.17	1.14119	0.0195523	0.15947	1	0.00982439	1.66861	0.667	0.222	1	0.15947	0.613778	0.484	0.2	1
MP-2	Smad5	0.09	0.47	-0.613816	0.0198863	0.0385658	1	0.0385658	-0.661871	0	0.389	1	0.00999308	-0.56576	0.032	0.4	1
MP-2	Supt20	0.37	0.73	-0.81459	0.0206662	0.174473	1	0.174473	-0.523708	0.333	0.556	1	0.010387	-1.10547	0.452	1	1
MP-2	Anxa2	1.66	1.07	1.06755	0.0219504	0.13292	1	0.0110361	1.15872	0.889	0.556	1	0.13292	0.976383	0.774	0.4	1
MP-2	Atp6v1d	0.36	0.91	-1.06615	0.0229731	0.0849059	1	0.0849059	-0.774342	0.222	0.556	1	0.0115533	-1.35795	0.419	0.8	1
MP-2	Leprotl1	0.47	0.99	-0.619471	0.0235869	0.669106	1	0.0118638	-0.924569	0.444	0.889	1	0.669106	-0.314372	0.581	0.6	1
MP-2	Ipmk	0.29	0.01	0.359072	0.0248815	0.38305	1	0.0125191	0.376009	0.333	0	1	0.38305	0.342136	0.355	0.2	1
MP-2	Tmsb4x	4.68	4.57	0.435338	0.0250629	0.552072	1	0.012611	0.542026	1	1	1	0.552072	0.32865	1	1	1
MP-2	Tcf12	0.2	0.52	-0.736985	0.0260622	0.17129	1	0.17129	-0.463203	0.111	0.333	1	0.0131171	-1.01077	0.258	0.8	1
MP-2	Snx1	0.59	0.35	0.489776	0.0263746	0.439146	1	0.0132754	0.705532	0.778	0.5	1	0.439146	0.27402	0.548	0.4	1
MP-2	Ran	1.98	1.77	0.732834	0.0285585	0.552974	1	0.552974	0.385296	0.778	0.833	1	0.0143827	1.08037	0.968	0.8	1
MP-2	Tceal9	0.89	0.65	0.624298	0.0286126	0.155124	1	0.0144101	0.539501	1	0.778	1	0.155124	0.709096	0.71	0.4	1
MP-2	Rnf10	0.82	0.4	0.639791	0.0288942	0.934781	1	0.934781	0.264544	0.444	0.556	1	0.014553	1.01504	0.839	0.2	1
MP-2	Calm1	2.28	2.13	0.45986	0.0289085	0.436492	1	0.0145602	0.594788	1	1	1	0.436492	0.324931	0.871	1	1
MP-2	Fam114a2	0.19	0.41	-0.572272	0.0294101	0.305591	1	0.305591	-0.264915	0.111	0.278	1	0.0148148	-0.879629	0.387	0.8	1
MP-2	Spen	0.24	0.51	-0.661129	0.030246	0.0611522	1	0.0611522	-0.600078	0	0.333	1	0.0152391	-0.722179	0.419	0.8	1
MP-2	Atp5a1	1.81	1.57	0.583004	0.0304214	0.226774	1	0.226774	0.276008	1	0.944	1	0.0153282	0.890001	0.935	1	1
MP-2	Rpl27a	3.69	3.98	-0.362381	0.0304344	0.0759824	1	0.0759824	-0.256967	1	1	1	0.0153348	-0.467796	1	1	1
MP-2	Dbi	1.35	1.08	1.08259	0.0304808	0.113574	1	0.113574	0.623573	0.889	0.667	1	0.0153583	1.5416	0.742	0.2	1
MP-2	Trp53i11	0.01	0.27	-0.369791	0.03168	0.17129	1	0.17129	-0.332387	0.111	0.333	1	0.0159675	-0.407195	0	0.2	1
MP-2	Gpr174	0	0.21	-0.331963	0.03168	0.335831	1	0.335831	-0.284129	0	0.111	1	0.0159675	-0.379798	0	0.2	1
MP-2	Lrba	0	0.22	-0.353169	0.03168	0.220566	1	0.220566	-0.29576	0	0.167	1	0.0159675	-0.410578	0	0.2	1
MP-2	Cd209d	0	0.49	-0.564942	0.03168	0.335831	1	0.335831	-0.793324	0	0.111	1	0.0159675	-0.336561	0	0.2	1
MP-2	Cmah	0	0.54	-0.760256	0.03168	0.220566	1	0.220566	-0.796116	0	0.167	1	0.0159675	-0.724397	0	0.2	1
MP-2	Apol7e	0	0.26	-0.482145	0.03168	0.335831	1	0.335831	-0.284129	0	0.111	1	0.0159675	-0.680161	0	0.2	1
MP-2	Pacsin1	0	0.36	-0.447348	0.03168	0.220566	1	0.220566	-0.558135	0	0.167	1	0.0159675	-0.336561	0	0.2	1
MP-2	Kdm4c	0.07	0.37	-0.603138	0.0320049	0.220566	1	0.220566	-0.409772	0	0.167	1	0.0161326	-0.796505	0.194	0.6	1
MP-2	Fem1c	0.43	0.14	0.432097	0.0333787	0.209072	1	0.016831	0.400602	0.667	0.167	1	0.209072	0.463593	0.484	0.2	1
MP-2	Ndufb6	0.84	0.47	0.522512	0.0339264	0.229306	1	0.0171096	0.608604	0.889	0.556	1	0.229306	0.436421	0.742	0.6	1
MP-2	Ier2	1.89	1.42	0.968868	0.034169	0.171565	1	0.171565	0.502499	0.889	0.778	1	0.017233	1.43524	0.903	0.6	1
MP-2	Anxa1	1.16	0.64	0.990121	0.0347772	0.0829923	1	0.0175425	0.88593	0.889	0.5	1	0.0829923	1.09431	0.677	0.4	1
MP-2	Gadd45a	0.58	0.05	0.697112	0.0353451	0.0471811	1	0.0178315	0.500834	0.556	0.111	1	0.0471811	0.89339	0.516	0	1
MP-2	Irf2	0.4	0.82	-0.816807	0.0353657	0.296164	1	0.017842	-0.777154	0.222	0.722	1	0.296164	-0.85646	0.581	0.6	1
MP-2	Mt1	0.63	0.03	0.883983	0.036953	0.0471811	1	0.0186504	0.870088	0.444	0.056	1	0.0471811	0.897878	0.516	0	1
MP-2	Cnot6l	0.46	0.65	-0.550896	0.0375493	0.11418	1	0.11418	-0.521995	0.333	0.556	1	0.0189543	-0.579797	0.484	1	1
MP-2	Psme2	1.28	1.18	0.645463	0.038024	0.220475	1	0.0191963	0.693886	1	0.833	1	0.220475	0.597039	0.774	0.4	1
MP-2	Cst3	3.38	2.54	1.41437	0.038024	0.614387	1	0.0191963	2.26842	0.889	0.889	1	0.614387	0.56032	0.839	1	1
MP-2	Eif3f	1.88	2.14	-0.431515	0.0381685	0.234195	1	0.0192699	-0.599793	1	1	1	0.234195	-0.263237	0.903	1	1
MP-2	Sf3b1	1.62	1.6	-0.610307	0.0389062	0.0891435	1	0.0891435	-0.604726	0.667	0.944	1	0.0196461	-0.615887	1	1	1
MP-2	Ube2d3	1.84	1.38	0.501381	0.0389062	0.424607	1	0.424607	0.275743	1	0.778	1	0.0196461	0.727019	0.935	1	1
MP-2	Ppan	0.38	0.15	0.576331	0.0393146	0.107773	1	0.0198544	0.806891	0.667	0.167	1	0.107773	0.345772	0.387	0	1
MP-2	Hk2	0.67	0.54	0.711931	0.040019	0.0587403	1	0.0202138	0.732196	0.889	0.5	1	0.0587403	0.691666	0.484	0	1
MP-2	Pcif1	0.38	0.78	-0.672886	0.0401716	0.0586905	1	0.0586905	-0.58361	0.333	0.722	1	0.0202917	-0.762163	0.484	0.8	1
MP-2	Psip1	0.79	0.52	0.511516	0.0404003	0.241463	1	0.0204084	0.525563	1	0.556	1	0.241463	0.497469	0.677	0.4	1
MP-2	Cdv3	0.8	1.08	-0.609568	0.0414866	0.0538348	1	0.020963	-0.790397	0.556	0.833	1	0.0538348	-0.42874	0.774	1	1
MP-2	Cacna1e	0.06	0.34	-0.597856	0.0418767	0.335831	1	0.335831	-0.3118	0	0.111	1	0.0211623	-0.883911	0.065	0.4	1
MP-2	Letm2	0.05	0.41	-0.460262	0.0418767	0.201907	1	0.201907	-0.414391	0.222	0.444	1	0.0211623	-0.506133	0.065	0.4	1
MP-2	Blnk	0.08	0.62	-1.06281	0.0418767	0.220566	1	0.220566	-0.554387	0	0.167	1	0.0211623	-1.57123	0.065	0.4	1
MP-2	Sp110	0.63	0.62	-0.408351	0.0418835	0.862385	1	0.862385	-0.289459	0.444	0.389	1	0.0211657	-0.527242	0.71	1	1
MP-2	Cyba	2.26	1.98	0.508156	0.0436902	0.384753	1	0.0220891	0.726272	1	0.944	1	0.384753	0.29004	0.935	1	1
MP-2	Anxa5	1.36	0.6	1.27204	0.043771	0.0320327	1	0.0221304	1.21404	0.778	0.444	1	0.0320327	1.33004	0.742	0.2	1
MP-2	Ergic3	0.49	0.72	-0.373527	0.0439574	0.650796	1	0.650796	-0.261706	0.556	0.611	1	0.0222257	-0.485348	0.581	0.8	1
MP-2	Yif1a	0.37	0.19	0.50056	0.0441079	0.107773	1	0.0223026	0.621998	0.667	0.222	1	0.107773	0.379122	0.387	0	1
MP-2	Brd1	0.61	0.92	-0.735375	0.0447579	0.0245144	1	0.0226351	-0.80475	0.444	0.778	1	0.0245144	-0.666	0.581	1	1
MP-2	Crebrf	0.34	0.84	-1.1147	0.0449478	0.0918875	1	0.0918875	-0.512563	0.111	0.444	1	0.0227323	-1.71684	0.419	0.8	1
MP-2	Hspb11	0.22	0.05	0.32796	0.0451046	0.185754	1	0.0228125	0.379739	0.444	0.056	1	0.185754	0.276181	0.29	0	1
MP-2	Nup62	0.57	0.24	0.559495	0.0455742	0.285105	1	0.285105	0.250786	0.556	0.333	1	0.0230528	0.868203	0.613	0	1
MP-2	Arhgap15	0.76	0.89	-0.589932	0.046679	0.403559	1	0.0236184	-0.813095	0.333	0.722	1	0.403559	-0.36677	0.677	0.8	1
MP-2	Ccr5	0.19	0.61	-0.91762	0.0471737	0.305591	1	0.305591	-0.363144	0.111	0.278	1	0.0238718	-1.4721	0.226	0.6	1
MP-2	Flna	0.97	0.3	0.819663	0.0478806	0.178389	1	0.0242339	0.974257	0.667	0.278	1	0.178389	0.665068	0.742	0.4	1
MP-2	Tecr	1.08	0.85	0.679593	0.048341	0.421318	1	0.421318	0.412607	0.778	0.722	1	0.0244699	0.946579	0.871	0.4	1
MP-2	Pim3	0.76	0.1	0.722537	0.0484278	0.109234	1	0.109234	0.299278	0.444	0.167	1	0.0245144	1.1458	0.71	0.2	1
MP-2	Rps15a	3.73	4.07	-0.298511	0.0493749	0.0678619	1	0.0678619	-0.279484	1	1	1	0.025	-0.317538	1	1	1
MP-2	Rer1	0.99	0.9	0.454945	0.0494484	0.414698	1	0.0250377	0.583514	1	0.778	1	0.414698	0.326376	0.71	0.4	1
MP-2	Fos	2.19	2.32	0.60089	0.0498825	0.232625	1	0.0252603	0.496414	1	0.944	1	0.232625	0.705365	0.839	0.6	1
MP-3	AI480526	0.01	0.29	-0.456355	0.00147509	0.361394	1	0.361394	-0.401841	0	0.107	1	0.000737818	-0.510869	0.053	0.75	1
MP-3	Plaur	0.62	0.03	0.776071	0.0019766	0.229636	1	0.000988791	0.977204	0.375	0	1	0.229636	0.574938	0.684	0.5	1
MP-3	Fuca1	0.83	0.33	0.920614	0.00484869	0.340715	1	0.00242729	1.21319	0.625	0.107	1	0.340715	0.628034	0.684	0.5	1
MP-3	Ier3ip1	0.37	1.1	-1.12223	0.0059882	0.528861	1	0.528861	-1.23455	0.25	0.321	1	0.0029986	-1.00991	0.789	1	1
MP-3	D16Ertd472e	0.34	0.49	-0.783887	0.00653012	0.974762	1	0.974762	-0.285235	0.125	0.143	1	0.00327041	-1.28254	0.579	1	1
MP-3	Plin2	1.12	0.47	0.891465	0.00801546	0.350461	1	0.00401579	1.34464	0.625	0.143	1	0.350461	0.438287	0.842	1	1
MP-3	Ube2d2a	1.17	0.66	0.856971	0.00916101	0.194256	1	0.00459104	1.1466	0.75	0.214	1	0.194256	0.567341	0.947	0.75	1
MP-3	Ino80b	0.17	0.37	-0.573649	0.0104424	0.361394	1	0.361394	-0.445571	0	0.107	1	0.00523489	-0.701726	0.421	1	1
MP-3	Uvrag	0.19	0.33	-0.503347	0.010996	0.279807	1	0.279807	-0.382187	0	0.143	1	0.00551319	-0.624508	0.579	1	1
MP-3	Rab31	0.1	0.47	-0.533582	0.0116256	1	1	1	-0.637656	0.125	0.107	1	0.00582977	-0.429509	0.368	1	1
MP-3	Lars2	0.24	0.44	-0.642917	0.0125629	1	1	1	-0.442446	0.125	0.107	1	0.0063013	-0.843388	0.316	1	1
MP-3	Smc2	1.02	0.4	1.1345	0.0127487	0.0857517	1	0.00639482	1.62409	0.625	0.143	1	0.0857517	0.644916	0.842	0.25	1
MP-3	Aagab	0.14	0.43	-0.493925	0.0135613	1	1	1	-0.5708	0.125	0.107	1	0.00680378	-0.417051	0.421	1	1
MP-3	Sun2	0.99	0.13	1.06412	0.0150797	0.434545	1	0.0075685	1.39716	0.5	0.107	1	0.434545	0.731078	0.737	0.5	1
MP-3	Ptgr2	0.43	0.27	0.519612	0.0152591	0.17903	1	0.0076589	0.757312	0.5	0.071	1	0.17903	0.281912	0.368	0	1
MP-3	Kcnn4	0.42	0.02	0.673065	0.0160531	0.0807273	1	0.00805902	0.931491	0.375	0.036	1	0.0807273	0.414639	0.526	0	1
MP-3	Ttc39c	0.52	0	0.878672	0.0167387	0.106926	1	0.00840466	1.4265	0.25	0	1	0.106926	0.330841	0.474	0	1
MP-3	Trappc12	0.19	0	0.272715	0.0167387	0.139344	1	0.00840466	0.258868	0.25	0	1	0.139344	0.286562	0.421	0	1
MP-3	Id1	0.42	0.02	0.425236	0.0167387	1	1	0.00840466	0.336602	0.25	0	1	1	0.51387	0.211	0.25	1
MP-3	Fbxo22	0.17	0.33	-0.376346	0.017489	0.804289	1	0.804289	-0.275413	0.25	0.179	1	0.00878307	-0.477279	0.421	1	1
MP-3	Cast	0.13	0.39	-0.678353	0.017489	0.974762	1	0.974762	-0.338227	0.125	0.143	1	0.00878307	-1.01848	0.421	1	1
MP-3	Mcpt8	0.11	2.75	-3.99229	0.0192162	0.392997	1	0.392997	-1.41135	0.25	0.107	1	0.00965468	-6.57322	0.211	0.75	1
MP-3	Rc3h1	0.16	0.41	-0.488952	0.0195413	0.577668	1	0.577668	-0.378423	0.25	0.143	1	0.00981884	-0.599481	0.368	1	1
MP-3	Soat1	0.42	0.02	0.694414	0.0196703	0.106926	1	0.00988401	1.05164	0.375	0.036	1	0.106926	0.337191	0.474	0	1
MP-3	Mad2l1bp	0.04	0.43	-0.514465	0.0201049	0.279807	1	0.279807	-0.644462	0	0.143	1	0.0101035	-0.384468	0.158	0.75	1
MP-3	Psmd2	1.04	0.19	0.968797	0.020789	0.903068	1	0.0104491	1.43267	0.5	0.107	1	0.903068	0.504923	0.895	0.75	1
MP-3	Luc7l3	0.78	0.96	-0.517894	0.0209734	0.797516	1	0.797516	-0.325455	0.375	0.286	1	0.0105423	-0.710332	0.842	1	1
MP-3	Mrpl55	0.75	0.28	0.975605	0.0211908	0.0434888	1	0.0106521	1.5369	0.625	0.179	1	0.0434888	0.414312	0.632	0	1
MP-3	Galnt1	0.33	0.82	-0.793053	0.0228846	0.754117	1	0.754117	-0.946698	0.25	0.286	1	0.0115085	-0.639408	0.579	1	1
MP-3	Tbca	1.09	0.47	0.781618	0.0242911	0.489471	1	0.0122202	1.07951	0.625	0.179	1	0.489471	0.483727	0.895	0.5	1
MP-3	Smarce1	0.7	0.43	0.555394	0.025657	0.354645	1	0.354645	0.31007	0.375	0.214	1	0.0129119	0.800719	0.895	0.25	1
MP-3	Arglu1	0.85	1.24	-0.540872	0.0263723	0.983048	1	0.983048	-0.417516	0.5	0.393	1	0.0132743	-0.664228	0.842	1	1
MP-3	Igkc	1.51	0.05	1.35183	0.0265074	0.0712292	1	0.0712292	0.631307	0.125	0	1	0.0133427	2.07235	1	0.5	1
MP-3	Myl12a	1.21	1.32	-0.451508	0.0265525	0.586891	1	0.586891	-0.457454	0.375	0.464	1	0.0133656	-0.445562	0.947	1	1
MP-3	Lars	0.22	0.56	-0.39896	0.0284803	0.979146	1	0.979146	-0.38536	0.25	0.214	1	0.014343	-0.41256	0.421	1	1
MP-3	Snx17	0.29	0.76	-0.76942	0.0302522	0.900458	1	0.900458	-0.927072	0.25	0.25	1	0.0152423	-0.611768	0.632	1	1
MP-3	Sdccag8	0.01	0.36	-0.422995	0.0304613	0.361394	1	0.361394	-0.553785	0	0.107	1	0.0153484	-0.292206	0.053	0.5	1
MP-3	5031425E22Rik	0.17	0.63	-0.768948	0.0314735	1	1	1	-0.758042	0.25	0.214	1	0.0158625	-0.779855	0.474	1	1
MP-3	Eif1ad	0.98	0.44	1.08522	0.0323139	0.20426	1	0.0162896	1.71253	0.625	0.214	1	0.20426	0.457909	0.632	0.25	1
MP-3	Rsrp1	1.18	1.45	-0.619737	0.0329526	0.885363	1	0.885363	-0.423497	0.5	0.464	1	0.0166143	-0.815976	0.842	1	1
MP-3	Plekhf2	0.47	0.77	-0.801425	0.0331112	0.745017	1	0.745017	-0.863484	0.25	0.25	1	0.016695	-0.739366	0.895	1	1
MP-3	Tax1bp1	1.3	1.57	-0.967814	0.0331112	0.103714	1	0.103714	-1.14363	0.25	0.536	1	0.016695	-0.792	0.895	1	1
MP-3	mt-Co3	4.43	3.41	0.600126	0.0331642	0.391917	1	0.391917	0.257352	1	0.964	1	0.0167219	0.9429	1	1	1
MP-3	Wwp1	0.07	0.43	-0.575734	0.0335137	0.279807	1	0.279807	-0.608163	0	0.143	1	0.0168996	-0.543306	0.211	0.75	1
MP-3	Golph3l	0.06	0.3	-0.369606	0.0359953	0.824736	1	0.824736	-0.379863	0.125	0.143	1	0.0181626	-0.35935	0.158	0.75	1
MP-3	Higd2a	0.62	0.87	-0.710442	0.0409144	0.612883	1	0.612883	-0.964423	0.25	0.286	1	0.0206709	-0.456461	0.842	1	1
MP-3	Ube2s	1.86	1.66	0.653235	0.0411609	0.968718	1	0.968718	0.553205	0.625	0.607	1	0.0207967	0.753264	1	1	1
MP-3	Vapb	0.2	0.39	-0.434975	0.0424629	0.804289	1	0.804289	-0.325729	0.25	0.179	1	0.0214618	-0.54422	0.526	1	1
MP-3	Mrm3	0.08	0.35	-0.524178	0.0436318	0.279807	1	0.279807	-0.473515	0	0.143	1	0.0220592	-0.574841	0.211	0.75	1
MP-3	Ensa	0.21	0.65	-0.736022	0.0448991	0.0995927	1	0.0995927	-0.926384	0	0.286	1	0.0227073	-0.54566	0.579	1	1
MP-3	Ascc1	0.14	0.28	-0.32634	0.045085	0.662464	1	0.662464	-0.287948	0.125	0.071	1	0.0228025	-0.364732	0.421	1	1
MP-3	Ncln	0.85	0.32	0.855923	0.0453815	0.266799	1	0.0229542	1.24493	0.5	0.143	1	0.266799	0.466919	0.737	0.5	1
MP-3	Mlf2	0.79	0.12	0.80325	0.0453815	0.594838	1	0.0229542	1.19729	0.5	0.143	1	0.594838	0.409206	0.789	0.5	1
MP-3	Hnrnpll	0.24	0.4	-0.563349	0.0482897	0.222387	1	0.222387	-0.272853	0.25	0.071	1	0.0244436	-0.853846	0.684	1	1
MP-3	Lmo1	0.57	0.05	0.864932	0.0487708	0.0309153	1	0.0246902	1.10665	0.375	0.071	1	0.0309153	0.623215	0.684	0	1
MP-3	Rbpms	0.09	0.34	-0.457596	0.0494005	0.874312	1	0.874312	-0.376197	0.125	0.143	1	0.0250131	-0.538995	0.263	0.75	1
PP	Nupr1	0.65	0.07	0.971862	4.34527e-12	0.807228	1	2.17264e-12	1.63052	0.35	0.033	4.24033e-08	0.807228	0.313208	0.127	0.122	1
PP	Mt1	0.47	0.06	0.673177	1.09431e-07	0.0574687	1	5.47157e-08	1.07662	0.3	0.05	0.00106789	0.0574687	0.269732	0.265	0.122	1
PP	Nr4a2	1.27	0.43	0.820384	1.27431e-07	0.0107413	1	6.37157e-08	0.92077	0.65	0.27	0.00124354	0.0107413	0.719998	0.735	0.561	1
PP	Ifitm3	2.28	2.21	0.413842	3.21075e-06	0.0115908	1	1.60537e-06	0.465795	1	1	0.0313321	0.0115908	0.361889	0.971	1	1
PP	Selp	0.39	0.06	0.437133	4.36751e-06	0.00626687	1	2.18376e-06	0.400447	0.3	0.066	0.0426204	0.00626687	0.473819	0.304	0.098	1
PP	H3f3b	3.94	3.85	0.427257	4.054e-05	0.00353214	1	2.02702e-05	0.509573	1	1	0.395614	0.00353214	0.344942	1	1	1
PP	Nr4a1	1.96	0.95	0.876822	6.01421e-05	0.000249863	1	0.000249863	0.731805	0.825	0.672	1	3.00715e-05	1.02184	0.873	0.683	0.586905
PP	Cct4	1.24	1.49	-0.389723	8.03501e-05	0.00119344	1	4.01759e-05	-0.435975	1	0.967	0.784113	0.00119344	-0.34347	0.863	0.976	1
PP	Il12a	0.14	0.67	-0.491547	0.000298385	0.0819904	1	0.000149204	-0.656263	0.275	0.585	1	0.0819904	-0.32683	0.088	0.195	1
PP	Dnpep	0.43	0.21	0.327089	0.000946147	0.0862278	1	0.000473186	0.330251	0.5	0.261	1	0.0862278	0.323928	0.353	0.22	1
PP	Rpl23a	2.69	2.07	0.287751	0.00128616	0.00893048	1	0.00893048	0.285155	0.975	1	1	0.000643288	0.290346	1	1	1
PP	Luc7l3	0.83	0.85	-0.389712	0.00172191	0.0247578	1	0.0247578	-0.303003	0.5	0.714	1	0.000861324	-0.47642	0.765	0.976	1
PP	Sdsl	0.59	0.37	0.431883	0.00196714	0.126618	1	0.000984053	0.59945	0.55	0.332	1	0.126618	0.264317	0.412	0.268	1
PP	Vmp1	1.27	0.59	0.442302	0.00217574	0.0380704	1	0.00108846	0.552615	0.675	0.49	1	0.0380704	0.33199	0.873	0.829	1
PP	Mier1	0.92	0.98	-0.462453	0.0025673	0.00278117	1	0.00278117	-0.40062	0.575	0.784	1	0.00128448	-0.524286	0.784	0.854	1
PP	Actb	3.5	3.01	0.37052	0.00270847	0.00173947	1	0.00135515	0.35378	1	1	1	0.00173947	0.38726	1	1	1
PP	Cd27	0.78	1.14	-0.347907	0.00331652	0.065314	1	0.00165964	-0.338925	0.725	0.917	1	0.065314	-0.356889	0.637	0.707	1
PP	Rhoh	0.45	0.78	-0.432336	0.00351226	0.0333071	1	0.00175768	-0.419886	0.5	0.726	1	0.0333071	-0.444787	0.392	0.512	1
PP	Cux1	1.13	0.98	-0.365836	0.00445773	0.0139282	1	0.00223135	-0.299834	0.575	0.78	1	0.0139282	-0.431839	0.882	0.902	1
PP	Hhex	0.54	0.98	-0.363872	0.00489575	0.0256589	1	0.00245088	-0.405006	0.625	0.822	1	0.0256589	-0.322738	0.382	0.585	1
PP	Reep5	0.73	0.97	-0.351452	0.00493064	0.00302162	1	0.00302162	-0.332934	0.65	0.851	1	0.00246837	-0.36997	0.637	0.805	1
PP	Spi1	1.3	1.23	-0.326661	0.00626265	0.0899841	1	0.00313624	-0.373833	0.65	0.88	1	0.0899841	-0.27949	0.863	0.927	1
PP	Tmem258	1.17	1.3	0.300162	0.0101975	0.0155424	1	0.00511183	0.283822	0.95	0.938	1	0.0155424	0.316501	0.735	0.561	1
PP	Sumo3	0.7	0.64	0.331553	0.0119719	0.175318	1	0.00600396	0.346447	0.825	0.664	1	0.175318	0.316659	0.451	0.366	1
PP	Ralbp1	0.64	0.86	-0.417898	0.0127776	0.0177297	1	0.00640936	-0.349876	0.55	0.78	1	0.0177297	-0.48592	0.598	0.707	1
PP	Nipbl	0.83	0.82	-0.330899	0.0130159	0.0310016	1	0.0310016	-0.263235	0.475	0.689	1	0.00652925	-0.398562	0.765	0.854	1
PP	Fam110a	0.97	0.39	0.483847	0.0146146	0.00759031	1	0.00759031	0.380957	0.55	0.382	1	0.00733418	0.586737	0.735	0.634	1
PP	4833420G17Rik	0.45	0.6	-0.322216	0.0152921	0.0132361	1	0.0132361	-0.285394	0.375	0.627	1	0.00767548	-0.359038	0.451	0.634	1
PP	Fam212a	0.29	0.66	-0.397805	0.0165769	0.103252	1	0.00832308	-0.421422	0.425	0.631	1	0.103252	-0.374188	0.225	0.341	1
PP	Banf1	0.71	0.6	0.329363	0.0194194	0.0257562	1	0.00975729	0.323355	0.775	0.622	1	0.0257562	0.335371	0.608	0.39	1
PP	Fgfr1op2	0.66	0.95	-0.315036	0.0199757	0.0329694	1	0.0100382	-0.309474	0.775	0.842	1	0.0329694	-0.320598	0.549	0.707	1
PP	Lrrfip2	0.41	0.51	-0.294313	0.0200564	0.0199505	1	0.0199505	-0.254891	0.35	0.531	1	0.010079	-0.333735	0.422	0.634	1
PP	Tap2	0.81	0.88	-0.347603	0.0220851	0.0286182	1	0.0111042	-0.328132	0.65	0.793	1	0.0286182	-0.367073	0.667	0.829	1
PP	Safb	0.41	0.46	-0.348362	0.0229725	0.0597311	1	0.011553	-0.309409	0.225	0.44	1	0.0597311	-0.387316	0.5	0.61	1
PP	Scamp2	0.49	0.47	-0.29146	0.0231116	0.0773751	1	0.0116233	-0.321195	0.225	0.432	1	0.0773751	-0.261726	0.539	0.707	1
PP	Atp13a3	0.34	0.33	-0.261926	0.0245963	0.032551	1	0.0123747	-0.251366	0.125	0.315	1	0.032551	-0.272487	0.363	0.561	1
PP	Mif	1.51	1.37	0.370403	0.0262997	0.0229277	1	0.0132375	0.322976	1	0.934	1	0.0229277	0.41783	0.873	0.756	1
PP	Mnat1	0.25	0.35	-0.283311	0.0275175	0.0248928	1	0.0248928	-0.252915	0.175	0.353	1	0.0138547	-0.313708	0.275	0.488	1
PP	Ctla2a	3.52	2.94	-0.302771	0.0306591	0.100168	1	0.100168	-0.25362	0.975	1	1	0.0154489	-0.351921	1	1	1
PP	Tiparp	0.67	0.34	0.292772	0.0333587	0.125648	1	0.0168208	0.322992	0.5	0.332	1	0.125648	0.262553	0.618	0.463	1
PP	Thoc2	0.57	0.57	-0.319997	0.0360909	0.0352562	1	0.0352562	-0.290132	0.325	0.498	1	0.0182113	-0.349861	0.618	0.805	1
PP	Mbnl1	1.32	1.34	-0.327263	0.0421408	0.0665078	1	0.0212972	-0.322579	0.75	0.929	1	0.0665078	-0.331948	0.912	0.976	1
PP	Hist1h1e	0.64	1.49	-0.392545	0.0421409	0.0412934	1	0.0212972	-0.43663	0.825	0.917	1	0.0412934	-0.348461	0.176	0.317	1

## Sheet: CASIN vs Young
cluster	gene	exp_avg1	exp_avg2	avg_log2FC	minimump_p_val	max_pval	max_pval_adj	1st_p_val	1st_avg_log2FC	1st_pct.1	1st_pct.2	1st_p_val_adj	2nd_p_val	2nd_avg_log2FC	2nd_pct.1	2nd_pct.2	2nd_p_val_adj
HSC-1	Nupr1	1.88	0.57	1.80772	1.97348e-101	1.33896e-46	2.61326e-42	9.8674e-102	1.97253	0.903	0.246	1.92582e-97	1.33896e-46	1.64291	0.89	0.54	2.61326e-42
HSC-1	Mt1	1.29	0.32	1.37534	1.93368e-72	6.80663e-17	1.32845e-12	9.6684e-73	1.87517	0.769	0.22	1.88698e-68	6.80663e-17	0.87551	0.569	0.273	1.32845e-12
HSC-1	Apoe	2.59	1.86	1.02786	5.2408e-62	1.65487e-20	3.22981e-16	2.6204e-62	1.16935	0.988	0.906	5.11423e-58	1.65487e-20	0.886364	0.978	0.909	3.22981e-16
HSC-1	Sult1a1	0.94	0.36	0.895037	1.20837e-61	5.97054e-12	1.16527e-07	6.04187e-62	1.24904	0.831	0.33	1.17919e-57	5.97054e-12	0.541031	0.356	0.112	1.16527e-07
HSC-1	Selp	1.01	0.15	1.19923	7.95739e-59	2.07386e-41	4.04755e-37	3.97869e-59	0.986056	0.636	0.089	7.76522e-55	2.07386e-41	1.4124	0.688	0.123	4.04755e-37
HSC-1	Clca3a1	0.66	0.1	0.831237	8.43602e-59	2.78526e-18	5.436e-14	4.21801e-59	0.976673	0.624	0.097	8.23229e-55	2.78526e-18	0.6858	0.393	0.053	5.436e-14
HSC-1	Gpr183	0.52	0.02	0.720377	1.78144e-57	0.000154891	1	8.90718e-58	1.08268	0.519	0.016	1.73842e-53	0.000154891	0.358078	0.102	0.016	1
HSC-1	Ier2	2.05	1.69	0.645715	1.24623e-54	2.33931e-05	0.456563	6.23117e-55	0.987388	0.991	0.969	1.21614e-50	2.33931e-05	0.304042	0.835	0.727	0.456563
HSC-1	Trim47	1.05	0.58	0.680705	3.72626e-53	0.000349059	1	1.86313e-53	1.07204	0.86	0.521	3.63627e-49	0.000349059	0.289376	0.549	0.439	1
HSC-1	Junb	2.38	2	0.67616	1.50474e-51	2.71927e-06	0.053072	7.52368e-52	0.983599	0.99	0.963	1.4684e-47	2.71927e-06	0.36872	0.85	0.807	0.053072
HSC-1	Cavin2	0.76	0.18	0.884091	4.24018e-51	1.52256e-20	2.97158e-16	2.12009e-51	0.949754	0.672	0.178	4.13778e-47	1.52256e-20	0.818427	0.419	0.059	2.97158e-16
HSC-1	Ctla2a	2.85	3.44	-1.17079	9.1506e-51	1.04239e-36	2.03444e-32	1.04239e-36	-0.912109	0.91	0.963	2.03444e-32	4.5753e-51	-1.42947	0.98	1	8.92961e-47
HSC-1	Prtn3	2.1	1.81	0.690205	1.52378e-49	1.79114e-15	3.49577e-11	7.61888e-50	0.739429	0.993	0.969	1.48698e-45	1.79114e-15	0.640982	0.877	0.727	3.49577e-11
HSC-1	Uba52	1.76	2.22	-0.615542	5.77059e-49	3.10862e-16	6.06709e-12	3.10862e-16	-0.286086	0.986	0.995	6.06709e-12	2.88529e-49	-0.944997	0.896	0.984	5.63123e-45
HSC-1	Pbx1	1.3	0.82	0.671888	1.05913e-47	1.81291e-06	0.0353826	5.29567e-48	0.967834	0.876	0.639	1.03356e-43	1.81291e-06	0.375941	0.786	0.701	0.0353826
HSC-1	Gda	0.7	0.25	0.711208	3.71063e-47	4.6444e-13	9.06447e-09	1.85532e-47	0.889786	0.714	0.28	3.62102e-43	4.6444e-13	0.532631	0.358	0.096	9.06447e-09
HSC-1	Clu	0.77	0.17	0.893535	1.22248e-46	1.75996e-19	3.43491e-15	6.11239e-47	0.930957	0.59	0.126	1.19295e-42	1.75996e-19	0.856113	0.442	0.091	3.43491e-15
HSC-1	Tmsb10	1.49	2.18	-0.846219	7.44107e-46	9.54029e-26	1.86198e-21	3.72053e-46	-0.861364	0.948	0.982	7.26137e-42	9.54029e-26	-0.831074	0.795	0.941	1.86198e-21
HSC-1	Ramp2	0.94	0.11	1.20748	1.20332e-43	8.26978e-25	1.61401e-20	6.0166e-44	1.19017	0.514	0.084	1.17426e-39	8.26978e-25	1.22478	0.459	0.048	1.61401e-20
HSC-1	Plscr2	0.61	0.19	0.573601	1.78104e-42	2.46664e-07	0.00481415	8.90521e-43	0.740883	0.54	0.11	1.73803e-38	2.46664e-07	0.406319	0.44	0.246	0.00481415
HSC-1	Nr4a2	1.47	0.76	0.949835	2.49254e-42	8.14774e-21	1.59019e-16	1.24627e-42	1.05005	0.798	0.445	2.43234e-38	8.14774e-21	0.849624	0.843	0.647	1.59019e-16
HSC-1	Jund	2.77	2.42	0.795855	4.17559e-41	5.78528e-27	1.12911e-22	2.08779e-41	0.759426	0.995	0.995	4.07475e-37	5.78528e-27	0.832284	0.985	0.936	1.12911e-22
HSC-1	Igkc	0.65	0.24	0.444789	8.51453e-41	8.57593e-06	0.167376	4.25726e-41	0.608826	0.384	0.005	8.3089e-37	8.57593e-06	0.280753	0.649	0.508	0.167376
HSC-1	Alcam	0.82	0.34	0.699805	8.99689e-41	7.96062e-06	0.155367	4.49844e-41	0.993518	0.703	0.348	8.77961e-37	7.96062e-06	0.406091	0.451	0.31	0.155367
HSC-1	Selenom	0.92	0.59	0.522891	1.08056e-40	1.7799e-05	0.347383	5.40279e-41	0.712971	0.862	0.526	1.05446e-36	1.7799e-05	0.332811	0.589	0.503	0.347383
HSC-1	Sbspon	0.49	0.04	0.665452	1.86734e-39	3.25462e-15	6.35204e-11	9.33668e-40	0.734136	0.434	0.042	1.82224e-35	3.25462e-15	0.596768	0.304	0.027	6.35204e-11
HSC-1	Ly6e	1.74	1.29	0.567232	2.31387e-37	1.44936e-11	2.82871e-07	1.15694e-37	0.68348	0.957	0.911	2.25799e-33	1.44936e-11	0.450983	0.962	0.925	2.82871e-07
HSC-1	Clec1a	0.75	0.3	0.664159	2.48721e-37	7.39303e-13	1.4429e-08	1.24361e-37	0.751989	0.681	0.288	2.42715e-33	7.39303e-13	0.576329	0.484	0.219	1.4429e-08
HSC-1	Mt2	0.42	0.02	0.583426	2.62682e-37	2.32798e-09	4.54353e-05	1.31341e-37	0.764009	0.362	0.008	2.56338e-33	2.32798e-09	0.402843	0.226	0.037	4.54353e-05
HSC-1	Tm4sf1	1.49	0.3	1.10484	2.0977e-36	1.12133e-24	2.1885e-20	1.12133e-24	0.423828	0.326	0.05	2.1885e-20	1.04885e-36	1.78586	0.787	0.316	2.04704e-32
HSC-1	Vmp1	1.66	0.78	0.986556	5.68846e-36	2.60337e-31	5.08099e-27	2.84423e-36	0.810601	0.79	0.537	5.55108e-32	2.60337e-31	1.16251	0.932	0.791	5.08099e-27
HSC-1	Vwf	0.75	0.21	0.736002	7.21197e-36	2.81791e-23	5.49971e-19	3.60599e-36	0.664718	0.533	0.126	7.0378e-32	2.81791e-23	0.807286	0.572	0.144	5.49971e-19
HSC-1	Cd34	0.35	0.9	-0.808929	2.36837e-35	2.18907e-18	4.2724e-14	1.18418e-35	-0.841248	0.314	0.652	2.31117e-31	2.18907e-18	-0.77661	0.312	0.599	4.2724e-14
HSC-1	Matn4	0.33	0.02	0.451025	4.87095e-33	3.3971e-09	6.63012e-05	2.43547e-33	0.563667	0.36	0.029	4.75331e-29	3.3971e-09	0.338383	0.184	0.011	6.63012e-05
HSC-1	Ifitm3	2.81	2.59	0.562151	1.78271e-32	5.32689e-27	1.03965e-22	5.32689e-27	0.405554	0.998	1	1.03965e-22	8.91357e-33	0.718749	0.997	0.984	1.73966e-28
HSC-1	Phgdh	0.65	1.06	-0.548696	3.80942e-32	2.83165e-10	5.52653e-06	1.90471e-32	-0.642077	0.6	0.846	3.71743e-28	2.83165e-10	-0.455315	0.496	0.722	5.52653e-06
HSC-1	S100a6	1.29	0.84	0.727705	4.81586e-30	4.11683e-07	0.00803481	2.40793e-30	0.909006	0.838	0.67	4.69956e-26	4.11683e-07	0.546405	0.577	0.422	0.00803481
HSC-1	Ehd3	0.53	0.08	0.63459	1.17586e-29	2.08953e-15	4.07814e-11	5.87931e-30	0.548536	0.417	0.086	1.14746e-25	2.08953e-15	0.720644	0.374	0.08	4.07814e-11
HSC-1	Jam2	0.92	0.23	0.804735	8.43986e-29	6.10175e-25	1.19088e-20	4.21993e-29	0.556963	0.448	0.11	8.23604e-25	6.10175e-25	1.05251	0.687	0.305	1.19088e-20
HSC-1	Aldh1a1	0.64	0.27	0.526133	9.40808e-27	1.51472e-11	2.95628e-07	4.70404e-27	0.526667	0.59	0.259	9.18088e-23	1.51472e-11	0.525599	0.507	0.267	2.95628e-07
HSC-1	Itgb3	0.5	0.15	0.457677	1.18709e-26	4.08069e-07	0.00796429	5.93545e-27	0.520323	0.412	0.099	1.15842e-22	4.08069e-07	0.395031	0.421	0.251	0.00796429
HSC-1	Cd52	0.04	0.34	-0.375859	1.28308e-26	3.84379e-19	7.50192e-15	6.4154e-27	-0.476053	0.045	0.291	1.25209e-22	3.84379e-19	-0.275664	0.028	0.209	7.50192e-15
HSC-1	Enpp5	0.49	0.18	0.495472	1.58912e-26	3.27019e-09	6.38243e-05	7.9456e-27	0.588724	0.578	0.251	1.55074e-22	3.27019e-09	0.40222	0.275	0.08	6.38243e-05
HSC-1	Dyrk3	0.79	0.39	0.553084	1.64728e-25	4.09509e-06	0.0799238	8.23638e-26	0.737469	0.61	0.309	1.60749e-21	4.09509e-06	0.3687	0.566	0.439	0.0799238
HSC-1	Ramp1	1.02	1.49	-0.564921	2.63859e-25	1.5456e-10	3.01654e-06	1.31929e-25	-0.61982	0.831	0.937	2.57486e-21	1.5456e-10	-0.510021	0.668	0.818	3.01654e-06
HSC-1	Cd37	0.14	0.41	-0.430424	3.80708e-25	3.82158e-16	7.45858e-12	1.90354e-25	-0.398642	0.105	0.385	3.71514e-21	3.82158e-16	-0.462206	0.149	0.412	7.45858e-12
HSC-1	Cmtm7	1.24	1.78	-0.503166	1.31984e-24	5.868e-09	0.000114526	6.59918e-25	-0.546591	0.928	0.971	1.28796e-20	5.868e-09	-0.45974	0.61	0.813	0.000114526
HSC-1	Hk2	0.96	0.57	0.665066	1.44834e-24	4.18741e-08	0.000817258	7.24168e-25	0.860247	0.759	0.531	1.41336e-20	4.18741e-08	0.469884	0.427	0.235	0.000817258
HSC-1	Rab11a	1.1	0.73	0.474972	2.21469e-24	1.44385e-08	0.000281797	1.10735e-24	0.564354	0.812	0.628	2.16121e-20	1.44385e-08	0.385589	0.827	0.733	0.000281797
HSC-1	Pdzk1ip1	1.35	1.15	0.393876	2.39755e-24	0.000292333	1	1.19878e-24	0.505356	0.95	0.903	2.33965e-20	0.000292333	0.282396	0.787	0.706	1
HSC-1	Sox4	0.6	1.2	-0.803917	3.76682e-24	1.14986e-23	2.24418e-19	1.88341e-24	-0.694511	0.562	0.801	3.67585e-20	1.14986e-23	-0.913323	0.28	0.636	2.24418e-19
HSC-1	Ctss	0.03	0.24	-0.301705	5.5394e-24	7.83414e-15	1.52899e-10	2.7697e-24	-0.322825	0.033	0.249	5.40562e-20	7.83414e-15	-0.280585	0.028	0.176	1.52899e-10
HSC-1	Arhgdib	0.96	1.41	-0.52292	7.95272e-24	6.82524e-14	1.33208e-09	3.97636e-24	-0.493467	0.857	0.95	7.76066e-20	6.82524e-14	-0.552373	0.531	0.775	1.33208e-09
HSC-1	Nrgn	1.51	1.19	0.501779	1.14453e-23	0.000130527	1	5.72264e-24	0.604858	0.929	0.838	1.11689e-19	0.000130527	0.398699	0.798	0.765	1
HSC-1	Krt18	1.39	1.02	0.511754	1.87574e-23	4.05529e-12	7.91471e-08	9.3787e-24	0.510233	0.914	0.809	1.83044e-19	4.05529e-12	0.513276	0.873	0.727	7.91471e-08
HSC-1	Nr4a1	1.68	1.19	0.676787	4.14921e-23	1.80904e-09	3.5307e-05	2.07461e-23	0.714673	0.853	0.717	4.04901e-19	1.80904e-09	0.6389	0.81	0.701	3.5307e-05
HSC-1	Itga6	1.12	0.7	0.438574	1.42668e-22	0.000347381	1	7.1334e-23	0.587968	0.664	0.419	1.39223e-18	0.000347381	0.289181	0.84	0.845	1
HSC-1	mt-Atp6	4.84	4.47	0.290158	8.42348e-22	1.7503e-21	3.41606e-17	4.21174e-22	0.2512	1	1	8.22006e-18	1.7503e-21	0.329116	1	1	3.41606e-17
HSC-1	Mgst1	0.09	0.3	-0.300236	1.66676e-21	1.18583e-09	2.31439e-05	8.33378e-22	-0.326159	0.074	0.314	1.6265e-17	1.18583e-09	-0.274314	0.07	0.219	2.31439e-05
HSC-1	Stmn1	1.48	2.07	-0.617386	2.3531e-21	0.000115011	1	1.17655e-21	-0.584958	0.959	0.984	2.29627e-17	0.000115011	-0.649815	0.665	0.749	1
HSC-1	Spi1	0.83	1.1	-0.593177	3.72417e-21	1.24031e-16	2.42071e-12	1.86208e-21	-0.50555	0.422	0.702	3.63423e-17	1.24031e-16	-0.680804	0.611	0.85	2.42071e-12
HSC-1	Neat1	2.06	1.42	0.488286	4.48224e-21	9.03386e-09	0.000176314	2.24112e-21	0.541888	0.748	0.51	4.374e-17	9.03386e-09	0.434683	0.989	0.963	0.000176314
HSC-1	Mmrn1	0.88	0.56	0.440476	5.02098e-20	1.20507e-05	0.235193	2.51049e-20	0.524351	0.71	0.469	4.89972e-16	1.20507e-05	0.3566	0.642	0.556	0.235193
HSC-1	Tnfaip2	0.83	0.39	0.598191	5.50066e-20	4.9363e-08	0.000963417	2.75033e-20	0.690943	0.583	0.335	5.36782e-16	4.9363e-08	0.505439	0.587	0.422	0.000963417
HSC-1	Gata2	1.06	0.72	0.420661	1.05688e-19	0.00260688	1	5.28439e-20	0.571477	0.764	0.586	1.03135e-15	0.00260688	0.269845	0.767	0.743	1
HSC-1	Sat1	1.19	0.7	0.626286	2.80176e-19	6.06417e-10	1.18354e-05	1.40088e-19	0.640545	0.743	0.531	2.73409e-15	6.06417e-10	0.612028	0.776	0.695	1.18354e-05
HSC-1	Tsc22d1	2.8	2.17	0.47295	4.70289e-19	6.55086e-08	0.00127853	6.55086e-08	0.367442	0.947	0.921	0.00127853	2.35145e-19	0.578458	0.999	1	4.58932e-15
HSC-1	Tmem176a	1.68	1.46	0.434368	7.84191e-19	5.28197e-13	1.03088e-08	3.92096e-19	0.409866	0.974	0.969	7.65253e-15	5.28197e-13	0.45887	0.917	0.845	1.03088e-08
HSC-1	Cacybp	0.67	1	-0.381046	9.24004e-19	7.9749e-08	0.00155646	4.62002e-19	-0.450011	0.676	0.861	9.01689e-15	7.9749e-08	-0.31208	0.484	0.722	0.00155646
HSC-1	Cited2	1.3	1.1	0.434331	1.35714e-18	0.0282127	1	6.7857e-19	0.589779	0.928	0.864	1.32436e-14	0.0282127	0.278884	0.538	0.471	1
HSC-1	Tgm2	0.63	0.39	0.401795	4.58794e-18	1.30445e-05	0.25459	2.29397e-18	0.463866	0.64	0.39	4.47714e-14	1.30445e-05	0.339723	0.427	0.283	0.25459
HSC-1	H2afy	1.43	1.73	-0.42062	7.38437e-18	8.26616e-08	0.00161331	3.69219e-18	-0.497974	0.907	0.955	7.20604e-14	8.26616e-08	-0.343265	0.909	0.947	0.00161331
HSC-1	Tagln2	1.89	1.59	0.383894	8.64139e-17	5.71745e-09	0.000111588	4.32069e-17	0.372825	0.972	0.958	8.4327e-13	5.71745e-09	0.394963	0.969	0.947	0.000111588
HSC-1	Col16a1	0.48	0.17	0.411826	9.29949e-17	9.75334e-11	1.90356e-06	4.64974e-17	0.36971	0.407	0.16	9.07491e-13	9.75334e-11	0.453942	0.439	0.214	1.90356e-06
HSC-1	Hmgn2	1.12	1.53	-0.498958	1.04216e-16	1.28487e-12	2.50767e-08	5.21081e-17	-0.454867	0.862	0.929	1.01699e-12	1.28487e-12	-0.54305	0.701	0.861	2.50767e-08
HSC-1	Hsp90ab1	2.95	3.13	-0.260734	1.87209e-16	4.56217e-10	8.90399e-06	9.36046e-17	-0.2521	1	1	1.82688e-12	4.56217e-10	-0.269369	0.999	1	8.90399e-06
HSC-1	Bex4	0.72	0.5	0.354371	4.56561e-16	4.32985e-05	0.845057	2.28281e-16	0.447043	0.686	0.445	4.45535e-12	4.32985e-05	0.261699	0.499	0.353	0.845057
HSC-1	Mlec	0.47	0.71	-0.398538	4.91472e-16	1.47651e-12	2.88171e-08	2.45736e-16	-0.391579	0.378	0.61	4.79603e-12	1.47651e-12	-0.405498	0.436	0.738	2.88171e-08
HSC-1	Lgals3bp	0.65	0.39	0.396015	1.23718e-15	3.79104e-05	0.739898	6.18592e-16	0.475357	0.612	0.395	1.20731e-11	3.79104e-05	0.316673	0.47	0.337	0.739898
HSC-1	Gnas	1.77	1.92	-0.308492	1.71756e-15	2.62999e-10	5.13295e-06	8.58781e-16	-0.313816	0.972	0.984	1.67608e-11	2.62999e-10	-0.303167	0.973	0.995	5.13295e-06
HSC-1	Pam	0.58	0.27	0.418493	4.38125e-15	3.46931e-08	0.000677106	2.19063e-15	0.40732	0.474	0.236	4.27545e-11	3.46931e-08	0.429666	0.481	0.273	0.000677106
HSC-1	Rgs1	1.15	1.57	-0.781513	7.074e-15	1.05856e-14	2.066e-10	3.537e-15	-0.723163	0.493	0.686	6.90317e-11	1.05856e-14	-0.839863	0.533	0.802	2.066e-10
HSC-1	Cebpb	1.71	1.37	0.472107	1.48606e-13	8.48899e-06	0.16568	7.43032e-14	0.530692	0.909	0.848	1.45017e-09	8.48899e-06	0.413521	0.898	0.861	0.16568
HSC-1	Myl10	1.13	1.23	-0.52284	1.64982e-13	8.00977e-11	1.56327e-06	8.2491e-14	-0.425077	0.245	0.445	1.60998e-09	8.00977e-11	-0.620604	0.762	0.893	1.56327e-06
HSC-1	Epcam	0.42	0.1	0.425136	4.3618e-13	4.06185e-10	7.92752e-06	2.1809e-13	0.335128	0.279	0.089	4.25646e-09	4.06185e-10	0.515144	0.35	0.128	7.92752e-06
HSC-1	Sdcbp	1.39	1.14	0.332544	5.05444e-13	3.21059e-06	0.0626611	2.52722e-13	0.357161	0.9	0.853	4.93238e-09	3.21059e-06	0.307927	0.919	0.877	0.0626611
HSC-1	Cd9	1.71	1.24	0.387371	8.93596e-13	1.23003e-11	2.40065e-07	4.46798e-13	0.352402	0.874	0.775	8.72015e-09	1.23003e-11	0.42234	0.988	0.963	2.40065e-07
HSC-1	Ptgs2	0.76	0.15	0.770215	1.11315e-12	2.58759e-09	5.05021e-05	5.56574e-13	0.471827	0.26	0.079	1.08626e-08	2.58759e-09	1.0686	0.322	0.112	5.05021e-05
HSC-1	Gm47283	1.12	1.42	-0.39423	1.51992e-12	3.29293e-07	0.00642681	7.59958e-13	-0.438497	0.834	0.898	1.48321e-08	3.29293e-07	-0.349963	0.776	0.872	0.00642681
HSC-1	Cux1	0.87	1.03	-0.440702	2.19818e-12	1.27926e-12	2.49673e-08	1.09909e-12	-0.354267	0.486	0.691	2.14509e-08	1.27926e-12	-0.527136	0.783	0.893	2.49673e-08
HSC-1	Anp32b	1.45	1.74	-0.317346	2.45274e-12	5.08611e-06	0.0992656	1.22637e-12	-0.343156	0.94	0.982	2.3935e-08	5.08611e-06	-0.291536	0.886	0.947	0.0992656
HSC-1	Npdc1	0.56	0.35	0.325205	3.29608e-12	6.06056e-05	1	1.64804e-12	0.357743	0.588	0.385	3.21648e-08	6.06056e-05	0.292668	0.443	0.316	1
HSC-1	Rfc2	0.41	0.7	-0.327711	3.62271e-12	1.08787e-07	0.0021232	1.81135e-12	-0.397447	0.502	0.641	3.53522e-08	1.08787e-07	-0.257975	0.272	0.497	0.0021232
HSC-1	Plac8	0.19	0.48	-0.424391	5.93492e-12	5.48883e-09	0.000107126	5.48883e-09	-0.342179	0.128	0.272	0.000107126	2.96746e-12	-0.506603	0.107	0.305	5.79159e-08
HSC-1	Zfp608	0.32	0.58	-0.332849	1.12867e-11	2.82692e-10	5.51729e-06	5.64337e-12	-0.309519	0.381	0.592	1.10142e-07	2.82692e-10	-0.356179	0.202	0.428	5.51729e-06
HSC-1	H1f0	0.77	0.39	0.579541	1.88922e-11	0.000377101	1	9.44609e-12	0.595512	0.553	0.359	1.84359e-07	0.000377101	0.563571	0.377	0.289	1
HSC-1	Fkbp3	0.92	1.24	-0.281673	1.89072e-11	0.000117054	1	9.45361e-12	-0.297066	0.888	0.961	1.84506e-07	0.000117054	-0.266279	0.507	0.647	1
HSC-1	Irf2bpl	0.82	0.35	0.412336	2.51746e-11	2.59524e-10	5.06513e-06	2.59524e-10	0.271089	0.291	0.12	5.06513e-06	1.25873e-11	0.553583	0.771	0.636	2.45667e-07
HSC-1	Gmfg	0.78	1.15	-0.446215	3.21867e-11	8.00347e-11	1.56204e-06	8.00347e-11	-0.406674	0.69	0.814	1.56204e-06	1.60933e-11	-0.485756	0.476	0.717	3.14094e-07
HSC-1	Gm10076	0.84	1.01	-0.354266	7.97544e-11	9.30119e-11	1.81531e-06	3.98772e-11	-0.323569	0.628	0.78	7.78284e-07	9.30119e-11	-0.384962	0.743	0.866	1.81531e-06
HSC-1	Cks1b	0.25	0.45	-0.268907	1.03801e-10	4.16395e-08	0.000812679	5.19003e-11	-0.285228	0.255	0.44	1.01294e-06	4.16395e-08	-0.252585	0.201	0.406	0.000812679
HSC-1	Rabgap1l	0.33	0.56	-0.30992	1.16066e-10	3.67596e-06	0.0717436	5.80328e-11	-0.329358	0.341	0.529	1.13263e-06	3.67596e-06	-0.290481	0.266	0.455	0.0717436
HSC-1	Tinagl1	1.04	0.58	0.371961	1.47952e-10	5.15714e-10	1.00652e-05	5.15714e-10	0.27953	0.455	0.262	1.00652e-05	7.39762e-11	0.464393	0.859	0.738	1.44379e-06
HSC-1	Fyb	0.57	0.34	0.332604	1.88794e-10	5.69864e-05	1	9.4397e-11	0.342859	0.533	0.359	1.84235e-06	5.69864e-05	0.322348	0.446	0.316	1
HSC-1	Irf2bp2	0.44	0.67	-0.392734	2.05277e-10	2.64737e-08	0.000516687	1.02638e-10	-0.320975	0.374	0.563	2.00319e-06	2.64737e-08	-0.464494	0.39	0.61	0.000516687
HSC-1	Selenoh	0.5	0.8	-0.29209	3.17934e-10	4.61038e-07	0.00899809	1.58967e-10	-0.308414	0.657	0.801	3.10256e-06	4.61038e-07	-0.275766	0.271	0.465	0.00899809
HSC-1	Hnrnpa1	1.74	1.9	-0.280803	3.46925e-10	2.27752e-08	0.000444503	2.27752e-08	-0.252392	0.94	0.984	0.000444503	1.73463e-10	-0.309213	0.959	0.979	3.38547e-06
HSC-1	Sms	0.43	0.65	-0.287519	3.60505e-10	1.40294e-05	0.273811	1.80253e-10	-0.323912	0.476	0.644	3.51799e-06	1.40294e-05	-0.251126	0.356	0.545	0.273811
HSC-1	Sec11c	0.83	1.05	-0.320946	1.51251e-09	2.67772e-08	0.000522611	7.56257e-10	-0.270815	0.745	0.872	1.47599e-05	2.67772e-08	-0.371076	0.661	0.797	0.000522611
HSC-1	Dtnbp1	0.5	0.74	-0.285308	4.05019e-09	8.82783e-05	1	2.02509e-09	-0.298721	0.571	0.696	3.95237e-05	8.82783e-05	-0.271894	0.381	0.529	1
HSC-1	Rock2	1.21	0.89	0.337551	5.77744e-09	1.79181e-07	0.00349708	2.88872e-09	0.326959	0.764	0.683	5.63791e-05	1.79181e-07	0.348142	0.908	0.845	0.00349708
HSC-1	Csrp2	0.66	0.41	0.36239	1.11954e-08	3.60945e-07	0.00704457	5.59769e-09	0.328076	0.583	0.427	0.00010925	3.60945e-07	0.396704	0.515	0.353	0.00704457
HSC-1	Coq10b	0.95	0.65	0.338366	1.12041e-08	2.66477e-06	0.0520082	5.60203e-09	0.327495	0.674	0.552	0.000109335	2.66477e-06	0.349236	0.763	0.674	0.0520082
HSC-1	Cyr61	0.54	0.11	0.487158	1.85734e-08	3.14772e-08	0.00061434	9.28672e-09	0.299122	0.121	0.018	0.000181249	3.14772e-08	0.675194	0.229	0.048	0.00061434
HSC-1	Hist1h2ap	0.6	1.09	-0.46151	1.90696e-08	0.00435802	1	0.00435802	-0.430442	0.583	0.66	1	9.53479e-09	-0.492578	0.08	0.225	0.00018609
HSC-1	Fosl2	0.8	0.38	0.372287	1.95945e-08	4.15399e-08	0.000810735	4.15399e-08	0.269898	0.328	0.173	0.000810735	9.79723e-09	0.474676	0.707	0.556	0.000191213
HSC-1	Atf3	0.58	0.25	0.415783	2.21747e-08	2.14052e-05	0.417766	2.14052e-05	0.310541	0.209	0.105	0.417766	1.10873e-08	0.521025	0.446	0.241	0.000216391
HSC-1	Id1	0.48	0.2	0.414653	2.57087e-08	7.14816e-06	0.139511	7.14816e-06	0.303224	0.207	0.097	0.139511	1.28543e-08	0.526081	0.305	0.102	0.000250878
HSC-1	Hist1h2ae	0.37	0.68	-0.26156	1.13003e-06	8.84279e-06	0.172585	8.84279e-06	-0.264434	0.4	0.513	0.172585	5.65014e-07	-0.258687	0.057	0.166	0.0110274
HSC-1	Hacd4	0.92	0.84	0.286484	2.47992e-06	4.35572e-05	0.850106	1.23996e-06	0.255578	0.86	0.812	0.0242003	4.35572e-05	0.317391	0.518	0.401	0.850106
HSC-1	Eif1a	1.02	0.79	0.285403	4.90259e-06	4.24211e-05	0.827933	2.4513e-06	0.286526	0.745	0.686	0.0478419	4.24211e-05	0.284281	0.793	0.701	0.827933
HSC-1	Hmgb2	1.33	1.5	-0.320844	5.32551e-06	0.000765245	1	2.66276e-06	-0.3043	0.838	0.895	0.0519691	0.000765245	-0.337387	0.892	0.936	1
HSC-1	Ctsc	0.65	0.41	0.328926	9.22146e-06	1.79261e-05	0.349864	1.79261e-05	0.266387	0.517	0.414	0.349864	4.61074e-06	0.391465	0.542	0.422	0.0899879
HSC-1	Plxnc1	0.63	0.43	0.291452	1.00013e-05	0.000111504	1	5.00066e-06	0.280664	0.553	0.408	0.0975979	0.000111504	0.302239	0.496	0.385	1
HSC-1	Tsc22d3	1.17	1.03	0.373756	1.30941e-05	0.000164926	1	6.54707e-06	0.361747	0.833	0.827	0.127779	0.000164926	0.385765	0.626	0.545	1
HSC-1	Hes1	1.28	0.78	0.436976	3.35287e-05	0.00495714	1	1.67645e-05	0.461213	0.397	0.277	0.327192	0.00495714	0.41274	0.729	0.679	1
HSC-1	Pik3r1	0.97	0.78	0.319169	3.71479e-05	0.00083501	1	1.85741e-05	0.299818	0.753	0.694	0.362512	0.00083501	0.33852	0.64	0.578	1
HSC-1	S100a4	0.77	0.56	0.299333	0.000329417	0.000262867	1	0.000164722	0.262979	0.593	0.495	1	0.000262867	0.335687	0.531	0.428	1
HSC-1	Dnajb1	0.86	0.76	0.311733	0.000349588	0.00143573	1	0.000174809	0.367512	0.753	0.736	1	0.00143573	0.255954	0.436	0.369	1
HSC-1	Dusp2	1.42	1.67	-0.322949	0.000474547	0.000300772	1	0.000300772	-0.313976	0.755	0.846	1	0.000237302	-0.331922	0.71	0.824	1
HSC-2	Nupr1	1.54	0.11	2.19057	5.14283e-72	4.9048e-06	0.0957269	2.57141e-72	1.98144	0.745	0.076	5.01863e-68	4.9048e-06	2.39969	0.686	0.13	0.0957269
HSC-2	Apoe	2.15	1.03	1.46877	6.71221e-51	0.00349761	1	3.3561e-51	1.64923	0.925	0.655	6.55011e-47	0.00349761	1.28831	0.824	0.739	1
HSC-2	Mt1	1.07	0.1	0.905609	2.06024e-50	0.0573614	1	1.03012e-50	1.52175	0.617	0.088	2.01048e-46	0.0573614	0.28947	0.314	0.087	1
HSC-2	Sult1a1	0.9	0.09	0.832675	1.03696e-46	0.0386482	1	5.1848e-47	1.26009	0.592	0.088	1.01192e-42	0.0386482	0.405256	0.255	0.043	1
HSC-2	Trim47	1.12	0.26	0.923465	6.11591e-45	0.101957	1	3.05795e-45	1.32745	0.726	0.291	5.96821e-41	0.101957	0.519476	0.314	0.174	1
HSC-2	Cavin2	0.65	0.02	0.722961	1.94025e-44	0.012344	1	9.70124e-45	0.975632	0.477	0.014	1.89339e-40	0.012344	0.47029	0.235	0	1
HSC-2	Gda	0.79	0.09	0.799688	3.04628e-44	0.0174122	1	1.52314e-44	1.08372	0.567	0.079	2.97271e-40	0.0174122	0.515653	0.216	0	1
HSC-2	Hspa8	2.46	2.9	-0.556835	1.65397e-43	0.0458107	1	8.26985e-44	-0.678603	0.997	1	1.61403e-39	0.0458107	-0.435068	1	1	1
HSC-2	Cd52	0.24	0.95	-0.682682	4.22064e-43	0.00210751	1	2.11032e-43	-1.05899	0.134	0.667	4.11871e-39	0.00210751	-0.306371	0.118	0.478	1
HSC-2	Tmsb10	2.06	2.78	-1.05042	3.25807e-42	1.317e-06	0.0257038	1.62904e-42	-0.975587	0.947	0.997	3.17939e-38	1.317e-06	-1.12525	0.863	1	0.0257038
HSC-2	Clec1a	0.7	0.09	0.841502	1.35108e-40	0.00112263	1	6.7554e-41	0.907414	0.555	0.093	1.31845e-36	0.00112263	0.77559	0.451	0.087	1
HSC-2	Cd34	0.7	1.41	-1.0283	1.8911e-40	1.05398e-06	0.0205706	9.45552e-41	-1.01769	0.43	0.867	1.84543e-36	1.05398e-06	-1.0389	0.392	0.913	0.0205706
HSC-2	Clca3a1	0.55	0.02	0.550698	2.45812e-39	0.0474225	1	1.22906e-39	0.824127	0.433	0.014	2.39876e-35	0.0474225	0.277268	0.157	0	1
HSC-2	Selenom	0.84	0.25	0.667094	3.76868e-39	0.0679422	1	1.88434e-39	0.931834	0.692	0.249	3.67767e-35	0.0679422	0.402355	0.314	0.13	1
HSC-2	H2afy	1.65	2.42	-0.966563	4.12792e-39	0.000582225	1	2.06396e-39	-1.13285	0.903	0.989	4.02823e-35	0.000582225	-0.800278	0.941	0.957	1
HSC-2	Selp	0.57	0.05	0.634494	1.51802e-38	0.0856086	1	7.59008e-39	0.770441	0.467	0.04	1.48136e-34	0.0856086	0.498546	0.392	0.217	1
HSC-2	Plscr2	0.54	0.06	0.697369	6.24074e-34	0.00423938	1	3.12037e-34	0.694727	0.464	0.062	6.09003e-30	0.00423938	0.700011	0.353	0.043	1
HSC-2	Aldh1a1	0.59	0.09	0.797073	2.61326e-33	0.00160408	1	1.30663e-33	0.703419	0.502	0.099	2.55015e-29	0.00160408	0.890727	0.471	0.13	1
HSC-2	Igkc	0.52	0.07	0.488714	8.31202e-33	0.233008	1	4.15601e-33	0.633505	0.393	0.023	8.11129e-29	0.233008	0.343923	0.608	0.609	1
HSC-2	Pdzk1ip1	1.37	0.81	0.696227	1.06099e-32	0.0745794	1	5.30494e-33	0.867672	0.897	0.65	1.03536e-28	0.0745794	0.524783	0.627	0.522	1
HSC-2	Ramp1	1.44	1.94	-0.545701	1.0824e-32	0.0101987	1	5.41199e-33	-0.692294	0.885	0.989	1.05626e-28	0.0101987	-0.399107	0.784	0.957	1
HSC-2	Pbx1	1.25	0.6	0.842927	1.65086e-32	0.0639918	1	8.25429e-33	0.957539	0.81	0.517	1.61099e-28	0.0639918	0.728314	0.706	0.696	1
HSC-2	Ier2	2.3	1.72	0.724983	2.67658e-32	0.00150554	1	1.33829e-32	0.888618	0.988	0.969	2.61194e-28	0.00150554	0.561347	0.922	0.609	1
HSC-2	Coro1a	1.17	1.62	-0.466592	7.57434e-31	0.0682175	1	3.78717e-31	-0.679359	0.832	0.977	7.39142e-27	0.0682175	-0.253826	0.843	0.957	1
HSC-2	Junb	2.92	2.39	0.592773	7.86699e-30	0.0213938	1	3.9335e-30	0.846407	0.991	0.983	7.677e-26	0.0213938	0.339138	0.961	0.913	1
HSC-2	Gng11	1.46	0.96	0.5864	9.14889e-29	0.290861	1	4.57444e-29	0.813657	0.919	0.751	8.92794e-25	0.290861	0.359142	0.392	0.304	1
HSC-2	mt-Co2	4.18	3.89	0.350899	3.73393e-28	0.00488268	1	1.86696e-28	0.360417	0.997	1	3.64375e-24	0.00488268	0.341381	1	1	1
HSC-2	Gmfg	1	1.54	-0.627127	4.69391e-28	0.0202086	1	2.34696e-28	-0.780639	0.673	0.91	4.58056e-24	0.0202086	-0.473616	0.549	0.87	1
HSC-2	Clu	0.47	0.01	0.585526	5.9685e-28	0.012344	1	2.98425e-28	0.692314	0.315	0.008	5.82436e-24	0.012344	0.478739	0.235	0	1
HSC-2	Ly6e	1.68	1.22	0.508271	1.50844e-25	0.25943	1	7.54221e-26	0.688221	0.935	0.893	1.47201e-21	0.25943	0.32832	0.902	0.87	1
HSC-2	Flt3	0.21	0.65	-0.595312	4.67873e-25	0.00364834	1	2.33937e-25	-0.651464	0.14	0.52	4.56574e-21	0.00364834	-0.53916	0.216	0.565	1
HSC-2	Cd37	0.25	0.68	-0.738302	4.88285e-24	1.62013e-05	0.3162	2.44142e-24	-0.620491	0.227	0.599	4.76493e-20	1.62013e-05	-0.856113	0.255	0.783	0.3162
HSC-2	Sox4	1.05	1.53	-0.716116	9.46545e-24	0.0330561	1	4.73273e-24	-0.688044	0.679	0.912	9.23686e-20	0.0330561	-0.744188	0.549	0.87	1
HSC-2	Ifitm3	2.79	2.44	0.695722	2.47075e-23	1.72405e-05	0.336482	1.23538e-23	0.546495	0.994	0.997	2.41108e-19	1.72405e-05	0.844949	1	1	0.336482
HSC-2	Ptma	3.42	3.73	-0.381147	3.5673e-23	0.0335362	1	1.78365e-23	-0.418646	0.997	1	3.48115e-19	0.0335362	-0.343647	1	1	1
HSC-2	Plac8	0.61	1.4	-0.992163	3.72238e-23	8.22871e-05	1	1.86119e-23	-1.19051	0.227	0.585	3.63248e-19	8.22871e-05	-0.793819	0.196	0.696	1
HSC-2	Vwf	0.34	0.02	0.497782	9.0501e-23	0.0067759	1	4.52505e-23	0.437316	0.287	0.017	8.83154e-19	0.0067759	0.558247	0.353	0.043	1
HSC-2	Ctla2a	2.58	2.87	-0.664787	9.10177e-23	0.000321691	1	4.55089e-23	-0.617563	0.941	0.994	8.88196e-19	0.000321691	-0.712012	0.98	1	1
HSC-2	Vim	1.28	1.69	-0.511609	1.17652e-22	0.150681	1	5.88258e-23	-0.707558	0.713	0.935	1.1481e-18	0.150681	-0.315659	0.902	0.913	1
HSC-2	Jund	3.45	3.14	0.493812	1.24705e-22	0.0421364	1	6.23526e-23	0.500702	0.997	1	1.21693e-18	0.0421364	0.486921	0.98	1	1
HSC-2	mt-Atp6	4.5	4.2	0.312838	2.85159e-22	0.018315	1	1.4258e-22	0.335084	0.997	1	2.78273e-18	0.018315	0.290592	1	1	1
HSC-2	Itga6	0.83	0.35	0.665225	3.30196e-22	0.0247821	1	1.65098e-22	0.645139	0.632	0.319	3.22221e-18	0.0247821	0.68531	0.784	0.565	1
HSC-2	Art4	0.51	0.12	0.461539	3.32115e-22	0.080558	1	1.66057e-22	0.586609	0.445	0.124	3.24094e-18	0.080558	0.336469	0.333	0.13	1
HSC-2	H3f3a	2.77	3.02	-0.308587	3.33958e-22	0.0220728	1	1.66979e-22	-0.336304	0.997	1	3.25893e-18	0.0220728	-0.28087	1	1	1
HSC-2	Tkt	0.99	1.34	-0.448767	4.72468e-22	0.0547868	1	2.36234e-22	-0.542941	0.766	0.944	4.61058e-18	0.0547868	-0.354594	0.824	0.826	1
HSC-2	mt-Co3	4.08	3.72	0.393872	1.21927e-21	0.00126659	1	6.09634e-22	0.343888	0.997	1	1.18982e-17	0.00126659	0.443856	1	1	1
HSC-2	S100a6	1.28	0.63	1.06085	2.02814e-21	0.000269114	1	1.01407e-21	0.952165	0.751	0.534	1.97916e-17	0.000269114	1.16953	0.627	0.304	1
HSC-2	Mmrn1	0.71	0.31	0.610916	4.80655e-21	0.0164382	1	2.40328e-21	0.603726	0.611	0.288	4.69048e-17	0.0164382	0.618106	0.373	0.13	1
HSC-2	Sh3bgrl3	1.47	1.83	-0.422595	8.0594e-21	0.0328041	1	4.0297e-21	-0.494102	0.928	0.983	7.86477e-17	0.0328041	-0.351088	0.784	0.826	1
HSC-2	Nrgn	1.61	1.13	0.544093	1.24575e-20	0.373457	1	6.22877e-21	0.737598	0.897	0.825	1.21567e-16	0.373457	0.350588	0.804	0.87	1
HSC-2	Uba7	1.01	0.56	0.591524	1.39852e-20	0.0487022	1	6.99259e-21	0.704668	0.757	0.511	1.36474e-16	0.0487022	0.478379	0.451	0.304	1
HSC-2	Serpinb1a	0.51	0.98	-0.551949	1.42113e-20	0.000467594	1	7.10563e-21	-0.650012	0.364	0.706	1.38681e-16	0.000467594	-0.453885	0.137	0.522	1
HSC-2	Itgb3	0.31	0.03	0.361005	1.55038e-19	0.148762	1	7.75188e-20	0.414846	0.287	0.034	1.51294e-15	0.148762	0.307164	0.216	0.087	1
HSC-2	Cfl1	1.88	2.14	-0.348741	2.99449e-19	0.0355318	1	1.49724e-19	-0.392088	0.972	0.986	2.92217e-15	0.0355318	-0.305394	0.98	1	1
HSC-2	Jun	3.05	2.62	0.525675	3.14456e-19	0.573993	1	1.57228e-19	0.69998	0.984	0.977	3.06861e-15	0.573993	0.35137	0.706	0.696	1
HSC-2	Npm1	2.62	2.89	-0.329407	3.20285e-19	0.0421364	1	1.60142e-19	-0.364688	0.997	1	3.1255e-15	0.0421364	-0.294125	0.98	1	1
HSC-2	Cd9	1.13	0.65	0.587285	3.29988e-19	0.0683485	1	1.64994e-19	0.619771	0.766	0.559	3.22019e-15	0.0683485	0.554799	0.902	0.913	1
HSC-2	Sat1	1.08	0.48	0.723112	3.75905e-19	0.011302	1	1.87952e-19	0.825376	0.679	0.429	3.66827e-15	0.011302	0.620848	0.824	0.739	1
HSC-2	Tmem176a	1.75	1.35	0.467237	1.24341e-18	0.673884	1	6.21704e-19	0.623906	0.963	0.932	1.21338e-14	0.673884	0.310568	0.843	0.957	1
HSC-2	Stmn1	1.91	2.41	-0.797309	1.5891e-18	0.0696305	1	7.94549e-19	-0.648996	0.969	0.986	1.55072e-14	0.0696305	-0.945621	0.647	0.783	1
HSC-2	Jam2	0.33	0.03	0.46711	2.55978e-18	0.0573751	1	1.27989e-18	0.39719	0.277	0.037	2.49796e-14	0.0573751	0.537031	0.353	0.174	1
HSC-2	Mllt3	1.01	0.59	0.505478	3.4412e-18	0.125825	1	1.7206e-18	0.657246	0.707	0.466	3.3581e-14	0.125825	0.35371	0.373	0.217	1
HSC-2	Tm4sf1	0.44	0.01	1.01652	3.57119e-18	3.92017e-05	0.765099	1.7856e-18	0.317749	0.218	0.008	3.48495e-14	3.92017e-05	1.71529	0.549	0.043	0.765099
HSC-2	Fosb	2.49	2.22	0.39584	3.812e-18	0.957667	1	1.906e-18	0.469957	0.994	0.989	3.71994e-14	0.957667	0.321723	0.667	0.87	1
HSC-2	mt-Nd3	1.97	1.68	0.40856	7.78841e-18	0.036553	1	3.8942e-18	0.454808	0.978	0.958	7.60032e-14	0.036553	0.362311	0.961	0.913	1
HSC-2	Zfp36	2.25	1.88	0.564711	1.51233e-17	0.0917288	1	7.56165e-18	0.592786	0.991	0.963	1.47581e-13	0.0917288	0.536635	0.863	0.739	1
HSC-2	Tnfaip2	0.52	0.15	0.556357	2.30057e-17	0.0219872	1	1.15029e-17	0.538982	0.436	0.15	2.24501e-13	0.0219872	0.573733	0.353	0.13	1
HSC-2	Cmtm7	1.85	2.2	-0.424755	2.3406e-17	0.115463	1	1.1703e-17	-0.42698	0.928	0.994	2.28407e-13	0.115463	-0.42253	0.647	0.826	1
HSC-2	Krt18	1.29	0.84	0.734208	7.54724e-17	0.0355971	1	3.77362e-17	0.648892	0.838	0.754	7.36498e-13	0.0355971	0.819525	0.647	0.565	1
HSC-2	Ramp2	0.45	0.01	0.62045	9.059e-17	0.012344	1	4.5295e-17	0.638412	0.221	0.017	8.84023e-13	0.012344	0.602487	0.235	0	1
HSC-2	Slc18a2	0.61	0.25	0.558486	1.81441e-16	0.0341113	1	9.07203e-17	0.497755	0.536	0.26	1.77059e-12	0.0341113	0.619218	0.49	0.304	1
HSC-2	Rab11a	0.91	0.54	0.526157	4.3615e-16	0.0349203	1	2.18075e-16	0.51701	0.738	0.54	4.25617e-12	0.0349203	0.535304	0.706	0.609	1
HSC-2	Rfc2	0.6	0.96	-0.401121	4.44744e-16	0.00603129	1	2.22372e-16	-0.50134	0.548	0.797	4.34004e-12	0.00603129	-0.300901	0.235	0.609	1
HSC-2	mt-Cytb	3.68	3.39	0.404462	4.82803e-16	0.00204723	1	2.41401e-16	0.331632	0.997	1	4.71143e-12	0.00204723	0.477292	1	1	1
HSC-2	Mlec	0.48	0.77	-0.350837	1.04654e-15	0.125205	1	5.23269e-16	-0.43642	0.436	0.723	1.02126e-11	0.125205	-0.265255	0.431	0.696	1
HSC-2	Sbspon	0.33	0.03	0.437793	1.05823e-15	0.0174122	1	5.29113e-16	0.449129	0.243	0.034	1.03267e-11	0.0174122	0.426456	0.216	0	1
HSC-2	Alcam	0.82	0.36	0.503874	1.16835e-15	0.608215	1	5.84174e-16	0.726369	0.611	0.384	1.14013e-11	0.608215	0.281379	0.314	0.304	1
HSC-2	Spi1	0.66	0.93	-0.413671	1.40471e-15	0.0936897	1	7.02353e-16	-0.445104	0.489	0.771	1.37078e-11	0.0936897	-0.382237	0.569	0.783	1
HSC-2	Arhgap15	0.31	0.6	-0.494481	1.54531e-15	3.12325e-06	0.0609564	7.72653e-16	-0.387291	0.293	0.61	1.50799e-11	3.12325e-06	-0.60167	0.137	0.739	0.0609564
HSC-2	Cpne8	0.4	0.16	0.320772	3.26223e-15	0.187063	1	1.63111e-15	0.362933	0.417	0.144	3.18344e-11	0.187063	0.278611	0.196	0.087	1
HSC-2	Wwtr1	0.28	0.01	0.597868	4.44649e-15	0.000281072	1	2.22325e-15	0.277597	0.193	0.011	4.33911e-11	0.000281072	0.918139	0.471	0.043	1
HSC-2	Adgrg1	1.88	1.55	0.605434	6.71022e-15	0.000706093	1	3.35511e-15	0.454625	0.966	0.966	6.54817e-11	0.000706093	0.756242	0.961	0.913	1
HSC-2	Hells	0.1	0.38	-0.342633	6.93117e-15	0.0462241	1	3.46558e-15	-0.405742	0.072	0.322	6.76378e-11	0.0462241	-0.279525	0.059	0.217	1
HSC-2	Gnas	1.7	1.91	-0.326233	1.31824e-14	0.0137281	1	6.59118e-15	-0.339418	0.953	0.989	1.2864e-10	0.0137281	-0.313048	1	1	1
HSC-2	Ccl3	0.47	1.06	-0.620953	1.67001e-14	0.398989	1	8.35005e-15	-0.843846	0.128	0.393	1.62968e-10	0.398989	-0.39806	0.098	0.174	1
HSC-2	Ldha	1.63	1.31	0.516476	1.85214e-14	0.0217155	1	9.26071e-15	0.488411	0.941	0.915	1.80741e-10	0.0217155	0.54454	0.863	0.739	1
HSC-2	Set	1.58	1.89	-0.437226	2.27094e-14	0.00289547	1	1.13547e-14	-0.43451	0.916	0.983	2.2161e-10	0.00289547	-0.439942	0.922	0.957	1
HSC-2	Cd63	1.91	1.57	0.489044	2.84431e-14	0.025678	1	1.42216e-14	0.43655	0.96	0.969	2.77562e-10	0.025678	0.541537	0.941	0.913	1
HSC-2	Socs3	0.93	0.48	0.547126	3.33674e-14	0.0478057	1	1.66837e-14	0.692685	0.629	0.384	3.25616e-10	0.0478057	0.401567	0.431	0.174	1
HSC-2	H2-K1	3.07	2.82	0.420391	4.31026e-14	0.00221385	1	2.15513e-14	0.306577	1	1	4.20617e-10	0.00221385	0.534206	1	1	1
HSC-2	Diaph1	1.1	0.74	0.425338	5.07103e-14	0.0691808	1	2.53551e-14	0.491544	0.804	0.655	4.94856e-10	0.0691808	0.359132	0.902	0.87	1
HSC-2	Bex4	0.54	0.21	0.405309	6.13669e-14	0.428943	1	3.06834e-14	0.520303	0.452	0.209	5.98849e-10	0.428943	0.290314	0.275	0.217	1
HSC-2	Bmp4	0.23	0.02	0.361508	1.43133e-13	0.0410906	1	7.15667e-14	0.277626	0.178	0.011	1.39677e-09	0.0410906	0.445389	0.235	0.043	1
HSC-2	Hsp90ab1	2.99	3.16	-0.267331	2.05883e-13	0.0105357	1	1.02941e-13	-0.279172	0.997	0.997	2.00911e-09	0.0105357	-0.255491	1	1	1
HSC-2	Satb1	0.1	0.36	-0.370259	2.20657e-13	0.0377248	1	1.10329e-13	-0.378935	0.084	0.316	2.15328e-09	0.0377248	-0.361583	0.118	0.304	1
HSC-2	Nkg7	0.33	0.64	-0.602663	2.81238e-13	5.19929e-06	0.101475	1.40619e-13	-0.41115	0.187	0.477	2.74446e-09	5.19929e-06	-0.794176	0.059	0.522	0.101475
HSC-2	Sec61b	1.62	1.86	-0.358398	3.792e-13	0.0903172	1	1.896e-13	-0.319367	0.953	0.989	3.70042e-09	0.0903172	-0.397428	0.941	0.913	1
HSC-2	Ybx1	1.78	2.02	-0.408366	5.31696e-13	0.0101866	1	2.65848e-13	-0.341541	0.96	0.989	5.18855e-09	0.0101866	-0.475191	0.961	1	1
HSC-2	H2-Eb1	0.61	0.25	0.456747	5.45593e-13	0.116157	1	2.72796e-13	0.552138	0.452	0.212	5.32417e-09	0.116157	0.361356	0.333	0.174	1
HSC-2	Hacd4	1.04	0.68	0.526627	5.91285e-13	0.0500998	1	2.95642e-13	0.56424	0.751	0.579	5.77005e-09	0.0500998	0.489014	0.392	0.174	1
HSC-2	Uba52	1.97	2.26	-0.748495	1.07283e-12	3.62589e-09	7.07666e-05	5.36413e-13	-0.316922	0.981	0.997	1.04692e-08	3.62589e-09	-1.18007	0.863	1	7.07666e-05
HSC-2	Cux1	0.74	0.94	-0.377699	1.22419e-12	0.0145283	1	6.12093e-13	-0.379828	0.536	0.782	1.19462e-08	0.0145283	-0.375571	0.804	1	1
HSC-2	Sdcbp	1.34	1.04	0.375107	2.90236e-12	0.0854983	1	1.45118e-12	0.437338	0.894	0.842	2.83227e-08	0.0854983	0.312877	0.863	0.826	1
HSC-2	Gm10076	0.65	0.91	-0.475594	3.38714e-12	0.000798878	1	1.69357e-12	-0.407342	0.526	0.777	3.30534e-08	0.000798878	-0.543847	0.784	0.957	1
HSC-2	Vmp1	0.99	0.52	0.570061	3.47234e-12	0.12129	1	1.73617e-12	0.594066	0.645	0.492	3.38848e-08	0.12129	0.546056	0.824	0.957	1
HSC-2	Arhgap30	0.3	0.55	-0.388812	4.22971e-12	0.000589286	1	2.11486e-12	-0.34872	0.265	0.556	4.12756e-08	0.000589286	-0.428904	0.118	0.522	1
HSC-2	Crip1	1.34	1.63	-0.477532	5.37995e-12	0.0494647	1	2.68997e-12	-0.38992	0.872	0.958	5.25002e-08	0.0494647	-0.565145	0.725	0.826	1
HSC-2	Tm6sf1	0.15	0.37	-0.35899	6.55593e-12	0.00136743	1	3.27796e-12	-0.315736	0.121	0.356	6.3976e-08	0.00136743	-0.402244	0.118	0.478	1
HSC-2	Cks2	0.32	0.59	-0.388338	1.20506e-11	0.0606855	1	6.0253e-12	-0.431505	0.274	0.523	1.17596e-07	0.0606855	-0.345172	0.333	0.609	1
HSC-2	Anp32a	1.1	1.38	-0.464077	1.26739e-11	0.0340049	1	6.33696e-12	-0.348408	0.885	0.946	1.23678e-07	0.0340049	-0.579747	0.471	0.696	1
HSC-2	Serpinb6a	0.47	0.2	0.35394	1.87135e-11	0.0798662	1	9.35676e-12	0.401224	0.445	0.212	1.82616e-07	0.0798662	0.306657	0.373	0.174	1
HSC-2	Dyrk3	0.72	0.3	0.679176	3.16077e-11	0.00908064	1	1.58039e-11	0.587086	0.502	0.305	3.08444e-07	0.00908064	0.771266	0.529	0.304	1
HSC-2	Gstm1	1	0.72	0.359833	3.27896e-11	0.271769	1	1.63948e-11	0.454641	0.804	0.698	3.19977e-07	0.271769	0.265025	0.51	0.435	1
HSC-2	Snx20	0.12	0.3	-0.312752	3.34094e-11	0.00304359	1	1.67047e-11	-0.263682	0.093	0.311	3.26025e-07	0.00304359	-0.361823	0.137	0.478	1
HSC-2	Col16a1	0.26	0.06	0.33119	4.09552e-11	0.0260401	1	2.04776e-11	0.271953	0.249	0.068	3.99662e-07	0.0260401	0.390427	0.373	0.13	1
HSC-2	Tsc22d3	1.4	1	0.652729	4.46559e-11	0.0255806	1	2.23279e-11	0.608707	0.847	0.734	4.35774e-07	0.0255806	0.696751	0.647	0.435	1
HSC-2	Mcm3	0.3	0.66	-0.392461	1.05813e-10	0.398749	1	5.29065e-11	-0.528344	0.28	0.492	1.03258e-06	0.398749	-0.256579	0.235	0.348	1
HSC-2	Malat1	5.58	5.34	0.358041	1.312e-10	0.0171934	1	6.56002e-11	0.28556	1	1	1.28032e-06	0.0171934	0.430523	1	1	1
HSC-2	Klrb1c	0.18	0.01	0.262086	1.8845e-10	0.091018	1	9.42251e-11	0.250423	0.134	0.008	1.83899e-06	0.091018	0.273749	0.118	0	1
HSC-2	Sept1	0.63	0.89	-0.363085	2.20984e-10	0.0171141	1	1.10492e-10	-0.386326	0.579	0.766	2.15647e-06	0.0171141	-0.339844	0.412	0.826	1
HSC-2	Cd27	0.84	1.09	-0.310254	2.74361e-10	0.0598273	1	1.37181e-10	-0.353577	0.67	0.873	2.67735e-06	0.0598273	-0.266932	0.471	0.783	1
HSC-2	Ptpre	0.82	1.07	-0.415923	3.30405e-10	0.0139249	1	1.65202e-10	-0.382008	0.62	0.828	3.22426e-06	0.0139249	-0.449839	0.706	0.957	1
HSC-2	Cacybp	0.82	1.08	-0.414581	5.49521e-10	0.00624222	1	2.74761e-10	-0.342829	0.726	0.864	5.3625e-06	0.00624222	-0.486333	0.431	0.87	1
HSC-2	Tespa1	0.11	0.34	-0.298475	5.74579e-10	0.0170197	1	2.8729e-10	-0.324303	0.09	0.285	5.60703e-06	0.0170197	-0.272648	0.059	0.261	1
HSC-2	Klf2	2.13	1.65	0.782204	7.48129e-10	0.853309	1	3.74064e-10	0.767525	0.907	0.85	7.30061e-06	0.853309	0.796883	0.353	0.348	1
HSC-2	Zfp422	0.42	0.66	-0.350544	7.48881e-10	0.0159588	1	3.7444e-10	-0.339381	0.424	0.658	7.30795e-06	0.0159588	-0.361707	0.314	0.652	1
HSC-2	Ndufa4	1.79	2.03	-0.405661	8.04591e-10	0.0112311	1	4.02296e-10	-0.300073	0.972	0.997	7.8516e-06	0.0112311	-0.511248	0.882	0.957	1
HSC-2	Lmnb1	0.22	0.49	-0.556065	1.04506e-09	0.00160363	1	5.22528e-10	-0.372034	0.199	0.41	1.01982e-05	0.00160363	-0.740095	0.275	0.609	1
HSC-2	Npdc1	0.51	0.26	0.439144	1.28053e-09	0.0241637	1	6.40267e-10	0.353505	0.474	0.268	1.24961e-05	0.0241637	0.524783	0.373	0.13	1
HSC-2	Oxr1	0.65	0.4	0.368061	1.50213e-09	0.263991	1	7.51066e-10	0.393468	0.595	0.435	1.46586e-05	0.263991	0.342653	0.412	0.391	1
HSC-2	Pbx3	0.31	0.1	0.325662	1.53738e-09	0.033693	1	7.68689e-10	0.301313	0.299	0.116	1.50025e-05	0.033693	0.350012	0.294	0.087	1
HSC-2	Gng2	0.28	0.49	-0.346766	2.28134e-09	0.0656513	1	1.14067e-09	-0.275834	0.293	0.534	2.22624e-05	0.0656513	-0.417699	0.157	0.348	1
HSC-2	Ptgs2	0.4	0.07	0.573387	2.33177e-09	0.198363	1	1.16588e-09	0.328512	0.184	0.04	2.27546e-05	0.198363	0.818263	0.333	0.217	1
HSC-2	Plxnc1	0.56	0.32	0.437843	2.81244e-09	0.00472257	1	1.40622e-09	0.362353	0.514	0.328	2.74452e-05	0.00472257	0.513332	0.392	0.087	1
HSC-2	Hes1	0.65	0.25	0.487729	2.92879e-09	0.115693	1	1.46439e-09	0.395288	0.299	0.119	2.85806e-05	0.115693	0.580171	0.569	0.478	1
HSC-2	Chd3	0.54	0.82	-0.501055	3.15983e-09	0.00260644	1	1.57992e-09	-0.381173	0.492	0.703	3.08352e-05	0.00260644	-0.620937	0.392	0.783	1
HSC-2	Wfdc17	0.31	0.86	-0.554097	3.28679e-09	0.00506625	1	1.64339e-09	-0.844969	0.184	0.393	3.20741e-05	0.00506625	-0.263226	0.098	0.391	1
HSC-2	Hmgb2	1.24	1.61	-0.541846	3.70243e-09	0.139082	1	1.85121e-09	-0.560238	0.832	0.893	3.61302e-05	0.139082	-0.523453	0.824	0.957	1
HSC-2	H2-Q7	1.68	1.38	0.426967	4.00186e-09	0.0470613	1	2.00093e-09	0.384258	0.925	0.91	3.90521e-05	0.0470613	0.469675	0.961	0.87	1
HSC-2	Hnrnpu	1.34	1.54	-0.297802	4.53827e-09	0.104196	1	2.26913e-09	-0.305868	0.894	0.963	4.42867e-05	0.104196	-0.289735	0.824	1	1
HSC-2	Cd47	1.7	1.9	-0.322699	4.78024e-09	0.0306798	1	2.39012e-09	-0.274597	0.96	0.989	4.6648e-05	0.0306798	-0.3708	0.922	0.913	1
HSC-2	Myof	0.57	0.31	0.335867	4.78966e-09	0.143871	1	2.39483e-09	0.410834	0.52	0.336	4.67399e-05	0.143871	0.2609	0.216	0.087	1
HSC-2	Lsm3	0.9	1.13	-0.427282	5.98377e-09	0.0488796	1	2.99189e-09	-0.286827	0.751	0.898	5.83927e-05	0.0488796	-0.567737	0.49	0.696	1
HSC-2	Bex1	0.66	0.39	0.441931	6.51363e-09	0.129061	1	3.25681e-09	0.389102	0.536	0.359	6.35633e-05	0.129061	0.49476	0.431	0.348	1
HSC-2	Cbx1	0.81	1.07	-0.392955	7.01844e-09	0.0327262	1	3.50922e-09	-0.34116	0.701	0.839	6.84894e-05	0.0327262	-0.44475	0.451	0.652	1
HSC-2	Pgam1	0.95	1.19	-0.35197	1.15661e-08	0.0756423	1	5.78305e-09	-0.309094	0.76	0.895	0.000112868	0.0756423	-0.394845	0.588	0.87	1
HSC-2	Rgs2	1.01	1.31	-0.654043	1.32892e-08	0.00345772	1	6.64458e-09	-0.456513	0.611	0.791	0.000129682	0.00345772	-0.851574	0.745	0.957	1
HSC-2	Plscr1	0.57	0.3	0.354259	1.47667e-08	0.56373	1	7.38336e-09	0.358434	0.486	0.311	0.000144101	0.56373	0.350084	0.51	0.522	1
HSC-2	H2-Aa	0.7	0.36	0.519765	1.58865e-08	0.16146	1	7.94327e-09	0.482743	0.483	0.299	0.000155029	0.16146	0.556787	0.373	0.261	1
HSC-2	Marcksl1	0.84	1.05	-0.424042	1.78543e-08	0.028252	1	8.92713e-09	-0.332428	0.586	0.788	0.000174231	0.028252	-0.515656	0.588	0.913	1
HSC-2	Hoxa9	0.55	0.81	-0.457906	1.82679e-08	0.00528215	1	9.13397e-09	-0.340658	0.464	0.712	0.000178268	0.00528215	-0.575153	0.451	0.783	1
HSC-2	Glul	1.25	0.96	0.505999	2.06952e-08	0.0293232	1	1.03476e-08	0.419468	0.85	0.819	0.000201954	0.0293232	0.59253	0.784	0.652	1
HSC-2	Hmgn2	1.29	1.62	-0.710562	2.13447e-08	7.21704e-05	1	1.06724e-08	-0.402063	0.875	0.941	0.000208292	7.21704e-05	-1.01906	0.569	0.913	1
HSC-2	Eif4g2	1.25	1.41	-0.290628	2.39154e-08	0.0859863	1	1.19577e-08	-0.275844	0.85	0.944	0.000233378	0.0859863	-0.305412	0.922	1	1
HSC-2	Gm47283	1.27	1.54	-0.405391	2.72255e-08	0.0116113	1	1.36127e-08	-0.393722	0.822	0.918	0.00026568	0.0116113	-0.417059	0.863	1	1
HSC-2	Gapdh	2.11	2.3	-0.329008	3.59129e-08	0.0146483	1	1.79564e-08	-0.269462	0.991	1	0.000350456	0.0146483	-0.388555	0.961	1	1
HSC-2	Igf1r	0.84	0.57	0.428058	4.59579e-08	0.0383409	1	2.29789e-08	0.350101	0.676	0.551	0.00044848	0.0383409	0.506016	0.725	0.652	1
HSC-2	Ezh2	0.24	0.42	-0.286473	4.89805e-08	0.0172422	1	2.44903e-08	-0.252351	0.209	0.404	0.000477976	0.0172422	-0.320596	0.157	0.435	1
HSC-2	Tinagl1	0.49	0.21	0.392308	5.71812e-08	0.207381	1	2.85906e-08	0.300346	0.34	0.161	0.000558002	0.207381	0.484269	0.588	0.522	1
HSC-2	Sell	0.09	0.28	-0.362844	9.15273e-08	0.00392282	1	4.57637e-08	-0.2621	0.072	0.226	0.00089317	0.00392282	-0.463587	0.078	0.348	1
HSC-2	Zbtb20	1.1	0.77	0.359739	9.25679e-08	0.242073	1	4.62839e-08	0.439299	0.741	0.655	0.000903324	0.242073	0.280179	0.863	0.826	1
HSC-2	Pik3r1	0.91	0.64	0.420824	1.59656e-07	0.0845339	1	7.98278e-08	0.387764	0.704	0.593	0.001558	0.0845339	0.453884	0.588	0.478	1
HSC-2	Cks1b	0.31	0.55	-0.304196	2.08178e-07	0.142611	1	1.04089e-07	-0.331687	0.305	0.503	0.00203151	0.142611	-0.276706	0.196	0.348	1
HSC-2	Neat1	1.53	0.94	0.582879	2.15052e-07	0.0120384	1	1.07526e-07	0.44292	0.723	0.638	0.00209859	0.0120384	0.722839	1	1	1
HSC-2	Klf9	0.92	0.55	0.559879	2.2817e-07	0.000512054	1	1.14085e-07	0.380188	0.601	0.444	0.00222659	0.000512054	0.73957	0.902	0.739	1
HSC-2	Tubb5	1.41	1.68	-0.498907	2.38348e-07	0.86081	1	1.19174e-07	-0.359587	0.888	0.952	0.00232592	0.86081	-0.638226	0.863	0.913	1
HSC-2	Casp4	0.42	0.21	0.299841	3.62665e-07	0.336329	1	1.81333e-07	0.287014	0.377	0.212	0.00353907	0.336329	0.312668	0.392	0.304	1
HSC-2	Paics	0.67	0.91	-0.486314	4.08699e-07	0.00104903	1	2.0435e-07	-0.28256	0.617	0.78	0.00398829	0.00104903	-0.690068	0.255	0.609	1
HSC-2	Nfkbiz	0.71	0.45	0.341265	4.44782e-07	0.666157	1	2.22391e-07	0.399704	0.561	0.412	0.0043404	0.666157	0.282826	0.353	0.348	1
HSC-2	Esam	0.55	0.35	0.287126	5.05388e-07	0.648631	1	2.52694e-07	0.29453	0.514	0.345	0.00493183	0.648631	0.279721	0.314	0.304	1
HSC-2	Cd74	1.08	0.61	0.903746	6.24702e-07	0.00601797	1	3.12351e-07	0.629568	0.545	0.393	0.00609615	0.00601797	1.17792	0.627	0.348	1
HSC-2	Snhg9	0.57	0.36	0.372302	6.4619e-07	0.0339347	1	3.23095e-07	0.322121	0.561	0.427	0.00630585	0.0339347	0.422482	0.333	0.13	1
HSC-2	Psma1	0.75	0.93	-0.340846	6.87e-07	0.0137194	1	3.435e-07	-0.2639	0.651	0.785	0.00670409	0.0137194	-0.417793	0.706	0.87	1
HSC-2	Dut	0.66	0.97	-0.380745	8.35986e-07	0.0830408	1	4.17993e-07	-0.418983	0.536	0.686	0.00815797	0.0830408	-0.342506	0.294	0.522	1
HSC-2	Ssrp1	0.61	0.81	-0.280193	8.59667e-07	0.282951	1	4.29834e-07	-0.285158	0.561	0.72	0.00838907	0.282951	-0.275228	0.471	0.565	1
HSC-2	Ifi27	0.6	0.88	-0.5468	9.21684e-07	0.000714401	1	4.60842e-07	-0.381636	0.445	0.613	0.00899425	0.000714401	-0.711965	0.392	0.826	1
HSC-2	Pam	0.37	0.15	0.389035	1.00241e-06	0.0177817	1	5.01203e-07	0.29771	0.327	0.184	0.00978198	0.0177817	0.48036	0.373	0.13	1
HSC-2	Lgals3bp	0.54	0.31	0.393774	1.41902e-06	0.046986	1	7.09511e-07	0.335959	0.486	0.342	0.0138475	0.046986	0.451589	0.333	0.13	1
HSC-2	Ran	1.44	1.7	-0.434843	1.45695e-06	0.00318395	1	7.28473e-07	-0.338174	0.928	0.958	0.0142176	0.00318395	-0.531512	0.804	0.913	1
HSC-2	Cdkn1c	0.63	0.39	0.509265	1.73003e-06	0.0155786	1	8.65017e-07	0.354731	0.498	0.359	0.0168825	0.0155786	0.663799	0.333	0.087	1
HSC-2	G3bp1	1.05	1.25	-0.307668	1.75274e-06	0.0457643	1	8.7637e-07	-0.277737	0.813	0.901	0.0171041	0.0457643	-0.337599	0.686	0.957	1
HSC-2	H2afz	2.03	2.25	-0.526941	1.79693e-06	0.00488141	1	8.98467e-07	-0.264985	0.978	0.997	0.0175354	0.00488141	-0.788897	0.961	0.957	1
HSC-2	Spn	0.74	0.52	0.324404	2.07635e-06	0.101332	1	1.03818e-06	0.303674	0.645	0.54	0.0202621	0.101332	0.345134	0.627	0.435	1
HSC-2	Rock2	1.02	0.73	0.509764	2.20925e-06	0.00137161	1	1.10463e-06	0.31421	0.732	0.655	0.021559	0.00137161	0.705317	0.941	0.913	1
HSC-2	H2afv	1.25	1.47	-0.356436	2.28832e-06	0.068842	1	1.14416e-06	-0.265284	0.919	0.952	0.0223306	0.068842	-0.447589	0.667	0.826	1
HSC-2	Id2	0.31	0.13	0.251849	2.77163e-06	0.571791	1	1.38582e-06	0.250706	0.237	0.102	0.027047	0.571791	0.252991	0.216	0.174	1
HSC-2	Top2a	0.08	0.32	-0.52079	4.07517e-06	0.00349249	1	2.03759e-06	-0.328101	0.065	0.186	0.0397676	0.00349249	-0.71348	0.078	0.348	1
HSC-2	Ankrd10	0.52	0.7	-0.259355	6.56156e-06	0.0804804	1	3.28079e-06	-0.257119	0.492	0.661	0.0640311	0.0804804	-0.261591	0.431	0.652	1
HSC-2	Dstn	0.74	0.5	0.424366	7.38684e-06	0.0345567	1	3.69343e-06	0.323882	0.604	0.503	0.0720846	0.0345567	0.524849	0.627	0.435	1
HSC-2	Dnmt1	0.28	0.47	-0.263259	7.63789e-06	0.0619676	1	3.81895e-06	-0.255389	0.296	0.444	0.0745345	0.0619676	-0.271128	0.118	0.304	1
HSC-2	Dst	0.56	0.3	0.429173	7.87524e-06	0.117884	1	3.93763e-06	0.32902	0.436	0.302	0.0768507	0.117884	0.529326	0.51	0.435	1
HSC-2	Rgs1	1.4	1.58	-0.417201	8.55402e-06	0.0408636	1	4.27702e-06	-0.286788	0.639	0.811	0.0834746	0.0408636	-0.547615	0.745	0.957	1
HSC-2	Psip1	0.61	0.81	-0.310865	9.07522e-06	0.0767687	1	4.53762e-06	-0.283396	0.551	0.712	0.0885607	0.0767687	-0.338334	0.451	0.739	1
HSC-2	Mctp1	0.51	0.31	0.346647	9.785e-06	0.155068	1	4.89251e-06	0.278058	0.477	0.339	0.0954872	0.155068	0.415237	0.392	0.304	1
HSC-2	Eif1a	0.93	0.71	0.287523	1.00414e-05	0.384559	1	5.02072e-06	0.300751	0.72	0.633	0.0979894	0.384559	0.274295	0.784	0.739	1
HSC-2	Erp29	0.87	1.08	-0.309123	1.0133e-05	0.0188296	1	5.0665e-06	-0.266998	0.769	0.859	0.0988829	0.0188296	-0.351248	0.451	0.783	1
HSC-2	Mcm7	0.45	0.7	-0.391147	1.38404e-05	0.000907256	1	6.92024e-06	-0.332072	0.414	0.556	0.135062	0.000907256	-0.450222	0.176	0.609	1
HSC-2	Csgalnact1	0.58	0.36	0.30181	1.39371e-05	0.124164	1	6.96856e-06	0.303763	0.47	0.328	0.136005	0.124164	0.299858	0.451	0.304	1
HSC-2	Por	0.73	0.48	0.306653	1.73983e-05	0.313479	1	8.69917e-06	0.359585	0.583	0.477	0.169782	0.313479	0.253721	0.667	0.739	1
HSC-2	Cdk11b	1.19	0.94	0.384997	2.83667e-05	0.0139779	1	1.41834e-05	0.325	0.801	0.754	0.276818	0.0139779	0.444993	0.843	0.826	1
HSC-2	Sbno2	0.53	0.25	0.389265	3.00887e-05	0.137768	1	1.50444e-05	0.265163	0.364	0.24	0.293622	0.137768	0.513367	0.725	0.783	1
HSC-2	Adgre5	0.61	0.35	0.351597	3.812e-05	0.336377	1	1.90602e-05	0.365973	0.47	0.345	0.371998	0.336377	0.337221	0.51	0.478	1
HSC-2	Ddit4	0.49	0.19	0.364736	3.81308e-05	0.00908584	1	1.90656e-05	0.325113	0.259	0.141	0.372103	0.00908584	0.404359	0.784	0.478	1
HSC-2	Phf14	0.55	0.73	-0.255001	4.44018e-05	0.0682013	1	2.22012e-05	-0.254172	0.514	0.658	0.4333	0.0682013	-0.25583	0.333	0.609	1
HSC-2	Scarf1	0.4	0.22	0.271013	4.54146e-05	0.659115	1	2.27076e-05	0.259351	0.38	0.24	0.443183	0.659115	0.282675	0.255	0.261	1
HSC-2	Dtymk	0.57	0.78	-0.285145	5.41475e-05	0.00745979	1	2.70741e-05	-0.256491	0.555	0.698	0.528405	0.00745979	-0.313798	0.235	0.565	1
HSC-2	Gse1	0.66	0.43	0.320724	6.51769e-05	0.105532	1	3.2589e-05	0.277455	0.53	0.435	0.636039	0.105532	0.363993	0.745	0.652	1
HSC-2	Mpl	0.87	0.64	0.469935	0.000180031	0.011411	1	9.00196e-05	0.307401	0.651	0.585	1	0.011411	0.632469	0.647	0.522	1
HSC-2	Ctsc	0.53	0.32	0.354118	0.000180961	0.0780953	1	9.04845e-05	0.291062	0.47	0.373	1	0.0780953	0.417173	0.431	0.261	1
HSC-2	Procr	0.9	0.68	0.301649	0.00031588	0.153743	1	0.000157952	0.29527	0.664	0.585	1	0.153743	0.308029	0.647	0.478	1
HSC-2	H2afx	0.37	0.6	-0.296921	0.00042249	0.00978492	1	0.000211268	-0.303782	0.389	0.54	1	0.00978492	-0.290061	0.137	0.435	1
HSC-2	Dusp1	2.06	1.86	0.561596	0.000652561	0.858563	1	0.000326334	0.333197	0.95	0.972	1	0.858563	0.789994	0.51	0.609	1
HSC-2	Tsc22d1	1.84	1.44	0.526779	0.00125897	0.0249315	1	0.000629683	0.406684	0.891	0.904	1	0.0249315	0.646874	0.961	0.957	1
HSC-2	Gimap5	0.87	0.67	0.333096	0.00148115	0.110041	1	0.000740849	0.336153	0.651	0.599	1	0.110041	0.330039	0.294	0.13	1
HSC-2	Gm26532	0.71	0.37	0.546165	0.0050465	0.00386875	1	0.00386875	0.391947	0.374	0.308	1	0.00252644	0.700382	0.706	0.435	1
HSC-2	Tuba1b	0.97	1.22	-0.312936	0.00944428	0.559194	1	0.00473334	-0.327612	0.769	0.782	1	0.559194	-0.298259	0.471	0.522	1
HSC-2	H1f0	0.6	0.37	0.478868	0.0135095	0.262643	1	0.00677771	0.316347	0.408	0.325	1	0.262643	0.641389	0.294	0.217	1
HSC-2	Hist1h2ae	0.37	0.67	-0.509502	0.0378198	0.0235464	1	0.0190922	-0.393237	0.321	0.407	1	0.0235464	-0.625768	0.118	0.348	1
HSC-3	Nupr1	1.42	0.26	1.47816	2.59507e-28	6.02766e-06	0.117642	1.29753e-28	1.63338	0.618	0.061	2.5324e-24	6.02766e-06	1.32294	0.687	0.473	0.117642
HSC-3	Mt1	0.9	0.14	1.05378	1.15826e-19	5.54367e-05	1	5.79131e-20	1.41929	0.567	0.139	1.13029e-15	5.54367e-05	0.688272	0.416	0.127	1
HSC-3	Apoe	2.04	1.23	1.04459	1.40983e-19	0.000103088	1	7.04915e-20	1.39851	0.879	0.65	1.37578e-15	0.000103088	0.690677	0.904	0.709	1
HSC-3	Sult1a1	0.61	0.11	0.691705	2.20765e-18	0.0514975	1	1.10383e-18	1.10379	0.535	0.117	2.15434e-14	0.0514975	0.279622	0.151	0.055	1
HSC-3	Plscr2	0.57	0.06	0.707472	2.00362e-17	6.49319e-06	0.126728	1.00181e-17	0.782091	0.439	0.05	1.95523e-13	6.49319e-06	0.632852	0.398	0.073	0.126728
HSC-3	Gda	0.48	0.09	0.560298	7.29335e-16	0.00640213	1	3.64668e-16	0.803424	0.471	0.089	7.11722e-12	0.00640213	0.317172	0.193	0.036	1
HSC-3	Aldh1a1	0.48	0.15	0.421153	8.47669e-16	0.0109163	1	4.23835e-16	0.591861	0.484	0.083	8.27198e-12	0.0109163	0.250446	0.386	0.2	1
HSC-3	Clec1a	0.64	0.15	0.735262	9.92854e-16	4.70676e-05	0.918618	4.96427e-16	0.772077	0.541	0.133	9.68876e-12	4.70676e-05	0.698448	0.373	0.091	0.918618
HSC-3	H2-Aa	1.77	1.31	0.566878	1.83011e-15	0.0125587	1	9.15053e-16	0.87483	0.975	0.894	1.78591e-11	0.0125587	0.258926	0.922	0.891	1
HSC-3	Selp	0.58	0.04	0.734663	2.54005e-15	0.000127202	1	1.27003e-15	0.663662	0.363	0.028	2.47871e-11	0.000127202	0.805664	0.349	0.091	1
HSC-3	Uba52	1.81	2.24	-0.549822	4.86943e-15	7.71764e-07	0.0150625	7.71764e-07	-0.282597	0.987	0.994	0.0150625	2.43471e-15	-0.817046	0.934	1	4.75183e-11
HSC-3	Cavin2	0.44	0.03	0.602055	1.77337e-14	0.00298652	1	8.86685e-15	0.768134	0.35	0.028	1.73054e-10	0.00298652	0.435976	0.175	0.018	1
HSC-3	Igkc	0.62	0.15	0.493635	4.0394e-14	0.0134081	1	2.0197e-14	0.585897	0.299	0.006	3.94185e-10	0.0134081	0.401373	0.584	0.455	1
HSC-3	Trim47	0.84	0.31	0.764454	4.71023e-14	0.000672435	1	2.35511e-14	0.999213	0.643	0.306	4.59648e-10	0.000672435	0.529694	0.452	0.218	1
HSC-3	Clca3a1	0.27	0.01	0.359355	6.90115e-14	0.00912386	1	3.45058e-14	0.446909	0.28	0	6.73449e-10	0.00912386	0.271801	0.175	0.036	1
HSC-3	H2-Eb1	1.55	1.08	0.661664	9.35353e-14	0.000167701	1	4.67676e-14	0.814831	0.955	0.778	9.12764e-10	0.000167701	0.508496	0.886	0.782	1
HSC-3	Cd74	2.54	2.08	0.524984	1.33631e-13	0.000211759	1	6.68153e-14	0.697041	0.994	0.994	1.30403e-09	0.000211759	0.352928	0.994	0.964	1
HSC-3	Cd34	0.73	1.15	-0.584572	9.04418e-13	0.000367294	1	4.52209e-13	-0.64024	0.42	0.822	8.82577e-09	0.000367294	-0.528904	0.452	0.673	1
HSC-3	Selenom	0.75	0.32	0.666773	1.0641e-12	0.000472124	1	5.3205e-13	0.775593	0.631	0.3	1.0384e-08	0.000472124	0.557953	0.452	0.2	1
HSC-3	Cd52	0.28	0.77	-0.566599	1.2294e-12	0.00216955	1	6.14698e-13	-0.780736	0.178	0.578	1.19971e-08	0.00216955	-0.352463	0.199	0.4	1
HSC-3	Prtn3	1.97	1.76	0.557008	3.2847e-12	0.0163705	1	1.64235e-12	0.676202	0.987	0.983	3.20537e-08	0.0163705	0.437815	0.801	0.673	1
HSC-3	Tm4sf1	0.97	0.05	1.02786	1.22867e-11	3.55024e-07	0.006929	6.14335e-12	0.369143	0.236	0	1.199e-07	3.55024e-07	1.68658	0.506	0.127	0.006929
HSC-3	Jund	2.75	2.49	0.742202	1.83058e-11	5.26723e-08	0.00102801	9.15288e-12	0.684114	0.994	0.994	1.78637e-07	5.26723e-08	0.80029	0.964	0.945	0.00102801
HSC-3	Tmsb10	2.08	2.57	-0.493517	1.03685e-09	5.45306e-05	1	5.18426e-10	-0.494247	0.968	1	1.01181e-05	5.45306e-05	-0.492787	0.861	1	1
HSC-3	Zfp36	1.67	1.39	0.536106	1.886e-09	0.638788	1	9.43001e-10	0.644474	0.943	0.867	1.84046e-05	0.638788	0.427738	0.729	0.836	1
HSC-3	Nrgn	1.44	1.05	0.596596	2.7075e-09	0.000782443	1	1.35375e-09	0.670782	0.866	0.806	2.64211e-05	0.000782443	0.522409	0.813	0.764	1
HSC-3	Cd37	0.35	0.64	-0.466111	3.80654e-09	0.000128981	1	1.90327e-09	-0.464689	0.261	0.589	3.71462e-05	0.000128981	-0.467533	0.319	0.6	1
HSC-3	Ctss	0.16	0.49	-0.41118	7.20266e-09	0.009176	1	3.60133e-09	-0.48046	0.166	0.467	7.02872e-05	0.009176	-0.3419	0.151	0.291	1
HSC-3	Mgst1	0.19	0.46	-0.33687	9.12165e-09	0.00294426	1	4.56082e-09	-0.411124	0.166	0.478	8.90136e-05	0.00294426	-0.262616	0.169	0.364	1
HSC-3	Vmp1	1.23	0.65	0.580219	9.35275e-09	0.0137094	1	4.67638e-09	0.644836	0.701	0.506	9.12688e-05	0.0137094	0.515603	0.819	0.782	1
HSC-3	Nr4a2	1.09	0.57	0.596682	1.84951e-08	0.0166092	1	9.24754e-09	0.707868	0.599	0.344	0.000180484	0.0166092	0.485496	0.699	0.582	1
HSC-3	Gng11	1.08	0.89	0.45486	1.99777e-08	0.222354	1	9.98884e-09	0.650886	0.873	0.811	0.000194952	0.222354	0.258834	0.349	0.273	1
HSC-3	Hmgb2	1.32	1.72	-0.57269	2.95886e-08	0.0250999	1	1.47943e-08	-0.837105	0.764	0.922	0.00028874	0.0250999	-0.308275	0.849	0.927	1
HSC-3	Tmem176a	1.61	1.36	0.454284	4.32892e-08	0.0232459	1	2.16446e-08	0.521469	0.968	0.944	0.000422438	0.0232459	0.387099	0.867	0.855	1
HSC-3	Cmtm7	1.56	2.02	-0.366511	8.48787e-08	0.00249805	1	4.24394e-08	-0.366715	0.968	1	0.000828289	0.00249805	-0.366308	0.687	0.836	1
HSC-3	Cd9	1.52	0.99	0.42222	9.6384e-08	0.00719355	1	4.8192e-08	0.448333	0.79	0.644	0.000940563	0.00719355	0.396107	0.946	0.927	1
HSC-3	Ctla2a	3.24	3.29	-0.61652	1.42228e-07	1.33328e-07	0.00260216	1.33328e-07	-0.457078	0.949	0.989	0.00260216	7.11142e-08	-0.775962	1	1	0.00138794
HSC-3	Cpne8	0.35	0.12	0.35934	1.6253e-07	0.00534864	1	8.12649e-08	0.416257	0.363	0.122	0.00158605	0.00534864	0.302423	0.235	0.073	1
HSC-3	Anp32b	1.48	1.82	-0.350996	1.77627e-07	0.0093783	1	8.88136e-08	-0.406351	0.949	0.978	0.00173338	0.0093783	-0.295642	0.837	0.964	1
HSC-3	Sat1	0.95	0.47	0.53873	1.88691e-07	0.000378649	1	9.43455e-08	0.550319	0.611	0.372	0.00184134	0.000378649	0.527142	0.753	0.582	1
HSC-3	Sox4	0.99	1.44	-0.459577	1.98734e-07	0.00606417	1	9.93669e-08	-0.523598	0.688	0.889	0.00193934	0.00606417	-0.395555	0.464	0.655	1
HSC-3	S100a6	1.06	0.7	0.525646	2.0186e-07	0.148643	1	1.0093e-07	0.753506	0.745	0.594	0.00196985	0.148643	0.297785	0.5	0.455	1
HSC-3	Vwf	0.32	0.02	0.424527	2.29256e-07	8.22677e-05	1	1.14628e-07	0.277983	0.197	0.022	0.0022372	8.22677e-05	0.57107	0.265	0.018	1
HSC-3	Trf	0.14	0.31	-0.282912	4.59181e-07	0.000120042	1	2.2959e-07	-0.314282	0.096	0.328	0.00448092	0.000120042	-0.251543	0.139	0.4	1
HSC-3	Gm47283	1.19	1.52	-0.472742	5.1686e-07	0.0103006	1	2.5843e-07	-0.489416	0.783	0.917	0.00504378	0.0103006	-0.456069	0.801	0.891	1
HSC-3	Bclaf3	0.4	0.54	-0.373195	6.59743e-07	0.00185461	1	3.29871e-07	-0.342495	0.178	0.439	0.0064381	0.00185461	-0.403895	0.416	0.636	1
HSC-3	Rac2	0.88	1.25	-0.372678	6.84267e-07	0.00134683	1	3.42133e-07	-0.379208	0.79	0.95	0.00667742	0.00134683	-0.366148	0.572	0.745	1
HSC-3	Myl10	1.39	1.24	-0.424308	7.74526e-07	0.0415311	1	3.87263e-07	-0.481267	0.274	0.522	0.00755821	0.0415311	-0.367348	0.837	0.927	1
HSC-3	Arhgdib	1.21	1.58	-0.327625	1.14852e-06	0.0182037	1	5.74258e-07	-0.35198	0.924	0.994	0.0112078	0.0182037	-0.303271	0.651	0.855	1
HSC-3	Lmnb1	0.3	0.55	-0.43633	1.20715e-06	0.000283808	1	0.000283808	-0.353502	0.223	0.4	1	6.03578e-07	-0.519159	0.307	0.636	0.01178
HSC-3	Ppia	3.02	3.34	-0.265378	2.05465e-06	0.00140519	1	1.02732e-06	-0.254051	1	1	0.0200503	0.00140519	-0.276704	0.994	1	1
HSC-3	Phgdh	0.88	1.22	-0.402959	2.10821e-06	0.00155683	1	1.0541e-06	-0.394704	0.764	0.911	0.0205729	0.00155683	-0.411215	0.614	0.764	1
HSC-3	Socs3	0.63	0.36	0.445531	3.28321e-06	0.0686963	1	1.64161e-06	0.584556	0.535	0.311	0.0320393	0.0686963	0.306505	0.325	0.218	1
HSC-3	Serpinb6a	0.5	0.22	0.39925	5.65824e-06	0.000923137	1	2.82912e-06	0.356412	0.433	0.211	0.055216	0.000923137	0.442088	0.422	0.182	1
HSC-3	Ifitm3	2.71	2.64	0.315027	7.01471e-06	0.00525637	1	3.50736e-06	0.295225	0.994	1	0.0684532	0.00525637	0.33483	0.994	0.982	1
HSC-3	Ier2	1.81	1.67	0.444574	7.12121e-06	0.0102081	1	3.56061e-06	0.556451	0.975	0.933	0.0694925	0.0102081	0.332696	0.837	0.8	1
HSC-3	Gm10076	0.84	0.99	-0.346418	7.44111e-06	0.000990946	1	3.72056e-06	-0.350778	0.573	0.794	0.0726142	0.000990946	-0.342057	0.741	0.891	1
HSC-3	Jam2	0.5	0.08	0.487163	7.60331e-06	0.00171628	1	3.80166e-06	0.255939	0.197	0.039	0.0741971	0.00171628	0.718386	0.386	0.182	1
HSC-3	Nr4a1	1.4	0.96	0.628282	8.87745e-06	0.00323881	1	4.43874e-06	0.659501	0.739	0.606	0.0866308	0.00323881	0.597063	0.741	0.564	1
HSC-3	4833420G17Rik	0.43	0.6	-0.296002	9.36971e-06	0.0130618	1	4.68487e-06	-0.322754	0.318	0.578	0.0914345	0.0130618	-0.26925	0.434	0.636	1
HSC-3	Cacybp	0.75	1.05	-0.327015	1.31807e-05	0.0078232	1	6.59039e-06	-0.388796	0.732	0.867	0.128625	0.0078232	-0.265234	0.554	0.8	1
HSC-3	Hmgn2	1.19	1.64	-0.499575	1.39686e-05	2.60698e-05	0.508804	2.60698e-05	-0.434346	0.866	0.928	0.508804	6.98433e-06	-0.564803	0.657	0.891	0.136313
HSC-3	Clec2d	0.99	0.7	0.613332	1.57368e-05	0.00327804	1	7.86844e-06	0.520951	0.777	0.639	0.153568	0.00327804	0.705712	0.494	0.345	1
HSC-3	Rab11a	0.98	0.62	0.421636	1.71315e-05	0.012001	1	8.56576e-06	0.440253	0.713	0.611	0.167178	0.012001	0.403018	0.741	0.764	1
HSC-3	Krt18	1.27	0.9	0.455995	1.90791e-05	0.00880782	1	9.53958e-06	0.510825	0.815	0.767	0.186184	0.00880782	0.401165	0.783	0.709	1
HSC-3	Hk2	0.72	0.43	0.512662	2.66573e-05	0.0271141	1	1.33287e-05	0.680594	0.605	0.467	0.260137	0.0271141	0.344729	0.313	0.182	1
HSC-3	Emb	0.68	0.9	-0.396546	3.04834e-05	0.00124397	1	1.52418e-05	-0.398279	0.471	0.694	0.297474	0.00124397	-0.394812	0.506	0.8	1
HSC-3	Ramp2	0.28	0.03	0.36354	3.34655e-05	0.00591206	1	1.67329e-05	0.250887	0.172	0.033	0.326576	0.00591206	0.476194	0.157	0.018	1
HSC-3	Gata2	0.81	0.47	0.354944	3.51147e-05	0.0883867	1	1.75575e-05	0.417143	0.554	0.389	0.34267	0.0883867	0.292745	0.639	0.582	1
HSC-3	Arhgap15	0.26	0.5	-0.331578	4.22159e-05	0.000163154	1	2.11082e-05	-0.304884	0.268	0.517	0.411968	0.000163154	-0.358271	0.217	0.473	1
HSC-3	Cpne2	1.02	0.72	0.374467	4.61065e-05	0.0453375	1	2.30535e-05	0.421967	0.771	0.644	0.449935	0.0453375	0.326968	0.735	0.655	1
HSC-3	Mmrn1	0.74	0.4	0.501049	4.82032e-05	0.000440123	1	2.41019e-05	0.499999	0.541	0.378	0.470396	0.000440123	0.502099	0.548	0.309	1
HSC-3	Hnrnpa1	1.75	1.93	-0.349855	6.1081e-05	9.88604e-05	1	9.88604e-05	-0.284453	0.93	0.989	1	3.0541e-05	-0.415258	0.952	1	0.596068
HSC-3	Gramd1a	0.4	0.5	-0.262365	6.72945e-05	0.00448843	1	3.36478e-05	-0.250958	0.248	0.489	0.656705	0.00448843	-0.273773	0.428	0.673	1
HSC-3	Eml4	0.64	0.78	-0.351054	7.23245e-05	0.00432447	1	3.61629e-05	-0.370399	0.459	0.644	0.705791	0.00432447	-0.331708	0.62	0.8	1
HSC-3	Pdia3	1.21	1.36	-0.333208	7.32233e-05	0.0137041	1	3.66123e-05	-0.311448	0.79	0.917	0.714563	0.0137041	-0.354969	0.843	0.891	1
HSC-3	Aldh2	1.72	1.89	-0.254254	8.46273e-05	0.0158361	1	4.23146e-05	-0.254077	0.975	0.989	0.825853	0.0158361	-0.254432	0.934	1	1
HSC-3	Zfp608	0.37	0.71	-0.456624	8.47193e-05	7.13956e-05	1	7.13956e-05	-0.387471	0.363	0.589	1	4.23606e-05	-0.525776	0.247	0.545	0.826751
HSC-3	Top2a	0.1	0.41	-0.481705	0.000100397	0.0256182	1	5.01997e-05	-0.510368	0.051	0.194	0.979748	0.0256182	-0.453043	0.066	0.164	1
HSC-3	Plac8	0.63	1.04	-0.596029	0.000115846	9.26937e-05	1	5.79249e-05	-0.465892	0.261	0.494	1	9.26937e-05	-0.726167	0.229	0.491	1
HSC-3	Spi1	1.02	1.09	-0.391538	0.000125451	0.000543777	1	6.27274e-05	-0.329783	0.554	0.756	1	0.000543777	-0.453293	0.711	0.945	1
HSC-3	Cct2	1.15	1.3	-0.258525	0.000150864	0.0295159	1	7.54349e-05	-0.265667	0.809	0.928	1	0.0295159	-0.251382	0.831	0.982	1
HSC-3	Hes1	1.05	0.47	0.399347	0.000185784	0.00729112	1	9.28965e-05	0.321187	0.274	0.111	1	0.00729112	0.477507	0.699	0.545	1
HSC-3	Muc13	0.67	0.47	0.344723	0.00022871	0.267734	1	0.000114362	0.398899	0.586	0.406	1	0.267734	0.290546	0.422	0.382	1
HSC-3	Ptges3	0.91	1.19	-0.320918	0.000230281	0.00274065	1	0.000115147	-0.307152	0.783	0.906	1	0.00274065	-0.334684	0.645	0.836	1
HSC-3	Meg3	0.59	0.28	0.333181	0.000274412	0.140705	1	0.000137216	0.404411	0.242	0.089	1	0.140705	0.261952	0.289	0.182	1
HSC-3	S100a11	1.37	1.55	-0.297355	0.000277313	0.00147242	1	0.000138666	-0.255475	0.892	0.956	1	0.00147242	-0.339235	0.867	0.945	1
HSC-3	Neat1	1.86	1.13	0.425646	0.000418797	0.0138007	1	0.00020942	0.384738	0.675	0.539	1	0.0138007	0.466554	0.982	0.982	1
HSC-3	Tnfaip2	0.58	0.26	0.385999	0.00081686	0.0281506	1	0.000408513	0.350607	0.357	0.194	1	0.0281506	0.421392	0.452	0.309	1
HSC-3	Tsc22d1	2.54	1.94	0.368699	0.00082532	0.208297	1	0.208297	0.271344	0.955	0.933	1	0.000412745	0.466054	1	1	1
HSC-3	Pex13	0.28	0.47	-0.258856	0.000863118	0.00372272	1	0.000431652	-0.258879	0.306	0.5	1	0.00372272	-0.258834	0.253	0.473	1
HSC-3	P2ry14	0.17	0.37	-0.310608	0.000988137	0.00238835	1	0.000494191	-0.263594	0.166	0.328	1	0.00238835	-0.357621	0.145	0.327	1
HSC-3	Psma1	0.77	0.97	-0.292705	0.00109097	0.00350486	1	0.000545632	-0.266446	0.65	0.811	1	0.00350486	-0.318965	0.633	0.855	1
HSC-3	Hoxb4	0.42	0.18	0.3321	0.00132056	0.0062315	1	0.000660498	0.317506	0.344	0.206	1	0.0062315	0.346693	0.367	0.182	1
HSC-3	Ltb	1.2	1.64	-0.319312	0.00210479	0.525889	1	0.00105295	-0.362973	0.79	0.906	1	0.525889	-0.275651	0.5	0.545	1
HSC-3	Tuba1b	0.83	1.28	-0.423564	0.00234061	0.206053	1	0.00117099	-0.465696	0.764	0.839	1	0.206053	-0.381432	0.434	0.564	1
HSC-3	Taldo1	0.89	1.11	-0.274457	0.00281321	0.00380203	1	0.00140759	-0.259786	0.764	0.856	1	0.00380203	-0.289128	0.608	0.8	1
HSC-3	Ran	1.41	1.68	-0.283509	0.0029166	0.0111403	1	0.00145936	-0.262234	0.866	0.95	1	0.0111403	-0.304784	0.837	0.964	1
HSC-3	Stmn1	1.78	2.26	-0.432675	0.00625257	0.0427409	1	0.00313119	-0.399903	0.987	0.983	1	0.0427409	-0.465448	0.699	0.782	1
HSC-3	H2afz	1.97	2.26	-0.415379	0.00911656	0.00867857	1	0.00867857	-0.362471	0.994	0.989	1	0.00456872	-0.468287	0.952	1	1
HSC-3	Sbno2	0.76	0.36	0.314102	0.00990794	0.0164391	1	0.0049663	0.266128	0.318	0.206	1	0.0164391	0.362077	0.765	0.655	1
HSC-3	Wfdc17	0.31	0.76	-0.521611	0.0119524	0.014399	1	0.00599417	-0.478832	0.223	0.35	1	0.014399	-0.564391	0.072	0.182	1
HSC-3	Cenpa	0.69	0.65	-0.271978	0.0128549	0.0467673	1	0.0467673	-0.269511	0.197	0.278	1	0.00644824	-0.274446	0.675	0.836	1
HSC-3	Cdkn1c	0.51	0.34	0.33391	0.0130168	0.0460852	1	0.00652969	0.355032	0.484	0.394	1	0.0460852	0.312788	0.265	0.145	1
HSC-3	Sptlc2	0.45	0.26	0.26434	0.0160778	0.0327598	1	0.0080715	0.257375	0.414	0.306	1	0.0327598	0.271305	0.41	0.255	1
HSC-3	Dek	0.97	1.13	-0.261917	0.0201031	0.010766	1	0.0101026	-0.262846	0.662	0.794	1	0.010766	-0.260988	0.735	0.891	1
HSC-3	Hist1h2ae	0.4	0.91	-0.473701	0.0224717	0.24253	1	0.0112997	-0.611582	0.363	0.489	1	0.24253	-0.33582	0.127	0.182	1
HSC-3	Cebpb	1.45	1.21	0.352246	0.0251119	0.349471	1	0.0126358	0.382716	0.828	0.761	1	0.349471	0.321775	0.777	0.873	1
HSC-3	Rock2	1.1	0.77	0.303605	0.0282314	0.0673698	1	0.0142168	0.324335	0.662	0.656	1	0.0673698	0.282874	0.825	0.855	1
HSC-3	Rgs2	0.9	1.05	-0.266972	0.0399221	0.0459283	1	0.0201644	-0.272784	0.554	0.7	1	0.0459283	-0.261159	0.584	0.727	1
MPP1	Igkc	1.16	0.33	1.12751	1.18581e-12	0.0171808	1	5.92905e-13	1.18469	0.506	0	1.15717e-08	0.0171808	1.07033	0.594	0.484	1
MPP1	Nupr1	1.21	0.19	1.44643	3.48247e-11	1.11048e-06	0.0216733	1.74123e-11	1.51559	0.506	0.025	3.39836e-07	1.11048e-06	1.37726	0.519	0.188	0.0216733
MPP1	Mt1	0.75	0.05	1.01025	3.36072e-10	9.54965e-05	1	1.68036e-10	1.34607	0.469	0.038	3.27956e-06	9.54965e-05	0.674426	0.33	0.078	1
MPP1	Clec1a	0.68	0.08	0.875298	3.64512e-10	0.000260479	1	1.82256e-10	1.01966	0.519	0.051	3.55709e-06	0.000260479	0.730934	0.264	0.047	1
MPP1	Clca3a1	0.56	0	0.820854	5.80435e-09	0.000528479	1	2.90218e-09	1.04522	0.37	0	5.66418e-05	0.000528479	0.596488	0.17	0	1
MPP1	Apoe	1.93	0.92	1.47003	1.09091e-08	0.000140048	1	5.45453e-09	1.90907	0.778	0.456	0.000106456	0.000140048	1.03098	0.708	0.484	1
MPP1	H2afy	1.97	2.63	-0.88865	1.83253e-08	2.02808e-07	0.0039582	2.02808e-07	-0.833035	0.889	0.987	0.0039582	9.16263e-09	-0.944266	0.745	0.953	0.000178827
MPP1	Selp	0.78	0.33	0.643853	2.68999e-08	0.0883039	1	1.345e-08	0.918072	0.457	0.063	0.000262503	0.0883039	0.369634	0.396	0.281	1
MPP1	Nr4a2	1.36	0.6	1.07226	3.39336e-08	0.0127563	1	1.69668e-08	1.29645	0.654	0.304	0.000331141	0.0127563	0.848075	0.613	0.438	1
MPP1	Cux1	1.27	1.62	-0.543312	3.79506e-08	0.0207232	1	0.0207232	-0.33161	0.617	0.873	1	1.89753e-08	-0.755013	0.849	0.953	0.000370341
MPP1	Cd52	0.46	1.11	-0.824072	3.83953e-08	1.03251e-05	0.201516	1.91976e-08	-0.972755	0.358	0.772	0.00037468	1.03251e-05	-0.675388	0.17	0.484	0.201516
MPP1	Aldh1a1	0.55	0.07	0.695358	3.96604e-08	0.000362751	1	1.98302e-08	0.800489	0.395	0.025	0.000387026	0.000362751	0.590228	0.283	0.062	1
MPP1	Plac8	1.15	1.78	-0.878187	8.80601e-08	5.80841e-06	0.113363	5.80841e-06	-0.61158	0.469	0.861	0.113363	4.403e-08	-1.14479	0.311	0.719	0.000859334
MPP1	Gda	0.57	0.09	0.722488	1.08716e-07	0.000354407	1	5.43578e-08	0.916234	0.42	0.051	0.0010609	0.000354407	0.528743	0.179	0	1
MPP1	Vwf	0.55	0.01	0.780274	1.14878e-07	4.07865e-05	0.796029	5.74389e-08	0.837442	0.346	0.013	0.00112104	4.07865e-05	0.723106	0.255	0.016	0.796029
MPP1	Trim47	0.82	0.27	0.794748	2.94207e-07	0.00317274	1	1.47103e-07	1.10414	0.605	0.241	0.00287102	0.00317274	0.485358	0.33	0.125	1
MPP1	Malat1	5.96	5.57	0.516431	3.67857e-07	0.00181988	1	1.83928e-07	0.671833	1	1	0.00358973	0.00181988	0.361029	1	1	1
MPP1	Cd34	1.14	1.68	-0.775449	4.32378e-07	4.87777e-07	0.00951994	4.87777e-07	-0.705032	0.63	0.911	0.00951994	2.16189e-07	-0.845866	0.5	0.859	0.00421936
MPP1	Ahnak	1.45	0.66	0.752142	4.979e-07	0.631713	1	0.631713	0.332571	0.185	0.165	1	2.4895e-07	1.17171	0.783	0.5	0.00485875
MPP1	Ly6e	1.99	1.64	0.506229	5.02024e-07	0.169185	1	2.51012e-07	0.717823	0.975	0.962	0.004899	0.169185	0.294636	0.887	0.844	1
MPP1	Anp32b	1.5	1.92	-0.548879	6.82029e-07	0.0136431	1	3.41015e-07	-0.639186	0.852	0.962	0.00665558	0.0136431	-0.458572	0.698	0.859	1
MPP1	H2-Q7	1.87	1.41	0.624741	1.12743e-06	0.000377638	1	5.63716e-07	0.708894	0.988	0.835	0.0110021	0.000377638	0.540587	0.925	0.812	1
MPP1	Tmsb10	2.16	2.63	-0.514995	1.16515e-06	0.00181906	1	5.82574e-07	-0.642029	0.901	0.987	0.0113701	0.00181906	-0.387962	0.811	0.922	1
MPP1	Plscr2	0.4	0.03	0.521584	1.47485e-06	0.000482122	1	7.37428e-07	0.574349	0.272	0	0.0143924	0.000482122	0.468819	0.236	0.031	1
MPP1	Sult1a1	0.43	0.02	0.593803	2.15541e-06	0.00802103	1	1.07771e-06	0.894952	0.296	0.013	0.0210336	0.00802103	0.292653	0.104	0	1
MPP1	mt-Co3	4.77	4.42	0.432534	2.55936e-06	0.000510551	1	1.27968e-06	0.606611	1	1	0.0249756	0.000510551	0.258457	1	1	1
MPP1	Krt18	1.17	0.62	0.738869	3.07512e-06	0.0234214	1	0.0234214	0.434724	0.642	0.557	1	1.53756e-06	1.04301	0.67	0.422	0.0300086
MPP1	Clu	0.4	0.04	0.529421	5.52702e-06	0.0108867	1	2.76352e-06	0.697535	0.272	0.013	0.0539355	0.0108867	0.361307	0.132	0.016	1
MPP1	Pbx3	0.47	0.06	0.578078	8.63233e-06	0.0315947	1	0.0315947	0.433587	0.21	0.101	1	4.31618e-06	0.722569	0.33	0.031	0.0842388
MPP1	Stmn1	1.65	2.23	-0.657708	1.48232e-05	0.000943022	1	7.41162e-06	-0.789783	0.901	0.987	0.144653	0.000943022	-0.525633	0.594	0.75	1
MPP1	Mlec	0.76	1.06	-0.421182	1.48538e-05	0.0221979	1	7.42691e-06	-0.579072	0.506	0.886	0.144951	0.0221979	-0.263291	0.462	0.641	1
MPP1	H2-Aa	0.7	0.18	0.759045	1.60899e-05	0.00743493	1	8.04498e-06	1.06996	0.432	0.139	0.157014	0.00743493	0.448136	0.321	0.141	1
MPP1	Ier2	1.7	1.26	0.736348	1.79005e-05	0.00217974	1	8.95029e-06	0.86647	0.951	0.899	0.174683	0.00217974	0.606225	0.604	0.453	1
MPP1	Plec	2.19	1.57	0.620038	1.82552e-05	0.00149881	1	0.00149881	0.562612	0.642	0.443	1	9.12766e-06	0.677463	0.972	0.969	0.178145
MPP1	Tinagl1	0.96	0.3	0.727361	1.93496e-05	0.00937094	1	0.00937094	0.36325	0.235	0.089	1	9.67483e-06	1.09147	0.642	0.375	0.188824
MPP1	Cavin2	0.48	0.03	0.670875	1.97057e-05	0.000785545	1	9.8529e-06	0.877218	0.296	0.038	0.192299	0.000785545	0.464532	0.16	0	1
MPP1	Gmfg	1.06	1.49	-0.540918	2.8882e-05	0.000229372	1	1.44411e-05	-0.599704	0.716	0.924	0.281847	0.000229372	-0.482133	0.434	0.734	1
MPP1	Jund	2.49	1.96	0.836056	3.11033e-05	0.000870698	1	1.55518e-05	0.988736	1	0.962	0.303524	0.000870698	0.683375	0.868	0.828	1
MPP1	Sox4	1.14	1.61	-0.64368	3.58195e-05	0.0283126	1	0.0283126	-0.376911	0.79	0.873	1	1.79099e-05	-0.91045	0.434	0.672	0.349547
MPP1	mt-Cytb	4.02	3.67	0.446562	3.62881e-05	5.06784e-05	0.989091	1.81442e-05	0.537108	1	1	0.354121	5.06784e-05	0.356016	0.991	0.984	0.989091
MPP1	Tsc22d3	0.99	0.55	0.684449	3.70977e-05	0.00171357	1	0.00171357	0.602802	0.716	0.544	1	1.8549e-05	0.766095	0.585	0.312	0.362022
MPP1	Selenom	0.57	0.15	0.632813	3.80196e-05	0.00118881	1	1.901e-05	0.790019	0.469	0.19	0.371018	0.00118881	0.475608	0.236	0.047	1
MPP1	Npm1	2.38	2.69	-0.362038	3.91671e-05	0.0103454	1	1.95837e-05	-0.39	0.938	1	0.382216	0.0103454	-0.334075	0.887	0.969	1
MPP1	Vav3	0.44	0.77	-0.502041	4.93439e-05	0.0053766	1	0.0053766	-0.259536	0.309	0.544	1	2.46723e-05	-0.744546	0.349	0.641	0.481529
MPP1	Atp5g2	1.67	1.98	-0.337779	6.06757e-05	0.0774976	1	3.03383e-05	-0.404659	0.914	0.975	0.592113	0.0774976	-0.2709	0.774	0.828	1
MPP1	Mmrn1	0.86	0.36	0.732284	6.95863e-05	0.0024726	1	3.47938e-05	1.00493	0.519	0.253	0.67907	0.0024726	0.459639	0.453	0.219	1
MPP1	Cdk4	0.72	1.08	-0.41603	7.03047e-05	0.0387533	1	3.5153e-05	-0.534536	0.63	0.861	0.686081	0.0387533	-0.297523	0.358	0.5	1
MPP1	Itgb3	0.61	0.24	0.526765	7.5746e-05	0.026859	1	3.78737e-05	0.703172	0.309	0.063	0.739181	0.026859	0.350359	0.377	0.219	1
MPP1	Ikzf1	0.5	0.91	-0.608768	9.15385e-05	0.000297092	1	4.57703e-05	-0.587435	0.395	0.722	0.893299	0.000297092	-0.6301	0.292	0.578	1
MPP1	Flt3	0.55	0.88	-0.442808	0.000147515	0.0249101	1	7.376e-05	-0.450306	0.346	0.722	1	0.0249101	-0.435311	0.245	0.422	1
MPP1	Tgm2	0.54	0.19	0.504496	0.00014772	0.298205	1	7.38626e-05	0.691927	0.346	0.089	1	0.298205	0.317065	0.236	0.188	1
MPP1	H2-D1	2.92	2.59	0.442171	0.00017731	0.000452609	1	8.86589e-05	0.423196	1	0.987	1	0.000452609	0.461146	0.981	0.969	1
MPP1	Ccl3	0.33	0.79	-0.605633	0.000179837	0.00665008	1	0.00665008	-0.500614	0.198	0.418	1	8.99223e-05	-0.710653	0.019	0.188	1
MPP1	Clta	1.01	1.28	-0.355925	0.000182964	0.038983	1	9.14864e-05	-0.458121	0.765	0.861	1	0.038983	-0.253729	0.557	0.734	1
MPP1	Arhgap30	0.57	0.85	-0.385375	0.000230963	0.000144647	1	0.000115488	-0.395296	0.358	0.747	1	0.000144647	-0.375454	0.264	0.578	1
MPP1	Wfdc17	0.34	0.83	-0.660745	0.000234631	0.00472537	1	0.00472537	-0.509303	0.272	0.506	1	0.000117322	-0.812188	0.047	0.25	1
MPP1	Ramp1	1.43	1.75	-0.363858	0.000234958	0.010406	1	0.000117486	-0.412648	0.852	0.962	1	0.010406	-0.315069	0.642	0.828	1
MPP1	Junb	1.99	1.62	0.626329	0.000260381	0.00341087	1	0.000130199	0.757977	0.963	0.937	1	0.00341087	0.494681	0.726	0.625	1
MPP1	Clec2d	1.06	0.62	0.654112	0.000303989	0.673154	1	0.000152006	0.961088	0.704	0.481	1	0.673154	0.347135	0.311	0.297	1
MPP1	Sh2d5	0.2	0.45	-0.357819	0.000305886	0.146347	1	0.000152955	-0.375055	0.173	0.456	1	0.146347	-0.340583	0.16	0.234	1
MPP1	Cpne8	0.22	0.02	0.284729	0.000318892	0.00867094	1	0.000159459	0.280296	0.247	0.038	1	0.00867094	0.289163	0.132	0.016	1
MPP1	Emb	0.78	1.19	-0.600153	0.000327788	0.00254904	1	0.00254904	-0.442979	0.531	0.785	1	0.000163908	-0.757326	0.472	0.719	1
MPP1	Pam	0.52	0.14	0.562523	0.000361187	0.00954054	1	0.00018061	0.551595	0.407	0.152	1	0.00954054	0.573451	0.255	0.109	1
MPP1	Ctla2a	3.4	3.53	-0.410829	0.000425224	0.000352097	1	0.000352097	-0.430478	0.901	0.987	1	0.000212634	-0.391181	0.981	1	1
MPP1	Ndufa4	1.47	1.88	-0.53293	0.000505178	0.00200046	1	0.000252621	-0.463321	0.914	0.924	1	0.00200046	-0.60254	0.67	0.766	1
MPP1	Tnfaip2	0.57	0.16	0.604962	0.000512044	0.0275877	1	0.000256055	0.695121	0.383	0.152	1	0.0275877	0.514803	0.264	0.141	1
MPP1	H2afz	1.9	2.21	-0.396833	0.000519584	0.0537573	1	0.000259826	-0.522853	0.877	0.987	1	0.0537573	-0.270813	0.821	0.875	1
MPP1	Neat1	2.68	1.91	0.63905	0.000578378	0.00741	1	0.00741	0.287798	0.765	0.709	1	0.000289231	0.990302	0.972	0.969	1
MPP1	H2-K1	3.31	3.02	0.361311	0.000578995	0.00416113	1	0.000289539	0.401411	1	1	1	0.00416113	0.321211	0.991	0.984	1
MPP1	Tmbim1	1.24	0.73	0.493179	0.000598285	0.0716184	1	0.0716184	0.31456	0.321	0.203	1	0.000299187	0.671798	0.84	0.672	1
MPP1	Gata2	1.02	0.61	0.587308	0.000614433	0.00939261	1	0.000307264	0.843565	0.568	0.38	1	0.00939261	0.33105	0.547	0.375	1
MPP1	Cd27	0.83	1.13	-0.38177	0.000643134	0.11284	1	0.000321619	-0.463932	0.654	0.899	1	0.11284	-0.299609	0.472	0.594	1
MPP1	Rgs2	1.04	1.38	-0.509024	0.000807734	0.0117967	1	0.0117967	-0.330424	0.617	0.759	1	0.000403949	-0.687624	0.434	0.688	1
MPP1	Rfc2	0.57	0.93	-0.45545	0.000857695	0.00105337	1	0.000428939	-0.477611	0.543	0.759	1	0.00105337	-0.433289	0.283	0.547	1
MPP1	Cmtm7	1.61	1.99	-0.421637	0.000864791	0.000616836	1	0.000432489	-0.382018	0.877	0.975	1	0.000616836	-0.461256	0.613	0.859	1
MPP1	Nr4a1	1.64	1.19	0.625044	0.000955862	0.228118	1	0.000478045	0.716854	0.741	0.658	1	0.228118	0.533234	0.708	0.766	1
MPP1	Dennd5b	1.01	0.52	0.659043	0.0010457	0.35478	1	0.35478	0.695544	0.346	0.316	1	0.000522985	0.622542	0.613	0.375	1
MPP1	Irf2bpl	0.83	0.38	0.5092	0.00116488	0.00465486	1	0.00465486	0.390861	0.235	0.076	1	0.00058261	0.627538	0.632	0.438	1
MPP1	Uba52	1.49	1.83	-0.390611	0.00128451	0.00702674	1	0.000642461	-0.319517	0.938	0.975	1	0.00702674	-0.461704	0.632	0.734	1
MPP1	Pbx1	1.37	0.85	0.756745	0.0012961	0.0144098	1	0.000648259	1.09198	0.691	0.646	1	0.0144098	0.421512	0.736	0.594	1
MPP1	Rab11a	0.95	0.57	0.535817	0.00133461	0.0148788	1	0.0148788	0.491584	0.642	0.608	1	0.000667527	0.580049	0.642	0.422	1
MPP1	Ramp2	0.42	0.04	0.563225	0.00138767	0.0308927	1	0.000694077	0.779528	0.21	0.038	1	0.0308927	0.346922	0.104	0.016	1
MPP1	Epcam	0.33	0.03	0.407611	0.00139215	0.0244987	1	0.0244987	0.252053	0.136	0.038	1	0.000696318	0.56317	0.217	0.031	1
MPP1	Setd1b	0.76	0.42	0.481172	0.00139337	0.258231	1	0.000696928	0.580653	0.556	0.329	1	0.258231	0.381692	0.425	0.375	1
MPP1	Pmf1	0.11	0.33	-0.307408	0.00142635	0.127067	1	0.000713429	-0.349486	0.136	0.367	1	0.127067	-0.26533	0.085	0.156	1
MPP1	Uck2	0.22	0.43	-0.323196	0.00157344	0.0298943	1	0.000787028	-0.342205	0.16	0.405	1	0.0298943	-0.304187	0.179	0.328	1
MPP1	Idh2	0.57	0.86	-0.354575	0.00159714	0.123662	1	0.000798891	-0.440638	0.519	0.709	1	0.123662	-0.268512	0.283	0.438	1
MPP1	Gramd1a	0.59	0.87	-0.452572	0.00182249	0.00325246	1	0.000911659	-0.325048	0.358	0.684	1	0.00325246	-0.580097	0.453	0.656	1
MPP1	Zfp36	1.81	1.52	0.526702	0.00190165	0.0127361	1	0.000951278	0.536666	0.926	0.911	1	0.0127361	0.516737	0.726	0.656	1
MPP1	Tpi1	0.66	0.99	-0.398248	0.00198356	0.0281092	1	0.000992274	-0.453814	0.58	0.861	1	0.0281092	-0.342682	0.349	0.484	1
MPP1	Prkcd	0.38	0.57	-0.300659	0.00198749	0.13813	1	0.000994238	-0.312459	0.222	0.494	1	0.13813	-0.288859	0.274	0.375	1
MPP1	Cd9	1.51	0.96	0.646375	0.00202854	0.00329415	1	0.00329415	0.629185	0.58	0.418	1	0.00101479	0.663564	0.84	0.797	1
MPP1	S100a6	1.06	0.6	0.679758	0.00205651	0.020322	1	0.00102878	0.876239	0.63	0.456	1	0.020322	0.483277	0.453	0.281	1
MPP1	Nrgn	1.25	0.86	0.593739	0.00207367	0.0221056	1	0.00103737	0.743059	0.827	0.747	1	0.0221056	0.44442	0.613	0.516	1
MPP1	Nkg7	0.39	0.63	-0.289128	0.002099	0.00111443	1	0.00105005	-0.323849	0.296	0.582	1	0.00111443	-0.254408	0.142	0.375	1
MPP1	Dennd4a	1.18	0.79	0.497169	0.00226056	0.150179	1	0.00113092	0.621182	0.531	0.354	1	0.150179	0.373156	0.755	0.75	1
MPP1	Ddx18	0.48	0.81	-0.436973	0.00240677	0.00555022	1	0.00555022	-0.410798	0.543	0.747	1	0.00120411	-0.463147	0.189	0.422	1
MPP1	Lsr	0.21	0	0.293748	0.00266178	0.012795	1	0.00133178	0.287103	0.123	0	1	0.012795	0.300393	0.123	0.016	1
MPP1	Lbr	0.72	0.99	-0.433113	0.00270164	0.0101735	1	0.00135174	-0.410297	0.457	0.734	1	0.0101735	-0.45593	0.472	0.688	1
MPP1	Chchd3	0.23	0.5	-0.357486	0.0027109	0.0538831	1	0.00135637	-0.390482	0.309	0.557	1	0.0538831	-0.324489	0.16	0.281	1
MPP1	Hist1h2ap	0.71	1.18	-0.614791	0.00283914	0.166645	1	0.166645	-0.444914	0.469	0.57	1	0.00142058	-0.784667	0.113	0.312	1
MPP1	Tgfbr3	0.37	0.11	0.384755	0.00298752	0.526712	1	0.00149488	0.497842	0.272	0.089	1	0.526712	0.271669	0.132	0.109	1
MPP1	Fcer1g	0.27	0.58	-0.424416	0.00321369	0.0062709	1	0.00160814	-0.336725	0.309	0.57	1	0.0062709	-0.512107	0.16	0.312	1
MPP1	Psme2	0.47	0.7	-0.286652	0.00344097	0.0109224	1	0.0109224	-0.25477	0.494	0.709	1	0.00172197	-0.318535	0.226	0.469	1
MPP1	Mpo	0.15	0.6	-0.660484	0.00345174	0.00669509	1	0.00172736	-0.533981	0.074	0.266	1	0.00669509	-0.786987	0.113	0.266	1
MPP1	Mpl	0.97	0.59	0.584837	0.00379082	0.00358455	1	0.00189721	0.628885	0.654	0.506	1	0.00358455	0.54079	0.528	0.312	1
MPP1	Rnf130	0.7	0.98	-0.387161	0.00392949	0.00550422	1	0.00550422	-0.272005	0.617	0.797	1	0.00196668	-0.502317	0.396	0.578	1
MPP1	Jam2	0.44	0.1	0.453665	0.00478939	0.0495752	1	0.00239757	0.377454	0.21	0.051	1	0.0495752	0.529877	0.236	0.125	1
MPP1	Rcsd1	0.4	0.64	-0.340554	0.00536641	0.0404591	1	0.00268681	-0.307879	0.383	0.658	1	0.0404591	-0.37323	0.208	0.359	1
MPP1	Mdga1	0.16	0.36	-0.289983	0.00540595	0.0228283	1	0.00270664	-0.285793	0.123	0.329	1	0.0228283	-0.294172	0.094	0.219	1
MPP1	Hmgn2	1.01	1.35	-0.40008	0.00544784	0.067773	1	0.00272764	-0.464894	0.753	0.81	1	0.067773	-0.335265	0.491	0.594	1
MPP1	Lncpint	0.67	0.38	0.401202	0.00591351	0.131959	1	0.00296114	0.54965	0.42	0.241	1	0.131959	0.252755	0.425	0.312	1
MPP1	Cd37	0.59	0.83	-0.363168	0.00602813	0.017477	1	0.017477	-0.264596	0.407	0.671	1	0.00301862	-0.461741	0.349	0.578	1
MPP1	F11r	0.61	0.28	0.454448	0.00607813	0.0151504	1	0.0030437	0.437036	0.444	0.253	1	0.0151504	0.471861	0.406	0.25	1
MPP1	Pdzk1ip1	1.01	0.62	0.611892	0.0061103	0.0215671	1	0.0215671	0.585255	0.593	0.532	1	0.00305983	0.638528	0.453	0.25	1
MPP1	Parp8	0.35	0.56	-0.345057	0.00627645	0.0781676	1	0.00314317	-0.388901	0.21	0.418	1	0.0781676	-0.301213	0.321	0.453	1
MPP1	Eed	0.3	0.55	-0.384608	0.0063822	0.00404337	1	0.00319621	-0.342554	0.222	0.456	1	0.00404337	-0.426663	0.217	0.438	1
MPP1	1810037I17Rik	0.74	0.99	-0.329715	0.00656037	0.0135944	1	0.0135944	-0.312625	0.642	0.797	1	0.00328558	-0.346805	0.377	0.609	1
MPP1	Fstl1	0.42	0.08	0.456585	0.00659316	0.0356267	1	0.0356267	0.346618	0.148	0.051	1	0.00330203	0.566552	0.255	0.078	1
MPP1	Cpne2	1.13	0.83	0.425327	0.00722481	0.130031	1	0.00361896	0.539055	0.741	0.696	1	0.130031	0.3116	0.651	0.578	1
MPP1	Cotl1	0.36	0.58	-0.303301	0.00722954	0.00495192	1	0.00362133	-0.252452	0.346	0.582	1	0.00495192	-0.35415	0.217	0.422	1
MPP1	Cdc26	0.5	0.74	-0.297815	0.00727015	0.00584636	1	0.00364171	-0.270893	0.543	0.759	1	0.00584636	-0.324737	0.283	0.516	1
MPP1	Gm26532	0.89	0.6	0.316073	0.00741665	0.244413	1	0.00371523	0.359576	0.321	0.139	1	0.244413	0.272571	0.566	0.5	1
MPP1	Snrpd2	1.06	1.33	-0.327873	0.00761386	0.0134484	1	0.00381421	-0.307539	0.84	0.924	1	0.0134484	-0.348208	0.538	0.703	1
MPP1	Npdc1	0.34	0.09	0.388557	0.00768017	0.00392886	1	0.00384749	0.416541	0.333	0.152	1	0.00392886	0.360572	0.179	0.031	1
MPP1	Cct2	1.18	1.39	-0.307514	0.00773369	0.0475205	1	0.00387435	-0.344784	0.728	0.924	1	0.0475205	-0.270245	0.689	0.797	1
MPP1	Sf3b5	0.6	0.86	-0.327464	0.00817206	0.0892226	1	0.00409441	-0.336953	0.593	0.797	1	0.0892226	-0.317976	0.349	0.453	1
MPP1	Cdc40	0.59	0.81	-0.353124	0.00835421	0.0230046	1	0.00418587	-0.299766	0.395	0.62	1	0.0230046	-0.406481	0.434	0.594	1
MPP1	Sec61b	1.41	1.7	-0.34602	0.00850039	0.0496632	1	0.00425926	-0.326907	0.84	0.949	1	0.0496632	-0.365133	0.651	0.781	1
MPP1	Eif2a	0.51	0.7	-0.291875	0.00864609	0.115161	1	0.00433243	-0.324778	0.37	0.646	1	0.115161	-0.258972	0.377	0.516	1
MPP1	Fkbp4	0.54	0.78	-0.284556	0.00877061	0.0441888	1	0.00439496	-0.313748	0.543	0.747	1	0.0441888	-0.255364	0.292	0.438	1
MPP1	Hmgb2	1.6	1.96	-0.497413	0.00888901	0.0447467	1	0.0447467	-0.44048	0.84	0.911	1	0.00445443	-0.554346	0.698	0.875	1
MPP1	Itga4	0.71	1.01	-0.42045	0.00941866	0.169668	1	0.169668	-0.298756	0.617	0.722	1	0.00472047	-0.542144	0.34	0.547	1
MPP1	Med12l	0.33	0.11	0.328204	0.00974999	0.0712829	1	0.00488693	0.375589	0.247	0.089	1	0.0712829	0.280818	0.208	0.109	1
MPP1	Plxnc1	0.74	0.44	0.426096	0.00989533	0.0643865	1	0.00495997	0.526717	0.506	0.329	1	0.0643865	0.325475	0.396	0.266	1
MPP1	Mrpl28	0.4	0.63	-0.298719	0.0100535	0.140182	1	0.00503947	-0.261392	0.42	0.747	1	0.140182	-0.336047	0.236	0.344	1
MPP1	Dcaf8	0.9	1.13	-0.38765	0.0100708	0.0416805	1	0.0416805	-0.291805	0.531	0.709	1	0.00504813	-0.483494	0.613	0.812	1
MPP1	Trpc1	0.24	0.02	0.308786	0.0104083	0.00865804	1	0.00521776	0.278751	0.123	0.013	1	0.00865804	0.338821	0.16	0.031	1
MPP1	Vmp1	1.49	0.94	0.675999	0.0105161	0.00614265	1	0.00527193	0.743956	0.617	0.506	1	0.00614265	0.608042	0.802	0.672	1
MPP1	Cd74	0.73	0.25	0.722007	0.0109286	0.0134396	1	0.0054793	0.800065	0.444	0.278	1	0.0134396	0.64395	0.236	0.094	1
MPP1	Adgrg3	0.27	0.51	-0.332267	0.0112172	0.0269702	1	0.0269702	-0.290982	0.259	0.443	1	0.0056244	-0.373552	0.151	0.328	1
MPP1	Cd63	1.96	1.59	0.477571	0.011532	0.011403	1	0.011403	0.588433	0.864	0.873	1	0.0057827	0.366709	0.925	0.828	1
MPP1	Uba7	0.74	0.44	0.475508	0.0115981	0.082008	1	0.00581597	0.648623	0.617	0.494	1	0.082008	0.302393	0.311	0.203	1
MPP1	Ddx39b	0.84	1.14	-0.352304	0.0124492	0.116635	1	0.0062441	-0.442624	0.654	0.848	1	0.116635	-0.261984	0.425	0.562	1
MPP1	Mrpl15	0.43	0.66	-0.299324	0.0125321	0.0134652	1	0.0134652	-0.260663	0.469	0.696	1	0.0062858	-0.337985	0.226	0.453	1
MPP1	Vcp	1.22	1.42	-0.338207	0.0127208	0.012137	1	0.00638075	-0.294486	0.716	0.848	1	0.012137	-0.381929	0.66	0.891	1
MPP1	Man2a2	0.69	0.45	0.335766	0.0134871	0.155852	1	0.00676642	0.416458	0.531	0.354	1	0.155852	0.255075	0.396	0.312	1
MPP1	Art4	0.58	0.17	0.546169	0.014329	0.00887158	1	0.00719036	0.427645	0.259	0.101	1	0.00887158	0.664693	0.321	0.156	1
MPP1	Srrt	0.64	0.82	-0.284937	0.0149647	0.131838	1	0.00751054	-0.317318	0.457	0.709	1	0.131838	-0.252556	0.443	0.562	1
MPP1	Mki67	0.5	0.73	-0.389442	0.0155314	0.030003	1	0.00779609	-0.296316	0.049	0.19	1	0.030003	-0.482569	0.094	0.219	1
MPP1	Ascc1	0.22	0.39	-0.251339	0.0155658	0.189796	1	0.00781341	-0.251371	0.185	0.38	1	0.189796	-0.251307	0.151	0.234	1
MPP1	Smpdl3a	0.71	0.45	0.389043	0.0167398	0.102215	1	0.102215	0.256702	0.568	0.532	1	0.0084052	0.521383	0.453	0.281	1
MPP1	Ifrd1	0.76	0.48	0.331654	0.0176964	0.149919	1	0.149919	0.257516	0.469	0.405	1	0.00888771	0.405792	0.538	0.422	1
MPP1	Sept1	0.66	0.89	-0.288079	0.0183922	0.0174364	1	0.00923878	-0.270438	0.605	0.772	1	0.0174364	-0.305721	0.321	0.531	1
MPP1	Ints1	0.2	0.38	-0.259048	0.0192769	0.127085	1	0.00968535	-0.266474	0.148	0.342	1	0.127085	-0.251623	0.16	0.25	1
MPP1	Fbxo9	0.72	0.52	0.305615	0.0210455	0.457648	1	0.0105787	0.33918	0.642	0.519	1	0.457648	0.27205	0.387	0.359	1
MPP1	Scand1	0.75	1.04	-0.334922	0.0213135	0.0359584	1	0.0107141	-0.345965	0.728	0.886	1	0.0359584	-0.32388	0.368	0.547	1
MPP1	Paics	0.66	0.91	-0.331894	0.0231945	0.0210744	1	0.0210744	-0.281046	0.58	0.734	1	0.0116653	-0.382743	0.321	0.516	1
MPP1	Tie1	0.55	0.25	0.41275	0.0233564	0.172889	1	0.0117472	0.435672	0.296	0.139	1	0.172889	0.389828	0.33	0.25	1
MPP1	S100a1	0.56	0.35	0.355214	0.0239661	0.329168	1	0.329168	0.298567	0.531	0.557	1	0.0120557	0.411861	0.274	0.125	1
MPP1	R3hdm4	0.89	0.62	0.375703	0.0247931	0.51013	1	0.0124744	0.448448	0.642	0.608	1	0.51013	0.302957	0.5	0.531	1
MPP1	Txnip	1.5	1.28	0.570166	0.025282	0.0178398	1	0.0178398	0.461863	0.938	0.924	1	0.0127219	0.678469	0.415	0.281	1
MPP1	Tacstd2	0.34	0.16	0.304283	0.0254263	0.0185184	1	0.0185184	0.275509	0.444	0.291	1	0.012795	0.333056	0.123	0.016	1
MPP1	Atp8a1	0.68	0.34	0.492216	0.0255331	0.0724153	1	0.0128491	0.59474	0.469	0.367	1	0.0724153	0.389692	0.387	0.266	1
MPP1	Dek	1.07	1.29	-0.300618	0.0258806	0.142366	1	0.0130251	-0.338806	0.778	0.899	1	0.142366	-0.262431	0.632	0.688	1
MPP1	Reep5	0.56	0.8	-0.328657	0.0262848	0.0542579	1	0.0132299	-0.310473	0.494	0.734	1	0.0542579	-0.346842	0.34	0.469	1
MPP1	App	0.42	0.18	0.306486	0.0269047	0.0591381	1	0.0135441	0.33453	0.235	0.101	1	0.0591381	0.278442	0.311	0.203	1
MPP1	Aplp2	1.11	0.82	0.358886	0.0279879	0.151979	1	0.0140933	0.403593	0.667	0.544	1	0.151979	0.314179	0.708	0.672	1
MPP1	Arhgap31	0.93	0.56	0.461363	0.0282254	0.019398	1	0.019398	0.320052	0.543	0.405	1	0.0142137	0.602674	0.528	0.375	1
MPP1	Psmb3	0.76	0.96	-0.277962	0.0297957	0.138988	1	0.0150105	-0.299667	0.605	0.759	1	0.138988	-0.256256	0.519	0.609	1
MPP1	Rock2	1.46	1.13	0.359581	0.0300921	0.0625074	1	0.0625074	0.278274	0.753	0.747	1	0.015161	0.440889	0.84	0.797	1
MPP1	H2-Ab1	0.73	0.39	0.499209	0.0301128	0.467734	1	0.0151715	0.745569	0.531	0.405	1	0.467734	0.252849	0.321	0.312	1
MPP1	Ctnnal1	0.33	0.05	0.383966	0.0304955	0.0442747	1	0.0153658	0.300076	0.185	0.063	1	0.0442747	0.467856	0.142	0.047	1
MPP1	Anxa6	0.24	0.43	-0.281868	0.0331378	0.037485	1	0.037485	-0.296155	0.173	0.329	1	0.0167085	-0.267582	0.151	0.312	1
MPP1	Hdgf	0.99	1.22	-0.310453	0.0335625	0.0612279	1	0.0169245	-0.317994	0.704	0.899	1	0.0612279	-0.302912	0.575	0.688	1
MPP1	Pomp	0.89	1.16	-0.307167	0.0338401	0.119931	1	0.0170657	-0.343549	0.802	0.924	1	0.119931	-0.270784	0.481	0.562	1
MPP1	Fgfr1op2	0.66	0.88	-0.277031	0.0339386	0.0251766	1	0.0171158	-0.298511	0.543	0.81	1	0.0251766	-0.255552	0.377	0.562	1
MPP1	Tmc6	0.36	0.16	0.267397	0.0339856	0.180637	1	0.0171397	0.255537	0.247	0.101	1	0.180637	0.279257	0.264	0.188	1
MPP1	Dkkl1	0.53	0.25	0.389298	0.0373884	0.157932	1	0.0188723	0.438974	0.395	0.266	1	0.157932	0.339623	0.321	0.25	1
MPP1	Ctsb	0.94	0.65	0.430425	0.0379235	0.0385008	1	0.019145	0.39825	0.691	0.57	1	0.0385008	0.462601	0.547	0.5	1
MPP1	Gm42418	3.63	3.83	-0.507252	0.0380703	0.111014	1	0.0192199	-0.70029	0.988	1	1	0.111014	-0.314214	1	1	1
MPP1	Nono	0.88	1.07	-0.280173	0.0387133	0.0213328	1	0.0195477	-0.280243	0.63	0.823	1	0.0213328	-0.280102	0.557	0.703	1
MPP1	Ehbp1l1	0.75	0.43	0.348835	0.0405883	0.260766	1	0.260766	0.271573	0.284	0.241	1	0.0205043	0.426097	0.623	0.5	1
MPP1	Mcm3	0.36	0.64	-0.380035	0.0426152	0.060434	1	0.0215396	-0.437966	0.296	0.456	1	0.060434	-0.322105	0.208	0.344	1
MPP1	Epb41	0.96	0.68	0.309614	0.0433475	0.0351262	1	0.0219138	0.337551	0.481	0.354	1	0.0351262	0.281676	0.736	0.594	1
MPP1	Cox7a2	0.97	1.2	-0.281109	0.0485481	0.0291406	1	0.0291406	-0.264166	0.79	0.899	1	0.024576	-0.298052	0.5	0.641	1
MPP2	Igkc	0.61	0.16	0.534325	4.76048e-46	4.89049e-07	0.00954476	2.38024e-46	0.661731	0.535	0.018	4.64551e-42	4.89049e-07	0.40692	0.794	0.551	0.00954476
MPP2	Clca3a1	0.52	0.05	0.626723	6.62813e-31	0.000605136	1	3.31407e-31	0.835601	0.426	0.033	6.46806e-27	0.000605136	0.417845	0.258	0.102	1
MPP2	Clu	0.47	0.02	0.580573	1.51156e-26	0.000815849	1	7.55782e-27	0.863599	0.347	0.018	1.47506e-22	0.000815849	0.297548	0.206	0.068	1
MPP2	Mt1	1.12	0.21	1.05459	4.25146e-26	0.000681294	1	2.12573e-26	1.78104	0.584	0.196	4.14879e-22	0.000681294	0.328141	0.497	0.314	1
MPP2	Nupr1	0.93	0.24	0.890779	9.12079e-26	7.61434e-05	1	4.5604e-26	1.04155	0.485	0.098	8.90053e-22	7.61434e-05	0.740013	0.613	0.5	1
MPP2	mt-Co3	4.35	3.87	0.400613	1.8341e-21	1.69231e-09	3.30289e-05	9.17048e-22	0.434068	1	1	1.7898e-17	1.69231e-09	0.367158	1	1	3.30289e-05
MPP2	mt-Atp6	4.65	4.26	0.369968	3.99554e-20	2.84298e-07	0.00554865	1.99777e-20	0.438841	1	1	3.89905e-16	2.84298e-07	0.301096	1	1	0.00554865
MPP2	Nr4a2	0.92	0.39	0.683668	1.27972e-19	1.15284e-05	0.224999	6.39862e-20	0.879476	0.678	0.368	1.24882e-15	1.15284e-05	0.48786	0.768	0.585	0.224999
MPP2	Selp	0.47	0.14	0.406618	2.1524e-19	0.00341964	1	1.0762e-19	0.533392	0.436	0.116	2.10042e-15	0.00341964	0.279845	0.432	0.271	1
MPP2	Aldh1a1	0.52	0.12	0.564378	2.24099e-19	5.38455e-12	1.0509e-07	1.12049e-19	0.526032	0.475	0.139	2.18687e-15	5.38455e-12	0.602724	0.594	0.186	1.0509e-07
MPP2	Phgdh	1.09	1.45	-0.443252	2.1192e-18	1.46437e-05	0.285801	1.0596e-18	-0.525754	0.847	0.979	2.06803e-14	1.46437e-05	-0.36075	0.813	0.924	0.285801
MPP2	Plscr2	0.44	0.07	0.494237	2.24365e-18	7.6664e-07	0.0149625	1.12183e-18	0.439956	0.356	0.068	2.18947e-14	7.6664e-07	0.548518	0.471	0.229	0.0149625
MPP2	Cd34	0.99	1.33	-0.421756	1.47242e-15	0.0051292	1	7.36208e-16	-0.525315	0.738	0.941	1.43686e-11	0.0051292	-0.318198	0.735	0.856	1
MPP2	H2-Q7	1.9	1.51	0.414289	7.79379e-15	0.00061431	1	3.89689e-15	0.562205	0.985	0.958	7.60557e-11	0.00061431	0.266372	1	1	1
MPP2	Clec1a	0.26	0.06	0.285912	1.4625e-11	0.000237348	1	7.3125e-12	0.304877	0.292	0.074	1.42718e-07	0.000237348	0.266947	0.232	0.068	1
MPP2	Selenom	0.6	0.26	0.46008	2.00915e-11	9.65653e-05	1	1.00458e-11	0.663002	0.564	0.359	1.96063e-07	9.65653e-05	0.257159	0.516	0.271	1
MPP2	Gm10076	0.97	1.18	-0.411223	2.28588e-11	9.71216e-09	0.000189552	1.14294e-11	-0.374169	0.792	0.95	2.23067e-07	9.71216e-09	-0.448276	0.884	0.958	0.000189552
MPP2	Plac8	1.26	1.65	-0.500215	2.59618e-11	0.000235402	1	1.29809e-11	-0.463698	0.569	0.878	2.53348e-07	0.000235402	-0.536732	0.542	0.72	1
MPP2	H2-Eb1	0.37	0.14	0.333774	6.98497e-11	0.00057931	1	3.49248e-11	0.400216	0.391	0.148	6.81628e-07	0.00057931	0.267332	0.284	0.119	1
MPP2	S100a6	1.05	0.61	0.619744	1.64791e-10	0.000243137	1	8.23957e-11	0.731871	0.777	0.65	1.60812e-06	0.000243137	0.507618	0.71	0.559	1
MPP2	Krt18	1.03	0.71	0.47507	1.43773e-09	0.000344163	1	0.000344163	0.279966	0.772	0.757	1	7.18864e-10	0.670175	0.897	0.746	1.40301e-05
MPP2	Itga6	0.81	0.46	0.368652	1.23965e-08	0.00493434	1	6.19824e-09	0.464358	0.604	0.445	0.000120971	0.00493434	0.272946	0.877	0.746	1
MPP2	Ndufa4	2.22	2.47	-0.274359	3.01079e-08	0.00219606	1	1.5054e-08	-0.285244	1	1	0.000293808	0.00219606	-0.263475	0.981	0.992	1
MPP2	Hmgn2	1.83	2.12	-0.316917	1.13889e-07	0.0143602	1	5.69443e-08	-0.355341	0.926	0.967	0.00111138	0.0143602	-0.278494	0.968	0.941	1
MPP2	Sox4	1	1.22	-0.287838	6.98897e-07	0.00615766	1	3.49448e-07	-0.308574	0.787	0.944	0.00682019	0.00615766	-0.267101	0.665	0.814	1
MPP2	Tmsb10	2.44	2.77	-0.359159	1.32086e-06	2.02337e-06	0.0394902	2.02337e-06	-0.269069	0.98	0.991	0.0394902	6.60431e-07	-0.44925	0.968	1	0.0128896
MPP2	Jund	2.34	2.07	0.389728	1.15361e-05	0.000203722	1	0.000203722	0.372684	0.985	0.991	1	5.76807e-06	0.406771	1	0.992	0.112575
MPP2	H2-K1	3.02	2.74	0.284519	2.44219e-05	0.000502833	1	0.000502833	0.265813	1	0.997	1	1.2211e-05	0.303224	1	1	0.238323
MPP2	S100a4	0.7	0.41	0.383141	2.75673e-05	0.000406708	1	0.000406708	0.304735	0.594	0.487	1	1.37837e-05	0.461547	0.69	0.483	0.269017
MPP2	Junb	1.76	1.63	0.332041	7.05621e-05	0.0022725	1	3.52817e-05	0.390965	0.946	0.976	0.688592	0.0022725	0.273117	0.897	0.805	1
MPP2	Hes1	0.74	0.33	0.448992	0.000258827	0.000220887	1	0.000220887	0.306274	0.312	0.193	1	0.000129422	0.591711	0.677	0.5	1
MPP2	Tsc22d3	0.74	0.53	0.345348	0.00172554	0.0115386	1	0.0115386	0.334866	0.673	0.659	1	0.000863144	0.35583	0.677	0.576	1
MPP2	Cd74	0.41	0.2	0.34393	0.00273273	0.00752932	1	0.00752932	0.32111	0.317	0.234	1	0.0013673	0.36675	0.245	0.102	1
MPP2	H2-Ab1	0.69	0.51	0.296348	0.00367506	0.0394357	1	0.0394357	0.256777	0.644	0.656	1	0.00183922	0.335919	0.555	0.407	1
MPP2	Rgs1	1.44	1.56	-0.368225	0.00390735	0.02888	1	0.02888	-0.287285	0.762	0.84	1	0.00195559	-0.449165	0.852	0.941	1
MPP2	H1f0	0.52	0.28	0.34959	0.00892935	0.146177	1	0.00447469	0.425439	0.406	0.338	1	0.146177	0.27374	0.329	0.263	1
MPP2	Ccl3	0.3	0.61	-0.333212	0.0132983	0.0104575	1	0.0104575	-0.359517	0.238	0.338	1	0.00667142	-0.306907	0.039	0.127	1
MPP3	Igkc	0.59	0.14	0.459247	2.76651e-86	4.12938e-07	0.00805932	1.38325e-86	0.601047	0.35	0.01	2.69969e-82	4.12938e-07	0.317446	0.638	0.555	0.00805932
MPP3	Nupr1	0.85	0.09	0.975202	2.30564e-69	1.81429e-13	3.54095e-09	1.15282e-69	1.07349	0.308	0.018	2.24996e-65	1.81429e-13	0.876911	0.464	0.251	3.54095e-09
MPP3	H2afy	2.28	2.74	-0.487722	1.51716e-60	3.50429e-06	0.0683932	7.5858e-61	-0.714327	0.968	0.995	1.48052e-56	3.50429e-06	-0.261117	0.957	0.997	0.0683932
MPP3	Clec1a	0.36	0.03	0.465144	1.43718e-59	8.11566e-12	1.58393e-07	7.18588e-60	0.536473	0.303	0.029	1.40247e-55	8.11566e-12	0.393815	0.218	0.043	1.58393e-07
MPP3	Aldh1a1	0.34	0.04	0.423329	1.31911e-55	4.26336e-14	8.32081e-10	6.59555e-56	0.451505	0.3	0.033	1.28725e-51	4.26336e-14	0.395154	0.274	0.064	8.32081e-10
MPP3	Plscr2	0.39	0.04	0.446679	1.68591e-50	3.32939e-11	6.49797e-07	8.42954e-51	0.416467	0.25	0.02	1.64519e-46	3.32939e-11	0.476891	0.305	0.11	6.49797e-07
MPP3	H2-Eb1	0.51	0.12	0.550579	4.90336e-47	4.4712e-10	8.72643e-06	2.45168e-47	0.73154	0.41	0.126	4.78494e-43	4.4712e-10	0.369617	0.288	0.11	8.72643e-06
MPP3	Apoe	1.58	0.77	1.0111	3.24488e-37	3.366e-07	0.00656941	1.62244e-37	1.27251	0.66	0.438	3.16652e-33	3.366e-07	0.749695	0.69	0.579	0.00656941
MPP3	H2-Aa	0.59	0.19	0.55213	5.1879e-35	3.76063e-09	7.33963e-05	2.59395e-35	0.664879	0.432	0.182	5.06261e-31	3.76063e-09	0.43938	0.369	0.191	7.33963e-05
MPP3	Cd34	1.28	1.64	-0.500398	3.28022e-32	1.26362e-24	2.4662e-20	1.64011e-32	-0.4279	0.819	0.97	3.201e-28	1.26362e-24	-0.572896	0.744	0.943	2.4662e-20
MPP3	mt-Co2	4.31	3.96	0.325683	4.22155e-32	8.71456e-18	1.70082e-13	2.11078e-32	0.323353	1	1	4.1196e-28	8.71456e-18	0.328013	1	1	1.70082e-13
MPP3	Selp	0.47	0.12	0.424223	7.70055e-32	1.07399e-07	0.0020961	3.85028e-32	0.440631	0.302	0.088	7.51458e-28	1.07399e-07	0.407815	0.373	0.217	0.0020961
MPP3	Mt1	0.52	0.1	0.556047	1.06008e-31	6.59609e-05	1	5.30041e-32	0.830628	0.305	0.097	1.03448e-27	6.59609e-05	0.281465	0.288	0.181	1
MPP3	Plac8	1.5	1.98	-0.661628	2.17639e-31	1.03735e-23	2.0246e-19	1.08819e-31	-0.530749	0.605	0.922	2.12383e-27	1.03735e-23	-0.792507	0.539	0.863	2.0246e-19
MPP3	H2-Q7	1.71	1.28	0.502439	5.64334e-31	5.35553e-16	1.04524e-11	2.82167e-31	0.555917	0.936	0.885	5.50706e-27	5.35553e-16	0.448961	0.967	0.94	1.04524e-11
MPP3	mt-Atp6	4.7	4.29	0.324949	5.21705e-30	4.63406e-16	9.0443e-12	2.60853e-30	0.346943	1	1	5.09106e-26	4.63406e-16	0.302954	1	0.997	9.0443e-12
MPP3	Anp32b	1.69	2.02	-0.344164	3.31058e-29	1.39352e-07	0.00271974	1.65529e-29	-0.398459	0.965	0.988	3.23063e-25	1.39352e-07	-0.289868	0.913	0.953	0.00271974
MPP3	Jund	2.33	2.08	0.473478	3.43134e-28	2.56918e-08	0.000501426	1.71567e-28	0.604529	0.987	0.982	3.34847e-24	2.56918e-08	0.342426	0.964	0.963	0.000501426
MPP3	mt-Co3	4.44	3.89	0.384572	1.66636e-27	4.49438e-24	8.77168e-20	4.49438e-24	0.333427	1	1	8.77168e-20	8.33181e-28	0.435717	1	0.997	1.62612e-23
MPP3	Nr4a2	0.81	0.39	0.517372	2.41624e-27	0.000919504	1	1.20812e-27	0.692519	0.519	0.317	2.35789e-23	0.000919504	0.342224	0.579	0.518	1
MPP3	Igfbp4	0.83	1.18	-0.372103	8.10641e-27	2.56468e-07	0.00500548	4.0532e-27	-0.428983	0.69	0.887	7.91064e-23	2.56468e-07	-0.315222	0.563	0.742	0.00500548
MPP3	Cd37	0.53	0.77	-0.334965	1.03733e-25	7.38999e-07	0.014423	5.18664e-26	-0.371525	0.457	0.746	1.01228e-21	7.38999e-07	-0.298405	0.489	0.656	0.014423
MPP3	Ndufa4	1.94	2.29	-0.35386	1.15542e-25	6.67497e-10	1.30275e-05	5.77709e-26	-0.331052	0.993	0.994	1.12751e-21	6.67497e-10	-0.376667	0.929	0.957	1.30275e-05
MPP3	Hmgn2	1.28	1.71	-0.500628	3.57731e-25	3.8621e-15	7.53767e-11	1.78866e-25	-0.412687	0.889	0.96	3.49092e-21	3.8621e-15	-0.588568	0.733	0.873	7.53767e-11
MPP3	Selenom	0.39	0.13	0.375622	4.72588e-25	6.60844e-05	1	2.36294e-25	0.491728	0.358	0.16	4.61175e-21	6.60844e-05	0.259515	0.236	0.137	1
MPP3	Gm10076	0.84	1.04	-0.444262	2.68977e-24	1.05678e-22	2.06251e-18	1.34488e-24	-0.36351	0.613	0.837	2.62481e-20	1.05678e-22	-0.525013	0.79	0.91	2.06251e-18
MPP3	Junb	1.98	1.85	0.475858	8.09341e-24	1.33251e-07	0.00260065	4.04671e-24	0.536206	0.973	0.949	7.89796e-20	1.33251e-07	0.41551	0.827	0.779	0.00260065
MPP3	S100a6	1.05	0.54	0.75675	2.30829e-23	1.55133e-18	3.02773e-14	1.15415e-23	0.685779	0.648	0.463	2.25255e-19	1.55133e-18	0.827721	0.648	0.441	3.02773e-14
MPP3	Cd74	0.75	0.27	0.715143	3.51867e-23	7.31734e-09	0.000142813	1.75933e-23	0.811571	0.414	0.22	3.43369e-19	7.31734e-09	0.618714	0.345	0.187	0.000142813
MPP3	Emb	0.8	1.02	-0.352254	7.03916e-23	2.56302e-08	0.000500224	3.51958e-23	-0.363601	0.601	0.826	6.86916e-19	2.56302e-08	-0.340907	0.643	0.796	0.000500224
MPP3	H2-K1	3.1	2.78	0.352715	3.67195e-22	1.71319e-19	3.34364e-15	1.83598e-22	0.294569	1	0.997	3.58328e-18	1.71319e-19	0.410862	1	1	3.34364e-15
MPP3	Trim47	0.46	0.16	0.429941	3.9786e-21	5.34952e-07	0.0104407	1.9893e-21	0.573714	0.369	0.191	3.88252e-17	5.34952e-07	0.286167	0.282	0.144	0.0104407
MPP3	Tsc22d3	0.93	0.64	0.466204	1.8301e-20	8.91064e-06	0.173909	9.15051e-21	0.652131	0.742	0.635	1.78591e-16	8.91064e-06	0.280278	0.574	0.472	0.173909
MPP3	Ran	1.66	2	-0.33677	1.59476e-19	2.4313e-08	0.000474518	7.97378e-20	-0.382934	0.94	0.989	1.55624e-15	2.4313e-08	-0.290606	0.924	0.96	0.000474518
MPP3	Mmrn1	0.43	0.16	0.397454	2.23608e-19	2.96178e-08	0.000578051	1.11804e-19	0.412732	0.333	0.164	2.18208e-15	2.96178e-08	0.382176	0.314	0.157	0.000578051
MPP3	H2-D1	2.83	2.59	0.278895	5.19576e-19	2.74268e-08	0.00053529	2.59788e-19	0.304784	1	0.996	5.07029e-15	2.74268e-08	0.253006	0.998	0.99	0.00053529
MPP3	H2-Ab1	0.77	0.48	0.425565	1.41706e-18	4.86789e-05	0.950066	7.08531e-19	0.486532	0.616	0.476	1.38284e-14	4.86789e-05	0.364598	0.53	0.438	0.950066
MPP3	Gata2	0.69	0.35	0.433125	2.53463e-18	0.00011524	1	1.26731e-18	0.520162	0.499	0.344	2.47341e-14	0.00011524	0.346087	0.537	0.462	1
MPP3	Krt18	1.11	0.77	0.458535	1.22305e-16	5.18492e-11	1.01194e-06	6.11523e-17	0.382548	0.776	0.71	1.19351e-12	5.18492e-11	0.534522	0.764	0.696	1.01194e-06
MPP3	Cd9	1.32	0.75	0.469374	1.9265e-15	2.63078e-11	5.13449e-07	9.63252e-16	0.459597	0.643	0.541	1.87998e-11	2.63078e-11	0.47915	0.936	0.883	5.13449e-07
MPP3	Itga6	0.82	0.43	0.308272	2.17067e-15	0.000264742	1	1.08533e-15	0.358719	0.459	0.316	2.11824e-11	0.000264742	0.257824	0.768	0.726	1
MPP3	Psip1	0.68	0.84	-0.260728	6.22627e-14	4.77971e-06	0.0932856	3.11313e-14	-0.269288	0.553	0.747	6.0759e-10	4.77971e-06	-0.252169	0.591	0.766	0.0932856
MPP3	mt-Cytb	3.77	3.44	0.317311	7.1083e-14	5.68093e-12	1.10875e-07	5.68093e-12	0.269106	1	1	1.10875e-07	3.55415e-14	0.365517	1	0.997	6.93664e-10
MPP3	Lmnb1	0.51	0.68	-0.344414	1.17139e-13	2.33576e-12	4.5587e-08	5.85694e-14	-0.299933	0.369	0.57	1.1431e-09	2.33576e-12	-0.388895	0.492	0.736	4.5587e-08
MPP3	H2-Q6	1.03	0.7	0.389567	1.25436e-13	4.88185e-08	0.000952791	4.88185e-08	0.27061	0.705	0.651	0.000952791	6.27182e-14	0.508525	0.821	0.716	1.22407e-09
MPP3	Vmp1	1.14	0.68	0.368944	1.61906e-13	0.000677586	1	8.0953e-14	0.380632	0.64	0.557	1.57996e-09	0.000677586	0.357256	0.853	0.866	1
MPP3	Stmn1	2.18	2.58	-0.398655	1.90446e-13	1.13652e-06	0.0221814	9.52232e-14	-0.357675	0.985	0.998	1.85847e-09	1.13652e-06	-0.439635	0.861	0.933	0.0221814
MPP3	S100a4	0.86	0.43	0.506049	3.88547e-13	1.08777e-08	0.0002123	1.08777e-08	0.407959	0.476	0.374	0.0002123	1.94274e-13	0.604139	0.679	0.548	3.79164e-09
MPP3	Hmgb2	1.51	1.8	-0.382773	4.40217e-13	1.18567e-06	0.0231407	2.20109e-13	-0.399016	0.916	0.97	4.29586e-09	1.18567e-06	-0.366529	0.882	0.946	0.0231407
MPP3	Neat1	1.73	1.02	0.404346	4.65929e-13	2.43057e-05	0.474375	2.43057e-05	0.251807	0.6	0.554	0.474375	2.32965e-13	0.556885	0.972	0.957	4.54677e-09
MPP3	Mecom	0.85	0.6	0.350202	8.17853e-13	3.10179e-07	0.00605376	4.08927e-13	0.362599	0.682	0.574	7.98102e-09	3.10179e-07	0.337805	0.683	0.565	0.00605376
MPP3	Paics	0.78	1.03	-0.27506	1.71786e-12	4.08019e-08	0.000796331	8.58928e-13	-0.267237	0.722	0.872	1.67637e-08	4.08019e-08	-0.282882	0.568	0.742	0.000796331
MPP3	Mpo	0.26	0.49	-0.34203	3.61926e-12	3.6029e-08	0.000703177	1.80963e-12	-0.305552	0.166	0.326	3.53185e-08	3.6029e-08	-0.378508	0.161	0.321	0.000703177
MPP3	Meg3	0.37	0.07	0.384607	1.56656e-11	0.000967258	1	7.83279e-12	0.308788	0.102	0.025	1.52872e-07	0.000967258	0.460426	0.156	0.08	1
MPP3	Anxa5	1	0.76	0.32488	1.74124e-10	1.16028e-10	2.26451e-06	1.16028e-10	0.274192	0.786	0.74	2.26451e-06	8.70618e-11	0.375569	0.813	0.712	1.69919e-06
MPP3	Ranbp1	1.15	1.39	-0.292768	3.63241e-10	8.0457e-09	0.000157028	1.8162e-10	-0.257332	0.843	0.918	3.54468e-06	8.0457e-09	-0.328205	0.738	0.896	0.000157028
MPP3	Tsc22d1	2.23	1.71	0.341625	1.99758e-09	9.34848e-07	0.0182454	9.98788e-10	0.324714	0.926	0.916	1.94933e-05	9.34848e-07	0.358536	0.991	0.993	0.0182454
MPP3	Hes1	0.76	0.3	0.425031	4.39505e-09	8.68559e-06	0.169517	8.68559e-06	0.298548	0.206	0.133	0.169517	2.19753e-09	0.551514	0.539	0.348	4.28891e-05
MPP3	Ctsl	0.78	0.53	0.296042	1.48855e-08	6.39895e-05	1	7.44275e-09	0.302046	0.605	0.542	0.00014526	6.39895e-05	0.290038	0.672	0.589	1
MPP3	AC160336.1	2.23	2.13	0.49063	1.74517e-08	7.45768e-05	1	8.72584e-09	0.601111	0.941	0.935	0.000170302	7.45768e-05	0.380149	0.688	0.659	1
MPP3	Hist1h2ap	0.92	1.37	-0.470951	1.2623e-06	0.101085	1	0.101085	-0.275118	0.663	0.714	1	6.31148e-07	-0.666783	0.118	0.251	0.0123181
MPP3	Hist1h2ae	0.56	1.02	-0.449321	1.84824e-06	0.000278573	1	0.000278573	-0.408862	0.538	0.648	1	9.24118e-07	-0.489779	0.099	0.221	0.018036
MPP3	Arhgap31	0.61	0.41	0.320126	2.12436e-06	0.000163506	1	1.06218e-06	0.315238	0.518	0.447	0.0207305	0.000163506	0.325013	0.454	0.361	1
MPP3	Cd24a	1.08	0.97	0.282876	9.6637e-06	6.94376e-05	1	4.83186e-06	0.25531	0.839	0.859	0.0943035	6.94376e-05	0.310442	0.705	0.669	1
MPP3	Mpl	0.65	0.42	0.304756	9.77765e-06	0.000254339	1	4.88884e-06	0.295912	0.484	0.429	0.0954154	0.000254339	0.3136	0.532	0.462	1
MPP3	Top2a	0.26	0.45	-0.296265	1.80553e-05	6.91245e-05	1	9.0277e-06	-0.257169	0.194	0.294	0.176194	6.91245e-05	-0.335361	0.187	0.304	1
LMPP	Igkc	0.6	0.14	0.493406	8.38675e-137	1.2662e-08	0.000247125	4.19337e-137	0.677716	0.474	0.009	8.18421e-133	1.2662e-08	0.309096	0.79	0.605	0.000247125
LMPP	Uba52	1.87	2.23	-0.586629	7.88468e-50	3.05042e-33	5.95351e-29	3.05042e-33	-0.286398	0.997	0.998	5.95351e-29	3.94234e-50	-0.88686	0.907	0.985	7.69426e-46
LMPP	H2-Eb1	0.66	0.2	0.644645	1.3544e-44	5.49234e-14	1.07194e-09	6.772e-45	0.672698	0.475	0.185	1.32169e-40	5.49234e-14	0.616591	0.499	0.236	1.07194e-09
LMPP	H2-Ab1	0.98	0.57	0.50461	1.48655e-39	4.48985e-07	0.00876284	7.43277e-40	0.616394	0.763	0.513	1.45065e-35	4.48985e-07	0.392826	0.77	0.665	0.00876284
LMPP	Gm10076	0.85	1.06	-0.389857	1.19957e-29	2.00658e-10	3.91625e-06	5.99784e-30	-0.392435	0.691	0.868	1.1706e-25	2.00658e-10	-0.38728	0.84	0.89	3.91625e-06
LMPP	H2-Q7	1.54	1.15	0.444789	3.4664e-27	8.45959e-12	1.65106e-07	1.7332e-27	0.453219	0.938	0.855	3.38269e-23	8.45959e-12	0.436359	0.983	0.932	1.65106e-07
LMPP	H2-Aa	0.69	0.26	0.634429	1.23768e-24	1.13471e-14	2.21462e-10	6.18838e-25	0.545695	0.454	0.243	1.20779e-20	1.13471e-14	0.723163	0.571	0.293	2.21462e-10
LMPP	Cd74	1.19	0.66	0.782056	1.38756e-23	2.22901e-13	4.35036e-09	6.93778e-24	0.709881	0.576	0.362	1.35405e-19	2.22901e-13	0.85423	0.624	0.342	4.35036e-09
LMPP	AC160336.1	2.44	2.18	0.540279	3.28767e-22	4.46679e-06	0.0871783	1.64384e-22	0.646332	0.975	0.956	3.20828e-18	4.46679e-06	0.434226	0.781	0.681	0.0871783
LMPP	Tsc22d3	0.8	0.5	0.422427	1.00145e-16	4.38147e-05	0.855131	5.00723e-17	0.488795	0.681	0.572	9.77262e-13	4.38147e-05	0.35606	0.58	0.479	0.855131
LMPP	Emb	1.36	1.5	-0.279959	4.04364e-14	1.23585e-05	0.241201	2.02182e-14	-0.273745	0.9	0.967	3.94599e-10	1.23585e-05	-0.286174	0.927	0.962	0.241201
LMPP	Nr4a1	1.42	1.09	0.361432	1.67628e-09	0.000238915	1	8.3814e-10	0.373923	0.801	0.746	1.6358e-05	0.000238915	0.348941	0.86	0.787	1
LMPP	Il12a	0.96	1.23	-0.257503	4.9992e-08	0.000213373	1	2.4996e-08	-0.259078	0.753	0.85	0.000487847	0.000213373	-0.255929	0.434	0.586	1
CC-1	Igkc	0.5	0.1	0.439896	8.42116e-49	0.000419601	1	4.21058e-49	0.5912	0.575	0.006	8.21779e-45	0.000419601	0.288591	0.785	0.744	1
CC-1	Gm10076	0.98	1.2	-0.487986	9.51737e-16	1.33297e-13	2.60156e-09	1.33297e-13	-0.380522	0.91	0.973	2.60156e-09	4.75869e-16	-0.595451	0.959	1	9.28753e-12
CC-1	Ftl1	2.41	2.5	-0.431102	9.21861e-13	1.18268e-05	0.230823	4.60931e-13	-0.341596	1	1	8.99598e-09	1.18268e-05	-0.520608	1	1	0.230823
CC-1	H2-Eb1	0.34	0.12	0.308888	2.53083e-09	0.00183367	1	1.26542e-09	0.341255	0.44	0.182	2.46971e-05	0.00183367	0.27652	0.364	0.189	1
CC-1	H2-Q7	1.75	1.33	0.393249	3.11652e-09	4.75531e-08	0.000928094	4.75531e-08	0.321613	0.993	0.976	0.000928094	1.55826e-09	0.464885	1	0.989	3.04126e-05
CC-1	Ly6e	1.74	1.41	0.328103	4.55946e-08	0.000256421	1	2.27973e-08	0.356073	1	0.991	0.000444935	0.000256421	0.300133	0.992	1	1
CC-1	H2-Aa	0.48	0.18	0.400137	8.48195e-07	3.97265e-05	0.775343	4.24098e-07	0.405273	0.47	0.282	0.00827712	3.97265e-05	0.395001	0.612	0.311	0.775343
CC-1	Dusp2	1.19	1.61	-0.489503	6.49654e-05	0.000352402	1	0.000352402	-0.346434	0.933	0.976	1	3.24832e-05	-0.632573	0.826	0.9	0.633976
CC-1	Gm47283	1.59	1.83	-0.31389	7.32146e-05	0.0037727	1	3.6608e-05	-0.300473	1	0.997	0.714478	0.0037727	-0.327306	0.983	1	1
CC-1	AC160336.1	2.1	2.04	0.449194	0.000220429	0.000414755	1	0.000414755	0.415344	1	0.994	1	0.00011022	0.483044	0.909	0.911	1
CC-1	Hist1h3c	1.08	1.45	-0.32573	0.000290839	0.000520665	1	0.00014543	-0.308368	0.978	0.958	1	0.000520665	-0.343092	0.777	0.911	1
CC-1	Ctla2a	2.89	2.69	-0.326823	0.00111848	0.00275107	1	0.00275107	-0.268664	0.94	0.985	1	0.000559399	-0.384982	1	1	1
CC-1	Cd74	0.53	0.24	0.40453	0.00116379	0.00156971	1	0.000582063	0.322516	0.433	0.297	1	0.00156971	0.486544	0.446	0.256	1
CC-1	Ifitm1	1.6	1.9	-0.295782	0.00197925	0.00214056	1	0.00214056	-0.267454	0.925	0.967	1	0.000990114	-0.32411	0.95	0.989	1
CC-2	Uba52	1.73	2.19	-0.675643	1.42516e-10	0.00014093	1	0.00014093	-0.297805	1	1	1	7.12579e-11	-1.05348	1	1	1.39074e-06
CC-2	H2-Eb1	0.35	0.04	0.436453	1.15422e-07	0.0401438	1	5.77108e-08	0.548987	0.5	0.066	0.00112634	0.0401438	0.32392	0.351	0.152	1
CC-2	Dynll1	1.48	2.04	-0.497287	7.15742e-06	0.0394992	1	3.57872e-06	-0.667986	1	0.987	0.0698458	0.0394992	-0.326588	0.946	1	1
CC-2	mt-Co3	4.28	3.73	0.469634	8.44012e-06	0.00013374	1	0.00013374	0.27347	1	1	1	4.22007e-06	0.665798	1	1	0.0823631
CC-2	H2-Aa	0.54	0.12	0.580042	1.01991e-05	0.033938	1	5.09955e-06	0.708819	0.529	0.145	0.099528	0.033938	0.451264	0.486	0.273	1
CC-2	mt-Co1	4.46	4.17	0.298361	1.41009e-05	0.0231648	1	7.05047e-06	0.323123	1	1	0.137604	0.0231648	0.273599	1	1	1
CC-2	Cd74	0.59	0.11	0.705334	2.69776e-05	0.00145244	1	1.34889e-05	0.836571	0.529	0.145	0.263263	0.00145244	0.574098	0.486	0.152	1
CC-2	H2-Q7	1.92	1.44	0.542859	2.98709e-05	0.0053601	1	0.0053601	0.372404	1	0.987	1	1.49356e-05	0.713315	1	0.97	0.291497
CC-2	mt-Atp6	4.52	4.13	0.384417	3.34601e-05	0.000113841	1	1.67302e-05	0.304232	1	1	0.326523	0.000113841	0.464601	1	1	1
CC-2	mt-Co2	4.12	3.8	0.357258	3.34601e-05	0.000151601	1	1.67302e-05	0.256051	1	1	0.326523	0.000151601	0.458464	1	1	1
CC-2	Gm10076	0.94	1.14	-0.399881	0.000103572	0.00777077	1	0.00777077	-0.316156	0.941	0.947	1	5.17874e-05	-0.483606	0.946	0.97	1
CC-2	Plscr2	0.26	0.03	0.317934	0.000163285	0.0520668	1	8.16456e-05	0.334977	0.235	0.013	1	0.0520668	0.300892	0.27	0.091	1
CC-2	Dtnbp1	0.56	0.85	-0.392282	0.000193809	0.0178418	1	0.0178418	-0.268757	0.853	0.908	1	9.69094e-05	-0.515807	0.703	0.97	1
CC-2	Nr4a1	1.28	0.76	0.583508	0.00049919	0.00980846	1	0.000249626	0.689376	0.794	0.579	1	0.00980846	0.47764	0.973	0.97	1
CC-2	Ly6e	1.88	1.5	0.423578	0.000795981	0.00342407	1	0.00342407	0.367016	1	0.987	1	0.00039807	0.48014	1	1	1
CC-2	Ftl1	2.62	2.67	-0.285853	0.00120066	0.187599	1	0.000600511	-0.297456	1	1	1	0.187599	-0.27425	1	1	1
CC-2	H2-Ab1	0.88	0.57	0.455592	0.0014058	0.0137512	1	0.000703149	0.449475	0.941	0.776	1	0.0137512	0.461708	0.865	0.818	1
CC-2	Dpm3	1.07	0.95	0.30206	0.0018752	0.0142952	1	0.000938039	0.29877	1	0.987	1	0.0142952	0.305349	0.919	0.818	1
CC-2	Per1	0.45	0.19	0.293512	0.00229236	0.170183	1	0.00114684	0.327588	0.5	0.237	1	0.170183	0.259437	0.676	0.727	1
CC-2	Slbp	0.36	0.61	-0.402735	0.00237687	0.0459012	1	0.00118914	-0.519653	0.382	0.724	1	0.0459012	-0.285817	0.73	0.879	1
CC-2	Lgals3bp	0.44	0.27	0.29584	0.00517739	0.00575774	1	0.00575774	0.290604	0.735	0.513	1	0.00259206	0.301076	0.622	0.333	1
CC-2	Scand1	1.18	1.03	0.334653	0.00929355	0.00855558	1	0.00855558	0.295489	1	1	1	0.00465762	0.373817	0.973	0.909	1
CC-2	Dync1h1	0.64	0.34	0.328894	0.0120067	0.0210722	1	0.0210722	0.25691	0.647	0.513	1	0.00602147	0.400878	0.946	0.727	1
CC-2	Pde4b	0.78	0.56	0.334699	0.0131542	0.0228216	1	0.00659887	0.251039	0.882	0.724	1	0.0228216	0.418359	0.838	0.818	1
CC-2	S100a6	0.83	0.49	0.43114	0.0147826	0.0412409	1	0.0412409	0.434446	0.765	0.618	1	0.00741884	0.427833	0.946	0.697	1
CC-2	Dnajb6	1.24	1.28	-0.322943	0.0304943	0.024159	1	0.024159	-0.267558	0.824	0.974	1	0.0153652	-0.378328	1	1	1
MP-1	Nupr1	1.52	0.14	1.75843	8.11698e-14	0.123009	1	4.05849e-14	2.20065	0.578	0.024	7.92095e-10	0.123009	1.31622	0.483	0.316	1
MP-1	Selp	0.7	0.07	0.796618	6.37663e-11	0.11056	1	3.18832e-11	0.990134	0.516	0.048	6.22264e-07	0.11056	0.603102	0.414	0.211	1
MP-1	Apoe	2.21	0.69	2.03138	9.9444e-11	0.0123646	1	4.9722e-11	2.34577	0.766	0.373	9.70424e-07	0.0123646	1.71698	0.724	0.526	1
MP-1	Cd34	0.98	1.58	-0.825479	1.80564e-10	0.00892099	1	9.02819e-11	-0.925142	0.484	0.964	1.76203e-06	0.00892099	-0.725817	0.552	0.947	1
MP-1	Mmrn1	0.75	0.15	0.77635	2.89748e-10	0.11056	1	1.44874e-10	0.974783	0.594	0.12	2.82751e-06	0.11056	0.577916	0.414	0.211	1
MP-1	Aldh1a1	0.51	0.04	0.656858	1.20853e-09	0.0432108	1	6.04266e-10	0.705343	0.438	0.024	1.17935e-05	0.0432108	0.608373	0.379	0.158	1
MP-1	Mt1	0.97	0.12	0.927789	4.54362e-09	0.302787	1	2.27181e-09	1.48755	0.484	0.06	4.43389e-05	0.302787	0.368029	0.414	0.316	1
MP-1	Selenom	0.62	0.16	0.530414	8.41146e-09	0.70035	1	4.20573e-09	0.78087	0.594	0.181	8.20833e-05	0.70035	0.279958	0.31	0.316	1
MP-1	Gda	0.56	0.04	0.62611	1.23448e-08	0.199087	1	6.1724e-09	0.915706	0.422	0.036	0.000120467	0.199087	0.336514	0.172	0.053	1
MP-1	Emb	0.6	1.14	-0.836824	1.80049e-08	0.0968096	1	9.00247e-09	-0.859109	0.406	0.819	0.000175701	0.0968096	-0.814539	0.552	0.789	1
MP-1	H2-K1	3.27	2.9	0.455683	2.31315e-08	0.0254359	1	1.15657e-08	0.490733	1	1	0.000225728	0.0254359	0.420634	1	1	1
MP-1	H2-D1	3.02	2.67	0.438915	3.04295e-08	0.0958136	1	1.52147e-08	0.513815	1	1	0.000296946	0.0958136	0.364015	1	1	1
MP-1	Plac8	1.36	2.29	-1.36982	3.18308e-08	0.000545075	1	1.59154e-08	-1.26004	0.469	0.88	0.000310621	0.000545075	-1.4796	0.379	0.842	1
MP-1	Coro1a	1.26	1.71	-0.520845	3.87108e-08	0.104424	1	1.93554e-08	-0.712634	0.812	1	0.000377759	0.104424	-0.329055	0.862	1	1
MP-1	Satb1	0.19	0.64	-0.555279	4.73091e-08	0.20772	1	2.36545e-08	-0.710227	0.125	0.602	0.000461666	0.20772	-0.400331	0.172	0.316	1
MP-1	H2afy	2.07	2.67	-0.712143	5.05391e-08	0.134435	1	2.52695e-08	-0.993194	0.953	0.964	0.000493185	0.134435	-0.431092	0.966	1	1
MP-1	Plscr2	0.58	0.09	0.703743	5.96461e-08	0.218206	1	2.9823e-08	0.610639	0.391	0.024	0.000582056	0.218206	0.796846	0.379	0.263	1
MP-1	Trim47	0.89	0.19	0.795707	7.45285e-08	0.405677	1	3.72643e-08	1.2191	0.562	0.181	0.000727287	0.405677	0.372315	0.241	0.158	1
MP-1	Prtn3	2.26	1.82	0.77587	1.71694e-07	0.0199847	1	8.58469e-08	0.747428	1	0.988	0.00167547	0.0199847	0.804312	0.862	0.737	1
MP-1	Jund	2.8	2.27	0.758673	1.93308e-07	0.0247124	1	9.66542e-08	0.940841	0.984	0.988	0.0018864	0.0247124	0.576505	0.897	0.947	1
MP-1	Gng11	1.17	0.63	0.667605	2.06101e-07	0.208485	1	1.0305e-07	0.967605	0.797	0.602	0.00201124	0.208485	0.367606	0.414	0.263	1
MP-1	Pdzk1ip1	1.15	0.57	0.708422	2.0999e-07	0.246044	1	1.04995e-07	0.998104	0.766	0.506	0.00204919	0.246044	0.41874	0.586	0.579	1
MP-1	Tmsb10	2.34	2.95	-0.876212	2.47335e-07	0.000632738	1	1.23668e-07	-0.738139	0.953	1	0.00241362	0.000632738	-1.01429	0.828	1	1
MP-1	Cd63	1.93	1.39	0.62378	4.43887e-07	0.0298956	1	2.21943e-07	0.810012	0.953	0.843	0.00433167	0.0298956	0.437548	1	1	1
MP-1	Vmp1	1.34	0.58	0.981697	4.50541e-07	0.00203519	1	2.25271e-07	0.90223	0.766	0.506	0.00439661	0.00203519	1.06117	0.931	0.684	1
MP-1	St3gal1	0.55	0.21	0.443235	6.28419e-07	0.138439	1	3.14209e-07	0.599718	0.641	0.277	0.00613243	0.138439	0.286752	0.345	0.158	1
MP-1	Arhgdib	1.36	1.81	-0.514862	6.36079e-07	0.0157694	1	3.1804e-07	-0.604498	0.891	1	0.00620718	0.0157694	-0.425227	0.655	1	1
MP-1	Nr4a2	1.14	0.35	1.17375	6.39877e-07	0.00373125	1	3.19939e-07	1.07939	0.672	0.361	0.00624424	0.00373125	1.26812	0.69	0.421	1
MP-1	Cmtm7	1.76	2.25	-0.48566	6.91686e-07	0.410514	1	3.45843e-07	-0.622291	0.938	1	0.00674982	0.410514	-0.34903	0.793	1	1
MP-1	Gnas	1.69	1.94	-0.365498	7.05918e-07	0.0128571	1	3.52959e-07	-0.476504	0.922	1	0.0068887	0.0128571	-0.254491	1	1	1
MP-1	Cavin2	0.48	0.02	0.558184	9.21195e-07	0.0991135	1	4.60598e-07	0.804236	0.328	0.024	0.00898949	0.0991135	0.312131	0.138	0	1
MP-1	Clu	0.39	0	0.479587	1.04214e-06	0.0991135	1	5.21069e-07	0.668751	0.297	0.012	0.0101697	0.0991135	0.290422	0.138	0	1
MP-1	Flt3	0.44	0.95	-0.588836	1.23091e-06	0.285532	1	6.15454e-07	-0.746293	0.312	0.759	0.0120118	0.285532	-0.431378	0.276	0.421	1
MP-1	Fosb	1.55	0.88	0.765126	1.33305e-06	0.128437	1	6.66527e-07	1.19898	0.828	0.554	0.0130086	0.128437	0.331268	0.414	0.211	1
MP-1	Wfdc17	0.56	1.46	-0.942977	1.83469e-06	0.007624	1	9.17344e-07	-1.33194	0.219	0.627	0.0179038	0.007624	-0.55401	0.172	0.526	1
MP-1	mt-Co1	4.6	4.32	0.316712	2.56321e-06	0.0332289	1	1.28161e-06	0.337266	1	1	0.0250131	0.0332289	0.296159	1	1	1
MP-1	Cysltr2	0.35	0.04	0.390166	3.94363e-06	0.354668	1	1.97182e-06	0.501695	0.328	0.036	0.0384839	0.354668	0.278637	0.207	0.105	1
MP-1	Sbspon	0.39	0.03	0.487968	4.04466e-06	0.0912644	1	2.02233e-06	0.525205	0.297	0.024	0.0394698	0.0912644	0.450731	0.241	0.053	1
MP-1	Ehd3	0.38	0.03	0.478532	5.54545e-06	0.199087	1	2.77273e-06	0.531536	0.297	0.024	0.0541154	0.199087	0.425528	0.172	0.053	1
MP-1	Vwf	0.35	0.01	0.510485	6.25189e-06	0.0616633	1	3.12595e-06	0.475811	0.266	0.012	0.0610092	0.0616633	0.54516	0.172	0	1
MP-1	Ramp2	0.57	0.04	0.671197	6.45282e-06	0.320226	1	3.22642e-06	0.896331	0.312	0.036	0.06297	0.320226	0.446064	0.138	0.053	1
MP-1	Ramp1	1.56	2	-0.599748	7.52658e-06	0.0274408	1	3.7633e-06	-0.532693	0.906	0.988	0.0734483	0.0274408	-0.666802	0.828	0.947	1
MP-1	Junb	2.53	2.08	0.894585	7.97155e-06	0.00563857	1	3.98578e-06	0.792377	0.969	0.976	0.0777905	0.00563857	0.996792	0.862	0.789	1
MP-1	H2-Q7	1.8	1.33	0.584895	1.03784e-05	0.0368753	1	5.18922e-06	0.687031	0.938	0.843	0.101278	0.0368753	0.482759	1	1	1
MP-1	Nr4a1	1.48	0.93	0.607306	1.23261e-05	0.368722	1	6.16309e-06	0.947821	0.828	0.639	0.120285	0.368722	0.26679	0.621	0.632	1
MP-1	Ppp1r15a	1.2	0.86	0.472147	1.45996e-05	0.279902	1	7.2998e-06	0.64048	0.875	0.747	0.14247	0.279902	0.303814	0.379	0.263	1
MP-1	Cd37	0.41	0.8	-0.624009	1.57588e-05	0.00721461	1	7.87943e-06	-0.539167	0.359	0.747	0.153783	0.00721461	-0.708852	0.414	0.789	1
MP-1	Itgb3	0.28	0	0.388107	1.69225e-05	0.320226	1	8.46127e-06	0.418217	0.219	0	0.165139	0.320226	0.357996	0.138	0.053	1
MP-1	Hist1h1e	0.56	1.22	-0.584574	3.41113e-05	0.18312	1	1.70558e-05	-0.914892	0.375	0.723	0.332878	0.18312	-0.254257	0.138	0.263	1
MP-1	Mecom	1.08	0.6	0.681345	4.58962e-05	0.0667962	1	2.29483e-05	0.686094	0.75	0.566	0.447883	0.0667962	0.676595	0.69	0.579	1
MP-1	Ppia	3.11	3.36	-0.286628	4.69034e-05	0.1578	1	2.3452e-05	-0.308747	1	1	0.457712	0.1578	-0.26451	1	1	1
MP-1	Zfp36	1.8	1.51	0.425552	5.15406e-05	0.421999	1	2.57706e-05	0.508459	0.969	0.94	0.502965	0.421999	0.342644	0.862	0.789	1
MP-1	S100a6	1.23	0.59	0.883497	5.68051e-05	0.0941244	1	2.84029e-05	1.03613	0.703	0.53	0.55434	0.0941244	0.730867	0.517	0.316	1
MP-1	BC005537	0.77	0.39	0.444002	5.81277e-05	0.544805	1	2.90643e-05	0.562686	0.625	0.386	0.567247	0.544805	0.325318	0.759	0.737	1
MP-1	Abcg2	0.63	0.27	0.441933	8.55824e-05	0.756261	1	4.27921e-05	0.617339	0.562	0.289	0.835173	0.756261	0.266528	0.379	0.421	1
MP-1	Ctla2a	3.04	3.18	-0.525915	9.20413e-05	0.04992	1	4.60217e-05	-0.602908	0.922	1	0.898205	0.04992	-0.448923	0.966	1	1
MP-1	Ctss	0.21	0.58	-0.578945	9.40552e-05	0.0206165	1	4.70287e-05	-0.460544	0.203	0.566	0.917859	0.0206165	-0.697346	0.138	0.421	1
MP-1	Cd9	1.31	0.71	0.689722	9.63794e-05	0.00840679	1	4.81908e-05	0.630343	0.703	0.47	0.940541	0.00840679	0.7491	1	1	1
MP-1	Phgdh	0.9	1.28	-0.481067	0.00010993	0.027437	1	5.49665e-05	-0.537227	0.641	0.916	1	0.027437	-0.424907	0.517	0.947	1
MP-1	Slc18a2	0.52	0.15	0.461292	0.000116405	0.0855944	1	5.82041e-05	0.625667	0.422	0.157	1	0.0855944	0.296917	0.483	0.263	1
MP-1	Ier2	1.96	1.66	0.448154	0.00012738	0.174657	1	6.3692e-05	0.598939	1	0.988	1	0.174657	0.297369	0.793	0.737	1
MP-1	F11r	0.55	0.26	0.402548	0.000138396	0.142982	1	6.92006e-05	0.438254	0.547	0.265	1	0.142982	0.366843	0.517	0.316	1
MP-1	Hmgn2	1.29	1.67	-0.531133	0.00015825	0.0553107	1	7.91284e-05	-0.501375	0.875	0.952	1	0.0553107	-0.560891	0.655	0.842	1
MP-1	Spata5	0.08	0.3	-0.428724	0.000184999	0.00333834	1	9.25037e-05	-0.268013	0.031	0.289	1	0.00333834	-0.589436	0.207	0.579	1
MP-1	Sec61b	1.65	1.92	-0.40869	0.000186975	0.0203891	1	9.34918e-05	-0.310442	0.984	1	1	0.0203891	-0.506938	1	0.895	1
MP-1	Tm4sf1	0.68	0.05	0.931844	0.00021078	0.00188306	1	0.000105395	0.259551	0.203	0.012	1	0.00188306	1.60414	0.586	0.158	1
MP-1	Jpt1	0.45	0.8	-0.400701	0.000225491	0.0868172	1	0.000112752	-0.510441	0.516	0.795	1	0.0868172	-0.29096	0.345	0.632	1
MP-1	Gata2	0.85	0.43	0.513838	0.000242893	0.361401	1	0.000121454	0.706807	0.641	0.398	1	0.361401	0.320869	0.552	0.421	1
MP-1	Pgam1	0.88	1.22	-0.466645	0.000251284	0.0464652	1	0.00012565	-0.43431	0.781	0.94	1	0.0464652	-0.498981	0.552	0.895	1
MP-1	Ebi3	0.12	0.36	-0.342457	0.000257798	0.257118	1	0.000128907	-0.346842	0.078	0.373	1	0.257118	-0.338071	0.103	0.211	1
MP-1	Laptm5	1.24	1.43	-0.377525	0.000276051	0.301537	1	0.000138035	-0.500603	0.766	0.988	1	0.301537	-0.254448	0.897	1	1
MP-1	Lat2	0.24	0.49	-0.373729	0.000340852	0.066594	1	0.000170441	-0.325652	0.172	0.53	1	0.066594	-0.421807	0.241	0.474	1
MP-1	P2ry14	0.17	0.46	-0.388281	0.000365197	0.126914	1	0.000182615	-0.40211	0.203	0.518	1	0.126914	-0.374452	0.103	0.263	1
MP-1	mt-Co2	4.23	3.94	0.364173	0.000396346	0.00472776	1	0.000198193	0.305122	1	1	1	0.00472776	0.423224	1	1	1
MP-1	Pstpip1	0.36	0.65	-0.386246	0.000421784	0.0687787	1	0.000210914	-0.434141	0.391	0.699	1	0.0687787	-0.338352	0.379	0.632	1
MP-1	Tinagl1	0.69	0.22	0.567187	0.000461959	0.0393954	1	0.000231006	0.412705	0.312	0.084	1	0.0393954	0.721669	0.759	0.632	1
MP-1	Rac2	0.93	1.27	-0.384573	0.000465139	0.0712528	1	0.000232597	-0.432192	0.844	0.928	1	0.0712528	-0.336954	0.552	0.947	1
MP-1	Adgrg1	1.79	1.4	0.514475	0.00049826	0.0162445	1	0.000249161	0.589381	0.953	0.928	1	0.0162445	0.439569	1	0.947	1
MP-1	Ifi27l2a	0.17	0.6	-0.64589	0.000546418	0.0441889	1	0.000273246	-0.577359	0.141	0.422	1	0.0441889	-0.714421	0.103	0.316	1
MP-1	Top1	1.19	1.46	-0.417713	0.000606475	0.224984	1	0.000303284	-0.395713	0.875	0.976	1	0.224984	-0.439713	0.828	0.947	1
MP-1	Ptma	3.41	3.68	-0.320608	0.000617016	0.0524324	1	0.000308556	-0.304615	1	1	1	0.0524324	-0.3366	1	1	1
MP-1	mt-Cytb	3.64	3.37	0.308889	0.000665126	0.0606114	1	0.000332618	0.283387	1	1	1	0.0606114	0.334391	1	1	1
MP-1	Ctsl	0.93	0.54	0.572962	0.000666445	0.0243122	1	0.000333278	0.526436	0.719	0.554	1	0.0243122	0.619488	0.759	0.632	1
MP-1	Muc13	0.86	0.51	0.444728	0.000690382	0.231988	1	0.00034525	0.583606	0.656	0.446	1	0.231988	0.305851	0.517	0.368	1
MP-1	Ptgs2	0.47	0.06	0.623449	0.000714197	0.496991	1	0.000357162	0.353755	0.203	0.024	1	0.496991	0.893142	0.276	0.211	1
MP-1	mt-Atp6	4.58	4.27	0.3342	0.000716728	0.0215638	1	0.000358428	0.331465	1	1	1	0.0215638	0.336936	1	1	1
MP-1	Hnrnpa1	1.81	2.01	-0.345663	0.00072207	0.164096	1	0.0003611	-0.323934	0.969	1	1	0.164096	-0.367393	0.966	1	1
MP-1	Mcl1	1.8	1.56	0.499193	0.00073836	0.00326341	1	0.000369248	0.390793	1	0.964	1	0.00326341	0.607593	0.897	0.947	1
MP-1	Mcm5	0.04	0.24	-0.298938	0.000782798	0.0687537	1	0.000391476	-0.296486	0.047	0.265	1	0.0687537	-0.30139	0.069	0.263	1
MP-1	Dnajc9	0.33	0.56	-0.312933	0.000804911	0.199701	1	0.000402536	-0.367764	0.281	0.59	1	0.199701	-0.258103	0.276	0.474	1
MP-1	Sdcbp	1.44	1.13	0.46546	0.000805914	0.0227564	1	0.000403038	0.44381	0.922	0.952	1	0.0227564	0.487109	0.931	0.895	1
MP-1	Hacd4	0.87	0.45	0.590979	0.000862219	0.345755	1	0.000431203	0.721059	0.672	0.41	1	0.345755	0.460899	0.31	0.211	1
MP-1	Ar	0.33	0.09	0.284488	0.00087105	1	1	0.00043562	0.26958	0.172	0.012	1	1	0.299396	0.379	0.474	1
MP-1	Irf2bpl	0.55	0.22	0.331054	0.00087625	0.20325	1	0.000438221	0.356119	0.266	0.06	1	0.20325	0.305989	0.724	0.526	1
MP-1	Bmp4	0.22	0	0.355586	0.000906052	0.0991135	1	0.000453129	0.252332	0.141	0	1	0.0991135	0.45884	0.138	0	1
MP-1	Stmn1	1.85	2.31	-0.652874	0.000908092	0.0413713	1	0.000454149	-0.568621	0.969	1	1	0.0413713	-0.737127	0.655	0.895	1
MP-1	Cks2	0.31	0.62	-0.471015	0.00112294	0.0589353	1	0.0589353	-0.39121	0.328	0.506	1	0.000561626	-0.550821	0.207	0.737	1
MP-1	Abracl	0.9	1.22	-0.377005	0.00115831	0.0876639	1	0.000579322	-0.417205	0.734	0.952	1	0.0876639	-0.336804	0.552	0.842	1
MP-1	Ccdc112	0.48	0.19	0.46261	0.00121797	0.0113767	1	0.000609169	0.379063	0.406	0.157	1	0.0113767	0.546157	0.552	0.158	1
MP-1	Gpi1	1.21	1.47	-0.323791	0.00129417	0.486371	1	0.000647294	-0.387321	0.891	0.988	1	0.486371	-0.260262	0.862	0.947	1
MP-1	Hk2	1.03	0.57	0.592499	0.00137361	0.197283	1	0.000687039	0.81032	0.656	0.482	1	0.197283	0.374678	0.448	0.316	1
MP-1	Fam96a	0.53	0.78	-0.293145	0.00150499	0.0273404	1	0.000752777	-0.304163	0.609	0.843	1	0.0273404	-0.282127	0.31	0.684	1
MP-1	Mpl	0.85	0.46	0.61299	0.00151836	0.022951	1	0.000759469	0.524946	0.641	0.434	1	0.022951	0.701034	0.724	0.474	1
MP-1	Serpina3f	0.39	0.06	0.450627	0.00157993	0.870254	1	0.000790279	0.436324	0.188	0.024	1	0.870254	0.46493	0.207	0.211	1
MP-1	Lsp1	0.62	0.81	-0.330293	0.0016776	0.125241	1	0.000839154	-0.365887	0.438	0.747	1	0.125241	-0.294699	0.655	0.842	1
MP-1	Zfp422	0.42	0.65	-0.324315	0.00181873	0.0314786	1	0.000909777	-0.361825	0.391	0.687	1	0.0314786	-0.286805	0.379	0.789	1
MP-1	Jam2	0.3	0.03	0.422606	0.0018651	0.044434	1	0.000932983	0.266863	0.156	0.012	1	0.044434	0.578348	0.345	0.105	1
MP-1	mt-Co3	4.27	3.87	0.385698	0.00216697	0.00198612	1	0.00198612	0.271401	1	1	1	0.00108407	0.499995	1	1	1
MP-1	Esam	0.46	0.19	0.38657	0.00226114	0.193515	1	0.00113121	0.443981	0.469	0.241	1	0.193515	0.329159	0.241	0.105	1
MP-1	Adrb2	0.19	0.56	-0.468452	0.00228087	0.141735	1	0.00114109	-0.541632	0.219	0.458	1	0.141735	-0.395271	0.172	0.368	1
MP-1	Hat1	0.37	0.63	-0.480874	0.00234474	0.0514214	1	0.00117306	-0.368249	0.297	0.59	1	0.0514214	-0.5935	0.448	0.789	1
MP-1	Gabarapl1	1.02	0.67	0.436265	0.00253079	0.150353	1	0.00126619	0.540501	0.75	0.627	1	0.150353	0.332029	0.793	0.842	1
MP-1	Tespa1	0.28	0.53	-0.326366	0.00254277	0.289405	1	0.00127219	-0.320999	0.234	0.518	1	0.289405	-0.331732	0.172	0.316	1
MP-1	Ppa2	0.2	0.48	-0.357014	0.00271167	0.00930871	1	0.00135675	-0.364782	0.266	0.542	1	0.00930871	-0.349247	0.069	0.368	1
MP-1	Iigp1	1.38	0.92	0.629281	0.00272002	0.210811	1	0.00136094	0.58162	0.75	0.59	1	0.210811	0.676942	0.621	0.368	1
MP-1	Scarf1	0.45	0.15	0.393774	0.00287739	0.446414	1	0.00143973	0.458833	0.359	0.157	1	0.446414	0.328716	0.31	0.263	1
MP-1	Dnaja2	0.91	1.19	-0.511944	0.00294196	0.0015527	1	0.0015527	-0.365238	0.797	0.916	1	0.00147206	-0.65865	0.759	0.947	1
MP-1	Dntt	0.26	0.81	-0.717919	0.00307688	0.755142	1	0.00153962	-0.814495	0.156	0.398	1	0.755142	-0.621343	0.138	0.105	1
MP-1	Hmgb2	1.31	1.78	-0.574886	0.0033916	0.882665	1	0.00169724	-0.864125	0.812	0.916	1	0.882665	-0.285647	0.931	0.947	1
MP-1	Krt18	1.14	0.74	0.704608	0.00340238	0.0116248	1	0.00170264	0.520384	0.766	0.699	1	0.0116248	0.888832	0.759	0.421	1
MP-1	Atp5g2	1.99	2.24	-0.351191	0.00366629	0.00789211	1	0.00183483	-0.257275	1	1	1	0.00789211	-0.445107	0.931	0.947	1
MP-1	Grb10	0.41	0.14	0.320678	0.00402819	0.954175	1	0.00201613	0.329737	0.25	0.072	1	0.954175	0.311619	0.414	0.526	1
MP-1	Srsf7	0.82	1.18	-0.462308	0.00414319	0.0155839	1	0.00207374	-0.429154	0.75	0.904	1	0.0155839	-0.495462	0.414	0.842	1
MP-1	Ifit1	0.65	0.98	-0.419536	0.00428679	0.824477	1	0.0021457	-0.507686	0.375	0.675	1	0.824477	-0.331386	0.241	0.263	1
MP-1	Capza2	1.23	1.5	-0.308814	0.00446058	0.253851	1	0.00223278	-0.340823	0.906	0.976	1	0.253851	-0.276805	0.793	0.895	1
MP-1	Gadd45g	0.27	0.08	0.298637	0.00474848	0.130795	1	0.00237706	0.267134	0.234	0.06	1	0.130795	0.33014	0.207	0.053	1
MP-1	Snap23	0.59	0.35	0.38246	0.00477845	0.173526	1	0.00239209	0.373846	0.578	0.434	1	0.173526	0.391074	0.448	0.316	1
MP-1	Adgre5	0.5	0.21	0.376127	0.00483604	0.103624	1	0.00242095	0.445933	0.391	0.181	1	0.103624	0.306321	0.517	0.316	1
MP-1	H2afv	1.21	1.51	-0.332226	0.0049494	0.394355	1	0.00247777	-0.403925	0.891	1	1	0.394355	-0.260526	0.69	0.789	1
MP-1	Tm6sf1	0.27	0.46	-0.308791	0.0049605	0.308812	1	0.00248333	-0.281499	0.172	0.434	1	0.308812	-0.336083	0.276	0.421	1
MP-1	Cdk2ap1	0.41	0.65	-0.327101	0.00516873	0.111298	1	0.00258771	-0.332549	0.438	0.711	1	0.111298	-0.321654	0.414	0.579	1
MP-1	Socs3	0.81	0.42	0.599926	0.00535944	0.0668735	1	0.00268332	0.670313	0.562	0.349	1	0.0668735	0.529539	0.31	0.105	1
MP-1	Il10rb	0.26	0.46	-0.266684	0.00572512	0.117571	1	0.00286667	-0.275991	0.25	0.53	1	0.117571	-0.257376	0.241	0.421	1
MP-1	Egfl7	0.83	1.2	-0.617659	0.00582261	0.0327646	1	0.00291556	-0.420191	0.75	0.867	1	0.0327646	-0.815128	0.586	0.737	1
MP-1	Cebpb	1.55	1.09	0.781935	0.00583778	0.113496	1	0.00292316	0.581491	0.859	0.819	1	0.113496	0.98238	0.931	0.789	1
MP-1	Mpo	0.12	0.38	-0.329359	0.0061662	0.644249	1	0.00308787	-0.405724	0.109	0.325	1	0.644249	-0.252994	0.069	0.105	1
MP-1	Coa6	0.14	0.34	-0.258744	0.00620475	0.027707	1	0.0031072	-0.266759	0.188	0.422	1	0.027707	-0.25073	0.034	0.263	1
MP-1	Sh3glb1	1.28	0.98	0.343794	0.00650248	0.128993	1	0.00325654	0.358833	0.875	0.807	1	0.128993	0.328755	0.966	0.895	1
MP-1	Baz1a	0.36	0.51	-0.320684	0.00655971	0.015689	1	0.00328525	-0.273384	0.172	0.422	1	0.015689	-0.367985	0.483	0.789	1
MP-1	Olfr1369-ps1	0.4	0.96	-0.669769	0.00780686	0.271816	1	0.00391108	-0.76413	0.031	0.193	1	0.271816	-0.575408	0.103	0.211	1
MP-1	Nudcd2	0.28	0.49	-0.291168	0.00792465	0.0405676	1	0.00397021	-0.256155	0.328	0.578	1	0.0405676	-0.326182	0.172	0.474	1
MP-1	Hsd17b10	1.18	0.94	0.38343	0.00793622	0.221803	1	0.00397601	0.393915	0.875	0.88	1	0.221803	0.372945	0.759	0.737	1
MP-1	Spcs2	1.17	1.35	-0.282081	0.00838682	0.612682	1	0.00420224	-0.275871	0.875	0.952	1	0.612682	-0.288292	0.897	0.895	1
MP-1	Procr	0.98	0.55	0.546853	0.00844343	0.404342	1	0.00423066	0.490553	0.625	0.446	1	0.404342	0.603153	0.621	0.632	1
MP-1	Cenpf	0.01	0.18	-0.256733	0.00846076	0.314972	1	0.00423937	-0.262204	0	0.12	1	0.314972	-0.251262	0.034	0.105	1
MP-1	Khdrbs1	0.62	0.85	-0.324632	0.00855764	0.271408	1	0.00428801	-0.314072	0.578	0.783	1	0.271408	-0.335192	0.586	0.737	1
MP-1	Ebp	0.27	0.49	-0.308704	0.00874528	0.100805	1	0.00438224	-0.298529	0.312	0.554	1	0.100805	-0.318879	0.207	0.421	1
MP-1	Cotl1	0.36	0.58	-0.339935	0.0090974	0.048068	1	0.00455909	-0.31445	0.375	0.651	1	0.048068	-0.365419	0.31	0.684	1
MP-1	Cox6a1	0.65	0.84	-0.33567	0.00968101	0.0764209	1	0.00485228	-0.317761	0.594	0.807	1	0.0764209	-0.353578	0.586	0.895	1
MP-1	Rgs1	1.47	1.77	-0.597014	0.00991781	0.0184706	1	0.00497126	-0.459118	0.609	0.892	1	0.0184706	-0.734909	0.759	0.947	1
MP-1	Wfdc2	0.51	0.15	0.671101	0.00999459	0.298964	1	0.298964	0.305996	0.203	0.145	1	0.00500984	1.03621	0.345	0	1
MP-1	Nars	0.6	0.77	-0.334073	0.0100008	0.0146642	1	0.00501299	-0.2884	0.422	0.675	1	0.0146642	-0.379746	0.759	0.947	1
MP-1	Vamp5	1.22	1.01	0.452088	0.0107912	0.0831211	1	0.00541023	0.417938	0.938	0.855	1	0.0831211	0.486238	0.379	0.158	1
MP-1	Ppp1cc	0.71	0.91	-0.283612	0.0111504	0.300608	1	0.00559084	-0.280338	0.672	0.904	1	0.300608	-0.286887	0.586	0.737	1
MP-1	Pfkp	0.34	0.11	0.277958	0.0113471	0.632984	1	0.00568976	0.296768	0.25	0.096	1	0.632984	0.259148	0.414	0.368	1
MP-1	App	0.27	0.08	0.289762	0.0118479	0.085207	1	0.0059416	0.254781	0.281	0.108	1	0.085207	0.324744	0.241	0.053	1
MP-1	Top2a	0.1	0.54	-0.639403	0.0118793	0.457824	1	0.00595742	-0.673864	0.047	0.205	1	0.457824	-0.604942	0.172	0.263	1
MP-1	Isg15	1.2	1.64	-0.47748	0.0123047	0.34365	1	0.0061714	-0.589992	0.875	0.904	1	0.34365	-0.364967	0.517	0.632	1
MP-1	Fcho2	0.94	0.61	0.368323	0.0133513	0.177017	1	0.00669807	0.3831	0.688	0.554	1	0.177017	0.353546	0.931	0.842	1
MP-1	Fosl2	0.59	0.22	0.470783	0.0133994	0.0407523	1	0.00672227	0.292317	0.328	0.157	1	0.0407523	0.649249	0.69	0.474	1
MP-1	Caprin1	0.79	1.03	-0.329403	0.0138482	0.154648	1	0.00694825	-0.288223	0.734	0.892	1	0.154648	-0.370583	0.552	0.789	1
MP-1	Tor3a	0.21	0.42	-0.278293	0.0141834	0.091151	1	0.00711704	-0.285814	0.234	0.458	1	0.091151	-0.270771	0.138	0.368	1
MP-1	Enpp4	0.41	0.14	0.375722	0.0143147	0.120716	1	0.00718315	0.282533	0.297	0.133	1	0.120716	0.468912	0.448	0.263	1
MP-1	Pdlim1	0.53	0.25	0.339605	0.0144181	0.83425	1	0.00723524	0.41894	0.391	0.241	1	0.83425	0.260271	0.414	0.474	1
MP-1	Dkc1	0.34	0.55	-0.313433	0.0163014	0.0757928	1	0.00818417	-0.252335	0.438	0.639	1	0.0757928	-0.374531	0.276	0.474	1
MP-1	Cpne2	0.98	0.68	0.421059	0.0164596	0.066072	1	0.00826393	0.381434	0.719	0.699	1	0.066072	0.460683	0.759	0.737	1
MP-1	Hmox2	0.52	0.73	-0.302742	0.0167667	0.163008	1	0.00841876	-0.263562	0.516	0.771	1	0.163008	-0.341922	0.379	0.526	1
MP-1	Pik3r1	0.87	0.53	0.59229	0.0179235	0.0125521	1	0.0125521	0.445183	0.656	0.518	1	0.00900227	0.739397	0.69	0.474	1
MP-1	Hoxb2	0.24	0.02	0.319908	0.0186629	0.0616633	1	0.00937538	0.294794	0.156	0.036	1	0.0616633	0.345022	0.172	0	1
MP-1	Acap1	0.33	0.54	-0.312386	0.0188603	0.139235	1	0.00947503	-0.297867	0.344	0.578	1	0.139235	-0.326905	0.379	0.632	1
MP-1	Psmc6	0.6	0.81	-0.336146	0.0189964	0.0546972	1	0.00954377	-0.301729	0.547	0.783	1	0.0546972	-0.370563	0.586	0.895	1
MP-1	Myl10	1.01	1.09	-0.467734	0.0191433	0.342511	1	0.0096179	-0.484442	0.234	0.422	1	0.342511	-0.451027	0.897	0.895	1
MP-1	Cd55	0.25	0.08	0.288023	0.0202317	0.0616633	1	0.0101675	0.251748	0.266	0.108	1	0.0616633	0.324299	0.172	0	1
MP-1	Ebna1bp2	0.51	0.74	-0.344507	0.0205718	0.0405489	1	0.0103394	-0.288643	0.531	0.747	1	0.0405489	-0.400371	0.448	0.737	1
MP-1	Spint2	1.42	1.2	0.417728	0.0223216	0.0282967	1	0.0112238	0.288048	0.953	0.964	1	0.0282967	0.547408	0.931	0.895	1
MP-1	Ccl5	0.81	1.12	-0.438002	0.0227647	0.050681	1	0.050681	-0.290228	0.031	0.12	1	0.0114479	-0.585776	0	0.211	1
MP-1	Nsfl1c	0.5	0.68	-0.295009	0.0231753	0.448401	1	0.0116556	-0.282056	0.469	0.747	1	0.448401	-0.307961	0.586	0.684	1
MP-1	Anxa5	1.05	0.84	0.275641	0.023315	0.375458	1	0.0117262	0.300041	0.797	0.855	1	0.375458	0.251242	0.931	0.789	1
MP-1	Ncl	1.87	2.07	-0.276235	0.0242522	0.31155	1	0.0122005	-0.26754	0.938	1	1	0.31155	-0.28493	0.931	1	1
MP-1	Blvrb	0.61	0.38	0.378133	0.0250529	0.165913	1	0.0126059	0.376383	0.594	0.458	1	0.165913	0.379884	0.379	0.211	1
MP-1	Topbp1	0.26	0.49	-0.3732	0.0278363	0.050957	1	0.0140164	-0.292214	0.297	0.458	1	0.050957	-0.454185	0.276	0.526	1
MP-1	Txnip	1.74	1.57	0.337806	0.0327865	0.804727	1	0.0165299	0.412637	0.969	0.94	1	0.804727	0.262974	0.414	0.421	1
MP-1	Aldh2	1.67	1.84	-0.262463	0.0327969	0.151689	1	0.0165352	-0.255419	0.953	1	1	0.151689	-0.269506	0.966	1	1
MP-1	Pou2f1	0.35	0.12	0.290991	0.0350179	0.104231	1	0.017665	0.252146	0.203	0.072	1	0.104231	0.329835	0.517	0.263	1
MP-1	Angpt1	1.33	1.1	0.394446	0.0384223	0.179731	1	0.0193993	0.462403	0.859	0.855	1	0.179731	0.32649	0.621	0.421	1
MP-1	Sat1	0.79	0.45	0.51524	0.0440737	0.184238	1	0.184238	0.303866	0.484	0.47	1	0.0222852	0.726614	0.724	0.421	1
MP-1	Ctsc	0.45	0.22	0.347078	0.0453185	0.39779	1	0.022922	0.360436	0.422	0.301	1	0.39779	0.33372	0.276	0.211	1
MP-1	Pa2g4	0.74	0.97	-0.310355	0.0453551	0.128481	1	0.0229407	-0.313543	0.656	0.819	1	0.128481	-0.307166	0.586	0.842	1
MP-1	Myl12b	1.54	1.79	-0.373023	0.0456961	0.0793948	1	0.0793948	-0.252393	0.953	0.988	1	0.0231152	-0.493654	0.759	0.947	1
MP-1	Rsad2	1.01	1.34	-0.728433	0.0464911	0.460829	1	0.460829	-0.288996	0.422	0.494	1	0.0235222	-1.16787	0.345	0.737	1
MP-1	Rgs2	1.05	1.25	-0.321259	0.0477355	0.814806	1	0.0241596	-0.281945	0.703	0.819	1	0.814806	-0.360574	0.759	0.684	1
MP-1	Meg3	0.7	0.07	1.02111	0.0481128	0.0740678	1	0.0243529	0.627319	0.156	0.048	1	0.0740678	1.4149	0.241	0.053	1
MP-2	Xaf1	0.03	0.46	-0.513115	0.000668964	0.930238	1	0.000334538	-0.730289	0	0.5	1	0.930238	-0.295942	0.2	0.2	1
MP-2	Dnaja1	1.36	1.95	-0.900665	0.00111652	0.29786	1	0.000558417	-0.846684	0.952	1	1	0.29786	-0.954646	0.9	1	1
MP-2	Ahsa1	0.44	0.97	-0.687334	0.00147724	0.477675	1	0.000738895	-0.801129	0.476	0.833	1	0.477675	-0.573538	0.5	0.6	1
MP-2	Calr	1.72	1.19	0.988574	0.00538126	0.429404	1	0.429404	0.333358	0.857	0.833	1	0.00269426	1.64379	1	0.8	1
MP-2	Cactin	0.02	0.29	-0.348886	0.00700662	0.604773	1	0.00350947	-0.405324	0.048	0.444	1	0.604773	-0.292448	0.1	0.2	1
MP-2	Uba52	1.77	2.15	-0.729971	0.00798429	0.0909526	1	0.0909526	-0.32816	0.952	0.944	1	0.00400014	-1.13178	1	1	1
MP-2	Rit1	0.24	0.01	0.311951	0.00860472	0.240217	1	0.00431165	0.350527	0.381	0	1	0.240217	0.273374	0.5	0.2	1
MP-2	Trim35	0.57	0.19	0.694561	0.0107492	0.144123	1	0.144123	0.38974	0.429	0.222	1	0.00538913	0.999382	0.9	0	1
MP-2	Gigyf2	0.31	0.03	0.364106	0.0124536	0.343189	1	0.00624631	0.473335	0.429	0.056	1	0.343189	0.254876	0.4	0.2	1
MP-2	Utp14a	0.09	0.43	-0.604121	0.0167059	0.112071	1	0.00838812	-0.40176	0.143	0.5	1	0.112071	-0.806483	0.3	0.6	1
MP-2	Kif3b	0.28	0	0.452808	0.0169408	0.13538	1	0.00850661	0.271864	0.333	0	1	0.13538	0.633752	0.4	0	1
MP-2	Rad18	0.37	0.06	0.422477	0.0169408	0.36913	1	0.00850661	0.40644	0.333	0	1	0.36913	0.438515	0.5	0.2	1
MP-2	Crip1	3.27	2.44	1.05237	0.0182361	0.581203	1	0.00916	1.3895	0.905	1	1	0.581203	0.715244	0.8	1	1
MP-2	Atp5h	2.19	1.85	0.513744	0.019792	0.220259	1	0.00994544	0.542615	1	0.944	1	0.220259	0.484873	0.9	0.8	1
MP-2	Cand1	0.41	0.04	0.612551	0.0204043	0.0239258	1	0.0102548	0.401259	0.476	0.111	1	0.0239258	0.823842	0.7	0	1
MP-2	Hsd17b4	0.15	0.56	-0.507472	0.0207674	0.220335	1	0.0104382	-0.602979	0.381	0.667	1	0.220335	-0.411966	0.1	0.4	1
MP-2	Ngrn	0.11	0.57	-0.736446	0.0210061	0.125721	1	0.0105588	-0.593464	0.238	0.556	1	0.125721	-0.879427	0.2	0.6	1
MP-2	Dbi	1.38	1.08	0.896065	0.0210164	0.261779	1	0.261779	0.326938	0.81	0.667	1	0.010564	1.46519	0.9	0.2	1
MP-2	Akt1	0.69	0.35	0.653972	0.0210164	0.129836	1	0.129836	0.298629	0.667	0.444	1	0.010564	1.00932	0.9	0.2	1
MP-2	Gimap1	0.84	1.25	-0.782948	0.0221215	0.645665	1	0.645665	-0.37326	0.524	0.556	1	0.0111226	-1.19264	0	0.6	1
MP-2	Cd209a	0.02	0.47	-0.630299	0.0232385	0.220335	1	0.0116876	-0.677661	0	0.278	1	0.220335	-0.582937	0.1	0.4	1
MP-2	Ttc3	0.63	0.27	0.693424	0.0235025	0.0504726	1	0.0504726	0.372652	0.714	0.389	1	0.0118211	1.0142	0.8	0	1
MP-2	Hspb11	0.32	0.05	0.366602	0.0237095	0.13538	1	0.0119259	0.456437	0.429	0.056	1	0.13538	0.276766	0.4	0	1
MP-2	D5Ertd579e	0.32	0.04	0.366798	0.0260781	0.422522	1	0.0131252	0.429121	0.381	0.056	1	0.422522	0.304474	0.4	0.2	1
MP-2	Mdm4	0.24	0.74	-0.726514	0.0269636	0.16594	1	0.0135739	-0.747644	0.333	0.611	1	0.16594	-0.705385	0.2	0.6	1
MP-2	Thap12	0.58	0.1	0.675025	0.0284873	0.189313	1	0.0143466	0.749587	0.571	0.222	1	0.189313	0.600463	0.5	0.2	1
MP-2	Nosip	0.49	0.11	0.528563	0.0288082	0.0451276	1	0.0145093	0.629865	0.571	0.167	1	0.0451276	0.427261	0.6	0	1
MP-2	Ube2v2	0.58	0.23	0.44493	0.0288082	0.375921	1	0.0145093	0.54535	0.571	0.167	1	0.375921	0.34451	0.7	0.4	1
MP-2	Mllt3	0.34	0.01	0.428308	0.0289834	0.220335	1	0.0145983	0.530097	0.381	0.056	1	0.220335	0.326519	0.3	0	1
MP-2	Nfe2l1	0.41	0.08	0.558404	0.0290853	0.0453879	1	0.0146499	0.313767	0.429	0.056	1	0.0453879	0.80304	0.7	0.2	1
MP-2	Rxrb	0.11	0.42	-0.536695	0.0298903	0.14684	1	0.0150586	-0.37595	0.143	0.444	1	0.14684	-0.69744	0.3	0.6	1
MP-2	Susd6	0.35	0.75	-0.778123	0.0309709	0.26102	1	0.26102	-0.32879	0.524	0.667	1	0.0156073	-1.22746	0.2	0.8	1
MP-2	Fibp	0.49	0.18	0.458153	0.0319078	0.13538	1	0.0160833	0.506223	0.667	0.222	1	0.13538	0.410082	0.4	0	1
MP-2	Gbp5	0.01	0.39	-0.59924	0.0344486	0.203092	1	0.0173753	-0.518319	0.048	0.333	1	0.203092	-0.680161	0	0.2	1
MP-2	Tmem219	0.35	0.67	-0.438368	0.0358332	0.628674	1	0.01808	-0.438334	0.476	0.778	1	0.628674	-0.438402	0.4	0.4	1
MP-2	Kcnn4	0.83	0.28	0.727878	0.0358957	0.0567579	1	0.0181119	0.575443	0.571	0.278	1	0.0567579	0.880313	0.9	0.6	1
MP-2	Cd69	0.43	0.79	-0.527786	0.0388469	0.293467	1	0.0196158	-0.500159	0.143	0.556	1	0.293467	-0.555413	0.1	0.4	1
MP-2	Mark2	0.67	0.25	0.738561	0.0416276	0.4188	1	0.4188	0.323032	0.476	0.389	1	0.021035	1.15409	0.9	0.2	1
MP-2	Xab2	0.06	0.29	-0.407506	0.0430535	0.125721	1	0.0217636	-0.272692	0.048	0.333	1	0.125721	-0.542321	0.2	0.6	1
MP-2	Nop53	0.64	1.03	-0.559885	0.0433586	0.950275	1	0.0219196	-0.802419	0.429	0.778	1	0.950275	-0.317351	0.7	0.6	1
MP-2	Arrdc4	0.35	0.04	0.460576	0.0436697	0.351549	1	0.0220786	0.441944	0.429	0.111	1	0.351549	0.479208	0.2	0	1
MP-2	Txnip	1.15	1.62	-0.969677	0.0447272	0.152317	1	0.152317	-0.432552	0.619	0.944	1	0.0226194	-1.5068	0.2	0.8	1
MP-2	Ubc	1.78	2.24	-0.866366	0.0463794	0.101658	1	0.101658	-0.720208	0.762	0.944	1	0.023465	-1.01252	1	1	1
MP-2	Tmed7	0.33	0.66	-0.540168	0.0471672	0.29612	1	0.29612	-0.404057	0.429	0.556	1	0.0238684	-0.67628	0.4	0.8	1
MP-2	Hk1	0.41	0.07	0.573321	0.0472792	0.0558227	1	0.0558227	0.355167	0.429	0.167	1	0.0239258	0.791475	0.7	0	1
MP-2	Mt1	0.53	0.03	0.832931	0.0472792	0.070247	1	0.070247	0.299229	0.286	0.056	1	0.0239258	1.36663	0.7	0	1
MP-2	Actr8	0.05	0.32	-0.450748	0.0480076	0.306934	1	0.024299	-0.351717	0.048	0.333	1	0.306934	-0.549779	0.2	0.4	1
MP-2	Padi2	0.42	0.1	0.434789	0.0481272	0.220335	1	0.0243603	0.552388	0.381	0.056	1	0.220335	0.31719	0.3	0	1
MP-2	Fmnl1	0.88	0.43	0.525605	0.0482923	0.80478	1	0.0244449	0.763815	0.667	0.444	1	0.80478	0.287394	0.7	0.8	1
MP-3	Slc38a2	1.14	0.29	0.882925	0.000244126	0.255756	1	0.00012207	1.40198	0.619	0.107	1	0.255756	0.363867	0.857	0.75	1
MP-3	Gpaa1	0.49	0.05	0.496022	0.000986213	0.584238	1	0.000493228	0.719128	0.476	0.036	1	0.584238	0.272916	0.429	0.25	1
MP-3	Dcaf8	0.73	0.11	0.651087	0.0010851	0.504431	1	0.000542697	1.01372	0.524	0.107	1	0.504431	0.28845	0.714	0.75	1
MP-3	Wls	0.83	0.31	0.76798	0.00113914	0.776814	1	0.000569732	0.648287	0.524	0.071	1	0.776814	0.887674	1	0.75	1
MP-3	Muc13	0.68	0.01	1.07889	0.00121435	0.186174	1	0.000607357	0.847175	0.429	0.036	1	0.186174	1.31061	0.429	0	1
MP-3	Cdc34	0.73	0.28	0.538577	0.00144192	0.498404	1	0.000721218	0.76344	0.571	0.143	1	0.498404	0.313713	0.714	0.5	1
MP-3	Tipin	1.3	0.64	1.02396	0.00165753	0.0472209	1	0.000829111	0.918011	0.714	0.25	1	0.0472209	1.12991	1	1	1
MP-3	Uchl3	1.15	0.6	0.652548	0.00237491	0.294186	1	0.00118816	0.943651	0.762	0.25	1	0.294186	0.361446	0.857	0.5	1
MP-3	Dync1h1	0.31	0.04	0.383618	0.0024961	0.409746	1	0.00124883	0.366162	0.429	0.036	1	0.409746	0.401074	0.571	0.25	1
MP-3	Rbm22	0.94	0.22	0.874524	0.00263722	0.146858	1	0.00131948	1.15765	0.571	0.143	1	0.146858	0.591393	0.714	0.5	1
MP-3	Upf1	0.74	0.28	0.853313	0.0032109	0.107395	1	0.00160674	0.45894	0.524	0.107	1	0.107395	1.24769	1	0.5	1
MP-3	Dnajb1	0.42	0.13	0.321101	0.00331469	0.922953	1	0.00165872	0.289801	0.476	0.071	1	0.922953	0.352402	0.714	0.5	1
MP-3	Pum1	0.69	0.04	1.13363	0.00393815	0.022645	1	0.00197102	0.630933	0.476	0.107	1	0.022645	1.63633	0.857	0	1
MP-3	Tceal8	0.36	0.02	0.430597	0.00411974	0.30281	1	0.002062	0.516894	0.381	0.036	1	0.30281	0.344299	0.571	0.25	1
MP-3	H2-Q7	0.77	0.37	0.455824	0.0041543	0.569872	1	0.00207931	0.617336	0.524	0.107	1	0.569872	0.294311	0.857	0.75	1
MP-3	Tbca	1.05	0.47	0.765203	0.00493017	0.635833	1	0.00246813	0.79144	0.619	0.179	1	0.635833	0.738967	1	0.5	1
MP-3	Asah1	0.46	0.06	0.525325	0.00519189	0.326558	1	0.00259932	0.642171	0.476	0.071	1	0.326558	0.408478	0.286	0	1
MP-3	Mlec	1.36	0.57	1.16804	0.00568887	0.508332	1	0.00284849	1.00632	0.667	0.214	1	0.508332	1.32976	1	1	1
MP-3	Mrps31	0.52	0	0.566717	0.00609626	0.186174	1	0.00305279	0.879522	0.286	0	1	0.186174	0.253912	0.429	0	1
MP-3	Mgat4a	0.26	0	0.334538	0.00609626	0.326558	1	0.00305279	0.416844	0.286	0	1	0.326558	0.252232	0.286	0	1
MP-3	Slc16a1	0.02	0.3	-0.492648	0.00624544	0.817527	1	0.817527	-0.376551	0.095	0.107	1	0.00312761	-0.608745	0	1	1
MP-3	Txndc9	0.92	0.3	0.719753	0.00636511	0.104985	1	0.00318763	1.03254	0.571	0.179	1	0.104985	0.406966	0.857	0.5	1
MP-3	Ccdc34	0.74	0.3	0.49849	0.00636511	0.846623	1	0.00318763	0.740381	0.571	0.179	1	0.846623	0.256599	0.571	0.75	1
MP-3	Nap1l1	1.69	1.17	0.667707	0.00663781	0.219303	1	0.00332443	0.867364	0.857	0.357	1	0.219303	0.468049	0.857	1	1
MP-3	Usp10	0.43	0.16	0.387193	0.00673339	0.186174	1	0.00337238	0.426254	0.381	0.036	1	0.186174	0.348133	0.429	0	1
MP-3	BC004004	0.44	0.14	0.440999	0.00844099	0.10067	1	0.00422944	0.484549	0.476	0.107	1	0.10067	0.397449	0.571	0	1
MP-3	Ctsd	0.87	0.27	0.695247	0.00847723	0.395092	1	0.00424764	0.707675	0.524	0.143	1	0.395092	0.68282	1	0.75	1
MP-3	Fuca1	0.66	0.33	0.460177	0.00870793	0.487857	1	0.00436348	0.537482	0.524	0.107	1	0.487857	0.382872	0.571	0.5	1
MP-3	Ccni	0.7	0.15	0.596355	0.00916112	0.776814	1	0.0045911	0.885269	0.524	0.143	1	0.776814	0.307441	0.857	1	1
MP-3	Cpsf7	0.34	0.01	0.425181	0.00990683	0.10067	1	0.00496574	0.517382	0.333	0.036	1	0.10067	0.332979	0.571	0	1
MP-3	Clcc1	0.37	0.03	0.404278	0.00990683	0.536407	1	0.00496574	0.553162	0.333	0.036	1	0.536407	0.255395	0.571	0.25	1
MP-3	Hmox2	0.63	0.11	0.603254	0.0101964	0.409746	1	0.00511126	0.856311	0.476	0.143	1	0.409746	0.350198	0.571	0.25	1
MP-3	Siah1a	0.07	0.3	-0.431297	0.0107709	0.234638	1	0.234638	-0.27677	0.19	0.071	1	0.00540004	-0.585823	0.143	1	1
MP-3	Taf1d	1.16	0.53	0.656585	0.0115699	0.636602	1	0.00580178	0.89674	0.571	0.179	1	0.636602	0.416431	0.857	1	1
MP-3	App	0.73	0.35	0.610197	0.0118267	0.022645	1	0.00593093	0.615628	0.429	0.071	1	0.022645	0.604767	0.857	0	1
MP-3	Rbm28	0.32	0.1	0.290664	0.0118267	0.245814	1	0.00593093	0.277893	0.429	0.071	1	0.245814	0.303436	0.857	0.25	1
MP-3	Ube3a	0.93	0.38	0.891777	0.0127374	0.022645	1	0.00638913	0.860427	0.619	0.214	1	0.022645	0.923126	0.857	0	1
MP-3	Dnase2a	0.55	0.05	0.689772	0.0131291	0.0530769	1	0.00658623	0.743968	0.429	0.107	1	0.0530769	0.635577	0.857	0.25	1
MP-3	Las1l	0.4	0.08	0.379018	0.0131291	0.771706	1	0.00658623	0.477628	0.429	0.107	1	0.771706	0.280407	0.714	0.5	1
MP-3	Mapre1	0.91	0.47	0.475102	0.0133625	0.508332	1	0.00670374	0.55059	0.571	0.179	1	0.508332	0.399613	1	1	1
MP-3	Ube2e3	0.81	0.23	0.657988	0.0138786	0.924719	1	0.00696356	0.766166	0.476	0.143	1	0.924719	0.549809	1	1	1
MP-3	Ndufab1	1.82	1.36	0.773627	0.0139917	0.0726009	1	0.00702051	0.773618	0.905	0.393	1	0.0726009	0.773636	0.857	1	1
MP-3	Klhdc3	0.55	0.28	0.433721	0.0147363	0.275654	1	0.00739552	0.422083	0.476	0.107	1	0.275654	0.445359	0.714	0.25	1
MP-3	Ubp1	0.39	0.01	0.492316	0.0149973	0.443624	1	0.00752698	0.580797	0.238	0	1	0.443624	0.403835	0.429	0.25	1
MP-3	Cnot3	0.48	0.15	0.392036	0.0155154	0.294186	1	0.00778804	0.514635	0.524	0.143	1	0.294186	0.269436	0.857	0.5	1
MP-3	Mnat1	0.32	0.03	0.434865	0.015859	0.10067	1	0.0079612	0.43549	0.381	0.071	1	0.10067	0.43424	0.571	0	1
MP-3	Slco3a1	0.27	0.05	0.315791	0.015859	0.584238	1	0.0079612	0.257793	0.381	0.071	1	0.584238	0.37379	0.429	0.25	1
MP-3	Hdhd2	0.41	0.08	0.393157	0.0161329	0.372431	1	0.00809925	0.532143	0.476	0.143	1	0.372431	0.254172	0.714	0.25	1
MP-3	Dnajc2	1.45	0.97	0.707129	0.0165434	1	1	0.0083062	0.627494	0.714	0.286	1	1	0.786764	1	1	1
MP-3	Cd52	1.32	0.79	0.985509	0.01734	0.635833	1	0.00870793	0.731691	0.714	0.25	1	0.635833	1.23933	0.714	1	1
MP-3	Taf15	0.68	0.17	0.543164	0.0173779	0.39075	1	0.00872705	0.806149	0.476	0.143	1	0.39075	0.280179	0.714	0.75	1
MP-3	Pwp1	0.7	0.1	0.877948	0.0180267	0.294186	1	0.00905435	0.686886	0.429	0.107	1	0.294186	1.06901	0.857	0.5	1
MP-3	Smarce1	0.85	0.43	0.68769	0.0182136	0.0530769	1	0.00914863	0.652601	0.571	0.214	1	0.0530769	0.72278	0.857	0.25	1
MP-3	Selenot	0.53	0.29	0.295271	0.0187561	0.776814	1	0.00942246	0.32649	0.381	0.071	1	0.776814	0.264052	0.857	1	1
MP-3	Bcap29	0.84	0.38	0.753165	0.0189764	0.0502526	1	0.00953364	0.711274	0.571	0.179	1	0.0502526	0.795055	0.714	0	1
MP-3	Rfc3	0.35	0.11	0.282902	0.0194804	0.487857	1	0.00978812	0.310976	0.429	0.107	1	0.487857	0.254828	0.714	0.25	1
MP-3	Ruvbl2	0.82	0.36	0.577907	0.019489	0.384064	1	0.00979245	0.746406	0.571	0.214	1	0.384064	0.409407	0.714	0.5	1
MP-3	4933434E20Rik	0.12	0.4	-0.63488	0.0199605	0.762988	1	0.762988	-0.333626	0.143	0.107	1	0.0100305	-0.936134	0.571	1	1
MP-3	Ier3ip1	0.48	1.1	-0.94675	0.0199605	0.628893	1	0.628893	-0.855866	0.476	0.321	1	0.0100305	-1.03764	0.571	1	1
MP-3	Dgkz	0.62	0.3	0.56478	0.0203736	0.771706	1	0.0102392	0.251581	0.381	0.071	1	0.771706	0.877979	0.714	0.5	1
MP-3	Riox2	0.61	0.25	0.467499	0.021037	0.10067	1	0.0105744	0.640348	0.429	0.107	1	0.10067	0.29465	0.571	0	1
MP-3	Sec22b	0.34	0.55	-0.461184	0.0213516	0.490744	1	0.490744	-0.263881	0.333	0.214	1	0.0107334	-0.658487	0.857	1	1
MP-3	Myl12a	0.85	1.32	-0.778868	0.0213516	0.405223	1	0.405223	-0.692014	0.476	0.464	1	0.0107334	-0.865722	0.857	1	1
MP-3	Mtf2	0.86	0.22	0.866284	0.0216404	0.104985	1	0.0108794	0.972587	0.476	0.143	1	0.104985	0.759981	0.857	0.5	1
MP-3	Cd93	0.48	0.2	0.413075	0.0221132	0.287391	1	0.0111184	0.374582	0.381	0.071	1	0.287391	0.451569	0.714	0.5	1
MP-3	Srsf9	1.12	0.58	0.686045	0.0233339	1	1	0.0117358	0.806309	0.619	0.214	1	1	0.565782	0.857	1	1
MP-3	Dusp11	0.58	0.33	0.314541	0.0240838	0.448659	1	0.0121153	0.374821	0.524	0.179	1	0.448659	0.25426	0.857	0.75	1
MP-3	Sipa1l1	0.48	0.05	0.503997	0.0248351	0.372431	1	0.0124956	0.668789	0.333	0.071	1	0.372431	0.339205	0.714	0.25	1
MP-3	Fbrs	0.44	0.04	0.501338	0.0253983	0.372431	1	0.0127808	0.588233	0.286	0.036	1	0.372431	0.414442	0.714	0.25	1
MP-3	Thyn1	0.88	0.44	0.570994	0.0254161	0.197627	1	0.0127898	0.760403	0.571	0.214	1	0.197627	0.381585	0.714	0.25	1
MP-3	Cast	0.07	0.39	-0.724432	0.0262805	0.986757	1	0.986757	-0.356405	0.143	0.143	1	0.0132277	-1.09246	0.286	1	1
MP-3	Gpr108	0.08	0.34	-0.472405	0.0262805	0.986757	1	0.986757	-0.347166	0.143	0.143	1	0.0132277	-0.597643	0.286	1	1
MP-3	Ankrd13a	0.75	0.39	0.44108	0.0275723	0.294186	1	0.0138825	0.571753	0.524	0.179	1	0.294186	0.310406	0.857	0.5	1
MP-3	Mphosph8	0.77	0.27	0.682446	0.0284157	0.10067	1	0.0143102	0.822673	0.429	0.107	1	0.10067	0.54222	0.571	0	1
MP-3	Pak1	0.56	0.16	0.528488	0.0284157	0.186174	1	0.0143102	0.665461	0.429	0.107	1	0.186174	0.391515	0.429	0	1
MP-3	Parp8	0.45	0.25	0.305627	0.0287453	0.275654	1	0.0144774	0.325554	0.476	0.143	1	0.275654	0.285699	0.714	0.25	1
MP-3	Fgfr1op2	1.06	0.59	0.674205	0.0290438	1	1	0.0146289	0.676729	0.667	0.25	1	1	0.671681	0.857	0.75	1
MP-3	Prkra	0.39	0.02	0.529149	0.0293194	0.022645	1	0.0147687	0.543408	0.333	0.071	1	0.022645	0.51489	0.857	0	1
MP-3	Cdca7l	0.32	0.04	0.516834	0.0296792	0.10067	1	0.0149514	0.293417	0.381	0.107	1	0.10067	0.740251	0.571	0	1
MP-3	Ppil3	0.65	0.09	0.834829	0.0296792	0.498404	1	0.0149514	0.627276	0.381	0.107	1	0.498404	1.04238	0.714	0.5	1
MP-3	Chordc1	0.69	0.33	0.506954	0.0303142	0.294186	1	0.0152737	0.586742	0.571	0.179	1	0.294186	0.427165	0.857	0.5	1
MP-3	Egln2	0.4	0.02	0.446806	0.0305135	0.186174	1	0.015375	0.639699	0.286	0.036	1	0.186174	0.253912	0.429	0	1
MP-3	Slc9a3r1	0.18	0.49	-0.620312	0.0309797	0.713311	1	0.713311	-0.384767	0.333	0.25	1	0.0156117	-0.855857	0.429	1	1
MP-3	Tsc22d3	0.46	0.09	0.480875	0.0318156	0.384064	1	0.0160364	0.380053	0.333	0.071	1	0.384064	0.581697	0.714	0.5	1
MP-3	Chst13	0.1	0.48	-0.53948	0.0322052	1	1	1	-0.535622	0.143	0.143	1	0.0162344	-0.543337	0	0.75	1
MP-3	Alkbh8	0.02	0.27	-0.54518	0.0322052	0.482699	1	0.482699	-0.28041	0.048	0.107	1	0.0162344	-0.80995	0	0.75	1
MP-3	Mier1	0.59	0.14	0.669162	0.0330076	0.104985	1	0.0166423	0.624877	0.476	0.143	1	0.104985	0.713448	0.857	0.5	1
MP-3	G3bp2	1.16	0.55	1.13235	0.0331061	0.0472209	1	0.0166924	0.584776	0.571	0.25	1	0.0472209	1.67993	1	0.75	1
MP-3	1700097N02Rik	0.4	0.03	0.481126	0.0333924	0.326558	1	0.016838	0.588401	0.286	0.036	1	0.326558	0.373852	0.286	0	1
MP-3	Slc39a7	0.19	0.56	-0.694802	0.0339533	0.506884	1	0.506884	-0.485484	0.286	0.179	1	0.0171232	-0.90412	0.571	1	1
MP-3	Bcl7c	0.87	0.59	0.341043	0.0350066	0.298618	1	0.0176592	0.413561	0.571	0.214	1	0.298618	0.268525	0.857	1	1
MP-3	Mapkapk3	0.52	0.78	-0.557092	0.035481	0.824256	1	0.824256	-0.275624	0.429	0.321	1	0.0179007	-0.83856	0.714	1	1
MP-3	Asf1a	0.84	0.36	0.480679	0.0358948	0.508332	1	0.0181114	0.690324	0.524	0.179	1	0.508332	0.271034	1	1	1
MP-3	Map3k1	0.27	0	0.375318	0.0361031	0.186174	1	0.0182175	0.406266	0.19	0	1	0.186174	0.34437	0.429	0	1
MP-3	Pcyt1a	0.63	0.1	0.657658	0.0365042	0.275654	1	0.0184218	0.713075	0.286	0.036	1	0.275654	0.602242	0.429	0.75	1
MP-3	Arhgap19	0.5	0.22	0.389366	0.0365042	0.326558	1	0.0184218	0.465621	0.286	0.036	1	0.326558	0.313111	0.286	0	1
MP-3	Ssbp1	0.99	0.67	0.725638	0.0373596	0.0920362	1	0.0188576	0.463343	0.619	0.25	1	0.0920362	0.987933	0.714	0.25	1
MP-3	St13	1.33	0.88	0.63273	0.0392776	0.636602	1	0.0198355	0.650184	0.667	0.25	1	0.636602	0.615275	1	0.75	1
MP-3	Noc4l	0.44	0.08	0.451878	0.0399576	0.384064	1	0.0201825	0.541169	0.381	0.107	1	0.384064	0.362588	0.714	0.5	1
MP-3	Abt1	0.59	0.15	0.476854	0.0404438	0.155433	1	0.0204306	0.528685	0.333	0.071	1	0.155433	0.425022	0.714	1	1
MP-3	Knl1	0.53	0.12	0.578721	0.0404438	0.186174	1	0.0204306	0.647194	0.333	0.071	1	0.186174	0.510249	0.429	0	1
MP-3	Dhrs1	0.28	0.03	0.340649	0.0404438	0.186174	1	0.0204306	0.390244	0.333	0.071	1	0.186174	0.291053	0.429	0	1
MP-3	Ap2b1	0.45	0.05	0.49056	0.0429621	0.186174	1	0.0217168	0.672684	0.381	0.107	1	0.186174	0.308436	0.429	0	1
MP-3	Eid1	0.65	0.28	0.457826	0.0434881	0.498404	1	0.0219857	0.583131	0.524	0.179	1	0.498404	0.332521	0.714	0.5	1
MP-3	Strn3	0.46	0.13	0.558911	0.043736	0.10067	1	0.0221125	0.457605	0.333	0.071	1	0.10067	0.660217	0.571	0	1
MP-3	Rlim	0.49	0.11	0.425173	0.043736	0.846623	1	0.0221125	0.591245	0.333	0.071	1	0.846623	0.259101	0.571	0.75	1
MP-3	H2-K1	2.34	1.92	0.477522	0.0440674	0.156376	1	0.0222819	0.660322	0.857	0.571	1	0.156376	0.294723	1	1	1
MP-3	Siah2	0.08	0.48	-0.723211	0.0447772	0.718126	1	0.718126	-0.539262	0.143	0.179	1	0.022645	-0.90716	0.286	1	1
MP-3	Pcna	0.85	0.32	0.63216	0.0450035	0.294186	1	0.0227608	0.859838	0.476	0.179	1	0.294186	0.404483	0.857	0.5	1
MP-3	Dhfr	0.58	0.18	0.653007	0.0472552	0.10067	1	0.0239135	0.577549	0.333	0.071	1	0.10067	0.728464	0.571	0	1
MP-3	Mis18a	0.41	0.04	0.474914	0.0472552	0.216269	1	0.0239135	0.582545	0.333	0.071	1	0.216269	0.367282	0.571	0.25	1
MP-3	Ing2	0.77	0.2	0.709705	0.0483732	0.156376	1	0.0244864	0.487946	0.429	0.143	1	0.156376	0.931464	1	1	1
MP-3	Ogdh	0.54	0.11	0.527451	0.0483732	0.208648	1	0.0244864	0.671532	0.429	0.143	1	0.208648	0.383369	0.714	0.5	1
MP-3	Lamtor3	0.74	0.15	0.763073	0.0483732	0.633497	1	0.0244864	0.799544	0.429	0.143	1	0.633497	0.726603	0.714	0.75	1
MP-3	Htra2	0.4	0.13	0.372043	0.0495553	0.255756	1	0.0250925	0.302764	0.381	0.107	1	0.255756	0.441322	0.857	0.75	1
MP-3	Stag2	0.56	0.13	0.666305	0.0495553	0.448659	1	0.0250925	0.311644	0.381	0.107	1	0.448659	1.02097	0.857	0.75	1
PP	Igkc	0.66	0.1	0.5565	8.39962e-26	0.0163952	1	4.19981e-26	0.744242	0.417	0	8.19677e-22	0.0163952	0.368758	0.701	0.488	1
PP	H2-Aa	0.49	0.08	0.53297	3.78278e-12	0.0122026	1	1.89139e-12	0.599391	0.333	0.046	3.69143e-08	0.0122026	0.46655	0.403	0.195	1
PP	Uba52	1.78	2.21	-0.557097	3.13333e-09	2.18682e-05	0.426801	2.18682e-05	-0.260148	1	1	0.426801	1.56667e-09	-0.854046	0.909	0.951	3.05766e-05
PP	Dynll1	1.2	1.78	-0.465968	4.38532e-08	0.00662087	1	2.19266e-08	-0.530902	0.94	0.996	0.000427942	0.00662087	-0.401035	0.584	0.805	1
PP	H2-Eb1	0.38	0.08	0.438138	6.60402e-08	0.00949048	1	3.30201e-08	0.506217	0.321	0.083	0.000644454	0.00949048	0.370059	0.247	0.049	1
PP	Gm42418	2.7	2.68	-0.340121	1.64522e-07	0.734532	1	8.2261e-08	-0.419106	1	1	0.00160549	0.734532	-0.261135	1	1	1
PP	Cd74	0.75	0.21	0.861404	2.04199e-05	0.00263213	1	1.021e-05	0.690852	0.393	0.178	0.199268	0.00263213	1.03196	0.299	0.073	1
PP	Gm10076	0.92	1.1	-0.40736	3.18488e-05	0.00337625	1	1.59245e-05	-0.426695	0.69	0.884	0.310799	0.00337625	-0.388025	0.87	0.854	1
PP	H2-Ab1	0.78	0.45	0.42867	9.17931e-05	0.453894	1	4.58976e-05	0.566329	0.583	0.419	0.895783	0.453894	0.29101	0.494	0.488	1
PP	Nupr1	0.52	0.07	0.634256	0.000146822	0.0938463	1	7.34137e-05	0.572922	0.155	0.033	1	0.0938463	0.695591	0.234	0.122	1
PP	Aldh1a1	0.31	0.05	0.333198	0.00109832	0.0467177	1	0.00054931	0.369114	0.143	0.037	1	0.0467177	0.297282	0.221	0.073	1
PP	Gse1	0.81	0.39	0.322488	0.00164005	0.021941	1	0.000820363	0.261515	0.512	0.336	1	0.021941	0.383461	0.792	0.732	1
PP	Top1	1.36	1.5	-0.308716	0.00181667	0.00427502	1	0.00090875	-0.312415	0.893	0.929	1	0.00427502	-0.305017	0.935	0.976	1
PP	Banf1	0.74	0.6	0.295643	0.00183581	0.0477085	1	0.000918326	0.290517	0.762	0.622	1	0.0477085	0.300769	0.584	0.39	1
PP	Rnf10	0.66	0.76	-0.302128	0.00266986	0.0461128	1	0.00133582	-0.272179	0.476	0.697	1	0.0461128	-0.332077	0.675	0.805	1
PP	Chd4	1.09	1.27	-0.364263	0.00290977	0.00182834	1	0.00145594	-0.312213	0.81	0.929	1	0.00182834	-0.416313	0.779	0.976	1
PP	Igbp1	0.59	0.72	-0.29421	0.00351057	0.0165451	1	0.00175683	-0.257273	0.548	0.718	1	0.0165451	-0.331148	0.636	0.805	1
PP	Tsc22d3	0.91	0.64	0.477683	0.0038298	0.0548633	1	0.00191674	0.497407	0.726	0.618	1	0.0548633	0.457958	0.558	0.439	1
PP	Rcn2	0.4	0.52	-0.276242	0.00520891	0.0531838	1	0.00260785	-0.266808	0.333	0.519	1	0.0531838	-0.285676	0.481	0.732	1
PP	Mt1	0.37	0.06	0.406996	0.00721423	0.00975092	1	0.00361365	0.434984	0.143	0.05	1	0.00975092	0.379008	0.338	0.122	1
PP	Hist1h1e	0.97	1.49	-0.317187	0.0265916	0.065257	1	0.0133854	-0.330261	0.881	0.917	1	0.065257	-0.304114	0.182	0.317	1

## Sheet: CASIN vs Aged
cluster	gene	exp_avg1	exp_avg2	avg_log2FC	minimump_p_val	max_pval	max_pval_adj	1st_p_val	1st_avg_log2FC	1st_pct.1	1st_pct.2	1st_p_val_adj	2nd_p_val	2nd_avg_log2FC	2nd_pct.1	2nd_pct.2	2nd_p_val_adj
HSC-1	Nr4a1	1.68	2.08	-0.531266	1.54227e-22	2.48404e-06	0.048481	2.48404e-06	-0.358508	0.853	0.908	0.048481	7.71134e-23	-0.704024	0.81	0.912	1.50502e-18
HSC-1	Gm47283	1.12	0.85	0.3587	2.69502e-20	1.23417e-06	0.0240873	1.23417e-06	0.273436	0.834	0.743	0.0240873	1.34751e-20	0.443964	0.776	0.645	2.62993e-16
HSC-1	Clec2d	0.98	0.7	0.392785	8.17353e-13	9.83481e-09	0.000191946	4.08677e-13	0.450184	0.791	0.637	7.97614e-09	9.83481e-09	0.335387	0.519	0.382	0.000191946
HSC-1	Fam110a	0.81	1.04	-0.289668	1.42083e-11	9.69644e-06	0.189245	9.69644e-06	-0.267956	0.459	0.568	0.189245	7.10417e-12	-0.31138	0.691	0.815	1.38652e-07
HSC-1	Cited2	1.3	0.99	0.397373	6.58132e-10	4.69476e-06	0.0916277	4.69476e-06	0.334914	0.928	0.901	0.0916277	3.29066e-10	0.459832	0.538	0.411	6.42239e-06
HSC-2	Nr4a1	1.51	1.94	-0.451735	9.64399e-08	0.00475814	1	4.82199e-08	-0.465841	0.794	0.897	0.000941109	0.00475814	-0.43763	0.961	0.938	1
HSC-2	Csrnp1	0.62	0.95	-0.504539	3.33258e-06	0.00332256	1	1.66629e-06	-0.345478	0.502	0.667	0.032521	0.00332256	-0.6636	0.49	0.716	1
HSC-2	Gm47283	1.27	1.08	0.281902	4.04382e-06	0.140696	1	2.02191e-06	0.298947	0.822	0.754	0.0394616	0.140696	0.264857	0.863	0.815	1
HSC-2	Stat1	0.42	0.21	0.31983	1.16739e-05	0.399697	1	5.83697e-06	0.302935	0.358	0.198	0.11392	0.399697	0.336724	0.235	0.185	1
HSC-2	Mef2c	1.45	1.66	-0.296731	1.52405e-05	0.0960051	1	7.62027e-06	-0.284431	0.903	0.929	0.148725	0.0960051	-0.309031	0.922	0.889	1
HSC-2	Sgk1	0.43	0.68	-0.383035	1.80805e-05	0.00232272	1	9.0403e-06	-0.402107	0.293	0.464	0.17644	0.00232272	-0.363963	0.137	0.407	1
HSC-2	Nfkbid	0.4	0.64	-0.384175	0.000119031	0.00870033	1	5.95171e-05	-0.289588	0.336	0.496	1	0.00870033	-0.478763	0.235	0.469	1
HSC-2	Tiparp	0.57	0.89	-0.327115	0.000192702	0.261652	1	9.63554e-05	-0.332572	0.414	0.532	1	0.261652	-0.321658	0.627	0.704	1
HSC-2	Nceh1	0.77	0.57	0.330792	0.000596678	0.00375006	1	0.000298384	0.269005	0.623	0.504	1	0.00375006	0.392579	0.686	0.395	1
HSC-2	Shisa5	1.16	0.97	0.272825	0.000817133	0.291169	1	0.00040865	0.292279	0.816	0.73	1	0.291169	0.253372	0.804	0.802	1
HSC-2	Egr3	0.5	0.68	-0.307706	0.00249465	0.0790756	1	0.00124811	-0.289033	0.377	0.484	1	0.0790756	-0.326378	0.157	0.296	1
HSC-2	Apobec3	0.88	0.67	0.264524	0.00264466	0.389064	1	0.0013232	0.254975	0.729	0.599	1	0.389064	0.274073	0.451	0.395	1
HSC-2	Dnajb1	1.16	1.37	-0.443942	0.00300033	0.0452509	1	0.0452509	-0.264414	0.757	0.837	1	0.00150129	-0.623471	0.549	0.778	1
HSC-3	Nr4a1	1.4	1.92	-0.631385	5.52497e-08	0.00983438	1	0.00983438	-0.397967	0.739	0.859	1	2.76249e-08	-0.864804	0.741	0.856	0.000539154
HSC-3	Hspa5	2.11	2.7	-0.477388	6.67802e-07	5.08646e-05	0.992724	5.08646e-05	-0.402463	0.796	0.944	0.992724	3.33901e-07	-0.552313	0.994	1	0.00651675
HSC-3	Clec2d	0.99	0.58	0.43969	4.45163e-06	0.0460928	1	0.0460928	0.328497	0.777	0.648	1	2.22582e-06	0.550882	0.494	0.263	0.0434413
HSC-3	Nr4a2	1.09	1.54	-0.536573	7.24179e-05	0.000561782	1	0.000561782	-0.472972	0.599	0.803	1	3.62096e-05	-0.600174	0.699	0.83	0.706703
HSC-3	Gm47283	1.19	0.97	0.325511	0.00198201	0.0101335	1	0.0101335	0.355214	0.783	0.718	1	0.000991496	0.295808	0.801	0.696	1
HSC-3	Gimap1	0.98	0.6	0.314958	0.00205475	0.00868224	1	0.00868224	0.322798	0.873	0.775	1	0.0010279	0.307119	0.482	0.33	1
HSC-3	Edem2	0.38	0.56	-0.270858	0.0060326	0.0161474	1	0.00302086	-0.271277	0.376	0.592	1	0.0161474	-0.270439	0.355	0.464	1
HSC-3	Isca1	0.45	0.63	-0.275308	0.048071	0.155162	1	0.155162	-0.28508	0.484	0.479	1	0.0243315	-0.265536	0.386	0.495	1
MPP1	Gm42418	3.63	4.92	-1.02457	5.14876e-27	0.693616	1	0.693616	-0.358507	0.988	1	1	2.57438e-27	-1.69063	1	1	5.02442e-23
MPP1	Fosb	1.48	1.66	-0.719516	1.52751e-09	0.811997	1	0.811997	-0.307597	0.84	0.725	1	7.63756e-10	-1.13144	0.33	0.667	1.49062e-05
MPP1	Nr4a1	1.64	2.38	-0.907755	2.04236e-08	0.0658856	1	0.0658856	-0.756198	0.741	0.8	1	1.02118e-08	-1.05931	0.708	0.896	0.000199304
MPP1	Jun	1.88	1.86	-0.617838	1.8416e-07	0.317286	1	0.317286	-0.331898	0.975	0.95	1	9.208e-08	-0.903778	0.302	0.632	0.00179713
MPP1	Junb	1.99	2.21	-0.670434	4.03959e-06	0.00118423	1	0.00118423	-0.518435	0.963	0.95	1	2.0198e-06	-0.822433	0.726	0.854	0.0394204
MPP1	Csrnp1	0.49	0.81	-0.510514	2.20387e-05	0.264847	1	0.264847	-0.297438	0.506	0.575	1	1.10194e-05	-0.723591	0.198	0.438	0.215066
MPP1	Zc3h12a	0.23	0.57	-0.482586	2.41456e-05	0.164308	1	0.164308	-0.474122	0.247	0.325	1	1.20729e-05	-0.491051	0.104	0.347	0.235626
MPP1	Klf11	0.08	0.32	-0.329404	4.66441e-05	0.0615347	1	0.0615347	-0.263405	0.123	0.25	1	2.33223e-05	-0.395403	0.038	0.229	0.455182
MPP1	Btg2	1.03	1.43	-0.777126	9.87914e-05	0.0212432	1	0.0212432	-0.756679	0.728	0.85	1	4.93969e-05	-0.797573	0.406	0.625	0.96408
MPP1	Rplp2	3.43	3.17	0.261513	0.000189112	0.00201325	1	0.00201325	0.262131	1	1	1	9.45603e-05	0.260896	1	0.979	1
MPP1	Hsp90aa1	2.1	2.44	-0.389758	0.000290545	0.00872164	1	0.00872164	-0.34696	0.938	1	1	0.000145283	-0.432556	0.953	0.958	1
MPP1	Myl10	1.08	0.98	0.349596	0.000795594	0.0549978	1	0.0549978	0.279279	0.247	0.1	1	0.000397876	0.419912	0.689	0.535	1
MPP1	Rassf1	0.43	0.82	-0.45353	0.000985811	0.315125	1	0.315125	-0.357342	0.346	0.375	1	0.000493027	-0.549717	0.283	0.479	1
MPP1	Ikzf1	0.5	0.82	-0.394847	0.00131451	0.340618	1	0.340618	-0.323575	0.395	0.45	1	0.00065747	-0.46612	0.292	0.528	1
MPP1	Tsc22d2	0.79	1.22	-0.401489	0.00144694	0.936707	1	0.936707	-0.294868	0.383	0.35	1	0.00072373	-0.508109	0.566	0.701	1
MPP1	Xpo1	0.36	0.73	-0.489699	0.00160179	0.141846	1	0.141846	-0.477801	0.259	0.375	1	0.000801218	-0.501596	0.255	0.444	1
MPP1	Vcp	1.22	1.57	-0.438983	0.00164601	0.00765813	1	0.00765813	-0.431568	0.716	0.875	1	0.000823343	-0.446397	0.66	0.819	1
MPP1	Nr4a2	1.36	1.73	-0.534077	0.00209986	0.0601149	1	0.0601149	-0.642186	0.654	0.675	1	0.00105048	-0.425968	0.613	0.736	1
MPP1	Son	1.91	2.17	-0.364376	0.002362	0.0327559	1	0.0327559	-0.405273	1	0.95	1	0.0011817	-0.323479	0.953	0.958	1
MPP1	Tsc22d3	0.99	0.7	0.490424	0.0033774	0.00979699	1	0.00169013	0.726679	0.716	0.425	1	0.00979699	0.254168	0.585	0.41	1
MPP1	Srcap	0.35	0.74	-0.407211	0.00365659	0.0425949	1	0.0425949	-0.333407	0.136	0.275	1	0.00182997	-0.481015	0.283	0.472	1
MPP1	Clec2d	1.06	0.53	0.521738	0.00375646	0.362445	1	0.362445	0.367825	0.704	0.625	1	0.00188	0.675652	0.311	0.16	1
MPP1	Trib1	0.53	0.91	-0.36944	0.00476791	0.985503	1	0.985503	-0.269097	0.259	0.225	1	0.0023868	-0.469783	0.387	0.549	1
MPP1	Gpr146	0.31	0.65	-0.505212	0.00511191	0.00261884	1	0.00255923	-0.657093	0.16	0.375	1	0.00261884	-0.353331	0.245	0.417	1
MPP1	Cdkn1a	1.39	1.84	-0.412373	0.00645325	0.439965	1	0.439965	-0.46181	0.42	0.45	1	0.00323185	-0.362936	0.802	0.882	1
MPP1	Traf1	1	1.48	-0.393808	0.00820124	0.0165498	1	0.0165498	-0.385462	0.074	0.225	1	0.00410906	-0.402154	0.651	0.757	1
MPP1	Sipa1l1	0.48	0.77	-0.314011	0.00824393	0.427469	1	0.427469	-0.277094	0.321	0.35	1	0.00413049	-0.350929	0.349	0.521	1
MPP1	Nup210	0.58	0.9	-0.356322	0.0082913	0.45509	1	0.45509	-0.299986	0.346	0.375	1	0.00415428	-0.412659	0.387	0.542	1
MPP1	Suco	0.57	0.87	-0.378235	0.00831764	0.185893	1	0.185893	-0.370285	0.457	0.525	1	0.00416751	-0.386185	0.415	0.576	1
MPP1	Hmbox1	0.2	0.53	-0.435606	0.00869459	0.024019	1	0.00435679	-0.453169	0.111	0.3	1	0.024019	-0.418043	0.217	0.319	1
MPP1	Lgals3bp	0.61	0.82	-0.367427	0.0095504	0.0829922	1	0.0829922	-0.370283	0.506	0.625	1	0.00478665	-0.36457	0.283	0.472	1
MPP1	Gns	0.52	0.32	0.345618	0.010345	0.0617743	1	0.0617743	0.388011	0.284	0.125	1	0.00518597	0.303224	0.396	0.243	1
MPP1	Bscl2	0.33	0.49	-0.317662	0.0103568	0.137057	1	0.137057	-0.36604	0.321	0.45	1	0.00519189	-0.269283	0.142	0.306	1
MPP1	Snapc5	0.22	0.38	-0.298312	0.0105197	0.166147	1	0.166147	-0.34281	0.321	0.4	1	0.00527377	-0.253813	0.094	0.229	1
MPP1	Mef2c	1.68	1.93	-0.42263	0.012204	0.00752699	1	0.00612073	-0.453471	0.963	0.95	1	0.00752699	-0.391789	0.802	0.84	1
MPP1	Psap	1.15	1.43	-0.384832	0.0122285	0.0403215	1	0.0403215	-0.386949	0.753	0.875	1	0.00613305	-0.382715	0.736	0.75	1
MPP1	Yae1d1	0.55	0.19	0.490356	0.0125235	0.134211	1	0.134211	0.658259	0.284	0.15	1	0.0062815	0.322453	0.264	0.132	1
MPP1	Hook1	0.45	0.29	0.314458	0.014852	0.0679503	1	0.00745376	0.336848	0.259	0.05	1	0.0679503	0.292068	0.311	0.215	1
MPP1	Nsun2	0.4	0.58	-0.308461	0.0153325	0.300894	1	0.00769588	-0.348108	0.42	0.625	1	0.300894	-0.268814	0.264	0.312	1
MPP1	Os9	0.61	0.89	-0.353162	0.0155686	0.183156	1	0.183156	-0.329176	0.444	0.525	1	0.00781482	-0.377148	0.396	0.556	1
MPP1	Dst	1.05	0.82	0.35126	0.0159991	0.443783	1	0.443783	0.328465	0.617	0.525	1	0.00803182	0.374055	0.613	0.493	1
MPP1	Eef1b2	2.78	2.52	0.27362	0.0166919	0.0122722	1	0.0122722	0.279805	1	1	1	0.00838105	0.267436	0.953	0.938	1
MPP1	Ndel1	0.75	1.1	-0.2977	0.0168228	0.677147	1	0.677147	-0.250685	0.284	0.3	1	0.00844707	-0.344715	0.557	0.701	1
MPP1	Fam174a	0.65	0.35	0.354257	0.0188155	0.211428	1	0.211428	0.353231	0.519	0.425	1	0.0094524	0.355283	0.302	0.174	1
MPP1	Rheb	0.94	0.79	0.331653	0.0189407	0.108855	1	0.108855	0.289044	0.506	0.375	1	0.00951564	0.374262	0.66	0.549	1
MPP1	Cr1l	0.72	1.01	-0.360264	0.0190605	0.10028	1	0.10028	-0.430851	0.457	0.55	1	0.00957612	-0.289676	0.528	0.674	1
MPP1	Ckap5	0.28	0.49	-0.299665	0.0206835	0.0590508	1	0.0590508	-0.317854	0.259	0.4	1	0.0103958	-0.281476	0.198	0.333	1
MPP1	Ulk1	0.46	0.76	-0.369539	0.0214449	0.0378356	1	0.0107806	-0.411071	0.235	0.45	1	0.0378356	-0.328007	0.387	0.5	1
MPP1	Nars	0.84	0.69	0.329677	0.0246948	0.0166667	1	0.0124246	0.373346	0.593	0.375	1	0.0166667	0.286008	0.585	0.493	1
MPP1	Rap1a	0.89	0.69	0.342754	0.0248479	0.0536905	1	0.0125021	0.411407	0.704	0.475	1	0.0536905	0.2741	0.528	0.451	1
MPP1	Hspa14	0.48	0.33	0.289072	0.0256382	0.0523847	1	0.0129024	0.312251	0.346	0.125	1	0.0523847	0.265894	0.358	0.257	1
MPP1	Plk2	0.28	0.57	-0.516232	0.0285248	0.126774	1	0.126774	-0.58673	0.296	0.375	1	0.0143656	-0.445735	0.104	0.222	1
MPP1	Zfhx2	0.5	0.31	0.373023	0.0298222	0.0169964	1	0.0150239	0.359102	0.222	0.05	1	0.0169964	0.386944	0.368	0.257	1
MPP1	Zc3hav1	0.46	0.77	-0.403686	0.03713	0.0355161	1	0.0355161	-0.445527	0.309	0.45	1	0.0187406	-0.361846	0.368	0.472	1
MPP1	Asxl1	0.38	0.62	-0.281808	0.0378251	0.486008	1	0.486008	-0.28603	0.247	0.275	1	0.0190948	-0.277587	0.311	0.451	1
MPP1	Stx6	0.39	0.7	-0.334434	0.0383312	0.239063	1	0.239063	-0.271388	0.185	0.275	1	0.0193529	-0.39748	0.33	0.472	1
MPP1	Rasgef1b	0.19	0.43	-0.359781	0.0416769	0.0757833	1	0.0757833	-0.400479	0.111	0.225	1	0.0210602	-0.319083	0.123	0.236	1
MPP2	Nr4a1	1.16	2	-0.825723	2.57397e-30	0.0155137	1	0.0155137	-0.257213	0.812	0.88	1	1.28699e-30	-1.39423	0.787	0.964	2.51181e-26
MPP2	Gm47283	1.6	1.19	0.485457	5.7918e-20	0.0002545	1	0.0002545	0.289649	0.941	0.87	1	2.8959e-20	0.681266	0.961	0.883	5.65193e-16
MPP2	Csrnp1	0.32	0.67	-0.464541	1.09018e-15	0.000583664	1	0.000583664	-0.316577	0.446	0.61	1	5.4509e-16	-0.612504	0.342	0.674	1.06385e-11
MPP2	Klf4	0.26	0.72	-0.453669	2.49435e-10	0.00832651	1	0.00832651	-0.294712	0.163	0.28	1	1.24717e-10	-0.612626	0.374	0.642	2.43411e-06
MPP2	Hspa5	2.2	3.02	-0.596506	5.20011e-09	0.00417519	1	0.00417519	-0.450997	0.926	0.94	1	2.60006e-09	-0.742016	1	0.997	5.07453e-05
MPP2	Fam110a	0.49	0.92	-0.370708	2.52265e-08	0.0180526	1	0.0180526	-0.267205	0.356	0.48	1	1.26132e-08	-0.474212	0.703	0.827	0.000246172
MPP2	Gem	0.16	0.3	-0.29367	4.83615e-07	0.0682897	1	0.0682897	-0.319044	0.272	0.35	1	2.41807e-07	-0.268296	0.058	0.261	0.00471935
MPP2	Ier2	1.51	1.47	-0.351385	5.39248e-06	0.0307846	1	0.0307846	-0.336898	0.96	1	1	2.69624e-06	-0.365873	0.774	0.879	0.0526225
MPP2	Pnrc1	1.52	1.71	-0.264331	1.33963e-05	0.00530597	1	0.00530597	-0.257214	0.965	0.99	1	6.6982e-06	-0.271449	0.955	0.977	0.130729
MPP2	Rgs2	0.68	1.12	-0.458573	0.00103657	0.0266097	1	0.0266097	-0.364409	0.559	0.61	1	0.00051842	-0.552736	0.684	0.723	1
MPP2	Sdf2l1	0.58	0.75	-0.264441	0.0483708	0.0734737	1	0.0734737	-0.260836	0.604	0.65	1	0.0244852	-0.268046	0.619	0.658	1
MPP3	Nr4a1	1.18	1.96	-0.980027	3.28462e-79	1.2487e-05	0.243709	1.2487e-05	-0.453727	0.75	0.797	0.243709	1.64231e-79	-1.50633	0.614	0.906	3.20529e-75
MPP3	Nr4a2	0.81	1.35	-0.711154	7.56849e-36	2.69679e-08	0.000526332	2.69679e-08	-0.590446	0.519	0.646	0.000526332	3.78425e-36	-0.831861	0.579	0.796	7.38571e-32
MPP3	Csrnp1	0.37	0.66	-0.417101	1.02764e-28	2.98092e-05	0.581786	2.98092e-05	-0.276772	0.4	0.516	0.581786	5.13818e-29	-0.55743	0.288	0.559	1.00282e-24
MPP3	Hspa5	2.1	2.77	-0.507737	7.75778e-23	2.15298e-05	0.420197	2.15298e-05	-0.361802	0.824	0.851	0.420197	3.87889e-23	-0.653672	0.991	0.991	7.57043e-19
MPP3	Gm47283	1.48	1.21	0.342376	1.51166e-14	6.06473e-09	0.000118365	6.06473e-09	0.372965	0.905	0.82	0.000118365	7.55829e-15	0.311787	0.879	0.819	1.47515e-10
MPP3	Tiparp	0.41	0.67	-0.350366	3.42483e-13	4.37318e-07	0.00853513	4.37318e-07	-0.377108	0.335	0.472	0.00853513	1.71242e-13	-0.323624	0.402	0.589	3.34213e-09
LMPP	Uba52	1.87	1.88	-0.434046	5.19564e-38	6.51403e-14	1.27134e-09	6.51403e-14	-0.273388	0.997	0.995	1.27134e-09	2.59782e-38	-0.594704	0.907	0.963	5.07016e-34
LMPP	Hspa5	1.98	2.8	-0.384703	2.9395e-16	0.00041847	1	0.00041847	-0.256834	0.859	0.918	1	1.46975e-16	-0.512571	0.997	0.997	2.86851e-12
CC-1	Egr1	1.18	0.94	-0.433234	8.34577e-14	0.0577233	1	0.0577233	-0.33667	0.896	0.98	1	4.17289e-14	-0.529797	0.19	0.616	8.14422e-10
CC-1	Gm42418	2.38	3.42	-0.752754	4.67608e-13	0.533818	1	0.533818	-0.289394	1	1	1	2.33804e-13	-1.21611	1	1	4.56315e-09
CC-1	Mcl1	1.31	1.65	-0.373876	2.36102e-11	0.00141866	1	0.00141866	-0.299433	0.985	1	1	1.18051e-11	-0.44832	1	0.991	2.30401e-07
CC-1	Myl10	1.21	1.11	0.48938	1.05131e-07	0.814708	1	0.814708	0.402411	0.418	0.431	1	5.25655e-08	0.576349	0.942	0.872	0.00102592
CC-1	Dynll1	1.32	1.39	-0.313102	1.4387e-06	0.00109631	1	0.00109631	-0.319653	0.993	1	1	7.1935e-07	-0.30655	0.959	0.967	0.0140396
CC-1	Hspa5	1.93	2.57	-0.522339	8.64179e-05	4.62478e-05	0.902618	4.32099e-05	-0.555212	0.963	0.98	0.843327	4.62478e-05	-0.489465	1	1	0.902618
CC-1	Manf	1.16	1.45	-0.307138	0.000199278	0.0661518	1	0.0661518	-0.265043	0.978	0.961	1	9.96438e-05	-0.349233	0.992	0.995	1
CC-1	Hspd1	1.39	1.54	-0.332956	0.00021918	0.00052258	1	0.00052258	-0.36849	0.978	0.98	1	0.000109596	-0.297423	0.983	0.981	1
CC-1	Hist1h1b	2.13	1.51	0.285418	0.0111217	0.0398282	1	0.0398282	0.315234	0.993	0.98	1	0.00557637	0.255601	0.942	0.863	1
CC-2	Jun	1.63	1.77	-0.540052	1.76356e-05	0.434516	1	0.434516	-0.269974	0.882	0.571	1	8.81782e-06	-0.810129	0.946	0.986	0.172097
CC-2	Ube2s	1.87	2.02	-0.425596	7.03443e-05	0.171126	1	0.171126	-0.310275	1	1	1	3.51728e-05	-0.540916	1	1	0.686467
CC-2	Neurl3	1.37	1.37	0.42995	0.000147195	0.128307	1	0.128307	0.266582	0.618	0.286	1	7.36004e-05	0.593318	1	0.972	1
CC-2	Ing2	0.59	0.89	-0.444568	0.000484094	0.486737	1	0.486737	-0.461896	0.794	0.857	1	0.000242076	-0.42724	0.649	0.944	1
CC-2	Yrdc	0.34	0.67	-0.345598	0.00159844	0.0766208	1	0.0766208	-0.257186	0.441	1	1	0.000799541	-0.434011	0.676	0.847	1
CC-2	Hsp90b1	1.46	1.81	-0.438394	0.00169186	0.306727	1	0.306727	-0.272783	1	1	1	0.000846288	-0.604004	1	1	1
CC-2	Cox17	0.54	0.56	-0.313817	0.00266015	0.0689088	1	0.0689088	-0.313087	0.971	1	1	0.00133096	-0.314547	0.514	0.792	1
CC-2	Cyc1	0.65	0.83	-0.288722	0.00268827	0.0637755	1	0.0637755	-0.256479	0.941	1	1	0.00134504	-0.320966	0.838	0.889	1
CC-2	Phlda1	0.14	0.47	-0.409055	0.00290327	0.0128756	1	0.0128756	-0.429847	0.147	0.571	1	0.00145269	-0.388262	0.405	0.667	1
CC-2	Tmem259	0.23	0.43	-0.296338	0.00360297	0.0298034	1	0.0298034	-0.294578	0.5	0.857	1	0.00180311	-0.298099	0.459	0.722	1
CC-2	Lysmd3	0.24	0.64	-0.401353	0.0106543	0.0287109	1	0.0287109	-0.32646	0.294	0.714	1	0.00534144	-0.476246	0.486	0.736	1
CC-2	Ubxn1	1.18	0.96	0.393976	0.0151715	0.0360644	1	0.0360644	0.443069	1	1	1	0.00761473	0.344883	0.973	0.931	1
CC-2	Xbp1	0.64	1.14	-0.454662	0.0153023	0.0600859	1	0.0600859	-0.468489	0.5	0.714	1	0.00768066	-0.440835	0.892	0.944	1
CC-2	Dync1i2	0.98	0.82	0.299119	0.0153203	0.150465	1	0.150465	0.307161	1	1	1	0.00768969	0.291076	0.946	0.958	1
CC-2	Nktr	1	1.45	-0.373506	0.0158166	0.0293365	1	0.00793983	-0.462029	0.824	1	1	0.0293365	-0.284984	1	1	1
CC-2	Dynll1	1.48	1.41	-0.335337	0.0178025	0.456314	1	0.456314	-0.320579	1	1	1	0.0089412	-0.350095	0.946	0.944	1
CC-2	Bfar	0.55	0.42	0.273657	0.0201229	0.294641	1	0.294641	0.270243	0.647	0.571	1	0.0101126	0.277071	0.892	0.667	1
CC-2	Dtnbp1	0.56	0.66	-0.347717	0.020494	0.114599	1	0.114599	-0.407295	0.853	1	1	0.0103	-0.288139	0.703	0.806	1
CC-2	Nfkbia	1.19	1.71	-0.546809	0.0285318	0.848737	1	0.848737	-0.495092	0.912	0.714	1	0.0143691	-0.598525	1	0.917	1
CC-2	Ktn1	0.88	0.78	0.321035	0.0383134	0.0461112	1	0.0193438	0.384367	0.941	1	1	0.0461112	0.257703	0.919	0.889	1
CC-2	Pimreg	0.58	0.49	-0.264488	0.0474461	0.245556	1	0.245556	-0.269317	0.882	1	1	0.0240113	-0.25966	0.378	0.597	1
CC-2	Fus	1.2	1.53	-0.265564	0.0499934	0.245741	1	0.245741	-0.275561	0.941	1	1	0.0253172	-0.255568	0.973	1	1
MP-1	Pde10a	0.38	0.9	-0.327788	0.00072999	0.114191	1	0.000365062	-0.388258	0.016	0.25	1	0.114191	-0.267317	0.448	0.63	1
MP-1	Nr4a1	1.48	1.95	-0.579663	0.00681085	0.25598	1	0.25598	-0.280014	0.828	0.875	1	0.00341124	-0.879312	0.621	0.87	1
MP-1	Borcs8	0.2	0.34	-0.294736	0.0103013	0.0542567	1	0.00516398	-0.336592	0.234	0.583	1	0.0542567	-0.252881	0.138	0.333	1
MP-1	Rgcc	0.29	0.77	-0.736933	0.0128327	0.406229	1	0.00643708	-1.01605	0.234	0.5	1	0.406229	-0.457821	0.379	0.426	1
MP-1	Coq9	0.09	0.24	-0.28691	0.013436	0.00881936	1	0.00881936	-0.273767	0.109	0.375	1	0.00674073	-0.300054	0	0.222	1
MP-1	Sc5d	0.12	0.38	-0.296805	0.0144251	0.0691233	1	0.00723874	-0.326006	0.078	0.292	1	0.0691233	-0.267604	0.207	0.426	1
MP-1	B230219D22Rik	0.64	0.4	0.386478	0.0155301	0.042922	1	0.042922	0.336688	0.578	0.375	1	0.00779544	0.436267	0.655	0.389	1
MP-1	Npdc1	0.36	0.52	-0.385903	0.0163117	0.456501	1	0.00818937	-0.482412	0.422	0.708	1	0.456501	-0.289394	0.241	0.296	1
MP-1	Rb1cc1	0.93	0.87	0.389726	0.0222261	0.150909	1	0.150909	0.379537	0.609	0.5	1	0.0111755	0.399915	0.897	0.741	1
MP-1	Bst2	1.53	1.88	-0.553818	0.023609	0.0845154	1	0.011875	-0.650872	0.922	1	1	0.0845154	-0.456765	0.862	0.907	1
MP-1	Hadha	0.43	0.66	-0.424577	0.0259236	0.0293742	1	0.0293742	-0.404937	0.438	0.667	1	0.0130469	-0.444217	0.31	0.593	1
MP-1	Lgals8	0.3	0.45	-0.293705	0.0332179	0.251107	1	0.251107	-0.283948	0.359	0.417	1	0.0167492	-0.303461	0.207	0.481	1
MP-1	Bnip2	0.73	0.68	0.298274	0.0372588	0.325767	1	0.325767	0.255126	0.484	0.375	1	0.0188062	0.341422	0.862	0.722	1
MP-1	Gem	0.61	0.62	-0.398641	0.0383672	0.26133	1	0.26133	-0.418814	0.453	0.542	1	0.0193712	-0.378468	0.069	0.296	1
MP-1	Zfp36l2	2.25	1.76	0.395159	0.0413948	0.050448	1	0.0209162	0.395315	0.984	1	1	0.050448	0.395003	0.862	0.852	1
MP-1	Irgm2	0.36	0.14	0.349821	0.0440489	0.106133	1	0.0222725	0.413327	0.312	0.083	1	0.106133	0.286314	0.31	0.185	1
MP-1	Cript	0.81	0.69	0.319804	0.0444628	0.169184	1	0.169184	0.297282	0.672	0.583	1	0.0224841	0.342325	0.897	0.704	1
MP-1	Epb41l4aos	0.83	0.6	0.368527	0.04519	0.102484	1	0.0228562	0.473167	0.703	0.458	1	0.102484	0.263887	0.69	0.574	1
MP-1	Pa2g4	0.74	0.93	-0.330874	0.0457653	0.106473	1	0.106473	-0.266785	0.656	0.75	1	0.0231506	-0.394962	0.586	0.759	1
MP-1	Arid5b	0.51	0.42	0.312129	0.049604	0.226937	1	0.226937	0.27108	0.328	0.208	1	0.0251174	0.353177	0.552	0.296	1
MP-1	Hmgb2	1.31	1.64	-0.284441	0.049675	0.269949	1	0.0251539	-0.275706	0.812	0.917	1	0.269949	-0.293175	0.931	0.981	1
MP-2	Rce1	0.07	0.45	-0.637676	5.68459e-05	0.307615	1	2.84234e-05	-0.987544	0.048	0.778	0.554739	0.307615	-0.287809	0.3	0.484	1
MP-2	Trim35	0.57	0.21	0.561616	0.000104954	0.474381	1	0.474381	0.433382	0.429	0.333	1	5.24785e-05	0.68985	0.9	0.194	1
MP-2	Rxrb	0.11	0.48	-0.570317	0.000604021	0.165563	1	0.000302056	-0.810206	0.143	0.778	1	0.165563	-0.330429	0.3	0.548	1
MP-2	Dnaja3	0.03	0.33	-0.554401	0.000633158	0.294758	1	0.000316629	-0.852155	0.048	0.667	1	0.294758	-0.256647	0.1	0.258	1
MP-2	Ndufs8	0.53	0.91	-0.704919	0.00272744	0.285172	1	0.00136465	-0.904796	0.476	1	1	0.285172	-0.505042	0.6	0.677	1
MP-2	Spout1	0.02	0.35	-0.412114	0.00296459	0.0813031	1	0.00148339	-0.380473	0	0.444	1	0.0813031	-0.443755	0.2	0.452	1
MP-2	Trp53i11	0.6	0.01	0.833017	0.00396529	0.0666938	1	0.0666938	0.838283	0.429	0.111	1	0.00198462	0.827752	0.3	0	1
MP-2	Galnt12	0.3	0.08	0.367658	0.00522296	0.125172	1	0.125172	0.406265	0.238	0	1	0.0026149	0.329051	0.5	0.065	1
MP-2	Uba52	1.77	1.87	-0.591504	0.00556311	0.0373617	1	0.0373617	-0.464177	0.952	1	1	0.00278543	-0.718831	1	0.935	1
MP-2	Tmem109	0.26	0.72	-0.619597	0.00607054	0.2222	1	0.00303989	-0.803127	0.238	0.778	1	0.2222	-0.436068	0.5	0.645	1
MP-2	Exoc5	0.53	0.24	0.621459	0.00616427	0.162941	1	0.162941	0.424588	0.333	0.111	1	0.0030869	0.818331	0.9	0.419	1
MP-2	Sdhaf1	0.61	0.12	0.618131	0.00703796	0.432009	1	0.432009	0.438533	0.333	0.444	1	0.00352519	0.79773	0.5	0.097	1
MP-2	Naa38	0.58	0.82	-0.598776	0.00742545	0.218849	1	0.00371964	-0.819232	0.667	0.889	1	0.218849	-0.378319	0.6	0.645	1
MP-2	Jun	1.41	2.47	-1.51663	0.00810783	0.00649986	1	0.00649986	-1.33989	0.762	1	1	0.00406217	-1.69337	0.8	0.871	1
MP-2	Dync1i2	1.08	0.64	0.631334	0.0103798	0.187944	1	0.00520346	0.950271	0.857	0.667	1	0.187944	0.312397	0.8	0.484	1
MP-2	Kansl1	0.62	0.42	0.487687	0.011517	0.453037	1	0.453037	0.257242	0.476	0.333	1	0.00577516	0.718132	0.9	0.452	1
MP-2	2810474O19Rik	0.95	0.54	0.803909	0.0120869	0.726212	1	0.726212	0.405049	0.381	0.556	1	0.00606184	1.20277	0.8	0.484	1
MP-2	Ankrd12	0.71	0.34	0.577376	0.012772	0.53918	1	0.53918	0.372083	0.476	0.444	1	0.00640654	0.782669	0.8	0.323	1
MP-2	Tceal9	0.6	0.89	-0.559433	0.0135534	0.151379	1	0.00679983	-0.630559	0.571	1	1	0.151379	-0.488308	0.6	0.71	1
MP-2	Clec2i	0.37	0.11	0.481433	0.0138858	0.258578	1	0.258578	0.418373	0.143	0	1	0.00696717	0.544492	0.5	0.097	1
MP-2	Zfp317	0	0.24	-0.423389	0.0140686	0.250285	1	0.00705923	-0.565861	0	0.333	1	0.250285	-0.280916	0	0.129	1
MP-2	Kras	0.76	0.65	0.52499	0.0153017	0.0636583	1	0.00768032	0.688988	0.714	0.333	1	0.0636583	0.360992	0.9	0.677	1
MP-2	AC149090.1	1.04	0.54	0.623673	0.0164461	0.253377	1	0.00825716	0.928347	0.905	0.444	1	0.253377	0.318999	0.7	0.516	1
MP-2	Rara	0.55	0.33	0.514821	0.0169363	0.190332	1	0.190332	0.481462	0.429	0.222	1	0.00850433	0.54818	0.8	0.419	1
MP-2	Sugt1	0.74	0.36	0.565241	0.0181805	0.309744	1	0.309744	0.488971	0.524	0.444	1	0.00913195	0.64151	0.8	0.452	1
MP-2	Tsr3	0.39	0.09	0.367518	0.0186444	0.37352	1	0.37352	0.382871	0.381	0.222	1	0.00936605	0.352166	0.5	0.129	1
MP-2	Hps6	0.33	0.05	0.373839	0.0189813	0.437067	1	0.437067	0.387958	0.238	0.111	1	0.0095361	0.35972	0.4	0.065	1
MP-2	Arpc5l	0.84	1.07	-0.635897	0.0193605	0.0433006	1	0.00972756	-0.675512	0.81	0.889	1	0.0433006	-0.596282	0.5	0.742	1
MP-2	Trmt10c	0.19	0.42	-0.354456	0.020716	1	1	0.0104122	-0.43119	0.19	0.667	1	1	-0.277722	0.5	0.387	1
MP-2	Lfng	0.39	0.06	0.477265	0.0218704	0.328755	1	0.328755	0.451987	0.286	0.111	1	0.0109957	0.502544	0.4	0.065	1
MP-2	Pik3ca	0.36	0.09	0.41618	0.0236931	0.0584632	1	0.0584632	0.537894	0.333	0	1	0.0119175	0.294465	0.5	0.129	1
MP-2	Ppp3ca	0.75	0.47	0.50512	0.0244089	0.166246	1	0.166246	0.402389	0.619	0.333	1	0.0122798	0.607851	0.9	0.516	1
MP-2	Lrba	0.25	0	0.368591	0.0260855	0.258578	1	0.258578	0.360336	0.143	0	1	0.0131289	0.376846	0.2	0	1
MP-2	Dbn1	0.2	0	0.286955	0.0260855	0.258578	1	0.258578	0.293619	0.143	0	1	0.0131289	0.280291	0.2	0	1
MP-2	Mfsd6	0.41	0.16	0.477277	0.0265873	0.180218	1	0.180218	0.528837	0.19	0	1	0.0133832	0.425717	0.6	0.194	1
MP-2	Fyb	0.91	0.51	0.663305	0.0277007	0.438983	1	0.438983	0.696026	0.524	0.444	1	0.0139476	0.630584	0.8	0.323	1
MP-2	Rps27rt	0.66	0.22	0.488095	0.0317758	0.887377	1	0.887377	0.413659	0.571	0.556	1	0.0160161	0.562531	0.6	0.226	1
MP-2	Kdm1a	0.82	0.52	0.686786	0.0330136	0.160702	1	0.160702	0.667212	0.571	0.333	1	0.0166453	0.70636	0.8	0.548	1
MP-2	Galns	0.02	0.26	-0.32759	0.0351065	0.30124	1	0.30124	-0.267966	0.095	0.222	1	0.0177101	-0.387213	0	0.419	1
MP-2	Ahctf1	0.56	0.34	0.517152	0.0361829	0.902837	1	0.902837	0.31768	0.238	0.222	1	0.0182581	0.716623	0.8	0.355	1
MP-2	Tbpl1	0.46	0.24	0.424218	0.0365805	0.271102	1	0.271102	0.323636	0.476	0.333	1	0.0184606	0.5248	0.7	0.258	1
MP-2	Ccdc174	0.53	0.32	0.515098	0.0370792	0.662826	1	0.662826	0.256336	0.286	0.222	1	0.0187147	0.77386	0.8	0.452	1
MP-2	Top2b	0.69	0.44	0.506905	0.0390288	0.726212	1	0.726212	0.281756	0.429	0.444	1	0.0197086	0.732053	0.8	0.548	1
MP-2	Ttc3	0.63	0.42	0.484893	0.0409949	0.0870087	1	0.0207119	0.653348	0.714	0.222	1	0.0870087	0.316439	0.8	0.452	1
MP-2	Csnk2a1	0.29	0.52	-0.449839	0.0424222	0.561622	1	0.561622	-0.327299	0.476	0.556	1	0.021441	-0.572379	0.2	0.581	1
MP-2	Myd88	0.39	0.12	0.398972	0.0441741	0.146864	1	0.146864	0.298335	0.524	0.222	1	0.0223365	0.499609	0.6	0.194	1
MP-2	Dpm1	0.99	0.63	0.455267	0.0442	0.306661	1	0.306661	0.445537	0.857	0.667	1	0.0223498	0.464998	0.9	0.452	1
MP-2	Cbl	0.85	0.54	0.68468	0.0442746	0.140694	1	0.140694	0.756218	0.667	0.444	1	0.0223879	0.613141	1	0.645	1
MP-2	Hexb	0.34	0.75	-0.634235	0.0454792	0.0919512	1	0.0230042	-0.710662	0.381	0.778	1	0.0919512	-0.557808	0.4	0.645	1
MP-2	Ccdc124	0.28	0.56	-0.563443	0.0454792	0.155833	1	0.0230042	-0.635491	0.381	0.778	1	0.155833	-0.491394	0.4	0.516	1
MP-2	Bms1	0.63	0.17	0.566687	0.0469601	0.184722	1	0.184722	0.800844	0.524	0.333	1	0.0237624	0.332529	0.7	0.29	1
MP-2	Pfkp	0.64	0.55	0.467609	0.0499636	0.268886	1	0.268886	0.422428	0.381	0.222	1	0.0253019	0.512789	0.9	0.613	1
MP-3	Mybbp1a	0.71	0.43	0.738411	0.00627953	0.199555	1	0.199555	0.390041	0.476	0.25	1	0.00314471	1.08678	1	0.789	1
MP-3	Peak1	0.26	0.04	0.347379	0.0144	0.288553	1	0.288553	0.345644	0.143	0	1	0.00722609	0.349115	0.714	0.158	1
MP-3	Tiprl	0.68	0.36	0.803098	0.0155231	0.329669	1	0.329669	0.535328	0.286	0.125	1	0.00779188	1.07087	1	0.842	1
MP-3	Nudt1	0.44	0.09	0.429233	0.0167169	0.598576	1	0.598576	0.57359	0.286	0.25	1	0.00839367	0.284876	0.857	0.263	1
MP-3	1110008L16Rik	0.34	0.04	0.36727	0.0173829	0.967547	1	0.967547	0.46837	0.143	0.125	1	0.00872953	0.26617	0.571	0.105	1
MP-3	Pim1	0.98	0.69	0.920553	0.0217198	0.127327	1	0.127327	0.634835	0.429	0.125	1	0.0109195	1.20627	1	0.842	1
MP-3	Med21	0.73	1.38	-1.15632	0.0224424	0.201909	1	0.0112849	-1.588	0.524	0.875	1	0.201909	-0.724653	0.714	0.842	1
MP-3	Rab11fip2	0.39	0.05	0.521069	0.0283037	0.288553	1	0.288553	0.558102	0.143	0	1	0.0142534	0.484037	0.714	0.211	1
MP-3	Ccdc12	1.33	0.62	1.36881	0.0321722	0.0563953	1	0.0162176	1.42872	0.714	0.25	1	0.0563953	1.3089	1	0.895	1
MP-3	Anp32e	1.01	1.39	-0.832564	0.0323169	0.401109	1	0.0162912	-1.20943	0.619	0.875	1	0.401109	-0.4557	0.857	0.842	1
MP-3	Polr2m	0.35	0.94	-0.782794	0.0344879	0.978225	1	0.978225	-0.667325	0.429	0.375	1	0.0173953	-0.898264	0.571	0.895	1
MP-3	Hnrnpa0	1.7	1.39	0.499816	0.035212	0.862366	1	0.862366	0.313258	0.714	0.625	1	0.0177638	0.686374	1	0.895	1
MP-3	Cox5a	2.26	2.4	-0.690309	0.0352502	0.124283	1	0.124283	-0.651374	0.952	1	1	0.0177832	-0.729244	0.857	1	1
MP-3	Ino80d	0.39	0.28	0.35534	0.0371299	0.922347	1	0.922347	0.288902	0.238	0.25	1	0.0187405	0.421779	0.857	0.526	1
MP-3	Phf6	0.55	0.56	-0.41876	0.0374323	0.551807	1	0.551807	-0.477491	0.286	0.375	1	0.0188946	-0.360028	0.143	0.632	1
MP-3	Sgms1	0.56	0.06	0.904148	0.0414118	0.207227	1	0.207227	0.564664	0.19	0	1	0.0209248	1.24363	0.571	0.105	1
MP-3	Gmeb2	0.23	0.04	0.269186	0.0431091	0.902856	1	0.902856	0.284427	0.143	0.125	1	0.021792	0.253944	0.571	0.158	1
MP-3	Nfe2l1	0.49	0.1	0.799198	0.0440334	0.148412	1	0.148412	0.304308	0.238	0	1	0.0222646	1.29409	0.714	0.421	1
MP-3	1810058I24Rik	1.08	0.47	0.828783	0.0451945	0.295185	1	0.0228585	1.31868	0.667	0.25	1	0.295185	0.338889	0.714	0.789	1
MP-3	Taf15	0.68	0.34	0.680056	0.0455563	0.130517	1	0.0230437	0.956092	0.476	0	1	0.130517	0.40402	0.714	0.789	1
MP-3	Arid4b	0.51	0.37	0.472048	0.0455563	0.220295	1	0.0230437	0.634657	0.476	0	1	0.220295	0.30944	0.857	0.684	1
MP-3	Khk	0.87	0.43	0.913826	0.0455563	0.641752	1	0.0230437	1.16634	0.476	0	1	0.641752	0.661314	0.714	0.789	1
MP-3	Atp5h	2.02	2.24	-0.56502	0.0458664	0.435078	1	0.0232024	-0.714484	0.857	1	1	0.435078	-0.415556	0.857	0.947	1
MP-3	Rab31	0.43	0.1	0.491926	0.0465152	0.329669	1	0.329669	0.59997	0.286	0.125	1	0.0235346	0.383883	0.714	0.368	1
MP-3	Cct7	1.55	1.25	0.443295	0.0477473	0.50124	1	0.50124	0.279711	0.714	0.5	1	0.0241656	0.606879	1	0.947	1
MP-3	Csrnp1	0.05	0.48	-0.598184	0.0498489	0.0731984	1	0.0252431	-0.728343	0.048	0.375	1	0.0731984	-0.468025	0.143	0.632	1
PP	Nr4a1	1.28	1.96	-0.666817	3.40627e-06	0.346659	1	0.346659	-0.267891	0.81	0.825	1	1.70313e-06	-1.06574	0.74	0.873	0.0332401
PP	Nr4a2	0.7	1.27	-0.677671	0.000256967	0.0108201	1	0.0108201	-0.547978	0.44	0.65	1	0.000128492	-0.807364	0.494	0.735	1
PP	Arf4	1.04	1.29	-0.335053	0.000918915	0.087492	1	0.087492	-0.302884	0.881	0.925	1	0.000459563	-0.367222	0.805	0.912	1
PP	Pik3ip1	0.73	0.52	0.361781	0.00108436	0.0131572	1	0.0131572	0.294759	0.619	0.35	1	0.000542328	0.428803	0.675	0.461	1
PP	Hspa5	1.96	2.67	-0.610302	0.00119128	0.00261606	1	0.00261606	-0.560993	0.75	0.925	1	0.000595817	-0.659611	1	0.99	1
PP	Ralbp1	0.87	0.64	0.349619	0.00129236	0.215469	1	0.215469	0.253788	0.69	0.55	1	0.000646389	0.44545	0.74	0.598	1
PP	Cuta	0.69	0.82	-0.329445	0.00655481	0.0288569	1	0.0288569	-0.291092	0.738	0.85	1	0.00328279	-0.367797	0.442	0.637	1
PP	Macf1	0.71	0.5	0.342125	0.00923944	0.084943	1	0.084943	0.282984	0.548	0.425	1	0.00463044	0.401267	0.675	0.5	1
PP	Fam110a	0.55	0.97	-0.436466	0.0103417	0.00583697	1	0.0051843	-0.423223	0.321	0.55	1	0.00583697	-0.44971	0.597	0.735	1
PP	Pou2f2	0.96	0.87	0.383223	0.0135694	0.0106875	1	0.0106875	0.384979	0.452	0.225	1	0.00680788	0.381468	0.818	0.588	1
PP	Rps27rt	0.54	0.32	0.295852	0.0186877	0.129214	1	0.129214	0.259053	0.488	0.4	1	0.00938792	0.332651	0.468	0.333	1
PP	Rasgrp2	0.9	0.66	0.342985	0.0339874	0.102856	1	0.102856	0.369695	0.702	0.625	1	0.0171406	0.316275	0.649	0.529	1
PP	Fam212a	0.53	0.29	0.306949	0.0341505	0.332719	1	0.332719	0.262926	0.488	0.425	1	0.0172236	0.350972	0.377	0.225	1
PP	Nipa2	0.51	0.38	0.271886	0.0369278	0.0399642	1	0.0399642	0.280329	0.393	0.225	1	0.0186376	0.263443	0.545	0.392	1
PP	Lrrfip2	0.56	0.41	0.262266	0.0377863	0.140166	1	0.140166	0.264877	0.452	0.35	1	0.0190751	0.259655	0.61	0.422	1
PP	Mcm6	0.41	0.61	-0.31545	0.0482355	0.0498848	1	0.0244158	-0.314557	0.393	0.625	1	0.0498848	-0.316343	0.39	0.49	1
