# Supplementary material for: Transplanting rejuvenated blood stem cells extends lifespan of aged immunocompromised mice
Source: NPJ Regen Med. 2022 Dec 29;7:78. doi: 10.1038/s41536-022-00275-y (PMC9800381; doi:10.1038/s41536-022-00275-y)
Supplement: Supplementary file 7 — Supplementary Dataset 5 [file 41536_2022_275_MOESM7_ESM.xlsx]

## Sheet: Tables description
Supplementary Dataset 5
GSEA of the differentially expressed genes in every cluster between Aged and Young and between CASIN and Aged.
The analysis was performed for every cluster independently with the function «gseGO» of the R package clusterProfiler.
GSEA was applied to the list of DE genes between Aged and Young and between CASIN and Aged (Supplementary Dataset 4) ordered by log2FC.
The gene sets for the Gene Ontology (GO) terms for Biological Processes (BP) were used with the following thresholds:
- Minimum gene set size = 10
- Maximum gene set size = 500
- p-value = 0.05
- p-value adjustment method = Benjamini-Hochberg (BH)
Tables are ordered by absolute Normalized Enrichment Score (NES).

## Sheet: Aged vs Young - HSC-1
ID	Description	setSize	enrichmentScore	NES	pvalue	p.adjust	qvalues	rank	leading_edge	core_enrichment
GO:0006910	phagocytosis, recognition	70	0.778192	2.08692	5.43436e-07	0.000321171	0.00028333	960	tags=7%, list=5%, signal=7%	Igkc/Ighm/Jmjd6/Pear1/Ighg2b
GO:0042551	neuron maturation	47	0.828707	2.06162	3.56095e-06	0.00161886	0.00142813	1221	tags=28%, list=7%, signal=26%	Nr4a2/Pmp22/Bcl2/Scarf1/Cdkn1c/Rac1/Abl2/App/B4galt5/Pdgfb/Bcl11a/Anks1/Ntn4
GO:0035914	skeletal muscle cell differentiation	64	0.728641	1.93003	3.50538e-05	0.00545179	0.00480946	853	tags=20%, list=5%, signal=19%	Nupr1/Nr4a1/Btg2/Egr1/Atf3/Maff/Fos/Mef2c/Cyp26b1/Mef2d/Egr2/Selenon/Notch1
GO:0072006	nephron development	127	0.664299	1.92549	9.27689e-06	0.00291574	0.0025722	2060	tags=28%, list=11%, signal=25%	Pbx1/Egr1/Hes1/Tacstd2/Itga3/Itgb3/Wwtr1/Bcl2/Bmp4/Mef2c/Angpt1/Myo1e/Gpr4/Ampd2/Jag1/Tgfb1/Aqp1/Basp1/Ctnnd1/Notch1/Pdgfb/Ahi1/Agtr1a/Pdgfd/Gata3/Lama5/Ilk/Ahr/Aqp11/Hs2st1/Lgr4/Dll1/Tek/Nid1/Hey1/Hoxb7
GO:0010632	regulation of epithelial cell migration	208	0.620974	1.92158	4.14666e-07	0.000306335	0.000270242	1399	tags=26%, list=8%, signal=24%	Apoe/Ptgs2/Hbegf/Rab11a/Jun/Prcp/Klf4/Gata2/Tacstd2/Arf6/Rock2/Glul/Itga3/Prkca/Efna1/Nfe2l2/Plk2/Itgb3/Rgcc/Sash1/Bmp4/Cd63/Rhoj/Spred1/Mef2c/Angpt1/Epha2/Adipor1/Calr/Emc10/Zc3h12a/Jup/Prkce/Tgfbr3/Tgfb1/Ets1/Rtn4/Sp1/Aqp1/Mapre2/Notch1/Pdgfb/Bmpr2/Grn/Emp2/Map2k3/Hdac7/Tac1/Pdcd6/Gata3/Card10/Dock5/Hspb1/Fgfr1
GO:0010631	epithelial cell migration	261	0.596211	1.89264	4.74347e-08	8.63556e-05	7.61812e-05	1417	tags=23%, list=8%, signal=22%	Nr4a1/Apoe/Ptgs2/Hbegf/Egr3/Rab11a/Jun/Prcp/Klf4/Gata2/Tacstd2/Arf6/Rock2/Glul/Itga3/Prkca/Efna1/Nfe2l2/Plk2/Itgb3/Rgcc/Sash1/Bmp4/Cd63/Rhoj/Spred1/Mef2c/Angpt1/Epha2/Adipor1/Calr/Emc10/Zc3h12a/Jup/Prkce/Tgfbr3/Tgfb1/Kit/Ets1/Myh9/Rtn4/Sp1/Aqp1/Mapre2/Notch1/Pdgfb/Bmpr2/Grn/Emp2/Pkn3/Map2k3/Hdac7/Tac1/Pdcd6/Gata3/Card10/Dock5/Rab13/Hspb1/Fgfr1/Lgals8
GO:0150076	neuroinflammatory response	60	0.71409	1.88954	0.000361065	0.022462	0.0198155	914	tags=15%, list=5%, signal=14%	Nupr1/Clu/Ptgs2/Jun/Ctsc/App/Sphk1/Grn/Jak2
GO:0090130	tissue migration	265	0.595875	1.8887	2.59003e-08	7.65355e-05	6.75181e-05	1417	tags=23%, list=8%, signal=22%	Nr4a1/Apoe/Ptgs2/Hbegf/Egr3/Rab11a/Jun/Prcp/Klf4/Gata2/Tacstd2/Arf6/Rock2/Glul/Itga3/Prkca/Efna1/Nfe2l2/Plk2/Itgb3/Rgcc/Sash1/Bmp4/Cd63/Rhoj/Spred1/Mef2c/Angpt1/Epha2/Adipor1/Calr/Emc10/Zc3h12a/Jup/Prkce/Tgfbr3/Tgfb1/Kit/Ets1/Myh9/Rtn4/Sp1/Aqp1/Mapre2/Notch1/Pdgfb/Bmpr2/Grn/Emp2/Pkn3/Map2k3/Hdac7/Tac1/Pdcd6/Gata3/Card10/Dock5/Rab13/Hspb1/Fgfr1/Lgals8
GO:0002040	sprouting angiogenesis	109	0.663392	1.88733	3.11861e-05	0.00498135	0.00439445	1264	tags=26%, list=7%, signal=24%	Nr4a1/Ramp2/Ptgs2/Egr3/Klf4/Gata2/Glul/Plk2/Bmp4/Rhoj/Spred1/S100a1/Klf2/Cdc42/Angpt1/Epha2/Itga5/Jmjd6/Rtn4/Smad1/E2f7/Notch1/Ppp1r16b/Pkm/Hdac7/Agtr1a/Il10/Card10
GO:0071248	cellular response to metal ion	135	0.640886	1.87923	1.29746e-05	0.00306719	0.00270581	847	tags=15%, list=5%, signal=14%	Mt1/Junb/Jund/Mt2/Jun/Fosb/Anxa5/Cpne8/Fos/Id2/Mef2c/Prnp/Cpne2/Fus/Tfr2/Iqgap1/Gsk3a/Aqp1/Itpkb/Asph
GO:0045216	cell-cell junction organization	152	0.624252	1.86643	1.67347e-05	0.00341763	0.00301496	1598	tags=24%, list=9%, signal=22%	Ramp2/Prtn3/Cldn5/Arf6/Cd9/Gja1/Rock2/Prkca/Lsr/Perp/Pmp22/Vcl/Heg1/Cdc42/Smad7/Epha2/Rac1/Wdr1/Actn4/Jup/Smad3/Tgfb1/Crb3/Dsg2/Mapre2/Ctnnd1/Prkch/Afdn/Hdac7/Ocln/Myo1c/Rab13/Abi2/Grhl1/Tgfbr1/Hipk1/Nedd4l
GO:0035924	cellular response to vascular endothelial growth factor stimulus	52	0.728788	1.86359	0.000659572	0.0312672	0.0275833	1345	tags=27%, list=8%, signal=25%	Nr4a1/Ramp2/Egr3/Spry2/Rela/Cd63/Mapkapk2/Sphk1/Notch1/Pdgfb/Xdh/Map2k3/Myo1c/Hspb1
GO:0043620	regulation of DNA-templated transcription in response to stress	52	0.727023	1.85908	0.0006719	0.0312672	0.0275833	853	tags=25%, list=5%, signal=24%	Egr1/Dnajb1/Atf3/Cebpb/Jun/Ppp1r15a/Atf4/Nfe2l2/Rela/Klf2/Jmy/Bach1/Notch1
GO:0001649	osteoblast differentiation	167	0.610838	1.84736	9.30089e-06	0.00291574	0.0025722	2113	tags=33%, list=12%, signal=29%	Junb/Jund/Cebpb/H3f3b/Id1/Id3/Rorb/Lmna/Dlk1/Gja1/Wwtr1/Bmpr1a/Sfrp1/Bmp4/Cebpd/Clic1/Id2/Ptger4/Mef2c/Epha2/Mef2d/Fhl2/Smad3/Jag1/Tgfbr3/Trpm4/Smad1/Rest/Wnt10b/Sfrp2/Notch1/Bmpr2/Noct/Hdac7/Cdk6/Atp6ap1/Fgfr1/Ski/Ilk/Ahr/Twsg1/Pdlim7/Wwox/Ptk2/Nfatc1/Fam20c/Lgr4/Twist1/Lox/Il6st/Sema4d/Sh3pxd2b/Hey1/Gsk3b/Rassf2
GO:0051592	response to calcium ion	111	0.638064	1.8152	5.92825e-05	0.00778577	0.00686845	1261	tags=19%, list=7%, signal=18%	Junb/Jund/Jun/Fosb/Anxa7/Anxa5/Cpne8/Trpc1/Fos/Homer1/Mef2c/Cpne2/Fus/Stim1/Iqgap1/Itpkb/Asph/Htt/Slc25a24/Pdcd6/Pla2g4a
GO:0060037	pharyngeal system development	24	0.819391	1.81272	0.000971643	0.0392099	0.0345902	1695	tags=38%, list=9%, signal=34%	Hes1/Bmpr1a/Bmp4/Ece1/Bmpr2/Smarca4/Gata3/Tgfbr1/Isl1
GO:1904036	negative regulation of epithelial cell apoptotic process	43	0.740503	1.81166	0.00070039	0.0315977	0.0278749	477	tags=14%, list=3%, signal=14%	Nupr1/Ramp2/Gata2/Nfe2l2/Angpt1/Abl2
GO:0003161	cardiac conduction system development	12	0.943008	1.79952	0.000335639	0.0222879	0.019662	853	tags=50%, list=5%, signal=48%	Bmpr1a/Id2/Cdc42/Dsg2/Maml1/Notch1
GO:0050795	regulation of behavior	67	0.669671	1.79726	0.00124795	0.0472781	0.0417078	1050	tags=15%, list=6%, signal=14%	Apoe/Gja1/Stat3/Nr4a3/Ptger4/Mef2c/Cfap20/Ptger3/Arrdc3/Ahi1
GO:0043114	regulation of vascular permeability	36	0.764365	1.79418	0.00109836	0.0432752	0.0381766	598	tags=14%, list=3%, signal=13%	Ramp2/Apoe/Angpt1/Bcr/Tgfb1
GO:0034329	cell junction assembly	339	0.551607	1.7915	3.08847e-07	0.000260755	0.000230033	1776	tags=21%, list=10%, signal=19%	Ramp2/Vmp1/Cldn5/Col16a1/Sdcbp/Arf6/Cd9/Gja1/Rock2/Plec/Prkca/Lsr/Itgb3/Dnm3/Pmp22/Bcl2/Vcl/Tpbg/Mef2c/Dst/Heg1/Smad7/Epha2/Rac1/Wdr1/Plxnb2/Actn4/Bcr/Clstn1/Arhgap6/Rap1b/Jup/Smad3/Iqgap1/Dusp3/Itga5/Sdc4/App/Ctnnd1/Pdgfb/Myo6/Rcc2/Il1rapl2/Ptprk/Rapgef2/Clstn3/Prkch/Afdn/Hdac7/Cttn/Ocln/Efnb1/Myo1c/Adgre5/Rab13/Cadm1/Abi2/Tsc1/Limch1/Shank3/Pdlim5/Coro1c/Hipk1/Stau2/Nedd4l/Ptk2b/Pclo/Ptk2/Necti…
GO:0035094	response to nicotine	28	0.787954	1.79104	0.00118715	0.0461584	0.04072	1374	tags=21%, list=8%, signal=20%	Nfkb1/Rela/Bcl2/B2m/Bad/Chrnb1
GO:0014074	response to purine-containing compound	94	0.642118	1.79011	0.000342283	0.0222936	0.0196669	1583	tags=27%, list=9%, signal=24%	Junb/Jund/Jun/Per1/Crem/Pik3r1/Rap1b/Itpr1/Pygm/Trpm4/Aqp1/Selenon/Gnal/Wnt10b/Asph/Rapgef2/Plcg2/Panx1/Inpp5k/Ezr/Tmem38b/Ahr/Rapgef3/Zfp36l1/Akap7
GO:1901385	regulation of voltage-gated calcium channel activity	31	0.777873	1.78847	0.000665703	0.0312672	0.0275833	1289	tags=29%, list=7%, signal=27%	Ehd3/Gem/Ahnak/S100a1/Pde4b/Cacnb2/Cbarp/Rrad/Dmd
GO:0022600	digestive system process	77	0.656034	1.78828	0.00115876	0.0453529	0.0400094	1620	tags=22%, list=9%, signal=20%	Muc13/Epb41/Trpc1/Chrm3/Kcnn4/Vamp8/Nr1h2/Ptger3/Aqp1/Tjp2/Vdr/Abcb1a/Tac1/Ezr/Ireb2/Tff2/F11r
GO:0030278	regulation of ossification	198	0.581562	1.78254	1.03605e-05	0.00291574	0.0025722	2123	tags=31%, list=12%, signal=27%	Jund/Pbx1/Cebpb/Id1/Id3/Rorb/Lmna/Dlk1/Gja1/Srgn/Bmpr1a/Bcl2/Tob2/Sfrp1/Bmp4/Cebpd/Clic1/Id2/Ptger4/Mef2c/Dhrs3/Ltbp3/Smad3/Jag1/Egr2/Tgfb1/Trpm4/Smad1/Rest/Wnt10b/Sfrp2/Nfe2/Notch1/Ano6/Bmpr2/Noct/Bcor/Hdac7/Tac1/Rsad2/Cdk6/Atp6ap1/Fgfr1/Ski/Ilk/Ahr/Twsg1/Pdlim7/Fzd9/Ptk2b/Ptk2/Nfatc1/Fam20c/Twist1/Il6st/Sema4d/Hey1/Gsk3b/Isg15/Rassf2/Kremen1
GO:0046683	response to organophosphorus	81	0.650556	1.77865	0.00102262	0.0408355	0.0360243	1583	tags=27%, list=9%, signal=25%	Junb/Jund/Jun/Per1/Crem/Pik3r1/Rap1b/Itpr1/Pygm/Trpm4/Aqp1/Wnt10b/Asph/Rapgef2/Plcg2/Panx1/Inpp5k/Ezr/Ahr/Rapgef3/Zfp36l1/Akap7
GO:0007586	digestion	86	0.640235	1.77253	0.00038431	0.0231762	0.0204456	1620	tags=20%, list=9%, signal=18%	Muc13/Epb41/Trpc1/Chrm3/Kcnn4/Vamp8/Nr1h2/Ptger3/Aqp1/Tjp2/Vdr/Abcb1a/Tac1/Ezr/Ireb2/Tff2/F11r
GO:0042773	ATP synthesis coupled electron transport	52	-0.718974	-1.76618	0.000150976	0.0137272	0.0121098	3393	tags=60%, list=19%, signal=48%	Ndufv3/Mtch2/Cycs/Park7/Ndufv2/Ndufa8/Ndufc2/Ndufaf1/Iscu/Dnajc15/Ndufv1/Uqcc3/Uqcrb/Sdha/Cox6a1/Taz/Ndufs6/Cox5a/Ndufs2/Coq7/Pink1/Uqcrh/Cox5b/Sdhd/Ndufb8/Uqcr10/Dld/Cox7c/Uqcrq/Cdk1/Uqcrfs1
GO:0030856	regulation of epithelial cell differentiation	125	0.606673	1.76355	0.000123346	0.0119504	0.0105424	1594	tags=29%, list=9%, signal=26%	Cldn5/Zfp36/Cebpb/Hes1/Id1/Rock2/Maff/Wwtr1/Bmp4/Ccnd1/Mafg/Cdkn1c/Btg1/Jag1/Errfi1/Akap11/Wnt10b/Mycn/Notch1/Vdr/Rfx3/Ahi1/Klf7/Xdh/Prkch/Abcb1a/Sult2b1/Gata3/Sfn/Bad/Clock/Grhl1/Foxj2/Tgfbr1/Zfp36l1/Ovol2
GO:0033623	regulation of integrin activation	14	0.895846	1.76022	0.00127673	0.0474232	0.0418358	1186	tags=43%, list=7%, signal=40%	Selp/Cd24a/Ptger4/Rasip1/Fblim1/Skap1
GO:0045667	regulation of osteoblast differentiation	114	0.611285	1.75175	0.000223587	0.0176187	0.0155428	2113	tags=38%, list=12%, signal=33%	Jund/Cebpb/Id1/Id3/Rorb/Lmna/Dlk1/Bmpr1a/Sfrp1/Bmp4/Cebpd/Clic1/Id2/Ptger4/Mef2c/Smad3/Jag1/Trpm4/Smad1/Rest/Wnt10b/Sfrp2/Notch1/Bmpr2/Noct/Hdac7/Cdk6/Atp6ap1/Fgfr1/Ski/Ilk/Ahr/Twsg1/Pdlim7/Ptk2/Nfatc1/Fam20c/Twist1/Il6st/Sema4d/Hey1/Gsk3b/Rassf2
GO:0070098	chemokine-mediated signaling pathway	47	-0.723411	-1.75059	0.000209414	0.0171894	0.0151642	1071	tags=17%, list=6%, signal=16%	Sh2b3/Wnk1/Ccl4/Cxcl2/Pf4/Ccl3/Cxcr4/Cxcl12
GO:1902947	regulation of tau-protein kinase activity	10	0.943242	1.7482	0.00055047	0.0278058	0.0245297	23	tags=20%, list=0%, signal=20%	Clu/Egr1
GO:0032206	positive regulation of telomere maintenance	49	-0.715176	-1.7448	0.000215554	0.0172152	0.0151869	3632	tags=59%, list=20%, signal=47%	Aurkb/Parn/Tnks/Mapk3/Slx4/Ercc1/Atr/Xrcc5/Pot1a/Atm/Cct8/Nbn/Hnrnpd/Rad50/Tnks2/Mre11a/Dhx36/Cct3/Hnrnpa2b1/Tcp1/Cct7/Gnl3/Ppp1r10/Dkc1/Cct4/Ctnnb1/Cct5/Atrx/Cct2
GO:0001503	ossification	332	0.536156	1.73727	6.30805e-07	0.000338914	0.000298983	2123	tags=26%, list=12%, signal=23%	Junb/Jund/Pbx1/Ptgs2/Cebpb/H3f3b/Id1/Id3/Klf10/Rorb/Sbno2/Lmna/Dlk1/Gja1/Wwtr1/Srgn/Bmpr1a/Bcl2/Tob2/Sfrp1/Bmp4/Cebpd/Clic1/Id2/Ptger4/Mef2c/Epha2/Rpl38/Dhrs3/Csgalnact1/Mef2d/Fhl2/Ltbp3/Smad3/Jag1/Tgfbr3/Egr2/Tgfb1/Sp1/Trpm4/Smad1/Rest/Wnt10b/Sfrp2/Nfe2/Notch1/Ano6/Bmpr2/Noct/Fgr/Nab1/Bcor/Hdac7/Sort1/Tac1/Rsad2/Tmem38b/Cdk6/Atp6ap1/Fgfr1/Ski/Ilk/Ahr/Twsg1/Pdlim7/Fzd9/Ptk2b/Wwox/Ptk2/Nfatc1/Fam2…
GO:0016048	detection of temperature stimulus	16	-0.883946	-1.72558	0.00016015	0.0141266	0.0124622	9	tags=19%, list=0%, signal=19%	Arrb2/Cxcr4/Cxcl12
GO:0045444	fat cell differentiation	223	0.553858	1.72242	2.07592e-05	0.00392723	0.00346453	1291	tags=21%, list=7%, signal=19%	Nr4a2/Nr4a1/Ptgs2/Zfp36/Cebpb/Hes1/Klf4/Gata2/Itga6/Dlk1/Wwtr1/Rorc/Sfrp1/Cebpd/Zfpm1/Ccnd1/Nr4a3/Id2/Runx1t1/Arl4a/Zc3h12a/Dkkl1/Creb5/Smad3/Jag1/Prdm16/Egr2/Tgfb1/Tmem120a/Pias1/Trpm4/Bscl2/Wnt10b/Sfrp2/Fcor/Arid5b/Osbpl8/Sdf4/Noct/Foxo1/Rora/Zbtb7a/Sort1/Trib2/Gata3/Ffar2
GO:0045026	plasma membrane fusion	10	0.928807	1.72144	0.00130441	0.0474232	0.0418358	854	tags=30%, list=5%, signal=29%	Cd9/Tie1/Spaca6
GO:1990868	response to chemokine	57	-0.688837	-1.71288	0.000487186	0.0260502	0.022981	2003	tags=25%, list=11%, signal=22%	Ripor2/Grk2/Cx3cl1/Cib1/Sh2b3/Wnk1/Ccl4/Dock8/Cxcl2/Rhoa/Pf4/Ccl3/Cxcr4/Cxcl12
GO:0007613	memory	126	0.589315	1.71204	0.000343969	0.0222936	0.0196669	1989	tags=21%, list=11%, signal=19%	Apoe/Ptgs2/Egr1/Sgk1/Itga3/Plk2/Rcan1/Cic/Itga5/App/Btbd9/Klk8/Tac1/Psen2/Abca7/Prkcz/Shank3/Ntf3/Kalrn/Srf/Chst10/Bace1/Pja2/Crtc1/Pgrmc1/Htr2a/Eif4ebp2
GO:1904019	epithelial cell apoptotic process	105	0.605983	1.71045	0.000751828	0.033159	0.0292522	1630	tags=24%, list=9%, signal=22%	Nupr1/Ramp2/Zfp36/Krt18/Gata2/Arf6/Nfe2l2/Rgcc/Bmp4/Angpt1/Abl2/Ano6/Bmpr2/Jak2/Col18a1/Jag2/Sort1/Gata3/Il10/Pgr/Bad/Zfp36l1/Hipk1/Gsn/Icam1
GO:0006397	mRNA processing	417	-0.545995	-1.70764	8.81623e-09	5.21039e-05	4.5965e-05	3458	tags=46%, list=19%, signal=38%	Smndc1/Khdrbs1/Clasrp/Rbm25/Sfswap/Bud31/Fam172a/Prmt9/Rbm15/Cdk13/Gemin5/Grsf1/Ptcd2/Supt6/Thoc3/Rnf219/Supt5/Hnrnpk/Pan2/Kin/Ddx47/Rbm38/Prpf31/Ddx41/Alyref/Rbmxl1/Tsen54/Zrsr2/Coil/Aurkaip1/Snrnp40/Cstf2t/Tardbp/Sart3/Wdr33/Snrpd2/Dazap1/Hnrnpc/Rnps1/Rbm28/Xab2/Smn1/Pcbp1/Rngtt/Nsrp1/Nelfe/Ddx39b/Hnrnpll/Lsm3/Prmt7/Fmr1/Hnrnpa3/Rprd2/Cstf3/Thoc7/Prpf6/Hnrnph1/Apobec1/Ncbp1/Rnpc3/Slu7/Ppil1/Son…
GO:0050951	sensory perception of temperature stimulus	18	-0.840217	-1.70454	0.000872801	0.0371097	0.0327375	9	tags=17%, list=0%, signal=17%	Arrb2/Cxcr4/Cxcl12
GO:0050966	detection of mechanical stimulus involved in sensory perception of pain	17	-0.85297	-1.69322	0.00034704	0.0222936	0.0196669	9	tags=24%, list=0%, signal=24%	Fyn/Il18/Cxcr4/Cxcl12
GO:0040015	negative regulation of multicellular organism growth	17	-0.850269	-1.68786	0.00040227	0.023308	0.0205619	259	tags=35%, list=1%, signal=35%	Rai1/Adrb2/Gdf15/Gnas/Socs2/Plac8
GO:0062149	detection of stimulus involved in sensory perception of pain	24	-0.801579	-1.6855	0.000939351	0.0388221	0.0342481	9	tags=21%, list=0%, signal=21%	Arrb2/Fyn/Il18/Cxcr4/Cxcl12
GO:0034724	DNA replication-independent nucleosome organization	19	-0.831125	-1.68421	0.000631079	0.0303226	0.02675	1493	tags=53%, list=8%, signal=48%	Asf1a/Pole3/Hat1/Cabin1/Hjurp/Rbbp4/Ubn1/Supt16/Nasp/Atrx
GO:0006260	DNA replication	233	-0.564556	-1.67125	1.62005e-06	0.000797875	0.00070387	4032	tags=54%, list=22%, signal=42%	Eme2/Ccne2/Fbxw7/Hras/Cdc45/Rad51/Wdr18/Dna2/Thoc1/Polb/Rmi2/Tnfaip1/Ehmt2/Rrm2/Pds5a/Smarcal1/Orc4/Lrwd1/Donson/Sin3a/Polh/E4f1/Wdhd1/Chaf1a/Mapk8/Faf1/Slx4/Fam111a/Pole/Usp37/Polg/Samhd1/Rfwd3/Pole2/Kin/Gins2/Tspyl2/Pola2/Blm/Atr/Fbxo5/Zmpste24/Mms22l/Chaf1b/Brca2/Rev3l/Etaa1/Atf1/Rrm1/Poll/Timeless/Rpain/Rad17/Baz1a/Grwd1/Rnaseh1/Cenps/Orc6/Pclaf/Ttf1/Stoml2/Atad5/Orc3/Gins4/Msh6/Ccdc88a/Cdt1/…
GO:0071496	cellular response to external stimulus	228	0.534808	1.66896	8.2709e-05	0.00922284	0.0081362	1072	tags=17%, list=6%, signal=16%	Nr4a2/Cdkn1a/Atf3/Jun/Ldha/Pim1/Klf10/Sik1/Atf4/Itga6/Glul/Nfe2l2/Hspa5/Bcl2/Gabarapl1/Fos/Lamp2/Ptger4/Slc2a1/Rac1/Zc3h12a/Map1lc3a/Cnn2/Sesn1/Atp1a1/Asns/Trpm4/Map1lc3b/Aqp1/Ppan/Sfrp2/Fcor/Vdr/Gabarap/Foxo1/Ulk1/Nupr1l/Fosl1/Arhgdia
GO:0050678	regulation of epithelial cell proliferation	321	0.51184	1.66106	1.00892e-05	0.00291574	0.0025722	1594	tags=21%, list=9%, signal=19%	Nupr1/Nr4a1/Apoe/Zfp36/Hes1/Egr3/Jun/Id1/Gata2/Tacstd2/Dlk1/Gja1/Glul/Prkca/Stat3/Itgb3/Rgcc/Bmpr1a/Klf9/Sfrp1/Bmp4/Ar/Ccnd1/Nr4a3/Mef2c/Cdc42/Emc10/Ptprn/Itpr1/Smad3/Tgfbr3/Tinf2/Ctsl/Errfi1/Tgfb1/Rtn4/Sp1/Stk11/Wnt10b/Sfrp2/Notch1/Pdgfb/Bmpr2/Grn/Vdr/Ptprk/Ppp1r16b/B2m/Atpif1/Xdh/Agtr1a/Pdcd6/Gata3/Il10/Hoxa5/Sfn/Pgr/Rictor/Cdk6/Bad/Fgfr1/Gkn3/Wdr13/Nras/Tgfbr1/Zfp36l1/Ovol2
GO:2001252	positive regulation of chromosome organization	171	-0.578897	-1.6581	1.6611e-05	0.00341763	0.00301496	2706	tags=40%, list=15%, signal=34%	Sart3/Xrcc5/Pot1a/Atm/Nsmce2/Pphln1/Numa1/Nsd3/Cct8/Slf1/Atf7ip/Anapc4/Fmr1/Slk/Anapc5/Slf2/Cdt1/Ncor1/Akap8/Trp53/Jarid2/Nbn/Nelfa/Hnrnpd/Cul3/Fen1/Rad50/Gtf2h2/Ctbp1/Tnks2/Lpin1/Kmt2e/Mre11a/Dhx36/Cct3/Tpr/Hnrnpa2b1/Tcp1/Akap8l/Pink1/Vegfa/Sfpq/Cct7/Snw1/Dnmt1/Gnl3/Ep300/Mier1/Brd7/Wdr61/Kmt2a/Eed/Ppp1r10/Mtf2/Rtf1/Ube2n/Nipbl/Myb/Hnrnpu/Dkc1/Cct4/Paxbp1/Jdp2/Ctnnb1/Cct5/Atrx/Kdm1a/Cct2
GO:0030855	epithelial cell differentiation	484	0.495306	1.65649	2.62431e-07	0.000258495	0.000228039	1653	tags=23%, list=9%, signal=22%	Ptgs2/Cldn5/Fosl2/Zfp36/Cebpb/Hes1/Jun/Tagln2/Plaur/Id1/Id3/Klf4/Gja1/Rock2/Anxa7/Maff/Spint2/Wwtr1/Skil/Kdm6b/Bmp4/Ar/Cd63/Ccnd1/Rarb/Id2/Mef2c/Mafg/Heg1/Klf2/Cdkn1c/Cyp26b1/Myo1e/Epha2/Rac1/Hoxb5/Btg1/Bcr/Fem1b/Abl2/Gpr4/Ampd2/Rap1b/Smad3/Jag1/Errfi1/Tgfb1/Rtn4/Crb3/Akap11/Abcb1b/Plod3/Tjp2/Rest/E2f7/Wnt10b/Mycn/Rara/Basp1/Ctnnd1/Notch1/Pdgfb/Myo6/Bmpr2/Smarca4/Frmd6/Vdr/Rapgef2/Col18a1/Rarg/Sl…
GO:0031668	cellular response to extracellular stimulus	200	0.539342	1.65405	0.000299112	0.0207971	0.0183468	1061	tags=16%, list=6%, signal=16%	Nr4a2/Cdkn1a/Atf3/Jun/Ldha/Pim1/Klf10/Sik1/Atf4/Itga6/Glul/Nfe2l2/Hspa5/Bcl2/Gabarapl1/Fos/Lamp2/Slc2a1/Zc3h12a/Map1lc3a/Sesn1/Asns/Trpm4/Map1lc3b/Ppan/Sfrp2/Fcor/Vdr/Gabarap/Foxo1/Ulk1/Nupr1l/Fosl1
GO:0009266	response to temperature stimulus	146	-0.588211	-1.65066	5.30756e-05	0.00762308	0.00672493	1349	tags=18%, list=8%, signal=17%	Rnf34/Irak1/Dhx36/Tpr/Sumo1/Eif2s1/Rbbp7/Hspa14/Rbm3/Hspa1a/Hikeshi/Rasa3/Dnaja2/Adrb2/Dhx9/Chordc1/Hspa9/Psip1/Hspa8/Hspa4/Dnaja1/Plac8/Ucp2/Cxcr4/Cd34/Cxcl12
GO:0006399	tRNA metabolic process	162	-0.581785	-1.64759	9.75532e-05	0.0103078	0.00909333	4822	tags=60%, list=27%, signal=44%	Pars2/Trmt12/Trmt10c/Trmt5/Elp6/Trmt2b/Tsen2/Elp4/Trub1/Ears2/Trnt1/Ftsj1/Tarbp1/Ptcd1/Tyw3/Tyw5/Exosc10/Trmt1/Cdk5rap1/Mars2/Trmt1l/Exosc3/Trmt44/Ctu1/Tars2/Tyw1/Trub2/Trmo/Trmt11/Yars/Dars/Slfn8/Fars2/Pop1/Trmu/Grsf1/Rars2/Urm1/Rpusd4/Sars2/Exosc9/Sepsecs/Tprkb/Tsen54/Thumpd3/Thg1l/Trmt10b/Pus10/Qtrt2/Qtrt1/Mettl6/Iars/Thumpd1/Trmt10a/Dus3l/Cars2/Trit1/Rtcb/Alkbh8/Farsb/Mto1/Eprs/Pus3/Lars/Lars…
GO:0060537	muscle tissue development	392	0.501194	1.6418	4.92481e-06	0.00194038	0.00171176	1159	tags=16%, list=6%, signal=15%	Nupr1/Nr4a1/Btg2/Egr1/Atf3/Ly6e/Pim1/Sik1/Tiparp/Lmna/Gja1/Csrp2/Chd7/Maff/Vamp5/Rcan1/Bmpr1a/Skil/Pmp22/Bcl2/Kdm6b/Bmp4/Meg3/Zfpm1/Fos/Rarb/Homer1/Id2/Mef2c/Heg1/Myl6/Cyp26b1/Cdc42/Smad7/Angpt1/Ifrd1/Mef2d/Zfand5/Fhl2/Smad3/Tgfbr3/Egr2/Tgfb1/Gsk3a/Obsl1/Myom1/Dsg2/Selenon/Smad1/Maml1/Wnt10b/Rara/Notch1/Nebl/Sgcb/Rps6kb1/Sin3b/Cfl2/Ddx17/Schip1/Tpm1/Sox6/Hdac7
GO:0007517	muscle organ development	346	0.50199	1.63318	1.71247e-05	0.00341763	0.00301496	1159	tags=15%, list=6%, signal=14%	Nupr1/Nr4a1/Btg2/Egr1/Atf3/Ly6e/Pim1/Id3/Lmna/Gja1/Chd7/Maff/Vamp5/Rcan1/Bmpr1a/Skil/Pmp22/Bcl2/Bmp4/Meg3/Zfpm1/Fos/Homer1/Mef2c/Heg1/Myl6/Cyp26b1/Smad7/Angpt1/Mef2d/Smad3/Tgfbr3/Egr2/Eid2/Tgfb1/Gsk3a/Obsl1/Myom1/Selenon/Wnt10b/Notch1/Arid5b/Zbtb42/Sgcb/Rps6kb1/Sin3b/Smtnl1/Cfl2/Ddx17/Tpm1/Sox6/Hdac7
GO:0006281	DNA repair	444	-0.518552	-1.6323	5.35119e-07	0.000321171	0.00028333	4126	tags=45%, list=23%, signal=36%	Mus81/Rad51b/Wdr70/Rnf8/Rad9a/Ruvbl2/Brca1/Eme2/Ints3/Rnf111/Usp28/Cdc45/Fancl/Rad51/Dna2/Ddb2/Pms2/Gtf2h3/Terf2ip/Polb/Rmi2/Shprh/Ercc5/Smc5/Fh1/Vcp/Parp3/Nudt16/Pds5a/4930447C04Rik/Actr8/Ube2w/Nsmce1/Suv39h1/Smarcal1/Polr2i/Inip/Gtf2h5/Polh/Wdhd1/Rexo4/Chaf1a/Endov/Slx4/Ruvbl1/Pole/Nfrkb/Ercc8/Samhd1/Rfwd3/Pole2/Kin/Gins2/Cep164/Brip1/Ercc1/Blm/Cul4a/Park7/Atr/Rad51ap1/Ino80d/Chek1/Mbd4/Tmem161…
GO:0048568	embryonic organ development	412	0.491272	1.62126	6.68115e-06	0.00246785	0.00217709	1653	tags=18%, list=9%, signal=17%	Junb/Pbx1/Cebpb/Aldh1a1/Hes1/Socs3/Id3/Gata2/Gja1/Chd7/Spint2/Efna1/Spry2/Bmpr1a/Bmp4/Hoxb8/Zfpm1/Nr4a3/Rdh10/Rarb/Id2/Mef2c/Cdkn1c/Erf/Nckap1/Epha2/Rpl38/Rac1/Hoxb5/Bcr/Smad3/Hoxb2/Hoxb6/Hs6st1/Tgfb1/Kit/Sp1/Slc39a1/Spint1/Rest/Fzd3/E2f7/Mycn/Rara/Tshz1/Nfe2/Notch1/Pdgfb/Myo6/Hoxb3/Smarca4/Hoxb4/Eya4/Rarg/Hoxa3/Ahi1/Triobp/Mib1/Tra2b/Gata3/Flt3l/Il10/Hoxa5/Lmo2/Sec24b/Fgfr1/Axin1/Ahr/Tgfbr1/Zfp3…
GO:0060174	limb bud formation	10	-0.909012	-1.61789	0.000695391	0.0315977	0.0278749	6	tags=20%, list=0%, signal=20%	Zfp219/Sox4
GO:0048608	reproductive structure development	388	0.49279	1.61278	1.20256e-05	0.0030175	0.00266198	1653	tags=18%, list=9%, signal=17%	Nupr1/Junb/Ptgs2/Vwf/Cebpb/Hes1/H3f3b/Plaur/Socs3/Gata2/Adgrg1/Tiparp/Gja1/Chd7/Spint2/Ctsb/Serpinb6a/Bcl2/Sfrp1/Bmp4/Ar/Ccnd1/Rdh10/Ptger4/Cdkn1c/Angpt1/Erf/Rec8/Fem1b/Ptprn/Adamts1/Ctsl/Hs6st1/Kit/Sp1/Stk11/Ago4/Ing2/Spint1/E2f7/Rara/Sfrp2/Immp2l/Nfe2/Notch1/Pdgfb/Bmpr2/Arid5b/Rarg/Fosl1/Schip1/Abcb1a/Sf1/Gata3/Il10/Pla2g4a/Pgr/Il11ra1/Rab13/Inhba/Ahr/Tgfbr1/Zfp36l1/Fbxw8/Ovol2/Psap/Icam1/Hectd…
GO:0045665	negative regulation of neuron differentiation	232	0.512895	1.60854	0.000201898	0.0168059	0.0148258	2141	tags=24%, list=12%, signal=22%	Apoe/Pbx1/Hes1/Id1/Id3/Cd24a/Arf6/H2-K1/Efna1/Plk2/H2-D1/Trpc6/Dnm3/Pmp22/Neo1/Id2/Bex1/Ifrd1/Calr/Cd38/Jag1/Ptger3/Gsk3a/App/Ptbp1/Adcy6/Rtn4/Dync1i2/Rest/Notch1/Ulk1/Rapgef2/Bcl11a/B2m/Klk8/Mib1/Trak2/Fuom/Epha4/Ryk/Tsc1/Isl1/Ptk2/Dll1/Sema4d/Ulk2/Rufy3/Inppl1/Cers2/Hey1/Gsk3b/Efnb2/Gak/Kremen1/Sema6b/Sema6d
GO:0007548	sex differentiation	226	0.516188	1.60746	0.000244006	0.0178466	0.0157439	1337	tags=16%, list=7%, signal=15%	Nupr1/Pbx1/Cebpb/H3f3b/Adgrg1/Tiparp/Gja1/Chd7/Serpinb6a/Bmpr1a/Bcl2/Sfrp1/Bmp4/Ar/Ccnd1/Rdh10/Ptger4/Angpt1/Rec8/Ptprn/Adamts1/Kit/Ago4/Ing2/Rara/Sfrp2/Immp2l/Arid5b/Srd5a1/Schip1/Abcb1a/Sf1/Gata3/Pla2g4a/Pgr/Rab13
GO:0048167	regulation of synaptic plasticity	188	0.521267	1.60195	0.000970675	0.0392099	0.0345902	2080	tags=20%, list=12%, signal=18%	Apoe/Ptgs2/Egr1/Rab11a/Nrgn/Plk2/Mef2c/Prnp/Rac1/Cd38/Kit/App/Rara/Myo6/Rapgef2/Htt/Synpo/Shisa9/Epha4/Psen2/Syngr1/Prkcz/Shank3/Stau2/Gipc1/Ptk2b/Kalrn/Ncstn/Snap47/Srf/Bace1/Lzts1/Crtc1/Unc13a/Unc13b/Eif4ebp2/Abl1/Gsk3b
GO:1901293	nucleoside phosphate biosynthetic process	185	-0.553431	-1.58996	0.000116611	0.0118822	0.0104823	2747	tags=34%, list=15%, signal=29%	Dnajc30/Prpsap1/Impdh1/Rrm1/Ada/Ak3/Pdha1/Atp5j/Nme6/Atic/Ndufc2/Nme2/Pdhb/Gart/Adssl1/Atp5a1/Map2k1/Stoml2/Cdadc1/Pank1/Acat1/Uqcc3/Mthfd2l/Parp1/Il4/Pank2/Flad1/Umps/Nme4/Ppat/Atp5c1/Taz/Tbpl1/Dlat/Coasy/Nme1/Pdk1/Adcy3/Atp5b/Cox5b/Ppcdc/Atp5l/Paics/Papss1/Atp5e/Mpc1/Atp5h/Dld/Atp5g1/Gmps/Tyms/Adcy7/Atp5g2/Dtymk/Gars/Idh2/Dut/Cmpk1/Gucy1a1/Suclg1/Atp5j2/Mpc2/Hprt
GO:0071695	anatomical structure maturation	218	0.509749	1.58819	0.000303875	0.0208826	0.0184222	2320	tags=25%, list=13%, signal=22%	Nr4a2/Ptgs2/Hes1/Gata2/Gja1/Pmp22/Bcl2/Id2/Scarf1/Ppp2r1a/Klf2/Cdkn1c/Rec8/Rac1/Fem1b/Abl2/Ctsl/App/B4galt5/Ptbp3/Wnt10b/Notch1/Pdgfb/Ano6/Bcl11a/Anks1/Rfx3/Zbtb7a/Ntn4/Gata3/Hoxa5/Pgr/Psen2/Fgfr1/Maea/Ptk2b/Gal/Fam20c/Sirt2/Washc5/Rnd1/Abhd2/Ankrd17/Xbp1/Sema4d/Flvcr1/Shb/Gpat4/Gsk3b/Kdr/S1pr1/Tal1/Foxa1/Dag1
GO:0002237	response to molecule of bacterial origin	244	0.502378	1.58236	0.000272502	0.0196401	0.0173261	1257	tags=20%, list=7%, signal=19%	Junb/Jund/Ptgs2/Zfp36/Cebpb/Plscr2/Jun/Trib1/Sbno2/Cd24a/Plscr1/Prkca/Nfkb1/Sash1/Rela/Cd14/Ptger4/Mef2c/Nfkbia/Tnip3/Rps6ka3/Nr1h2/Bcr/Zc3h12a/Prkce/Ptger3/Plscr4/Arid5a/Tgfb1/Lbp/Litaf/Irak3/Pde4b/Gstp1/Mapkapk2/Prpf8/Rara/Trim41/Jak2/Noct/Gbp2/Paf1/B2m/Plcg2/Lgals9/Cxcl16/Il10/Upf1
GO:0071103	DNA conformation change	175	-0.549489	-1.57642	0.000356369	0.0224058	0.0197659	2706	tags=38%, list=15%, signal=32%	Sart3/Pot1a/Phf23/Chaf1b/Pphln1/Top2b/Atf7ip/Grwd1/Nusap1/Apobec1/Ncapd3/Akap8/Trp53/Wrn/Nbn/Asf1a/Smarcc1/Rad50/Tspyl1/Baz2a/Gtf2h2/Pole3/Rsf1/Mbd3/Mre11a/Dhx36/Tpr/Hat1/Hnrnpa2b1/Akap8l/Ddx1/Selenof/Cabin1/Pura/Dnmt1/Mcm2/Smc2/Dnmt3a/Hjurp/Smc4/Ctcf/Mcm4/Rbbp4/Hdac1/Ubn1/Nap1l4/Hmgb1/Nipbl/Hhex/Smarca5/Nasp/Hmga2/Mcm7/Top2a/Set/Nap1l1/Acin1/Atrx/H3f3a/Cdk1/Hells/Hp1bp3/Mcm6/Dhx9/Wapl/Npm1
GO:0045732	positive regulation of protein catabolic process	205	0.507878	1.57116	0.000623769	0.0303226	0.02675	1972	tags=24%, list=11%, signal=22%	Nupr1/Apoe/Clu/Trib1/Ier3/Tiparp/Gja1/Ctsc/Wwp2/Arih2/Plk2/Nop53/Smad7/Pttg1ip/Gsk3a/Csnk1d/Pias1/Ndfip1/Rnf19b/Stx5a/Csnk2a1/Foxo1/Atpif1/Ddrgk1/Ddb1/Trib2/Rab7/Psen2/Ezr/Gba/Arih1/Bag6/Axin1/Tnfsf12/Nsf/Edem1/Fbxw8/Usp5/Nedd4l/Crebrf/Ptk2b/Ptk2/Sirt2/Ubqln1/Rnf217/Msn/Vps28/Xbp1/Fbxl5
GO:0009991	response to extracellular stimulus	330	0.485262	1.56849	0.000100669	0.0104377	0.00920797	2107	tags=20%, list=12%, signal=18%	Nr4a2/Apoe/Cdkn1a/Zfp36/Atf3/Jun/Ldha/Pim1/Klf10/Sik1/Atf4/Itga6/Glul/Plec/Nfe2l2/Hspa5/Bcl2/Cdkn2d/Gabarapl1/Fos/Lamp2/Slc2a1/Zc3h12a/Map1lc3a/Sesn1/Asns/Trpm4/Map1lc3b/Ppan/Sfrp2/Asph/Fcor/Vdr/Noct/Gabarap/Rps6kb1/Foxo1/Ulk1/Nupr1l/Fosl1/Plcg2/Panx1/Slc16a1/Impact/Ireb2/Gba/Tsc1/Arhgap35/Igf1r/Sirt2/Alad/Srf/Gas2l1/Mtmr3/Sod1/Rptor/Fnip1/Wdr45b/Mt3/Xbp1/Pdk4/Fads1/Ulk2/Pik3r4/Eif4ebp1/Sod2/Sik2
GO:0021700	developmental maturation	267	0.49441	1.568	0.000244598	0.0178466	0.0157439	2173	tags=22%, list=12%, signal=20%	Nr4a2/Ptgs2/Hes1/Gata2/Gja1/Pmp22/Bcl2/Cd63/Nfia/Id2/Scarf1/Ppp2r1a/Klf2/Cdkn1c/Rec8/Rac1/Fem1b/Clstn1/Abl2/Ptprn/Ctsl/Ywhaz/App/B4galt5/Ptbp3/Wnt10b/Notch1/Pdgfb/Ano6/Bcl11a/Anks1/Rfx3/Zbtb7a/Ntn4/Gata3/Hoxa5/Pgr/Psen2/Bloc1s3/Fgfr1/Rab38/Maea/Ptk2b/Gal/Fam20c/Sirt2/Washc5/Rnd1/Abhd2/Ankrd17/Unc13a/Xbp1/Unc13b/Sema4d/Flvcr1/Shb/Gpat4/Gsk3b/Kdr/S1pr1
GO:0019932	second-messenger-mediated signaling	349	0.477509	1.55489	0.000214814	0.0172152	0.0151869	1792	tags=17%, list=10%, signal=16%	Mt1/Selp/Ramp2/Apoe/Mt2/Pde10a/Adgrg1/Cd24a/Ppp1r9b/Rcan1/Calml4/Rasd1/Ece1/Ptger4/Nfat5/Prnp/Fhl2/Itpr1/Chp1/Ptger3/Gsk3a/Ptbp1/Adcy6/Pde4b/Sla2/Trpm4/Selenok/Sphk1/Aqp1/Selenon/Adgrg2/Gnal/Lmcd1/Asph/Arrdc3/Ramp3/Crtc3/Rapgef2/Jsrp1/Htt/Mgrn1/Agtr1a/Dmd/Adgre5/Tmem38b/Pde4a/Tff2/Adgrl4/Cxcl10/Nfatc2/Ahr/Mcu/Prkar2b/Pde9a/Ptk2b/Pclo/Prkg1/Gal/Nfatc1/Gnai2/Ppp3cb
GO:0061448	connective tissue development	238	0.492711	1.5455	0.000396444	0.0232725	0.0205305	1275	tags=19%, list=7%, signal=18%	Egr1/Selenom/Matn4/Lmna/Prkca/Lncpint/Itgb3/Rorc/Bmpr1a/Rela/Bmp4/Rarb/Id2/Mef2c/Por/Csgalnact1/Mef2d/Gpr4/Creb5/Ltbp3/Smad3/Slc39a13/Arid5a/Tgfb1/Trpm4/Smad1/Bscl2/Mycn/Rara/Sfrp2/Notch1/Pdgfb/Arrdc3/Bmpr2/Hoxb3/Arid5b/Rarg/Hoxa3/Zbtb7a/Klf7/Sox6/Ddrgk1/Pdgfd/Hoxa5/Maf
GO:0050673	epithelial cell proliferation	378	0.468394	1.53645	8.1687e-05	0.00922284	0.0081362	1938	tags=23%, list=11%, signal=21%	Nupr1/Nr4a1/Apoe/Zfp36/Cebpb/Hes1/Egr3/Jun/Id1/Gata2/Tacstd2/Dlk1/Gja1/Glul/Prkca/Stat3/Itgb3/Rgcc/Bmpr1a/Klf9/Sfrp1/Bmp4/Ar/Ccnd1/Nr4a3/Id2/Mef2c/Cdc42/Epha2/Emc10/Ptprn/Itpr1/Smad3/Tgfbr3/Tinf2/Ctsl/Errfi1/Tgfb1/Mki67/Kit/Rtn4/Sp1/Stk11/Wnt10b/Sfrp2/Notch1/Pdgfb/Bmpr2/Grn/Vdr/Ptprk/Ppp1r16b/B2m/Klk8/Atpif1/Xdh/Agtr1a/Pdcd6/Gata3/Il10/Hoxa5/Sfn/Pgr/Rictor/Cdk6/Bad/Fgfr1/Gkn3/Wdr13/Sidt2/Nras/Tgf…
GO:0046390	ribose phosphate biosynthetic process	138	-0.545005	-1.52858	0.00135593	0.048863	0.043106	2747	tags=38%, list=15%, signal=32%	Dnajc30/Prpsap1/Impdh1/Ak3/Pdha1/Atp5j/Nme6/Atic/Ndufc2/Nme2/Pdhb/Gart/Adssl1/Atp5a1/Map2k1/Stoml2/Pank1/Acat1/Uqcc3/Pygl/Parp1/Il4/Pank2/Umps/Nme4/Atp5c1/Taz/Dlat/Coasy/Nme1/Pdk1/Adcy3/Atp5b/Cox5b/Ppcdc/Atp5l/Paics/Papss1/Atp5e/Mpc1/Atp5h/Dld/Atp5g1/Gmps/Adcy7/Atp5g2/Cmpk1/Gucy1a1/Atp5j2/Tkt/Mpc2/Hprt
GO:0009611	response to wounding	415	0.461919	1.52339	7.49102e-05	0.00883955	0.00779807	1346	tags=16%, list=8%, signal=15%	Selp/Apoe/Vwf/Neat1/Cdkn1a/Hbegf/Zfp36/Procr/Jun/Mmrn1/Matn4/Prcp/Klf4/Cd24a/Cd9/Gja1/Plec/Anxa5/Prkca/Tnfrsf12a/Nfe2l2/Itgb3/Itga2b/Bcl2/Myof/Neo1/Scarf1/Ptger4/Dst/Bex1/Ifrd1/Gpr4/Prkce/Smad3/Gp9/Cnn2/Ndel1/Ptger3/Tgfb1/Sdc4/Myh9/Rtn4/Pip5k1c/Aqp1/Selenon/Thbd/Pear1/Srsf5/Crk/Wnt10b/Pdgfb/Ano6/Grn/Jak2/F2rl3/Mapk8ip3/Enpp4/Fermt3/Klk8/Tpm1/Pkm/Pros1/Epha4/Il10/Ubash3b/Rab27a/Bloc1s3
GO:0022613	ribonucleoprotein complex biogenesis	385	-0.488825	-1.51298	6.96375e-05	0.00839913	0.00740955	3158	tags=42%, list=18%, signal=35%	Ruvbl1/Denr/Dhx30/Tfb2m/Exosc9/Ddx47/Prpf31/Cul4a/Rbmxl1/Rpf2/Zrsr2/Rpl10a/Utp15/Shq1/Atr/Coil/Bud23/Eif5/Isg20l2/Ftsj3/Ltv1/Sart3/Las1l/Snrpd2/Mdn1/Nsa2/Abce1/Fastkd2/Atm/Xab2/Rcl1/Rrp7a/Esf1/Mphosph10/Rps8/Nol8/Utp11/Malsu1/Ddx39b/Eri1/Eif3a/Rrp15/Ddx31/Rrn3/Rps25/Dis3/Prmt7/Efl1/Imp4/Riox2/Nhp2/Nol11/Nvl/Prpf6/Utp3/Ncbp1/Gar1/Rps5/Slu7/Tsr3/Ddx27/Heatr1/Setx/Rpl35a/Riok1/Noc4l/Wdr43/Rpl11/Rrs1…
GO:0000819	sister chromatid segregation	172	-0.527799	-1.5116	0.00138681	0.0490783	0.0432959	3822	tags=45%, list=21%, signal=36%	Aurkb/Cdc20/Rmi2/Bub1/Smc5/Kpnb1/Cdc23/Pds5a/Tnks/Cep192/Cenpk/Knstrn/Birc5/Chmp2b/Tubg1/Cenpe/Pinx1/Chmp1b/Fbxo5/Racgap1/Dync1li1/Phf23/Chmp4b/Atm/Haspin/Nsmce2/Psrc1/Tacc3/Dsn1/Numa1/Top2b/Slf1/Cdc27/Nusap1/Anapc4/Mad2l1/Chmp7/Anapc5/Cit/Pibf1/Ncapd3/Slf2/Cdt1/Akap8/Rrs1/Stag1/Mis12/Cul3/Fen1/Lcmt1/Incenp/Ino80/Pds5b/Smc3/Esco1/Chmp5/Mre11a/Tpr/Akap8l/Sfpq/Phb2/Cdca8/Smc2/Smc4/Kif23/Stag2/Naa50…
GO:0051961	negative regulation of nervous system development	323	0.463553	1.5008	0.000550306	0.0278058	0.0245297	1252	tags=15%, list=7%, signal=14%	Apoe/Pbx1/Hes1/Id1/Id3/Adgrg1/Cd24a/Arf6/Ctsc/H2-K1/Efna1/Plk2/Stat3/H2-D1/Bmpr1a/Trpc6/Dnm3/Pmp22/Bmp4/Neo1/Id2/Bex1/Ifrd1/Calr/Cd38/Jag1/Ptger3/Tgfb1/Gsk3a/App/Ptbp1/Adcy6/Rtn4/Dync1i2/Tspo/Rest/Mycn/Notch1/Ulk1/Rapgef2/Bcl11a/B2m/Klk8/Mib1/Trak2/Fuom/Epha4
GO:0007389	pattern specification process	377	0.456344	1.49597	0.000190753	0.0163384	0.0144134	1594	tags=14%, list=9%, signal=13%	Btg2/Pbx1/Hes1/Adgrg1/Bhlhe40/Gja1/Mllt3/Bmpr1a/Sfrp1/Bmp4/Hoxb8/Ar/Mef2c/Hoxb9/Cyp26b1/Nckap1/Hoxb5/Smad3/Hoxb2/Hoxb6/Egr2/Sfrp2/Asph/Tshz1/Notch1/Bmpr2/Hoxb3/Hoxb4/Htt/Rarg/Rfx3/Hoxa3/Ahi1/Bcor/Mib1/Dnaaf3/Tra2b/Hoxa5/Efnb1/Psen2/Wls/Peg12/Pofut1/Fgfr1/Ski/Tcf15/Axin1/Ets2/Tgfbr1/Hipk1/Ovol2
GO:0050727	regulation of inflammatory response	305	0.460601	1.4849	0.00121691	0.047006	0.0414678	1291	tags=15%, list=7%, signal=14%	Nupr1/Apoe/Ptgs2/Zfp36/Cebpb/Socs3/Ier3/Sbno2/Cd24a/Tgm2/Ctsc/Per1/Cd28/Prkca/Nfkb1/Rela/Pmp22/H2-T23/Nfkbiz/Ptger4/Nfkbia/Pglyrp2/Vamp8/Spn/Rabgef1/Bcr/Zc3h12a/Smad3/Ptger3/Lbp/Ets1/Gstp1/Ndfip1/Sphk1/Tnfaip6/Grn/Jak2/Ighg2b/Rora/Lgals9/Tac1/Gata3/Il10/Pla2g4a/Rictor/Ffar2
GO:0010721	negative regulation of cell development	344	0.455747	1.48289	0.000732231	0.0325375	0.0287039	2141	tags=22%, list=12%, signal=20%	Apoe/Pbx1/Hes1/Id1/Id3/Adgrg1/Cd24a/Tacstd2/Arf6/H2-K1/Efna1/Plk2/Stat3/H2-D1/Bmpr1a/Trpc6/Dnm3/Pmp22/Bcl2/Bmp4/Neo1/Id2/Bex1/Ifrd1/Actn4/Calr/Cd38/Jag1/Ptger3/Tgfb1/Gsk3a/App/Ptbp1/Adcy6/Rtn4/Dync1i2/Tjp2/Tspo/Rest/Mycn/Notch1/Rcc2/Ulk1/Rapgef2/Bcl11a/B2m/Klk8/Mib1/Trak2/Fuom/Epha4/Ryk/Ski/Tsc1/Coro1c/Ctdp1/Isl1/Gal/Ptk2/Sirt2/Dll1/Mt3/Sema4d/Ulk2/Shb/Rufy3/Inppl1/Cers2/Hey1/Gsk3b/Efnb2/Gak/Krem…
GO:0032870	cellular response to hormone stimulus	444	0.445026	1.47125	0.000241372	0.0178466	0.0157439	1569	tags=18%, list=9%, signal=17%	Nr4a2/Nr4a1/Ramp2/Junb/Jund/Zfp36/Sgk1/Ly6e/Jun/Socs3/Prcp/Rock2/Per1/Anxa5/Prkca/Nfkb1/Stat3/Rela/Klf9/Sfrp1/Bmp4/Ar/Chrm3/Nr4a3/Rnf4/Rarb/Pik3r1/Ptger4/Mef2c/Adipor1/Rwdd1/Calr/Prkce/Cpeb2/Ndel1/Atp1a1/Tgfb1/Gsk3a/Kit/Adcy6/Rbfox2/Sp1/Wbp2/Sla2/Soga1/Aqp1/Crk/Rest/Leprot/Wnt10b/Rara/Akt2/Notch1/Ramp3/Smarca4/Osbpl8/Jak2/Rps6kb1/Foxo1/Ddit4/Rarg/Ghr/Zbtb7a/Ddx17/Inpp5k/Ddrgk1/Pkm/Agtr1a/Lmo2/Pgr…
GO:0003013	circulatory system process	405	0.445773	1.46456	0.000508411	0.0268278	0.0236669	1297	tags=15%, list=7%, signal=14%	Ramp2/Apoe/Ptgs2/Hbegf/Ehd3/Ier3/Prcp/Gja1/Rock2/Chd7/Dusp5/Prkca/Wwtr1/Ar/Chrm3/Pik3r1/Ece1/Id2/Fli1/Heg1/S100a1/Cdc42/Smad7/Angpt1/Bcr/Zc3h12a/Cd38/Jup/Smad3/Tgfbr3/Ptger3/Atp1a1/Tgfb1/Gsk3a/Nav2/Adcy6/Pde4b/Cacnb2/Trpm4/Plod3/Dsg2/Kcnk6/Immp2l/Pdgfb/Ramp3/Bmpr2/Erap1/Jak2/Gaa/Smtnl1/Tpm1/Emp2/Plcb3/Map2k3/Abcb1a/Agtr1a/Tac1/Tmem65/Psen2/Dmd/Dock5
GO:0072503	cellular divalent inorganic cation homeostasis	418	0.440466	1.45158	0.000489269	0.0260502	0.022981	1366	tags=14%, list=8%, signal=13%	Mt1/Apoe/Mt2/Atf4/Gata2/Cd24a/Tgm2/Gja1/Chd7/Anxa7/Anxa5/Prkca/Itgb3/Diaph1/Trpc6/Trpc1/Bcl2/Bmp4/Ptger4/Grina/Prnp/Swap70/Clstn1/Abl2/Gpr4/Cd38/Prkce/Itpr1/Smad3/Stim1/Ptger3/Pygm/Slc39a13/Gtf2i/Tgfb1/App/Trpm4/Selenok/Selenon/Asph/Ramp3/Vdr/Jak2/F2rl3/Jsrp1/Htt/Gnb1/Slc30a4/Plcg2/Plcb3/Synpo/Agtr1a/Tac1/Psen2/Dmd/Ubash3b/Tmem38b/Xk
GO:0007423	sensory organ development	485	0.430564	1.43848	0.000287469	0.0202255	0.0178425	1669	tags=17%, list=9%, signal=16%	Aldh1a1/Hes1/Jun/Klf4/Gata2/Rorb/Gja1/Chd7/H2-K1/Stat3/Spry2/Skil/Bcl2/H2-T23/Bmp4/Cebpd/Rhoj/Nr4a3/Rdh10/Gpd2/Rarb/Ece1/Agtpbp1/Cdkn1c/Cyp26b1/Epha2/Rpl38/Rac1/Bcr/Grcc10/Smad3/Jag1/Prdm16/Tgfb1/Mab21l2/Gsdme/Sdc4/Jmjd6/Smchd1/Sp1/Mapkapk2/Aqp1/Rest/Fzd3/Wnt10b/Mycn/Rara/Tshz1/Notch1/Pdgfb/Myo6/Bmpr2/Smarca4/Eya4/Gnb1/Rarg/Slc4a7/Ahi1/Jag2/Triobp/Gata3/Epha4/Maf/Sec24b/Bloc1s3/Abi2/Lrp10/Fgfr1/S…
GO:0044057	regulation of system process	490	0.427226	1.42819	0.000278054	0.0197988	0.0174661	2114	tags=21%, list=12%, signal=19%	Apoe/Ptgs2/Hbegf/Ehd3/Klf4/Lmna/Gja1/Rock2/Ctsc/Dusp5/Prkca/Pbx3/Epb41/Chrm3/Nr4a3/Pik3r1/Homer1/Ece1/Ptger4/Mef2c/S100a1/Vamp8/Smad7/Nr1h2/Zfhx2/Grcc10/Twf1/Rab11fip1/Zc3h12a/Cd38/Jup/Smad3/Ptger3/Atp1a1/Gtf2i/Errfi1/Gsk3a/Kit/App/Rtn4/Pde4b/Cacnb2/Trpm4/Sphk1/Aqp1/Dsg2/Selenon/Bscl2/Lmcd1/Notch1/Pdgfb/Bmpr2/Jak2/Foxo1/Gaa/Smtnl1/Klk8/Tpm1/Emp2/Rab11fip5/Inpp5k/Afdn/Abcb1a/Cttn/Agtr1a/Tac1/Shisa…

## Sheet: Aged vs Young - HSC-2
ID	Description	setSize	enrichmentScore	NES	pvalue	p.adjust	qvalues	rank	leading_edge	core_enrichment
GO:0001656	metanephros development	72	0.723137	2.0493	8.8094e-07	0.000867726	0.000750654	1153	tags=19%, list=6%, signal=18%	Id2/Egr1/Id3/Wwtr1/Hes1/Gata3/Bcl2/Eya1/Bmp4/Rdh10/Aqp1/Lif/Aph1c/Pdgfrb
GO:0007616	long-term memory	36	0.812804	2.04897	1.77722e-06	0.00150048	0.00129804	1532	tags=28%, list=9%, signal=25%	Apoe/Egr1/Sgk1/Ccnd2/Mecp2/Arc/Kat2a/Ldlr/Ehmt2/Prkcz
GO:1905939	regulation of gonad development	23	0.878712	2.02437	6.38015e-06	0.00188534	0.00163097	609	tags=17%, list=3%, signal=17%	Nupr1/Runx1/Ptger4/Cited2
GO:0006910	phagocytosis, recognition	70	0.711852	1.99485	3.86736e-06	0.00152374	0.00131816	3021	tags=11%, list=17%, signal=10%	Igkc/Ighm/Jmjd6/Mfge8/Ighg2b/Iglc2/Ighg2c/Iglc3
GO:0007263	nitric oxide mediated signal transduction	20	0.892676	1.97336	2.03244e-05	0.00363991	0.00314882	531	tags=20%, list=3%, signal=19%	Mt1/Apoe/Mt2/Atp2b4
GO:0007585	respiratory gaseous exchange by respiratory system	46	0.739768	1.90866	3.06361e-05	0.0048935	0.00423327	2170	tags=43%, list=12%, signal=38%	Nr4a2/Tcf15/Hoxa5/Ndn/Pbx3/Kdm6a/Stk40/Gls/Selenon/Dach1/Nlgn2/Slc5a3/Mecp2/Man2a1/Fut8/Jag2/Mafb/Traf4/Tshz3/Gaa
GO:0150076	neuroinflammatory response	60	0.698868	1.90274	2.62008e-05	0.00442419	0.00382729	449	tags=15%, list=3%, signal=15%	Nupr1/Jun/Il13/Clu/Ptgs2/Ctsc/Jak2/Grn/App
GO:0043576	regulation of respiratory gaseous exchange	18	0.865722	1.88566	0.000110937	0.00851477	0.00736597	886	tags=33%, list=5%, signal=32%	Nr4a2/Pbx3/Gls/Nlgn2/Slc5a3/Mecp2
GO:0051591	response to cAMP	52	0.706345	1.88317	0.000110381	0.00851477	0.00736597	1637	tags=33%, list=9%, signal=30%	Junb/Jun/Jund/Pik3r1/Per1/Zfp36l1/Itpr1/Aqp1/Rap1b/Braf/Crem/Rapgef2/Ndufs4/Pygm/Itpr3/Akap7/Wnt10b
GO:0035914	skeletal muscle cell differentiation	64	0.679166	1.87847	5.78e-05	0.00665982	0.00576129	696	tags=19%, list=4%, signal=18%	Nupr1/Nr4a1/Egr1/Fos/Atf3/Btg2/Maff/Plagl1/Cyp26b1/Selenon/Cited2/Rb1
GO:0071248	cellular response to metal ion	135	0.609613	1.87824	4.76348e-06	0.00175951	0.00152212	1613	tags=19%, list=9%, signal=17%	Mt1/Junb/Jun/Fosb/Id2/Jund/Fos/Mt2/Cpne8/Anxa5/Fus/Prnp/Mylk/Aqp1/Creb1/Braf/Mecp2/Dlg2/Chuk/Slc41a1/Fas/B2m/Cpne3/Fn1/Cpne2
GO:1905144	response to acetylcholine	23	0.813678	1.87454	0.000346515	0.0163833	0.0141728	799	tags=17%, list=4%, signal=17%	Ly6e/Rock2/Atp2b4/Chrm3
GO:1905145	cellular response to acetylcholine	23	0.813678	1.87454	0.000346515	0.0163833	0.0141728	799	tags=17%, list=4%, signal=17%	Ly6e/Rock2/Atp2b4/Chrm3
GO:0021871	forebrain regionalization	19	0.851414	1.86896	0.000530646	0.0217527	0.0188179	446	tags=16%, list=2%, signal=15%	Adgrg1/Tra2b/Bmp4
GO:0034375	high-density lipoprotein particle remodeling	12	0.929473	1.86575	9.61508e-05	0.00808304	0.00699249	484	tags=17%, list=3%, signal=16%	Apoe/Lpl
GO:0051592	response to calcium ion	111	0.625883	1.86186	1.01986e-05	0.00232764	0.0020136	927	tags=14%, list=5%, signal=13%	Junb/Jun/Fosb/Jund/Fos/Cpne8/Anxa5/Anxa7/Fus/Pla2g4a/Trpc1/Mylk/Stim1/Braf/Pef1
GO:0048333	mesodermal cell differentiation	17	0.868443	1.85557	0.000250498	0.0140995	0.0121972	1823	tags=47%, list=10%, signal=42%	Kdm6b/Kdm6a/Eya1/Bmp4/Smad1/Bmpr1a/Tal1/Inhba
GO:0034367	protein-containing complex remodeling	17	0.867066	1.85263	0.000273912	0.0151292	0.013088	484	tags=12%, list=3%, signal=11%	Apoe/Lpl
GO:1904036	negative regulation of epithelial cell apoptotic process	43	0.730808	1.85018	0.000100133	0.00810669	0.00701295	849	tags=28%, list=5%, signal=27%	Nupr1/Ramp2/Il13/Igf1r/Tnfaip3/Gata2/Gata3/Angpt1/Icam1/Rb1/Abl2/Braf
GO:0002294	CD4-positive, alpha-beta T cell differentiation involved in immune response	60	0.677334	1.84411	9.65216e-05	0.00808304	0.00699249	968	tags=27%, list=5%, signal=25%	Nfkbiz/Gpr183/Gadd45g/Nfkbid/Smad7/Gata3/Rora/Zc3h12a/Bcl3/Rorc/Stat3/Ptger4/Relb/Spn/Malt1/Otud5
GO:1901385	regulation of voltage-gated calcium channel activity	31	0.759576	1.84149	0.000114079	0.00864366	0.00747747	895	tags=23%, list=5%, signal=21%	Gem/Ehd3/S100a1/Rrad/Nipsnap2/Pde4b/Ahnak
GO:0014075	response to amine	15	0.880201	1.83663	0.000450263	0.0197115	0.0170521	1619	tags=27%, list=9%, signal=24%	Nr4a2/Slc18a2/Hdac1/Pde1b
GO:0043691	reverse cholesterol transport	10	0.947076	1.82707	0.000184846	0.0119804	0.010364	3	tags=10%, list=0%, signal=10%	Apoe
GO:0003016	respiratory system process	29	0.767722	1.8268	0.000478223	0.0206299	0.0178466	1346	tags=38%, list=8%, signal=35%	Tcf15/Hoxa5/Ndn/Pbx3/Kdm6a/Stk40/Gls/Selenon/Nlgn2/Mecp2/Jag2
GO:0006509	membrane protein ectodomain proteolysis	41	0.718242	1.81334	0.000537377	0.0217527	0.0188179	1959	tags=24%, list=11%, signal=22%	Apoe/Prtn3/Timp3/Timp2/Myh9/Dag1/Tnf/Bace2/Ptpn3/Bace1
GO:0002287	alpha-beta T cell activation involved in immune response	62	0.659477	1.81222	0.000124629	0.00899292	0.00777961	968	tags=26%, list=5%, signal=24%	Nfkbiz/Gpr183/Gadd45g/Nfkbid/Smad7/Gata3/Rora/Zc3h12a/Bcl3/Rorc/Stat3/Ptger4/Relb/Spn/Malt1/Otud5
GO:0048663	neuron fate commitment	55	0.669891	1.81094	0.000297076	0.0159398	0.0137892	1499	tags=16%, list=8%, signal=15%	Id2/Gata2/Runx1/Eya1/Bmp4/Jag2/Cdc42/Ehmt2/Casz1
GO:0001975	response to amphetamine	14	0.880207	1.80841	0.000591912	0.0233213	0.0201748	1619	tags=29%, list=9%, signal=26%	Nr4a2/Slc18a2/Hdac1/Pde1b
GO:0033555	multicellular organismal response to stress	77	0.627626	1.80744	0.000198224	0.0120108	0.0103903	1923	tags=18%, list=11%, signal=16%	Apoe/Nr4a2/Calca/Bcl2/Runx1/Gja1/Selenon/Mecp2/Ncam1/Osm/Kalrn/Spire1/Eif4g1/Kcnip3
GO:0006584	catecholamine metabolic process	39	0.719623	1.80345	0.000508876	0.0211793	0.0183218	547	tags=13%, list=3%, signal=12%	Nr4a2/Sult1a1/Ly6e/Gata3/Spr
GO:0009712	catechol-containing compound metabolic process	39	0.719623	1.80345	0.000508876	0.0211793	0.0183218	547	tags=13%, list=3%, signal=12%	Nr4a2/Sult1a1/Ly6e/Gata3/Spr
GO:0042573	retinoic acid metabolic process	17	0.842612	1.80038	0.000812679	0.027924	0.0241566	467	tags=18%, list=3%, signal=17%	Aldh1a1/Cyp26b1/Rdh10
GO:0031103	axon regeneration	48	0.687436	1.78214	0.000375555	0.0174766	0.0151187	1162	tags=27%, list=6%, signal=25%	Jun/Klf4/Igf1r/Ndel1/Bex1/Scarf1/Bcl2/Jak2/Grn/Neo1/Braf/Klk8/Nefh
GO:0035640	exploration behavior	23	0.772793	1.78035	0.00144253	0.0405261	0.0350584	1150	tags=26%, list=6%, signal=24%	Apoe/Prkce/Nlgn2/Itga3/Abl2/Atxn3
GO:0046683	response to organophosphorus	81	0.6153	1.78	0.000299376	0.0159398	0.0137892	2299	tags=28%, list=13%, signal=25%	Junb/Jun/Jund/Pik3r1/Per1/Zfp36l1/Itpr1/Aqp1/Rap1b/Braf/Crem/Rapgef2/Ndufs4/Pygm/Itpr3/Akap7/Taf1/Wnt10b/Mat2a/P2rx1/Trpm4/Igfbp5/Pkd2
GO:1902947	regulation of tau-protein kinase activity	10	0.919287	1.77346	0.000838135	0.0286322	0.0247692	696	tags=40%, list=4%, signal=38%	Egr1/Clu/Hsp90aa1/Rb1
GO:0002021	response to dietary excess	28	0.747951	1.77188	0.00108376	0.0330154	0.028561	1599	tags=18%, list=9%, signal=16%	Apoe/Slc25a25/Tbl1xr1/Rmi1/Gdf3
GO:1904019	epithelial cell apoptotic process	105	0.598382	1.76431	5.73897e-05	0.00665982	0.00576129	1797	tags=31%, list=10%, signal=28%	Nupr1/Ramp2/Il13/Zfp36/Krt18/Igf1r/Tnfaip3/Gata2/Gata3/Angpt1/Icam1/Jak2/Arf6/Rgcc/Bmp4/Zfp36l1/Rb1/Hipk1/Bad/Abl2/Braf/Stk3/Stk4/Hdac1/Tnf/Jag2/Fas/Psmd9/Prkci/Tek/Pias4/Cd40/Bcl2l1
GO:0060037	pharyngeal system development	24	0.760196	1.76337	0.00159212	0.0425766	0.0368322	1256	tags=29%, list=7%, signal=27%	Hes1/Gata3/Eya1/Bmp4/Bmpr1a/Ece1/Smarca4
GO:0006958	complement activation, classical pathway	80	0.607869	1.75293	0.000190552	0.0119804	0.010364	2221	tags=10%, list=12%, signal=9%	Igkc/Ighm/Cd55/Cr1l/Ighg2b/C1ra/Iglc2/C1rl
GO:0071774	response to fibroblast growth factor	79	0.608061	1.75022	0.000423761	0.0191178	0.0165384	630	tags=13%, list=4%, signal=12%	Nr4a1/Ier2/Zfp36/Egr3/Gata3/Sfrp1/Zfp36l1/Spry2/Zfp36l2/Sos1
GO:0060850	regulation of transcription involved in cell fate commitment	16	0.832165	1.74589	0.0017572	0.0449571	0.0388915	406	tags=19%, list=2%, signal=18%	Cebpb/Rora/Rorc
GO:1903364	positive regulation of cellular protein catabolic process	131	0.568733	1.74482	5.55233e-05	0.00665982	0.00576129	1755	tags=28%, list=10%, signal=26%	Nupr1/Apoe/Clu/Hspa1a/Trib1/Tnfaip3/Plk2/Smad7/Ctsc/Hspa1b/Arih1/Hsp90aa1/Pias1/Rnf19b/Sumo3/Cbfa2t3/Ubqln2/Ubqln1/Atpif1/Axin1/Ankib1/Dnajb2/Nub1/Edem1/Plk3/Pttg1ip/Atxn3/Ldlr/Fbxo22/Nop53/Rnf144b/Ptk2b/Taf1/Arih2/Tmem259/Rnf40/Ptk2
GO:0045216	cell-cell junction organization	152	0.552939	1.73691	3.91194e-05	0.0057799	0.00500008	2249	tags=28%, list=13%, signal=24%	Ramp2/Cldn5/Prtn3/Rock2/Cd9/Smad7/Prkca/Esam/Arf6/Actn4/Gja1/Lsr/Zfp703/Rhoc/Hipk1/Vcl/Ocln/Fzd5/Heg1/Flna/Perp/Wdr1/Fscn1/Tnf/Cdc42/Abi2/Prkci/Afdn/Ctnnd1/Nedd4l/Camsap3/Pkp4/Numbl/Pecam1/Prkaca/Mpp5/Prkch/Dsg2/Itgb1/Pkp3/Pmp22/Fbf1
GO:0002761	regulation of myeloid leukocyte differentiation	114	0.574882	1.72137	7.70986e-05	0.00759421	0.00656961	1843	tags=33%, list=10%, signal=30%	Jun/Id2/Fos/Cd74/Pik3r1/Trib1/Klf10/Zfpm1/Cebpb/Gata2/Prkca/Runx1/Itgb3/Tob2/Stat5a/Ripk1/Sfrp1/Clec2d/Zfp36l1/Tjp2/Apc/Rb1/Ubash3b/Creb1/Tal1/Lif/Tfe3/Il5/Tnf/Atp6ap1/Prdm16/Car2/Gfi1b/Rassf2/Inpp4b/Tmem64/Ndfip1/Ptpn2
GO:0030856	regulation of epithelial cell differentiation	125	0.56493	1.71897	8.29797e-05	0.00797205	0.00689647	2627	tags=33%, list=15%, signal=28%	Zfp36/Cldn5/Cdkn1c/Rock2/Maff/Wwtr1/Mycn/Cebpb/Ccnd1/Hes1/Gata3/Stat5a/Id1/Bmp4/Zfp36l1/Errfi1/Apc/Bad/Rfx3/Sfn/Lif/Zeb2/Klf7/Xdh/Tnf/Prkx/Sgpp1/Gdf3/Wnt10b/Btg1/Prlr/Prkch/Abcb1a/Zeb1/Vdr/S1pr2/Sult2b1/Med1/Vhl/Foxj2/Foxp1
GO:0045429	positive regulation of nitric oxide biosynthetic process	43	0.676851	1.71357	0.000900293	0.0304042	0.0263021	358	tags=19%, list=2%, signal=18%	Klf2/Clu/Klf4/Ptgs2/Icam1/Jak2/Akt2/Hsp90aa1
GO:0007626	locomotory behavior	200	0.532494	1.71307	8.21476e-06	0.00228275	0.00197476	2228	tags=24%, list=12%, signal=21%	Apoe/Nr4a2/Id2/Egr1/Chd7/Aplp2/Slc18a2/Oxr1/Ccnd2/Pbx3/Hipk2/Nav2/App/Pum1/Gmfb/Clcn3/Hoxb8/Prkce/Axin1/Nlgn2/Abl2/Mecp2/Agtpbp1/Tal1/Rcan1/Prex2/Meis1/Myo6/Ppt1/Cxcl12/Mta1/Fgf12/Fxn/Uba6/Pde1b/Strn/Myo5a/Kalrn/Abhd12/Espn/Psap/Ppp3cb/Idua/Selenop/Gaa/Ntf5/Pmp22
GO:0033002	muscle cell proliferation	210	0.527561	1.70625	1.3946e-05	0.00274736	0.00237669	1796	tags=24%, list=10%, signal=22%	Jun/Il13/Id2/Egr1/Klf4/Pik3r1/Hbegf/Igf1r/Trib1/Nr4a3/Tgm2/Pim1/Tnfaip3/Ptgs2/Prkca/Cdkn1a/Angpt1/S1pr1/Jak2/Itgb3/Ripk1/Tgfbr3/Gja1/Stat3/Bmp4/Smad1/Selenon/Cited2/Naa35/Apc/Bmpr1a/Hdac4/Adamts1/Ndrg2/Ncam1/Pdgfrb/Meis1/Tnf/Arid2/Mapk14/Ldlrap1/Tcf7l2/Pdgfd/Six5/Shc1/Calcrl/Pik3ca/Ptk2/Kalrn/Cx3cl1
GO:0015748	organophosphate ester transport	81	0.589446	1.70521	0.000899691	0.0304042	0.0263021	1559	tags=21%, list=9%, signal=19%	Apoe/Plscr2/Plscr1/Atp8a1/Plscr4/Gja1/Pqlc1/Osbpl8/Slc35b2/Slc37a1/Atp10a/Abca4/Prelid3b/Ldlr/Atp11a/G6pc3/Slc25a36
GO:0009612	response to mechanical stimulus	127	0.555582	1.70024	0.000177576	0.0117168	0.010136	2785	tags=27%, list=16%, signal=23%	Junb/Jun/Jund/Fos/Nfkbia/Nfkb1/Serpine2/Rela/Ptger4/Aqp1/Abl2/Fyn/Dag1/Bag3/Chuk/Tnf/Cxcl12/Mapk14/Kalrn/Abhd12/Clcn6/Bace1/Dmd/Piezo1/Csrp3/Pkd2/Mapk8/Pawr/Slc1a3/Cradd/Strbp/Stat1/Jup/AU040320
GO:0006261	DNA-dependent DNA replication	128	-0.581948	-1.69822	7.38062e-05	0.00752059	0.00650593	3020	tags=44%, list=17%, signal=37%	Gins4/Samhd1/Ccne2/Chtf18/Pole2/Pura/Rfwd3/Cdk9/Rfc5/Mgme1/Mms22l/Etaa1/Cenps/Ciz1/Rad51/Atrx/Donson/Cdt1/Chtf8/Slbp/Cdc7/Wrnip1/Wdhd1/Msh6/Ssbp1/Stoml2/Pola1/Dnaja3/Blm/Rfc4/Polg2/Pola2/Orc6/Stag2/Mcm2/Prim1/Tipin/Orc4/Mcm9/Baz1a/Helb/Brca2/Mcm4/Timeless/Mcm5/Lig1/Dbf4/Zfp830/Npm1/Mcm6/Atad5/Rfc2/Rtf2/Smc3/Mcm7/Mcm3
GO:0038066	p38MAPK cascade	43	0.670173	1.69667	0.00123923	0.0366192	0.0316786	1443	tags=33%, list=8%, signal=30%	Dusp1/Zfp36/Gadd45b/Gadd45g/Hsph1/Per1/Zc3h12a/Sash1/Zfp36l1/Ptpn22/Mink1/Xdh/Mapk14/Emc10
GO:0070098	chemokine-mediated signaling pathway	47	-0.673904	-1.68798	0.00116611	0.0351618	0.0304178	1598	tags=17%, list=9%, signal=16%	Sh2b3/Pf4/Rnf113a2/Ccl5/Cxcr4/Ccl3/Cxcl10/Ccl4
GO:0008380	RNA splicing	342	-0.523099	-1.68543	2.29328e-07	0.000648031	0.0005606	2625	tags=39%, list=15%, signal=34%	Rnps1/Rps13/Rbm41/Prpf3/Clk4/Hnrnpk/Rbm22/Cwf19l1/Hnrnpa3/Ythdc1/Usp4/Cir1/Rtraf/Magoh/Snrpb/Rbm39/Thoc7/Srpk1/Cwf19l2/Gemin6/Lsm5/Wdr83/Tmbim6/Ddx5/Tsen34/Frg1/Puf60/Thrap3/Ppie/Rbmxl1/Sfpq/Ivns1abp/Snrpa/Rbmx2/Srrm1/Ncbp2/Pnn/Prpf31/Tardbp/Casc3/Zcrb1/Alyref/Dyrk1a/Rbm5/Dhx15/Ppp1r8/Zmat5/Prpf8/Zfp64/Prpf4/Lsm2/Crnkl1/Lsm10/Cdk12/Clk3/Luc7l/Rps26/Ddx41/Ddx39/Snrnp200/Ecd/Clasrp/Srsf3/Zmat2/Snrp…
GO:0007498	mesoderm development	98	0.57259	1.67544	0.000336116	0.0163833	0.0141728	3279	tags=38%, list=18%, signal=31%	Nr4a3/Tcf15/Kdm6b/Wls/Rpl38/Kdm6a/Eya1/Churc1/Bmp4/Smad1/Zfp36l1/Nckap1/Cited2/Bmpr1a/Axin1/Tal1/Ssbp3/Pofut2/Tead2/Ext2/Gdf3/Inhba/Prkaca/Txnrd1/Epb41l5/Poglut1/Ldb1/Pus7/Acvr1/Vegfa/Epha2/Srf/Smo/Tead1/Eomes/Yap1/Setd2
GO:0002526	acute inflammatory response	89	0.57589	1.67118	0.000652485	0.0250402	0.0216618	1593	tags=16%, list=9%, signal=14%	Nupr1/Plscr1/Prcp/Gstp1/Ptgs2/Icam1/H2-T23/Lbp/Stat3/Spn/Alox5/Tnf/Ighg2b/Fn1
GO:0060537	muscle tissue development	392	0.482372	1.66825	5.18135e-07	0.000648031	0.0005606	1795	tags=20%, list=10%, signal=18%	Nupr1/Nr4a1/Id2/Egr1/Fos/Atf3/Btg2/Ly6e/Tiparp/Chd7/Vamp5/Maff/Zfpm1/Sik1/Pim1/Smad7/Skil/Bcl2/Plagl1/Angpt1/Cyp26b1/Kdm6b/S1pr1/Ripk1/Tgfbr3/Rarb/Gja1/Eya1/Obsl1/Bmp4/Smad1/Cacna1s/Selenon/Usp19/Ptcd2/Cited2/Csrp2/Mylk/Zfp950/Apc/Rb1/Bmpr1a/Svil/Nebl/Xk/Creb1/Tsc22d3/Hdac4/Heg1/Ncam1/Rcan1/Flnb/G6pdx/Pdgfrb/Kat2a/Meg3/Ifrd1/Meis1/Fbxo22/Myl6/Arid2/Mapk14/Snw1/Cdc42/Sox6/Efnb2/Myom1/Tcf7l2/Twist1…
GO:0045732	positive regulation of protein catabolic process	205	0.51787	1.66603	5.85974e-05	0.00665982	0.00576129	2075	tags=27%, list=12%, signal=24%	Nupr1/Apoe/Clu/Hspa1a/Tiparp/Trib1/Tnfaip3/Plk2/Smad7/Wwp2/Foxo1/Ctsc/Hspa1b/Arih1/Ddb1/Hsp90aa1/Gja1/Pias1/Rnf19b/Sumo3/Cbfa2t3/Ubqln2/Ubqln1/Apc/Atpif1/Axin1/Ankib1/Dnajb2/Tnfsf12/Nub1/Vps28/Edem1/Plk3/Pttg1ip/Atxn3/Ldlr/Fbxo22/Gga1/Tnf/Nop53/Csnk2a1/Rnf144b/Ptk2b/Nedd4l/Taf1/Arih2/Tmem259/Rnf40/Ptk2/Ndfip1/Ndufa13/Ier3/Stx5a/Nedd4/Usp5/Rilp
GO:0030099	myeloid cell differentiation	362	0.488179	1.66288	5.4825e-07	0.000648031	0.0005606	1941	tags=27%, list=11%, signal=25%	Klf2/Junb/Jun/Zfp36/Id2/Gpr183/Fos/Prtn3/Dyrk3/Cdkn1c/Plscr1/Cd74/Pik3r1/Trib1/Klf10/Sbno2/Nfkbia/Zfpm1/Fli1/Cebpb/Hoxa5/Mpl/Gata2/Gata3/Lmo2/Prkca/Runx1/Jak2/Itgb3/Tob2/Stat5a/Ripk1/Pabpc4/Tgfbr3/Sfrp1/Stat3/Clec2d/Bmp4/App/Hmgb3/Zfp36l1/Nkx2-3/Tmod3/Cbfa2t3/Pml/Tjp2/Cited2/Fasn/Myh9/Apc/Hoxb8/Paf1/Rb1/Relb/Ubash3b/Atpif1/Klf13/Tmem14c/Creb1/Jmjd6/Kat6a/Tal1/Cnot4/Lif/Chuk/Tfe3/Pknox1/G6pdx/Il5/…
GO:0048469	cell maturation	161	0.527488	1.66159	0.000119824	0.00892498	0.00772083	1068	tags=16%, list=6%, signal=15%	Klf2/Nr4a2/Id2/Calca/Cdkn1c/Hoxa5/Gata2/Hes1/Gata3/Scarf1/Bcl2/Runx1/Ppp2r1a/Gja1/App/Rec8/Rb1/Abl2/Fzd5/Mecp2/Rfx3/Tal1/Dlg2/G6pdx/Sclt1
GO:0030216	keratinocyte differentiation	83	0.568333	1.64662	0.00140779	0.0400001	0.0346034	2126	tags=27%, list=12%, signal=23%	Zfp36/Rock2/Ptgs2/Fosl2/Cyp26b1/Ptgs1/Txnip/Zfp36l1/Errfi1/Sfn/Stk4/Flnb/Irf6/Smarca4/Sgpp1/Bcr/Ugcg/Map2k1/Psap/Pou3f1/Prkch/Vdr
GO:0006397	mRNA processing	417	-0.501166	-1.64248	1.11443e-07	0.000648031	0.0005606	2987	tags=39%, list=17%, signal=33%	Rnf20/Usp39/Cdk9/Luc7l2/Grsf1/Ccnb1/Snrpa1/Dbr1/Rnasel/Dazap1/Wtap/Celf1/Rnps1/Rbm41/Prpf3/Hnrnpk/Rbm22/Cwf19l1/Hnrnpa3/Ythdc1/Usp4/Cir1/Rbm26/Safb/Magoh/Snrpb/Rbm39/Trub2/Slbp/Thoc7/Srpk1/Cwf19l2/Gemin6/Lsm5/Wdr83/Ddx5/Tsen34/Frg1/Puf60/Thrap3/Ppie/Rbmxl1/Sfpq/Snrpa/Rbmx2/Alkbh5/Srrm1/Ncbp2/Pnn/Prpf31/Tardbp/Casc3/Zcrb1/Alyref/Dyrk1a/Rbm5/Ssu72/Dhx15/Nelfe/Ppp1r8/Tut1/Zmat5/Prpf8/Zfp64/Supt5/Prp…
GO:1903034	regulation of response to wounding	157	0.518661	1.63654	0.00018872	0.0119804	0.010364	983	tags=16%, list=5%, signal=15%	Apoe/Selp/Klf4/Hbegf/Igf1r/Ndel1/Cd9/Prkca/Scarf1/Cdkn1a/Anxa5/Grn/Serpine2/Gja1/Clasp2/Tnfrsf12a/Ptger4/Neo1/Mylk/Myh9/Prkce/Ubash3b/Braf/Klk8/Vkorc1
GO:0035249	synaptic transmission, glutamatergic	86	0.563884	1.63562	0.0013282	0.0386682	0.0334511	2374	tags=22%, list=13%, signal=19%	Glul/Ptgs2/Grik5/Serpine2/Clcn3/Tprgl/Nlgn2/Napa/Ophn1/Ptk2b/Clstn3/Cdk5/Kalrn/P2rx1/Prkaca/Homer1/Tshz3/Napb/Disc1
GO:0050678	regulation of epithelial cell proliferation	321	0.48063	1.63177	3.02802e-06	0.00152374	0.00131816	1637	tags=18%, list=9%, signal=17%	Nupr1/Apoe/Jun/Nr4a1/Zfp36/Egr3/Glul/Nr4a3/Klf9/Tnfaip3/Tacstd2/Ccnd1/Hoxa5/Gata2/Hes1/Gata3/Prkca/Ccnd2/Stk11/Itgb3/Ppp1r16b/Stat5a/Grn/Id1/Tgfbr3/Sfrp1/Rgcc/Gja1/Stat3/Eya1/Bmp4/Zfp36l1/Itpr1/Errfi1/Maged1/Ar/Zfp703/Apc/Dlk1/Rb1/Bmpr1a/Atpif1/Bad/Ptprk/Sfn/Xdh/Tnf/Cxcl12/Cdc42/Efnb2/Tcf7l2/B2m/Emc10/Ctsl/Twist1/Pold4/Tek/Wnt10b
GO:0043433	negative regulation of DNA-binding transcription factor activity	149	0.518292	1.61911	0.000712737	0.0259668	0.0224634	1054	tags=19%, list=6%, signal=18%	Nupr1/Pbx1/Id2/Klf4/Igf1r/Trib1/Id3/Nfkbid/Nfkbia/Sik1/Pim1/Tnfaip3/Smad7/Wwp2/Bhlhe40/Zc3h12a/Id1/Med13/Rlim/Irak3/Prnp/Nlrc5/Nwd1/Kat6a/Hdac4/Taf3/Chuk/Flna/Parp10
GO:0048144	fibroblast proliferation	104	0.548801	1.61352	0.00097286	0.0319423	0.0276327	1153	tags=17%, list=6%, signal=16%	Nupr1/Jun/Il13/Cd74/Gstp1/Fosl2/Cdkn1a/Tgif1/Itgb3/Sfrp1/Pml/Aqp1/Dach1/Kmt2c/Creb1/Parp10/Ndufs4/Pdgfrb
GO:0062012	regulation of small molecule metabolic process	287	0.481668	1.61269	1.57799e-05	0.00300836	0.00260248	2135	tags=23%, list=12%, signal=21%	Nupr1/Apoe/Egr1/Cd74/Zbtb20/Nr4a3/Sik1/Nfkb1/Foxo1/Grb10/Ptgs2/Rora/Irs2/Stk11/Cltc/Akt2/Ddb1/C1qtnf12/Lonp2/Rorc/Stat3/Khk/Pla2g4a/App/Rdh10/Cbfa2t3/Por/Atp2b4/Ptger4/Etfbkmt/Apc/Prkce/Bad/Mid1ip1/Hdac4/Ranbp2/Sirt5/Ldlr/Tnf/Clk2/Gfpt1/Dyrk2/Tcf7l2/Dhcr7/Acadvl/Ptk2b/Gk/Twist1/Slc7a7/Map2k1/Nfe2l1/Ogt/Bcl2l1/Acsl5/Stard4/Ptpn2/Thrb/Ier3/Maea/Ppp1r3b/Insr/Pdk1/Foxk2/Sorbs1/Vdr/Midn
GO:0030855	epithelial cell differentiation	484	0.459537	1.60915	3.78485e-07	0.000648031	0.0005606	2126	tags=22%, list=12%, signal=20%	Klf2/Jun/Zfp36/Id2/Cldn5/Klf4/Cdkn1c/Id3/Rock2/Maff/Wwtr1/Mycn/Tcf15/Cebpb/Ccnd1/Hoxa5/Hes1/Gata3/Skil/Ptgs2/Fosl2/Cyp26b1/Icam1/Kdm6b/Tagln2/Anxa7/Ppp1r16b/Cd63/Stat5a/Id1/Rarb/Gja1/Eya1/Ptgs1/Txnip/Bmp4/Zfp36l1/Jmjd1c/Ampd2/Errfi1/Ar/Tjp2/Myo1e/Tmem38b/Fasn/Zfp703/Lbh/Apc/F11r/Sidt2/Rap1b/Bad/Abl2/Creb1/Hoxb5/Rfx3/Sfn/Stk4/Sipa1l3/Rapgef2/Heg1/Lif/Hdac1/Flna/Flnb/Irf6/Maf/Scrib/Fndc3a/Zeb2/Myo6…
GO:0048145	regulation of fibroblast proliferation	102	0.5491	1.60902	0.00156621	0.0420741	0.0363976	1153	tags=18%, list=6%, signal=17%	Nupr1/Jun/Il13/Cd74/Gstp1/Fosl2/Cdkn1a/Tgif1/Itgb3/Sfrp1/Pml/Aqp1/Dach1/Kmt2c/Creb1/Parp10/Ndufs4/Pdgfrb
GO:0048660	regulation of smooth muscle cell proliferation	153	0.511406	1.60562	0.000531235	0.0217527	0.0188179	1867	tags=22%, list=10%, signal=20%	Jun/Il13/Id2/Egr1/Klf4/Pik3r1/Hbegf/Igf1r/Trib1/Nr4a3/Tgm2/Tnfaip3/Ptgs2/Prkca/Cdkn1a/S1pr1/Jak2/Itgb3/Bmp4/Bmpr1a/Hdac4/Adamts1/Ndrg2/Pdgfrb/Tnf/Ldlrap1/Tcf7l2/Pdgfd/Shc1/Calcrl/Pik3ca/Ptk2/Cx3cl1/Il6ra
GO:0010632	regulation of epithelial cell migration	208	0.497603	1.60491	8.9028e-05	0.00797205	0.00689647	1783	tags=20%, list=10%, signal=18%	Apoe/Jun/Klf4/Glul/Hbegf/Rock2/Prcp/Rab11a/Tacstd2/Plk2/Gata2/Gata3/Ptgs2/Prkca/Zc3h12a/Angpt1/Itgb3/Cd63/Stat5a/Grn/Arf6/Tgfbr3/Rgcc/Clasp2/Sash1/Bmp4/Aqp1/Rhoj/Prkce/Itga3/Mecp2/Pik3c2a/Emc10/Rhob/Dock5/Ptk2b/Calr/Tek/Efna1/Ptk2/Plpp3/Cd40
GO:0034329	cell junction assembly	339	0.470744	1.59784	6.02265e-06	0.00188534	0.00163097	2266	tags=24%, list=13%, signal=22%	Ramp2/Cldn5/Vmp1/Sdcbp/Rock2/Col16a1/Dst/Cd9/Smad7/Prkca/Bcl2/Adgre5/Arhgap6/Dnm3/Itgb3/Esam/Arf6/Actn4/Gja1/Clasp2/Lsr/App/Zfp703/Rhoc/Rap1b/Hipk1/Nlgn2/Vcl/Itga5/Ocln/Stau2/Ptprk/Fzd5/Mecp2/Sipa1l1/Pcdh17/Rapgef2/Heg1/Lamc1/Tpbg/Wdr1/Clstn1/Sdc4/Myo6/Ophn1/Fscn1/Plxnd1/Tnf/Tns1/Abi2/Efnb2/Ptk2b/Afdn/Ctnnd1/Nedd4l/Fn1/Bcr/Clstn3/Camsap3/Tek/Pkp4/Cdk5/Ptk2/Eif4g1/Pclo/Pecam1/Prkaca/Il1rapl2/Mpp5/…
GO:0022613	ribonucleoprotein complex biogenesis	385	-0.490482	-1.59325	2.92961e-06	0.00152374	0.00131816	3338	tags=42%, list=19%, signal=35%	Mterf4/Rbmx/Aamp/Rrp15/Ddx27/Aar2/Ddx39b/Rpl35a/Tsr3/Ago4/Pwp1/Mybbp1a/Lsm6/Rps6/Rps16/Zfp622/C1d/Dhx37/Usp39/Luc7l2/Ddx31/Mpv17l2/Rpp30/Eif4b/Rnasel/Noc4l/Isg20l2/Ddx10/Celf1/Mrps11/Hsp90ab1/Dcaf13/Prpf3/Bms1/Pes1/Mphosph6/Ythdc1/Rps24/Rrp36/Eri1/Usp4/Rpl5/Snrpb/Surf6/Srpk1/Gemin6/Mterf3/Eif2s3y/Pin4/Sdad1/Tarbp2/Frg1/Abce1/Exosc9/Rrp8/Rcl1/Pih1d1/Rbmxl1/Tfb2m/Efl1/Nip7/Dicer1/Prpf31/Rpl24/Pak1i…
GO:0007517	muscle organ development	346	0.466597	1.58888	9.82827e-06	0.00232764	0.0020136	1776	tags=19%, list=10%, signal=18%	Nupr1/Nr4a1/Egr1/Fos/Atf3/Btg2/Ly6e/Chd7/Id3/Vamp5/Maff/Zfpm1/Pim1/Tcf15/Smad7/Skil/Bcl2/Plagl1/Angpt1/Cyp26b1/Adarb1/S1pr1/Ripk1/Tgfbr3/Gja1/Obsl1/Bmp4/Cacna1s/Selenon/Usp19/Eid2/Ptcd2/Cited2/Mylk/Apc/Rb1/Bmpr1a/Svil/Smtnl1/Xk/Creb1/Tsc22d3/Hdac4/Heg1/Lif/Ncam1/Rcan1/Flnb/G6pdx/Kat2a/Meg3/Meis1/Fbxo22/Myl6/Mapk14/Snw1/Sox6/Efnb2/Myom1/Tcf7l2/Twist1/Unc45b/Wnt10b/Egr2/Gpcpd1/Cdk5/Chkb
GO:0010631	epithelial cell migration	261	0.477321	1.58798	7.10134e-05	0.00747781	0.00646891	1884	tags=20%, list=11%, signal=18%	Apoe/Jun/Nr4a1/Egr3/Klf4/Glul/Hbegf/Rock2/Prcp/Rab11a/Tacstd2/Plk2/Gata2/Gata3/Ptgs2/Prkca/Zc3h12a/Angpt1/Itgb3/Cd63/Stat5a/Grn/Arf6/Tgfbr3/Rgcc/Clasp2/Sash1/Bmp4/Myh9/Aqp1/Rhoj/Prkce/Itga3/Mecp2/Pik3c2a/Zeb2/Plxnd1/Prkx/Nanos1/Efnb2/Emc10/Rhob/Dock5/Ptk2b/Calr/Tek/Gipc1/Efna1/Ptk2/Plpp3/Cd40/Pkn3/Pecam1
GO:0090132	epithelium migration	263	0.47708	1.58781	5.63646e-05	0.00665982	0.00576129	1884	tags=20%, list=11%, signal=18%	Apoe/Jun/Nr4a1/Egr3/Klf4/Glul/Hbegf/Rock2/Prcp/Rab11a/Tacstd2/Plk2/Gata2/Gata3/Ptgs2/Prkca/Zc3h12a/Angpt1/Itgb3/Cd63/Stat5a/Grn/Arf6/Tgfbr3/Rgcc/Clasp2/Sash1/Bmp4/Myh9/Aqp1/Rhoj/Prkce/Itga3/Mecp2/Pik3c2a/Zeb2/Plxnd1/Prkx/Nanos1/Efnb2/Emc10/Rhob/Dock5/Ptk2b/Calr/Tek/Gipc1/Efna1/Ptk2/Plpp3/Cd40/Pkn3/Pecam1
GO:0031099	regeneration	128	0.51802	1.58774	0.000689106	0.025614	0.0221582	1709	tags=22%, list=10%, signal=20%	Jun/Klf4/Igf1r/Ndel1/Cd9/Bex1/Cebpb/Ccnd1/Scarf1/Bcl2/Cdkn1a/Jak2/Grn/Gja1/Itpr1/Selenon/Neo1/Braf/Klk8/Lif/Nefh/Ifrd1/Cxcl12/Mapk14/Fas/Igsf10/Wnt10b/Map2k1
GO:0045444	fat cell differentiation	223	0.489085	1.58742	0.000178428	0.0117168	0.010136	1720	tags=24%, list=10%, signal=22%	Nr4a2/Nr4a1/Zfp36/Id2/Itga6/Klf4/Nr4a3/Zfpm1/Wwtr1/Cebpb/Ccnd1/Foxo1/Gata2/Hes1/Gata3/Ptgs2/Rora/Zc3h12a/Cebpd/4932438A13Rik/Runx1t1/Sfrp1/Pias1/Rorc/Zfp36l1/Osbpl8/Lpl/Zfp36l2/Creb5/Tbl1xr1/Dlk1/Axin1/Creb1/Stk3/Stk4/Bscl2/Mecom/Fcor/Tnf/Lamb3/Mapk14/Socs1/Prdm16/Tcf7l2/Mex3c/Arl6/Selenbp1/Gdf3/Wnt10b/Egr2/Tmem64/Id4/Per2
GO:0031668	cellular response to extracellular stimulus	200	0.493327	1.58707	0.000128929	0.00918035	0.00794175	2808	tags=29%, list=16%, signal=25%	Nr4a2/Jun/Fos/Atf3/Ldha/Itga6/Glul/Klf10/Sik1/Pim1/Foxo1/Bcl2/Cdkn1a/Zc3h12a/Gabarap/Slc2a1/Lamp2/Fads1/Fnip1/Lpl/Wipi2/Sik2/Impact/Fyn/Wrn/Bmt2/Fosl1/Pik3c2a/Fcor/Fbxo22/Hnrnpl/Snw1/Fas/Tcf7l2/Ehmt2/Dnajc15/Atf4/Taf1/Eif4g1/Hspa5/Map1lc3a/Trpm4/Vdr/Nuak2/Eif2ak3/Amigo1/Rragd/Pdk2/Mapk8/Atg7/Ulk1/Med1/Mapk3/Prkaa2/Gas6/Map1lc3b/Ralb/Wdr24
GO:0006109	regulation of carbohydrate metabolic process	162	0.501682	1.58632	0.000738837	0.0261469	0.0226192	2135	tags=24%, list=12%, signal=21%	Nupr1/Zbtb20/Sik1/Nfkb1/Foxo1/Grb10/Rora/Irs2/Stk11/Cltc/Akt2/Ddb1/C1qtnf12/Rorc/Stat3/Khk/App/Cbfa2t3/Ptger4/Prkce/Bad/Hdac4/Ranbp2/Clk2/Gfpt1/Dyrk2/Tcf7l2/Ptk2b/Nfe2l1/Ogt/Ptpn2/Ier3/Maea/Ppp1r3b/Insr/Pdk1/Foxk2/Sorbs1/Midn
GO:0045598	regulation of fat cell differentiation	124	0.522884	1.58586	0.000968536	0.0319423	0.0276327	1717	tags=27%, list=10%, signal=24%	Zfp36/Id2/Zfpm1/Wwtr1/Cebpb/Foxo1/Gata2/Hes1/Gata3/Ptgs2/Rora/Zc3h12a/Runx1t1/Sfrp1/Rorc/Zfp36l1/Lpl/Zfp36l2/Dlk1/Axin1/Creb1/Stk3/Stk4/Mecom/Tnf/Mapk14/Prdm16/Tcf7l2/Mex3c/Gdf3/Wnt10b/Tmem64/Id4
GO:0090090	negative regulation of canonical Wnt signaling pathway	108	0.5365	1.58535	0.00135204	0.0389783	0.0337194	1662	tags=19%, list=9%, signal=17%	Apoe/Egr1/Mllt3/Wwtr1/Foxo1/Stk11/Sfrp1/Tmem131l/Apc/Axin1/Stk3/Siah2/Stk4/Hdac1/Tmem88/Mapk14/Tcf7l2/Ctnnd1/Mad2l2/Tmem64
GO:0009410	response to xenobiotic stimulus	156	0.50118	1.58106	0.00078108	0.0269952	0.0233531	2199	tags=24%, list=12%, signal=22%	Nr4a2/Sult1a1/Egr1/Gstm1/Gstp1/Gstm2/Slc18a2/Rora/Cyp26b1/Ppp1r9b/Jak2/Gstm5/Stat5a/Rorc/Bmp4/Selenon/Tmem38b/Aqp1/Rb1/Prkce/Mecp2/Ncam1/Hdac1/Csad/Smyd3/Smpd1/Ehmt2/Pde1b/Cdk5/Kalrn/Ghr/Acsl1/Acaa1a/Gstm7/Homer2/N6amt1/Homer1/Fmo2
GO:0042107	cytokine metabolic process	118	0.52168	1.57897	0.0014664	0.0406874	0.0351979	715	tags=16%, list=4%, signal=16%	Zfp36/Egr1/Gadd45g/Klf4/Cd74/Zfpm1/Nfkb1/Cebpb/Gata3/Bcl3/Jak2/Cd28/Stat5a/Lbp/Stat3/App/Errfi1/Rela/Spn
GO:0007548	sex differentiation	226	0.482555	1.57306	0.000199163	0.0120108	0.0103903	1428	tags=16%, list=8%, signal=15%	Nupr1/Pbx1/Adgrg1/Tiparp/Chd7/H3f3b/Serpinb6a/Cebpb/Ccnd1/Gata3/Bcl2/Runx1/Angpt1/Icam1/Stat5a/Sfrp1/Gja1/Pla2g4a/Bmp4/Rdh10/Jmjd1c/Rec8/Ar/Ptger4/Cited2/Fst/Dach1/Bmpr1a/Adamts1/Flna/Serpinb6b/Nefh/Fndc3a/Ube3a/Safb2/Tcf7l2
GO:0042089	cytokine biosynthetic process	114	0.523125	1.5664	0.000997825	0.0324019	0.0280303	715	tags=17%, list=4%, signal=16%	Zfp36/Egr1/Gadd45g/Klf4/Cd74/Zfpm1/Nfkb1/Cebpb/Gata3/Bcl3/Jak2/Cd28/Stat5a/Lbp/Stat3/App/Errfi1/Rela/Spn
GO:0022618	ribonucleoprotein complex assembly	167	-0.521829	-1.56635	0.000490222	0.0208432	0.0180311	4158	tags=53%, list=23%, signal=41%	Gm5093/Shq1/Rpl13a/Rpl6/Gemin5/Ddx28/Setx/Ruvbl2/Rpf2/Clns1a/Gm10036/Ago2/Rps25/Prpf18/Dhx30/Rpl3/Srsf1/Eral1/Ruvbl1/Rbmx/Aar2/Ddx39b/Ago4/Usp39/Luc7l2/Eif4b/Celf1/Mrps11/Hsp90ab1/Prpf3/Ythdc1/Usp4/Rpl5/Snrpb/Srpk1/Gemin6/Eif2s3y/Tarbp2/Pih1d1/Rbmxl1/Dicer1/Prpf31/Rpl24/Rbm5/Rps5/Prpf8/Atr/Mrto4/Lsm2/Crnkl1/Luc7l/Rplp0/Snrnp200/Cdc73/Rps27l/Rpsa/Nop2/Eif5/Snrpd1/Srsf10/Zrsr2/Prpf39/Polr2d/Denr/Nu…
GO:0071496	cellular response to external stimulus	228	0.479235	1.5564	0.000234468	0.0137198	0.0118688	2808	tags=28%, list=16%, signal=24%	Nr4a2/Jun/Fos/Atf3/Ldha/Itga6/Glul/Klf10/Sik1/Pim1/Foxo1/Bcl2/Cdkn1a/Zc3h12a/Gabarap/Slc2a1/Lamp2/Fads1/Fnip1/Lpl/Ptger4/Aqp1/Wipi2/Sik2/Impact/Fyn/Dag1/Bag3/Wrn/Bmt2/Fosl1/Pik3c2a/Fcor/Fbxo22/Hnrnpl/Snw1/Fas/Tcf7l2/Ehmt2/Dnajc15/Atf4/Taf1/Eif4g1/Hspa5/Map1lc3a/Trpm4/Vdr/Piezo1/Nuak2/Eif2ak3/Amigo1/Rragd/Pdk2/Mapk8/Atg7/Ulk1/Med1/Cradd/Mapk3/Prkaa2/Gas6/Map1lc3b/Ralb/Wdr24
GO:0050673	epithelial cell proliferation	378	0.449739	1.55026	2.15202e-05	0.00374071	0.00323602	1455	tags=17%, list=8%, signal=16%	Nupr1/Apoe/Jun/Nr4a1/Zfp36/Id2/Egr3/Glul/Nr4a3/Klf9/Tnfaip3/Tacstd2/Cebpb/Ccnd1/Hoxa5/Gata2/Hes1/Gata3/Prkca/Ccnd2/Stk11/Itgb3/Ppp1r16b/Stat5a/Grn/Id1/Tgfbr3/Sfrp1/Rgcc/Gja1/Stat3/Eya1/Bmp4/Zfp36l1/Itpr1/Errfi1/Maged1/Ar/Zfp703/Apc/Dlk1/Fst/Rb1/Sidt2/Bmpr1a/Atpif1/Bad/Ptprk/Klk8/Sfn/Chuk/Irf6/Btbd10/Xdh/Tnf/Cxcl12/Prkx/BC004004/Cdc42/Efnb2/Tcf7l2/B2m/Emc10/Ctsl
GO:0019216	regulation of lipid metabolic process	298	0.460118	1.5455	9.10882e-05	0.0080348	0.00695075	1891	tags=18%, list=11%, signal=16%	Apoe/Id2/Egr1/Cd74/Pik3r1/Zbtb20/Igf1r/Nr4a3/Sik1/Nfkb1/Ptgs2/Rora/Irs2/Stk11/Akt2/Stat5a/Rab38/Lonp2/Rorc/Lsr/Pla2g4a/Rdh10/Dgkz/Por/Rbl2/Tbl1xr1/Etfbkmt/Rb1/Prkce/Creb1/Mid1ip1/Lamtor1/Samd8/Pdgfrb/Ldlr/Bscl2/Tnf/Cdc42/Tcf7l2/Dhcr7/Acadvl/Ptk2b/Gk/Twist1/Dnajc15/Tek/Abhd5/Nfe2l1/Ambra1/Acsl5/Stard4/Psap/Thrb
GO:0048568	embryonic organ development	412	0.440539	1.52527	3.25886e-05	0.00493843	0.00427214	1774	tags=17%, list=10%, signal=15%	Junb/Pbx1/Id2/Socs3/Aldh1a1/Cdkn1c/Chd7/Id3/Nr4a3/Zfpm1/Mycn/Cebpb/Hoxa5/Gata2/Hes1/Gata3/Lmo2/Tra2b/Runx1/Rpl38/Hipk2/Kdm6a/Rarb/Gja1/Eya1/Bmp4/Zfp36l1/Nckap1/Spry2/Rdh10/Hoxb2/Cited2/Epn1/Hoxb8/Bmpr1a/Axin1/Hipk1/Tshz1/Xist/Fzd5/Kat6a/Hoxb5/Stk3/Erf/Stk4/Slc39a1/Tal1/Lif/Scrib/Mib1/Pdgfrb/Pcgf2/Myo6/Smarca4/Arid2/Hoxb4/Tcf7l2/Tead2/Twist1/Flt3l/Bcr/Gdf3/Cc2d2a/Traf3ip1/Grb2/Efna1/Map2k1/Eif4a3/…
GO:0009896	positive regulation of catabolic process	404	0.43995	1.52495	1.22264e-05	0.00249166	0.00215549	2091	tags=23%, list=12%, signal=21%	Nupr1/Apoe/Zfp36/Hk2/Clu/Btg2/Hspa1a/Tiparp/Zbtb20/Trib1/Rock2/Tnfaip3/Plk2/Smad7/Wwp2/Foxo1/Ctsc/Zc3h12a/Irs2/Hspa1b/Arih1/Stk11/Akt2/Ddb1/Hsp90aa1/Gja1/Pias1/Rnf19b/Sumo3/App/Zfp36l1/Cbfa2t3/Pum1/Ubqln2/Zfp36l2/Wac/Ubqln1/Apc/Prkce/Tomm7/Atpif1/Axin1/Ankib1/Dnajb2/Tnfsf12/Git1/Nub1/Bag3/Tbk1/Pim2/Vps28/Edem1/Plk3/Tob1/Pttg1ip/Svip/Atxn3/Ldlr/Fbxo22/Gga1/Tnf/Sptlc1/Nanos1/Nop53/Khsrp/Csnk2a1/Rnf…
GO:0007423	sensory organ development	485	0.435892	1.52457	3.81811e-06	0.00152374	0.00131816	3018	tags=25%, list=17%, signal=21%	Jun/Aldh1a1/Klf4/Cdkn1c/Chd7/Nr4a3/Rorb/H2-K1/Mycn/Tcf15/Gata2/Hes1/Gata3/Skil/Bcl2/Tgif1/Grcc10/Cyp26b1/Cebpd/Rpl38/H2-T23/Hipk2/Rarb/Gja1/Stat3/Eya1/Bmp4/Cacna1s/Spry2/Rdh10/Slc25a25/Mab21l2/Smchd1/Cited2/Sos1/Aqp1/Apc/Rhoj/Gsdme/Kmt2c/Hipk1/Tshz1/Jmjd6/Stau2/Fzd5/Agtpbp1/Man2a1/Ece1/Sipa1l3/Lif/Pknox1/Hdac1/Maf/Scrib/Pdgfrb/Tcirg1/Meis1/Sdc4/Zeb2/Myo6/Smarca4/Jag2/Abi2/Fkbp8/Prdm16/Six5/Arl6/P…
GO:0001649	osteoblast differentiation	167	0.476785	1.51054	0.00173557	0.0449571	0.0388915	1795	tags=19%, list=10%, signal=17%	Junb/Id2/Jund/Id3/H3f3b/Rorb/Wwtr1/Cebpb/Cebpd/Id1/Tgfbr3/Sfrp1/Gja1/Bmp4/Smad1/Ptger4/Apc/Dlk1/Bmpr1a/Hdac4/Tob1/Tcirg1/Tnf/Atp6ap1/Pdlim7/Twist1/Rassf2/Wnt10b/Tmem64/Id4/Ptk2/Fhl2
GO:0031331	positive regulation of cellular catabolic process	337	0.444747	1.50959	0.000120812	0.00892498	0.00772083	1765	tags=20%, list=10%, signal=19%	Nupr1/Apoe/Zfp36/Hk2/Clu/Btg2/Hspa1a/Zbtb20/Trib1/Rock2/Tnfaip3/Plk2/Smad7/Foxo1/Ctsc/Zc3h12a/Irs2/Hspa1b/Arih1/Stk11/Akt2/Hsp90aa1/Pias1/Rnf19b/Sumo3/App/Zfp36l1/Cbfa2t3/Pum1/Ubqln2/Zfp36l2/Wac/Ubqln1/Tomm7/Atpif1/Axin1/Ankib1/Dnajb2/Git1/Nub1/Bag3/Tbk1/Pim2/Edem1/Plk3/Tob1/Pttg1ip/Svip/Atxn3/Ldlr/Fbxo22/Tnf/Sptlc1/Nanos1/Nop53/Khsrp/Rnf144b/Ptk2b/Twist1/Rab12/Taf1/Arih2/Abhd5/Map2k1/Upf1/Tmem25…
GO:0071824	protein-DNA complex subunit organization	160	-0.505523	-1.50778	0.00156183	0.0420741	0.0363976	1968	tags=33%, list=11%, signal=30%	Supt16/Shprh/Cenpk/Rad52/Vps72/Tbpl1/Brd2/Gtf2a2/Smarca5/Psmc5/Nap1l1/Mcm2/Hp1bp3/Taf11/Ep300/Daxx/Pogz/Ubn1/Srcap/Asf1a/Gtf2f2/Senp6/Cand1/Smarcb1/Mcm4/Bdp1/Ptma/Rsf1/Smarcd2/Pole3/Mcm5/Cenpc1/Swi5/Psmc3/Nap1l4/Ctcf/Smarce1/Trp53/Chaf1a/Npm1/Taf7/Gtf2h5/Cabin1/Psmc6/Mcm6/H3f3a/Rbbp4/Hells/Hat1/Mcm7/Mcm3/Set/Cenpa
GO:0009611	response to wounding	415	0.432498	1.5019	6.96323e-05	0.00747781	0.00646891	1796	tags=16%, list=10%, signal=15%	Apoe/Jun/Selp/Zfp36/Mmrn1/Neat1/Klf4/Srsf5/Vwf/Hbegf/Igf1r/Ndel1/Prcp/Dst/Cd9/Procr/Bex1/Tnfaip3/Matn4/Myof/Prkca/Scarf1/Bcl2/Cdkn1a/Anxa5/Jak2/Itgb3/Grn/Serpine2/Itga2b/Gja1/Clasp2/Tnfrsf12a/Zfp36l1/Selenon/Ptger4/Neo1/Zfp36l2/Mylk/Myh9/Aqp1/Prkce/Ubash3b/Braf/Klk8/Nmnat3/Vkorc1/Flna/Scrib/Nefh/Ifrd1/Sdc4/BC004004/Gp9/Mapk14/Tfpi/Rab27a/Igsf10/Fn1/Gpr4/Wnt10b/Abhd2/Map2k1/Cdk5/Pros1/Plpp3/Cx3cl1
GO:0061564	axon development	436	0.43045	1.49989	4.49054e-05	0.00631883	0.0054663	1774	tags=16%, list=10%, signal=14%	Apoe/Nr4a2/Jun/Alcam/Klf4/Plxnc1/Igf1r/Ndel1/Dst/Nr4a3/Rab11a/Bex1/Gata3/Skil/Prkca/Raph1/Ndn/Scarf1/Bcl2/Grcc10/Adarb1/Auts2/Stk11/Jak2/Trak1/Grn/Hsp90aa1/Clasp2/Tnfrsf12a/App/Ryk/Arhgef28/Neo1/Zswim4/Apc/Xk/Vcl/Creb1/Braf/Klk8/Dag1/Sipa1l1/Ncam1/Stk25/Nefh/Ifrd1/Zeb2/Klf7/Plxnd1/Cxcl12/Sin3a/Usp9x/Stxbp5/Efnb2/Shtn1/Tiam1/Rnd2/Tnfrsf21/Fn1/Fxn/Egr2/Cyfip2/Efna1/Map2k1/Cdk5/Ptk2/Kalrn/Fzd3
GO:0009266	response to temperature stimulus	146	-0.505717	-1.49765	0.00199089	0.0496463	0.0429481	2528	tags=28%, list=14%, signal=24%	Appl2/Hspa13/Lxn/Arrb2/Gclc/Hspa4/Eif2b1/Metrnl/Eif2b2/Eif2s1/Acadm/Il1r1/Dnaja3/Rnf34/Eif2b3/Zfp516/Sod1/Polr2d/Hikeshi/Daxx/Pdcd6/Abraxas2/Hspa14/Psip1/Rasa3/Htra2/Dhx9/Dnaja2/Slu7/Sumo1/Rbm3/Hspa8/Hspa9/Rbbp7/Dnaja1/Tpr/Cxcr4/Hmox1/Ucp2/Cd34/Plac8
GO:0006281	DNA repair	444	-0.453052	-1.49436	7.53844e-05	0.00755122	0.00653242	3335	tags=35%, list=19%, signal=29%	Paxx/Hmga2/Pole2/Trip12/Cep164/Dclre1b/Rnf169/Wdr48/Zbtb7a/Foxm1/Rnf138/Uchl5/Chchd4/Rfwd3/Rad51ap1/Cdk9/Gins2/Cdca5/Dntt/Nsmce1/Smc2/Mgme1/Mms22l/Etaa1/Cenps/Slf1/Nipbl/Kat5/Dclre1c/Ap5s1/Rad1/Pds5b/Parp2/Chek1/Rmi2/Mpg/Rad51/Uimc1/Parp1/Atrx/Abl1/Mbd4/Rad51d/Nudt1/Rad54b/Rev1/Polr2i/Jmy/Nsmce4a/Inip/Uvssa/Taok1/Cdc7/Brca1/Babam2/Atrip/Mrnip/Rad23b/Ube2n/Wrnip1/Tnks1bp1/Supt16/Pds5a/Shprh/Zswim7…
GO:0071695	anatomical structure maturation	218	0.460649	1.49323	0.00139052	0.0397002	0.0343439	1068	tags=14%, list=6%, signal=13%	Klf2/Nr4a2/Id2/Calca/Cdkn1c/Hoxa5/Gata2/Hes1/Gata3/Ptgs2/Scarf1/Bcl2/Runx1/Ankrd17/S1pr1/Ppp2r1a/Gja1/App/Rec8/Rb1/Abl2/Fzd5/Dag1/Mecp2/Rfx3/Tal1/Dlg2/Nsun2/G6pdx/Sclt1
GO:0009991	response to extracellular stimulus	330	0.439273	1.49108	0.000176544	0.0117168	0.010136	1627	tags=15%, list=9%, signal=14%	Apoe/Nr4a2/Jun/Zfp36/Fos/Atf3/Ldha/Itga6/Glul/Igf1r/Klf10/Sik1/Pim1/Foxo1/Bcl2/Cdkn1a/Zc3h12a/Gabarap/Slc2a1/Lamp2/Fads1/Fnip1/Lpl/Slc25a25/Fstl1/Tbc1d5/Tbl1xr1/Slc16a1/Wipi2/Sik2/Impact/Fyn/Wrn/Bmt2/Fosl1/Pik3c2a/Ldlr/Rmi1/Fcor/Fbxo22/Hnrnpl/Snw1/Fas/Tcf7l2/Ehmt2/Dnajc15/Gdf3/Atf4/Taf1
GO:0008544	epidermis development	244	0.448096	1.47881	0.00149891	0.0411613	0.0356078	2192	tags=22%, list=12%, signal=20%	Zfp36/Klf4/Igf1r/Rock2/Maff/Mycn/Lncpint/Hes1/Ptgs2/Fosl2/Bcl2/Runx1/Cyp26b1/Ptgs1/Txnip/Bmp4/Zfp36l1/Errfi1/Rela/Sos1/Apc/Fst/Sfn/Stk4/Nsun2/Hdac1/Flnb/Irf6/Scrib/Myo6/Klf7/Tnf/Smarca4/Jag2/Sgpp1/Ctsl/Bcr/Gdf3/Ugcg/Wnt10b/Map2k1/Myo5a/Fzd3/Inhba/Psap/Kif3a/Pou3f1/Insr/Ntf3/Prkch/Vdr/Fuz/Ntf5/Ldb1
GO:0021700	developmental maturation	267	0.443258	1.4752	0.00103942	0.0326277	0.0282256	1146	tags=13%, list=6%, signal=13%	Klf2/Nr4a2/Id2/Calca/Cdkn1c/Hoxa5/Gata2/Hes1/Gata3/Ptgs2/Scarf1/Bcl2/Runx1/Ankrd17/S1pr1/Cd63/Ppp2r1a/Rab38/Gja1/App/Rec8/Clcn3/Nfia/Rb1/Ywhaz/Abl2/Fzd5/Dag1/Mecp2/Rfx3/Tal1/Dlg2/Nsun2/G6pdx/Sclt1/Clstn1
GO:0044262	cellular carbohydrate metabolic process	251	0.442148	1.46384	0.00170807	0.0446667	0.0386403	2170	tags=23%, list=12%, signal=21%	Nupr1/Hk2/Sik1/Myof/Foxo1/Grb10/Rora/Sord/Irs2/Stk11/Akt2/Ddb1/C1qtnf12/Stk40/Rorc/Stat3/Khk/Cbfa2t3/Tpi1/Prkce/Bad/Slc5a3/Braf/Mecp2/Hdac4/Ranbp2/Ocrl/Gyg/Pygm/Fggy/Nagk/Coq2/Abcg2/Clk2/Csgalnact1/Hk1/Gfpt1/Dyrk2/Tcf7l2/Ptk2b/Gk/Ext2/Inpp4b/Nfe2l1/Per2/Ogt/Extl3/Ptpn2/B3gnt8/Ier3/Maea/Ppp1r3b/Insr/Pdk1/Foxk2/Sorbs1/Midn/Gaa
GO:0001525	angiogenesis	463	0.417749	1.45843	4.88138e-05	0.00655657	0.00567197	1796	tags=19%, list=10%, signal=17%	Klf2/Jun/Nr4a1/Ramp2/Hk2/Adgrg1/Egr3/Klf4/Tnfaip2/Glul/Hbegf/Rock2/Prcp/Plk2/Hoxa5/S100a1/Gata2/Ptgs2/Prkca/Cysltr2/Rora/Runx1/Zc3h12a/Angpt1/S1pr1/Tie1/Itgb3/Ppp1r16b/Grn/Id1/Hipk2/Rgcc/Sash1/Tnfrsf12a/Stat3/Bmp4/Smad1/Spry2/Amotl2/Pml/Ubp1/Epn1/Stim1/Myh9/Aqp1/Rhoj/Itga5/Tnfsf12/Tcf4/Jmjd6/Cd59a/Fzd5/Mecp2/Adamts1/Stk4/Tal1/Lif/Rnf213/Pknox1/Flna/Pik3c2a/Gtf2i/Pdgfrb/Meis1/Plxnd1/Cxcl12/Prkx/Rr…
GO:0044057	regulation of system process	490	0.413899	1.44963	9.71059e-05	0.00808304	0.00699249	2289	tags=19%, list=13%, signal=17%	Apoe/Calca/Klf4/Pik3r1/Hbegf/Rock2/Nr4a3/Ehd3/Smad7/S100a1/Foxo1/Ptgs2/Prkca/Runx1/Ctsc/Zc3h12a/Grcc10/Icam1/Jak2/Zfhx2/Pbx3/Gja1/Ptgs1/App/Gls/Selenon/Errfi1/Atp2b4/Vamp8/Madd/Ptger4/Cd38/Tmem38b/Aqp1/Tbxas1/Pde4b/Smtnl1/Shisa9/Nlgn2/Chrm3/Klk8/Dag1/Mecp2/Hdac4/Ece1/Lif/Ncam1/Rab11fip1/Flna/G6pdx/Alox5/Gtf2ird1/Gtf2i/Rab11fip5/Bscl2/Abcg2/Tnf/Sp4/Epb41/Rab11fip3/Fgf12/Setd3/Shc1/Tnfrsf21/Dock5/P…
GO:0050804	modulation of chemical synaptic transmission	440	0.415888	1.44803	0.000144194	0.0100257	0.00867308	2585	tags=21%, list=14%, signal=18%	Apoe/Egr1/Glul/Rab11a/Plk2/Ptgs2/Nrgn/Prkca/Mctp1/Ppp1r9b/Jak2/Plcl1/Grik5/Serpine2/Stat3/App/Ptger4/Prnp/Plcb4/Cd38/Ica1/Tprgl/Prkce/Rap1b/Shisa9/Nlgn2/Creb1/Braf/Git1/Stau2/Fyn/Mecp2/Sipa1l1/Pcdh17/Rapgef2/Arc/Ncam1/Syngr1/Napa/Clstn1/Kat2a/Bscl2/Myo6/Ophn1/Snap47/Tnf/Stxbp5/Itpr3/Car2/Akap7/Prkcz/Ptk2b/Afdn/Bcr/Clstn3/Plcl2/Gipc1/Cdk5/Synpo/Eif4a3/Ptk2/Kalrn/Bcl2l1/Abr/Bace1/Kctd13/P2rx1/Prkac…
GO:0072503	cellular divalent inorganic cation homeostasis	418	0.416434	1.44535	0.000176602	0.0117168	0.010136	2479	tags=20%, list=14%, signal=18%	Mt1/Apoe/Il13/Mt2/Calca/Chd7/Tgm2/Diaph1/Gata2/Prkca/Bcl2/Anxa5/S1pr1/Anxa7/Jak2/Itgb3/Grina/Atp13a3/Gja1/Bmp4/App/Itpr1/Selenon/Cxcr6/Pml/Atp2b4/Trpc1/Ptger4/Prnp/Cd38/Tmem38b/Stim1/Slc39a13/Prkce/Ubash3b/Xk/Abl2/Cherp/Fyn/Selenot/Pygm/Gtf2i/Stim2/Clstn1/Tcirg1/Atp2a3/Selenok/Slc41a1/Itpr3/Ptk2b/Ap3d1/Atf4/Gpr4/Inpp4b/Letm1/Tmem64/Ms4a1/Synpo/Plcb2/Myo5a/Cd40/Cx3cl1/Gpr65/Swap70/Jak3/P2rx1/Gstm7…
GO:0042326	negative regulation of phosphorylation	426	0.414631	1.43859	0.000314378	0.0162755	0.0140796	2057	tags=21%, list=11%, signal=19%	Nupr1/Apoe/Jun/Dusp1/Gadd45b/Socs3/Ppp1r15a/Atf3/Gadd45g/Hsph1/Klf4/Cdkn1c/Igf1r/Trib1/Wwtr1/Gstp1/Tnfaip3/Per1/Smad7/Foxo1/Grb10/Prkca/Cdkn1a/Zc3h12a/Angpt1/Irs2/Adarb1/Rabgef1/Timp3/Ranbp9/Sfrp1/Birc3/Stat3/Bmp4/Spry2/Cbfa2t3/Errfi1/Atxn7/Irak3/Dnajc3/Prnp/Apc/Vrk3/Ptpn22/Rb1/Ubash3b/Hipk3/Ppp2r5d/Impact/Dag1/Hdac4/Dusp8/Heg1/Ndrg2/Gprc5a/Lif/Cdkn2c/Mecom/Spry4/Xdh/Fam129a/Smyd3/Socs1/Wars/Fkbp…
GO:0010817	regulation of hormone levels	435	0.412716	1.43701	0.000245569	0.0140545	0.0121583	2135	tags=19%, list=12%, signal=17%	Sult1a1/Egr1/Selenom/Aldh1a1/Furin/Glul/Tiparp/Chd7/Igf1r/Nfkb1/Slc18a2/Gata3/Runx1/Cyp26b1/Anxa5/Irs2/Ptbp1/Hmgn3/Jak2/C1qtnf12/Sfrp1/Gja1/Il11/Rdh10/Por/Vamp8/Madd/Ptger4/Phpt1/Cd38/Aqp1/Ica1/Slc16a1/Eny2/Ywhaz/Prkce/Sidt2/Nlgn2/Bad/Creb1/Mecp2/Selenot/Rfx3/Tm7sf3/Ece1/Lif/Rab11fip1/Hdac1/Tcirg1/Rab11fip5/Klf7/Tnf/Rab11fip3/Sin3a/Slc16a2/Tcf7l2/Dhcr7/Nadk/Tiam1/Psmd9/Pfkl/Rdh11/Osm/Itsn1/Cdk16/…
GO:0001101	response to acid chemical	222	0.440872	1.43403	0.00185438	0.0466233	0.0403329	2792	tags=27%, list=16%, signal=23%	Klf2/Egr1/Klf4/Igf1r/Id3/Col16a1/Rorb/Cebpb/Bcl2/Runx1/Zc3h12a/Cyp26b1/Tie1/Tgfbr3/Rarb/Lpl/Atp2b4/Ptger4/Aqp1/Ubr2/Prkce/Abl2/Creb1/Fyn/Lamtor4/Lamtor1/Ldlr/Tnf/Clk2/Phc1/Ubr1/Akap8/Snw1/Socs1/Tead2/Pdgfd/Adcy6/Ptk2b/Lamtor2/Tek/Bcl2l1/Ndufa13/Cdkn2d/Yes1/Zeb1/Col1a2/Scd1/Amigo1/Pkd2/Rragd/Rara/Acaca/Slc1a3/Synj1/Foxp1/Prkaa2/Kdr/Vegfa/Cpeb1/Acer2
GO:0018212	peptidyl-tyrosine modification	300	0.422303	1.41901	0.00134023	0.0388272	0.0335887	2726	tags=27%, list=15%, signal=23%	Il13/Socs3/Hsph1/Dyrk3/Cd74/Hbegf/Igf1r/Aplp2/Ighm/Hes1/Prkca/Angpt1/Icam1/Stk11/Jak2/Itgb3/Stat5a/Sfrp1/Il11/App/Errfi1/Ptger4/Prnp/Ptpn22/Prkce/Itga5/Abl2/Fyn/Tal1/Gprc5a/Lif/Hdac1/Il5/Nedd9/Pdgfrb/Clk1/Tnf/Clk2/Tpst2/Hk1/Socs1/Abi2/Dyrk2/Pdgfd/Prkcz/Ptk2b/Ctnnd1/Tek/Txk/Traf3ip1/Osm/Efna1/Ptk2/Ghr/Plpp3/Cd40/Mvp/Ptpn2/Il6ra/Pecam1/Jak3/Yes1/Insr/Ntf3/Sh3bp5l/Itgb1/Cbl/Parp9/Tnk2/Ptprj/Ttl/Cd24…
GO:0032870	cellular response to hormone stimulus	444	0.40805	1.41888	0.000435162	0.0193369	0.016728	2031	tags=20%, list=11%, signal=19%	Junb/Nr4a2/Jun/Nr4a1/Ramp2/Zfp36/Jund/Socs3/Sgk1/Ly6e/Pik3r1/Igf1r/Ndel1/Rock2/Prcp/Nr4a3/Klf9/Nfkb1/Per1/Foxo1/Grb10/Lmo2/Prkca/Anxa5/Irs2/Jak2/Akt2/Stat5a/C1qtnf12/Sfrp1/Rarb/Stat3/Bmp4/Zfp36l1/Osbpl8/Lpl/Atp2b4/Ar/Rela/Ptger4/Zfp36l2/Cpeb2/Zfp703/Lbh/Aqp1/Apc/Prkce/Chrm3/Ubr5/Sik2/Cish/Lmbrd1/Rangap1/Hdac1/Kmt2d/C2cd5/Smarca4/Zfp106/Akap8/Smyd3/Rnf4/Socs1/Ube3a/Safb2/Shc1/Car2/Prkci/Adcy6/Prkc…
GO:1901342	regulation of vasculature development	305	0.421835	1.4185	0.00164515	0.0436001	0.0377177	1796	tags=20%, list=10%, signal=18%	Klf2/Ramp2/Egr1/Hk2/Klf4/Glul/Rock2/Plk2/Hoxa5/S100a1/Gata2/Ptgs2/Prkca/Cysltr2/Runx1/Zc3h12a/Tie1/Itgb3/Ppp1r16b/Grn/Id1/Hipk2/Rgcc/Sash1/Tnfrsf12a/Stat3/Bmp4/Smad1/Spry2/Pml/Ptger4/Epn1/Stim1/Aqp1/Rhoj/Itga5/Tcf4/Cd59a/Mecp2/Adamts1/Rapgef2/Lif/Pik3c2a/Gtf2i/Plxnd1/Xdh/Rras/Asb4/Wars/Efnb2/Emc10/Pdgfd/Shc1/Rhob/Ptk2b/Tek/Gpr4/Efna1/Cela1/Cd40/Cx3cl1
GO:0001503	ossification	332	0.414673	1.40516	0.00174707	0.0449571	0.0388915	2040	tags=18%, list=11%, signal=16%	Junb/Pbx1/Id2/Jund/Calca/Id3/H3f3b/Klf10/Sbno2/Rorb/Wwtr1/Cebpb/Ptgs2/Bcl2/Cebpd/S1pr1/Tob2/Rpl38/Id1/Tgfbr3/Sfrp1/Gja1/Bmp4/Smad1/Ptger4/Tmem38b/Apc/Dlk1/Bmpr1a/Hdac4/Fbxl15/Kazald1/Tob1/Tcirg1/Tnf/Csgalnact1/Mapk14/Ltbp3/Atp6ap1/Pdlim7/Tcf7l2/Igsf10/Ptk2b/Inppl1/Ext2/Twist1/Ank/Rassf2/Wnt10b/Egr2/Tmem64/Bmp1/Id4/Ptk2/Fhl2/Thrb/Ifi204/Prkaca/Atp2b1/Ifitm1
GO:0010959	regulation of metal ion transport	367	0.407917	1.39508	0.000706705	0.0259418	0.0224418	2126	tags=21%, list=12%, signal=19%	Il13/Sgk1/Gem/Chd7/Ehd3/Sik1/Per1/Wwp2/S100a1/Diaph1/Hes1/Ptgs2/Rrad/Cracr2b/Bcl2/Icam1/Fhl1/Akt2/Itgb3/Cd63/Smim6/Serpine2/Gja1/Bmp4/Itpr1/Selenon/Nipsnap2/Pml/Atp2b4/Trpc1/Prnp/Plcb4/Tmem38b/Mylk/Stim1/Ubqln1/Ptpn22/Prkce/Ubash3b/Pde4b/Fyn/Mllt6/Ahnak/Cd84/Flna/G6pdx/Pik3c2a/Stim2/Pdgfrb/Cxcl12/Epb41/Fgf12/Stoml1/B2m/Akap7/Ptk2b/Nedd4l/Atf4/Ptpn3/Myo5a/Cx3cl1/Glrx/Rangrf/Jak3/Kcnip3/Rcvrn/P2rx1…
GO:0050808	synapse organization	398	0.402197	1.38874	0.00102012	0.0326277	0.0282256	3155	tags=24%, list=18%, signal=21%	Apoe/Sdcbp/Igf1r/Rock2/Malat1/Camk1/Ndrg1/Prkca/Adgre5/Dnm3/Arf6/App/Cacna1s/Dgkz/Arf4/Nfia/Prnp/Ywhaz/Nlgn2/Itga3/Abl2/Dctn1/Stau2/Fyn/Klk8/Fzd5/Dag1/Mecp2/Sipa1l1/Pcdh17/Ndrg2/Arc/Flna/Pgrmc1/Tpbg/Abhd17c/Clstn1/Myo6/Ophn1/Plxnd1/Tnf/Mapk14/Cdc42/Ube3a/Abi2/Efnb2/Pcdhgc4/Tiam1/Caprin2/Afdn/Abhd17b/Clstn3/Itsn1/Efna1/Cdk5/Synpo/Myo5a/Ptk2/Kalrn/Chchd10/Eif4g1/Pclo/Abhd17a/Insr/Nedd4/Il1rapl2/Sor…
GO:0072507	divalent inorganic cation homeostasis	437	0.398897	1.38793	0.00103749	0.0326277	0.0282256	2479	tags=19%, list=14%, signal=17%	Mt1/Apoe/Il13/Mt2/Calca/Chd7/Tgm2/Diaph1/Gata2/Prkca/Bcl2/Anxa5/S1pr1/Anxa7/Jak2/Itgb3/Grina/Atp13a3/Gja1/Bmp4/App/Itpr1/Selenon/Cxcr6/Pml/Atp2b4/Trpc1/Ptger4/Prnp/Cd38/Tmem38b/Stim1/Slc39a13/Prkce/Ubash3b/Xk/Abl2/Cherp/Fyn/Selenot/Pygm/Gtf2i/Stim2/Clstn1/Tcirg1/Atp2a3/Selenok/Slc41a1/Itpr3/Ptk2b/Ap3d1/Atf4/Gpr4/Inpp4b/Letm1/Tmem64/Ms4a1/Synpo/Plcb2/Myo5a/Cd40/Cx3cl1/Gpr65/Swap70/Jak3/P2rx1/Gstm7…
GO:1901652	response to peptide	336	0.406846	1.37977	0.0017532	0.0449571	0.0388915	1764	tags=19%, list=10%, signal=18%	Nr4a2/Nr4a1/Egr1/Socs3/Sgk1/Srsf5/Pik3r1/Igf1r/Ndel1/Rock2/Nfkbia/Nr4a3/Casp4/Tnfaip3/Nfkb1/Foxo1/Grb10/Prkca/Anxa5/Irs2/Icam1/Jak2/Akt2/Stat5a/C1qtnf12/Tgfbr3/Stat3/Khk/App/Zfp36l1/Osbpl8/Lpl/Rela/Prnp/Scly/Cpeb2/Apc/Ptpn22/Sik2/Creb1/Cish/Lmbrd1/Braf/Fyn/Rangap1/Chuk/C2cd5/Zfp106/Mapk14/Socs1/Shc1/Car2/Prkci/Adcy6/Prkcz/Inppl1/Ncoa5/Egr2/Grb2/Ogt/Nck1/Cdk5/Myo5a/Ptk2/Ghr
GO:0001933	negative regulation of protein phosphorylation	384	0.399852	1.37963	0.00121483	0.0360786	0.0312109	2057	tags=20%, list=11%, signal=18%	Apoe/Jun/Dusp1/Gadd45b/Socs3/Ppp1r15a/Atf3/Gadd45g/Hsph1/Klf4/Igf1r/Trib1/Wwtr1/Gstp1/Tnfaip3/Per1/Smad7/Foxo1/Prkca/Cdkn1a/Zc3h12a/Angpt1/Adarb1/Rabgef1/Timp3/Ranbp9/Sfrp1/Bmp4/Spry2/Errfi1/Irak3/Dnajc3/Prnp/Apc/Vrk3/Ptpn22/Rb1/Ubash3b/Hipk3/Ppp2r5d/Impact/Dag1/Dusp8/Heg1/Ndrg2/Gprc5a/Lif/Cdkn2c/Mecom/Spry4/Xdh/Fam129a/Smyd3/Socs1/Wars/Fkbp8/Smpd1/Prkcz/Inppl1/Twist1/Rassf2/Traf3ip1/Efna1/Ogt/Nc…
GO:0045785	positive regulation of cell adhesion	379	0.398446	1.37388	0.00186178	0.0466233	0.0403329	2519	tags=27%, list=14%, signal=24%	Selp/Nfkbiz/Mmrn1/Adgrg1/Hsph1/Egr3/Itga6/Calca/Cd74/Nfkbid/Col16a1/Nr4a3/Tgm2/Smad7/Hes1/Gata3/Prkca/Runx1/Slamf1/Angpt1/H2-Aa/Icam1/Unc13d/Jak2/Cd28/Itgb3/Cd63/Stat5a/H2-T23/Hsp90aa1/Il2ra/Rela/Ptger4/Rsu1/Cited2/Apc/Ptpn22/Net1/Prkce/Spn/Pnp/Malt1/Bad/Itga3/Itga5/Braf/Dag1/Icos/Emilin2/Tfe3/Flna/Cd83/Nedd9/Sdc4/Selenok/Ccl25/H2-Ab1/Tnf/Cxcl12/Socs1/Prex1/Efnb2/Skap1/Dock5/Prkcz/Ptk2b/Afdn/Calr…
GO:0002009	morphogenesis of an epithelium	491	0.38253	1.33757	0.00104342	0.0326277	0.0282256	2139	tags=18%, list=12%, signal=17%	Pbx1/Socs3/Aldh1a1/Mllt3/Klf4/Hbegf/Igf1r/Rock2/Tgm2/Tacstd2/Mycn/Tcf15/Hoxa5/Hes1/Gata3/Bcl2/Runx1/Angpt1/Tgif1/Stat5a/Kdm6a/Sfrp1/Gja1/Clasp2/Eya1/Bmp4/Nckap1/Spry2/Ryk/Rdh10/Maged1/Pml/Ar/Hoxb2/Gatad2a/Cited2/Sos1/Luzp1/Fst/Vcl/Abl2/Fzd5/Dag1/Stk3/Stk4/Lif/Chuk/Flna/Scrib/Wdr1/Mib1/Ctsz/Kat2a/Sdc4/Zeb2/Ophn1/Plxnd1/Tnf/Smarca4/Cxcl12/Prkx/Jag2/Efnb2/Hoxb4/Tead2/Ctsl/Car2/Rhob/Prkacb/Ctnnd1/Twi…

## Sheet: Aged vs Young - HSC-3
ID	Description	setSize	enrichmentScore	NES	pvalue	p.adjust	qvalues	rank	leading_edge	core_enrichment
GO:0035914	skeletal muscle cell differentiation	64	0.735065	2.08831	9.1199e-07	0.00038499	0.000322557	971	tags=19%, list=5%, signal=18%	Nupr1/Nr4a1/Egr1/Btg2/Fos/Atf3/Mef2d/Maff/Cyp26b1/Selenon/Lemd3/Cited2
GO:0042551	neuron maturation	47	0.77613	2.0641	2.33171e-06	0.000656208	0.000549792	1918	tags=36%, list=11%, signal=32%	Nr4a2/Cdkn1c/Pdgfb/Bcl2/App/Bcl11a/Abl2/Pmp22/B4galt5/Scarf1/Anks1/Mecp2/Dlg2/Nrxn1/Lrrk2/Sptbn4/Rac1
GO:0032835	glomerulus development	52	0.735396	2.00478	1.27764e-05	0.00209048	0.00175147	1024	tags=21%, list=6%, signal=20%	Egr1/Hes1/Pdgfb/Bcl2/Wwtr1/Bmp4/Myo1e/Angpt1/Ctnnd1/Notch2/Ampd2
GO:0006910	phagocytosis, recognition	70	0.699251	1.99836	7.62351e-06	0.00140797	0.00117964	843	tags=4%, list=5%, signal=4%	Igkc/Ighm/Ighg2b
GO:0007585	respiratory gaseous exchange by respiratory system	46	0.746583	1.97635	2.74837e-05	0.00312363	0.00261707	1476	tags=35%, list=8%, signal=32%	Nr4a2/Pbx3/Fut8/Zfand5/Tcf15/Ndn/Gaa/Traf4/Selenon/Mapk8ip3/Hoxa5/Slc5a3/Stk40/Gls/Mecp2/Adrb2
GO:0002579	positive regulation of antigen processing and presentation	11	0.978754	1.97595	1.35887e-06	0.000501933	0.000420535	63	tags=18%, list=0%, signal=18%	Cd74/H2-Ab1
GO:0051592	response to calcium ion	111	0.641167	1.96373	1.33099e-06	0.000501933	0.000420535	1974	tags=23%, list=11%, signal=21%	Jund/Junb/Fosb/Jun/Fos/Cpne2/Cpne8/Anxa7/Anxa5/Trpc1/Itpkb/Fus/Htt/Mylk/Pla2g4a/Alox5ap/Cpne3/Slc25a13/Pdcd6/Sec31a/Pkd2/Ep300/Prkaa2/Nrxn1/Add1/Adam9
GO:0048002	antigen processing and presentation of peptide antigen	51	0.723071	1.95495	8.21249e-05	0.00660836	0.00553669	777	tags=29%, list=4%, signal=28%	Cd74/H2-Eb1/H2-Aa/H2-Q7/H2-Ab1/Calr/H2-K1/H2-T23/H2-T22/H2-D1/H2-Q6/H2-DMa/H2-Q4/B2m/H2-DMb1
GO:2000194	regulation of female gonad development	14	0.920362	1.95086	5.19641e-05	0.00472473	0.00395853	258	tags=21%, list=1%, signal=21%	Nupr1/Runx1/Ptger4
GO:0050755	chemokine metabolic process	17	0.8629	1.90249	0.00036346	0.0162731	0.0136341	325	tags=18%, list=2%, signal=17%	Egr1/Cd74/App
GO:0071248	cellular response to metal ion	135	0.597142	1.8978	2.68653e-06	0.000712232	0.00059673	1367	tags=16%, list=8%, signal=14%	Mt1/Jund/Junb/Fosb/Jun/Fos/Cpne2/Cpne8/Mt2/Anxa5/Prnp/Itpkb/Fus/B2m/Mylk/Alox5ap/Cpne3/Id2/Mecp2/Dlg2/Pkd2
GO:0150076	neuroinflammatory response	60	0.672213	1.88063	0.000108815	0.0082448	0.00690774	988	tags=15%, list=6%, signal=14%	Nupr1/Jun/Clu/Ptgs2/App/Ctsc/Jak2/Tnfrsf1b/Ldlr
GO:0045667	regulation of osteoblast differentiation	114	0.603124	1.85362	1.34313e-05	0.00209048	0.00175147	1471	tags=28%, list=8%, signal=26%	Jund/Cebpb/Id3/Rorb/Clic1/Sfrp1/Ptger4/Id1/Cebpd/Bmpr1a/Noct/Bmp4/Dlk1/Lmna/Cdk6/Ski/Trpm4/Ptk2/Hdac4/Tmem64/Fgfr1/Smad5/Atp6ap1/Suco/Id2/Tcirg1/Wnt10b/Rassf2/Acvr2b/Hdac5/Nfatc1/Il6st
GO:0042033	chemokine biosynthetic process	15	0.864107	1.85133	0.000486329	0.0191614	0.016054	325	tags=20%, list=2%, signal=20%	Egr1/Cd74/App
GO:0045723	positive regulation of fatty acid biosynthetic process	20	0.816702	1.85075	0.00136375	0.0333848	0.0279708	1421	tags=40%, list=8%, signal=37%	Cd74/Ptgs2/Pla2g4a/Anxa1/Srebf1/Nr1h2/Elovl5/Mid1ip1
GO:0001649	osteoblast differentiation	167	0.573327	1.84612	1.79205e-06	0.000557423	0.000467026	1471	tags=23%, list=8%, signal=22%	Jund/Junb/Cebpb/Id3/H3f3b/Mef2d/Rorb/Clic1/Sfrp1/Ptger4/Wwtr1/Id1/Cebpd/Bmpr1a/Epha2/Noct/Bmp4/Dlk1/Lmna/Cdk6/Ski/Trpm4/Ptk2/Hdac4/Tmem64/Fgfr1/Smad5/Atp6ap1/Suco/Id2/Tcirg1/Wnt10b/Rassf2/Acvr2b/Hdac5/Gja1/Tgfbr3/Nfatc1/Il6st
GO:1904036	negative regulation of epithelial cell apoptotic process	43	0.702256	1.84443	0.000273521	0.0141276	0.0118365	1397	tags=30%, list=8%, signal=28%	Nupr1/Ramp2/Gata2/Igf1r/Pdpk1/Tnfaip3/Abl2/Angpt1/Nfe2l2/Cast/Gata3/Pgr/Krit1
GO:0097009	energy homeostasis	38	0.722234	1.84054	0.000580245	0.0215676	0.01807	1701	tags=34%, list=9%, signal=31%	Stat3/Crtc3/Nr4a3/Fcor/Ampd3/Eif4g1/Ubb/Mex3c/Ampd2/Oma1/Prcp/Flcn/Prkaa2
GO:0002486	antigen processing and presentation of endogenous peptide antigen via MHC class I via ER pathway, TAP-independent	16	0.842568	1.83332	0.00099187	0.0286827	0.0240312	633	tags=44%, list=4%, signal=42%	H2-Q7/H2-K1/H2-T23/H2-T22/H2-D1/H2-Q6/H2-Q4
GO:0035924	cellular response to vascular endothelial growth factor stimulus	52	0.670609	1.82816	0.000443508	0.0179383	0.0150292	1295	tags=25%, list=7%, signal=23%	Nr4a1/Ramp2/Egr3/Pdgfb/Cd63/Map2k3/Xbp1/Nus1/Anxa1/Mapkapk2/Xdh/Rela/Sphk1
GO:0021877	forebrain neuron fate commitment	11	0.903244	1.82351	0.000610919	0.021882	0.0183334	99	tags=9%, list=1%, signal=9%	Gata2
GO:0006956	complement activation	99	0.60052	1.81415	8.27443e-05	0.00660836	0.00553669	3471	tags=12%, list=19%, signal=10%	Igkc/Ighm/Rgcc/Ighg2b/Cd55/C4b/C1ra/Cr2/Iglc2/C1qbp/Ighg2c/C1rl
GO:0021978	telencephalon regionalization	11	0.896875	1.81065	0.000994916	0.0286827	0.0240312	1179	tags=27%, list=7%, signal=25%	Adgrg1/Bmp4/Tra2b
GO:0021545	cranial nerve development	39	0.704296	1.80285	0.000399649	0.0170328	0.0142706	1141	tags=23%, list=6%, signal=22%	Hes1/Chd7/Nav2/Adarb1/Hoxb2/Cited2/Isl1/Hoxb3/Tcirg1
GO:0034368	protein-lipid complex remodeling	16	0.82692	1.79927	0.00206111	0.0425915	0.0356845	1328	tags=19%, list=7%, signal=17%	Apoe/Lpl/Abca5
GO:0034369	plasma lipoprotein particle remodeling	16	0.82692	1.79927	0.00206111	0.0425915	0.0356845	1328	tags=19%, list=7%, signal=17%	Apoe/Lpl/Abca5
GO:0009612	response to mechanical stimulus	127	0.57598	1.79821	2.3687e-05	0.00291646	0.0024435	3041	tags=31%, list=17%, signal=26%	Jund/Junb/Jun/Fos/Nfkb1/Kit/Cnn2/Ptger4/Shank3/Abl2/Nfkbia/Htt/Atp1a1/Ripor2/Pkd1/AU040320/Rela/Pkd2/Smpd2/Chuk/Nrxn1/Rac1/Ptpn11/Scx/Serpine2/Got1/Arhgdia/Piezo1/Kalrn/Clcn6/Dmd/Bace1/Ryr2/Rest/Pde2a/Slc8a1/Aqp1/Nrxn2/Nos3
GO:0043576	regulation of respiratory gaseous exchange	18	0.811256	1.79218	0.00139219	0.0337206	0.0282522	1262	tags=28%, list=7%, signal=26%	Nr4a2/Pbx3/Slc5a3/Gls/Mecp2
GO:0031953	negative regulation of protein autophosphorylation	13	0.856719	1.78956	0.00222719	0.0438756	0.0367604	1023	tags=38%, list=6%, signal=36%	Jun/Eng/Errfi1/Impact/Mvp
GO:0060850	regulation of transcription involved in cell fate commitment	16	0.820214	1.78468	0.00251274	0.046876	0.0392742	815	tags=19%, list=5%, signal=18%	Cebpb/Rora/Rorc
GO:0006260	DNA replication	233	-0.575747	-1.78223	2.86164e-08	5.63742e-05	4.72321e-05	2909	tags=39%, list=16%, signal=34%	Chaf1a/Rev3l/Donson/Chtf8/Gins2/Rfc4/Pole2/Senp2/Msh6/Rad51/Cenps/Ing5/Smc3/Rmi2/Dscc1/Dnaja3/Gmnn/Mcm4/Timeless/Faf1/Zfp830/Polb/Ssbp1/Rfc1/Usp37/Top1/Ehmt2/Mre11a/Atad5/Atr/Cdc7/Cdt1/Orc4/Stoml2/Cdc6/Mcm9/Pola1/Tbrg1/Pura/Nfic/Ilkap/Stag2/Pds5a/Orc2/Mgme1/Ino80/Dtl/Cenpx/Pold3/Rbbp7/Mcm2/Pcna/Fen1/Supt16/Rfwd3/Thoc1/Lrwd1/Orc6/Baz1a/Wapl/Dbf4/Bod1l/Rfc5/Fam111a/Nasp/Pclaf/Rtf2/Ccdc88a/Ssrp1/Nuc…
GO:0090329	regulation of DNA-dependent DNA replication	48	-0.704879	-1.77455	9.60449e-05	0.00751266	0.00629433	2829	tags=48%, list=16%, signal=40%	Donson/Chtf8/Rfc4/Senp2/Msh6/Smc3/Dscc1/Timeless/Zfp830/Mre11a/Cdc7/Cdt1/Stoml2/Ilkap/Stag2/Ino80/Dbf4/Rfc5/Brca2/Rfc2/Tipin/Atrx/Npm1
GO:0010632	regulation of epithelial cell migration	208	0.535037	1.77281	3.74906e-06	0.000863901	0.000723802	1660	tags=24%, list=9%, signal=22%	Apoe/Jun/Ptgs2/Gata2/Hbegf/Klf4/Calr/Rab11a/Plk2/Pdgfb/Rtn4/Rock2/Cd63/Arf6/Zc3h12a/Epha2/Adipor1/Pdpk1/Spred1/Bmp4/Rhoj/Map2k3/Ptpn23/Emp2/Tacstd2/Ptk2/Angpt1/Nfe2l2/Prkca/Rgcc/Nus1/Gata3/Fgfr1/Anxa1/Itga3/Efna1/Iqsec1/Hdac5/Pdcd6/Mecp2/Epb41l5/Tgfbr3/Prcp/Map2k5/Krit1/Zfp580/Glul/Hspb1/Ets1/Tac1
GO:0033555	multicellular organismal response to stress	77	0.607147	1.77039	0.000175332	0.0111095	0.00930784	1660	tags=19%, list=9%, signal=18%	Nr4a2/Apoe/Runx1/Tspo/Bcl2/Capn2/Selenon/Shank3/Eif4g1/Ncam1/Hdac5/Gja1/Mecp2/Fbxl20/Tac1
GO:0046890	regulation of lipid biosynthetic process	148	0.551319	1.76897	3.01121e-05	0.00335778	0.00281325	1421	tags=21%, list=8%, signal=19%	Apoe/Egr1/Cd74/Ptgs2/Nfkb1/Sik1/Pdgfb/Tspo/Zbtb20/Por/Igf1r/Capn2/Stard4/Crebl2/Atp1a1/Sod1/Pla2g4a/Dkkl1/Anxa1/Srebf1/Ldlr/Ctdnep1/Fabp5/Fam3a/Rdh10/Idh1/Nr1h2/Sphk1/Elovl5/Sf1/Mid1ip1
GO:0003016	respiratory system process	29	0.725555	1.7652	0.00264259	0.0481848	0.0403707	1476	tags=38%, list=8%, signal=35%	Pbx3/Zfand5/Tcf15/Ndn/Gaa/Selenon/Hoxa5/Stk40/Gls/Mecp2/Adrb2
GO:0090132	epithelium migration	263	0.51481	1.75675	3.37411e-07	0.000249262	0.00020884	2282	tags=27%, list=13%, signal=24%	Nr4a1/Apoe/Jun/Ptgs2/Gata2/Hbegf/Klf4/Egr3/Kit/Calr/Rab11a/Plk2/Pdgfb/Rtn4/Rock2/Cd63/Arf6/Zc3h12a/Epha2/Adipor1/Pdpk1/Spred1/Bmp4/Rhoj/Map2k3/Ptpn23/Emp2/Tacstd2/Ptk2/Angpt1/Nfe2l2/Prkca/Rgcc/Nus1/Lemd3/Gata3/Fgfr1/Myh9/Zeb2/Anxa1/Itga3/Efna1/Prkx/Iqsec1/Lgals8/Hdac5/Pkn2/Pdcd6/Mecp2/Epb41l5/Tgfbr3/Prcp/Map2k5/Krit1/Zfp580/Glul/Hspb1/Ets1/Tac1/Plekhg5/Pxn/Adam9/Itgb3/Mcc/Ptpn11/Gipc1/Nanos1/Clas…
GO:0010631	epithelial cell migration	261	0.514915	1.75038	6.11214e-07	0.000328388	0.000275134	2282	tags=27%, list=13%, signal=24%	Nr4a1/Apoe/Jun/Ptgs2/Gata2/Hbegf/Klf4/Egr3/Kit/Calr/Rab11a/Plk2/Pdgfb/Rtn4/Rock2/Cd63/Arf6/Zc3h12a/Epha2/Adipor1/Pdpk1/Spred1/Bmp4/Rhoj/Map2k3/Ptpn23/Emp2/Tacstd2/Ptk2/Angpt1/Nfe2l2/Prkca/Rgcc/Nus1/Lemd3/Gata3/Fgfr1/Myh9/Zeb2/Anxa1/Itga3/Efna1/Prkx/Iqsec1/Lgals8/Hdac5/Pkn2/Pdcd6/Mecp2/Epb41l5/Tgfbr3/Prcp/Map2k5/Krit1/Zfp580/Glul/Hspb1/Ets1/Tac1/Plekhg5/Pxn/Adam9/Itgb3/Mcc/Ptpn11/Gipc1/Nanos1/Clas…
GO:0019236	response to pheromone	19	-0.831404	-1.74977	0.000210284	0.0125533	0.0105176	1069	tags=11%, list=6%, signal=10%	Vmn1r75/Gpr180
GO:0016048	detection of temperature stimulus	16	-0.856525	-1.74294	0.000307055	0.0152884	0.0128091	454	tags=12%, list=3%, signal=12%	Arrb2/Cxcr4
GO:0045216	cell-cell junction organization	152	0.544054	1.73843	4.88286e-05	0.00458059	0.00383776	1959	tags=20%, list=11%, signal=18%	Prtn3/Cldn5/Cd9/Ramp2/Perp/Rock2/Flna/Actn4/Arf6/Smad7/Epha2/Ptpn23/Vcl/Lsr/Prkca/Hipk1/Ctnnd1/Heg1/Pmp22/Wdr1/Iqsec1/Gja1/Pkn2/Prkci/Flcn/Ctnna1/Nphp1/Fzd5/Rac1/Add1
GO:0001503	ossification	332	0.501084	1.73687	6.8228e-08	8.06454e-05	6.75672e-05	1757	tags=19%, list=10%, signal=18%	Jund/Junb/Pbx1/Cebpb/Ptgs2/Id3/H3f3b/Klf10/Mef2d/Rorb/Clic1/Rpl38/Tob2/Sfrp1/Csgalnact1/Ptger4/Bcl2/Wwtr1/Impad1/Id1/Cebpd/Pam16/Bmpr1a/Sbno2/Epha2/Nab2/Nab1/Noct/Bmp4/Dlk1/Lmna/Cdk6/Ski/Trpm4/Ptk2/Npr2/Hdac4/Srgn/Ltbp3/Tmem64/Fgfr1/Smad5/Ano6/Atp6ap1/Ppargc1b/Suco/Id2/Tcirg1/Wnt10b/Rassf2/Acvr2b/Hdac5/Gja1/Tgfbr3/Slc26a2/Nfatc1/Il6st/Adrb2/Ext2/Tmem38b/Sort1/Tac1/Kazald1/Sema4d
GO:0045600	positive regulation of fat cell differentiation	56	0.627767	1.73534	0.000766382	0.0257789	0.0215984	1286	tags=29%, list=7%, signal=27%	Zfp36/Cebpb/Ptgs2/Sfrp1/Mecom/Zc3h12a/Noct/Trpm4/Crebl2/Xbp1/Tmem64/Dkkl1/Prdm16/Id2/Sav1/Lpl
GO:0007611	learning or memory	246	0.510822	1.73511	4.81361e-06	0.00100159	0.000839165	2693	tags=23%, list=15%, signal=20%	Apoe/Egr1/Btg2/Jun/Sgk1/Ptgs2/Kit/Plk2/Prkar2b/Itga5/App/Prnp/Shank3/Abl2/Cic/Psen2/B2m/Prkca/Htt/Ppt1/Klk8/Itga3/Ldlr/Pgrmc1/Gmfb/Idua/Ncam1/Atp8a1/Mecp2/Apbb1/Adrb2/Synj1/Ep300/Chd8/Tac1/Nrxn1/Synpo/Atxn1/Ntf5/Kmt2b/Meis2/Rgs14/Psen1/Pak6/Cdk5/Ptgs1/Kat2a/Kalrn/Zfp385a/Cln8/Btbd9/Bace1/Ntf3/Slc7a11/Nf1/Cpeb3
GO:0071103	DNA conformation change	175	-0.576264	-1.72984	3.80058e-06	0.000863901	0.000723802	3863	tags=54%, list=22%, signal=43%	Nap1l3/Smarcal1/Dnmt1/Mcph1/Top1mt/Suv39h1/Ncaph2/Sart3/Rpa1/Cdca5/Top3a/Parp10/Ncapd3/Akap8l/Mta2/Top3b/Dffb/Mbd1/Naa40/Tet1/Tspyl1/Dnmt3b/Phf23/Rad50/Cenpv/Chaf1a/Ncapg/Hdac1/Morc2a/Rad51/Mphosph8/Rnf8/Hnrnpa2b1/Asf1b/Abl1/Mcm4/Mis18a/Cenpp/Top1/Mre11a/Ncaph/Trim28/Mcm9/Asf1a/Smc2/Hmga2/Nipbl/Pura/Fam172a/Cabin1/Ctcf/Daxx/Ccnb1/Itgb3bp/Ddx1/Smarca2/Baz2a/Rrp8/Smc4/Pphln1/Mcm2/Shprh/Ubtf/Atf7ip/…
GO:0002040	sprouting angiogenesis	109	0.563402	1.72577	0.000268443	0.0141276	0.0118365	1668	tags=20%, list=9%, signal=18%	Nr4a1/Ramp2/Ptgs2/Gata2/Klf4/Egr3/Klf2/Plk2/Rtn4/Itga5/Epha2/Pdpk1/Spred1/Bmp4/Rhoj/Angpt1/Anxa1/Hdac5/Map2k5/Glul/S100a1/Jmjd6
GO:0008380	RNA splicing	342	-0.5388	-1.72166	4.02652e-09	1.18984e-05	9.96882e-06	2433	tags=39%, list=14%, signal=35%	Hnrnpll/Ddx20/Cdc40/Polr2a/Hnrnpa2b1/Rnf219/Ptbp3/Lsm6/Xab2/Puf60/Sf3b1/Slu7/Snrpd1/Prpf3/Khsrp/Zfp830/Mettl3/Nsrp1/Rps13/Ddx39b/Gcfc2/Rbm39/Magoh/Hnrnpk/Cactin/Zfp638/Virma/Sart1/Snrpa/Rbfox2/Rbmx2/Clk4/Frg1/Ddx17/Luc7l2/Prpf4b/Zfp326/Rtcb/Zmat5/Dcps/Gemin6/Qk/Mbnl3/Zmat2/Ecd/Lsm5/Akap17b/Dhx15/Cwc15/Fam172a/Lsm4/Cdk13/Snrnp40/Ppp1r8/Rnps1/Lsm8/Rbm25/Luc7l/Ddx1/Thoc3/Sf3b6/Snrnp48/Syf2/Rbmxl1/Ts…
GO:0060512	prostate gland morphogenesis	30	0.702933	1.7155	0.00264976	0.0481848	0.0403707	908	tags=20%, list=5%, signal=19%	Sfrp1/Rarg/Igf1r/Bmp4/Ar/Cd44
GO:0006397	mRNA processing	417	-0.528702	-1.71515	2.26893e-09	1.18984e-05	9.96882e-06	2433	tags=38%, list=14%, signal=33%	Hnrnpll/Ddx20/Cdc40/Tbrg4/Hnrnpa2b1/Rnf219/Ptbp3/Lsm6/Xab2/Puf60/Sf3b1/Phrf1/Slu7/Snrpd1/Prpf3/Khsrp/Zfp830/Mettl3/Nsrp1/Nelfe/Ddx39b/Gcfc2/Rbm39/Magoh/Hnrnpk/Cactin/Virma/Sart1/Snrpa/Rbfox2/Rbmx2/Cpsf7/Frg1/Ddx17/Cstf1/Zfp36l1/Pnpt1/Luc7l2/Prpf4b/Zfp326/Pcbp1/Zmat5/Dcps/Gemin6/Qk/Mbnl3/Zc3h3/Zmat2/Ecd/Lsm5/Akap17b/Dhx15/Cwc15/Fam172a/Alkbh5/Lsm4/Cdk13/Cstf3/Snrnp40/Rnmt/Ppp1r8/Rnps1/Ccnb1/Lsm8/F…
GO:0045444	fat cell differentiation	223	0.509167	1.70779	7.96965e-06	0.00142729	0.00119583	1531	tags=22%, list=9%, signal=21%	Nr4a1/Nr4a2/Zfp36/Cebpb/Hes1/Ptgs2/Gata2/Klf4/Arl4a/Itga6/Zfpm1/Ccnd1/Sfrp1/Sdf4/Mecom/Wwtr1/Osbpl8/Cebpd/Zc3h12a/Ncor2/Zbtb7a/Nr4a3/Noct/Dlk1/Trpm4/4932438A13Rik/Crebl2/Fcor/Xbp1/Tmem120a/Rora/Creb5/Tmem64/Gata3/Rorc/Runx1t1/Dkkl1/Prdm16/Tgfb1i1/Srebf1/Mex3c/Foxo1/Id2/Wnt10b/Sav1/Lpl/Osbpl11/Socs7/Adrb2/Ep300
GO:0030856	regulation of epithelial cell differentiation	125	0.547001	1.70632	0.000219176	0.0128251	0.0107452	1280	tags=18%, list=7%, signal=16%	Zfp36/Cldn5/Cebpb/Hes1/Cdkn1c/Btg1/Ccnd1/Maff/Rock2/Mafg/Errfi1/Wwtr1/Id1/Bmp4/Rfx3/Gata3/Klf7/Zeb2/Xdh/Prkx/Wnt10b/S1pr2
GO:0007566	embryo implantation	45	0.647737	1.70536	0.00240172	0.0463863	0.0388638	887	tags=20%, list=5%, signal=19%	Vmp1/H2-Q7/Ptgs2/H3f3b/Calr/Emp2/Syde1/Sod1/Itgb4
GO:0034204	lipid translocation	39	0.665304	1.70304	0.00189724	0.0412231	0.034538	2426	tags=44%, list=14%, signal=38%	Plscr2/Tmem30a/Pqlc1/Abca1/Atp8b2/Ano6/Plscr4/Kcnn4/Abcc1/Atp8a1/Abcb1a/Abca4/Plscr1/Atp10a/Rft1/Atp11a/Atp9a
GO:0002209	behavioral defense response	39	0.663576	1.69861	0.00192081	0.0414305	0.0347118	1531	tags=21%, list=9%, signal=19%	Apoe/Bcl2/Shank3/Eif4g1/Gja1/Mecp2/Fbxl20/Ep300
GO:0034502	protein localization to chromosome	80	-0.622625	-1.69256	0.000170069	0.0109251	0.00915338	2225	tags=41%, list=12%, signal=36%	Knl1/Cenpq/Gnl3l/Cct3/Atr/Cdt1/Mcm9/Dkc1/Nipbl/Aurkb/Ctcf/Tnks2/Ndc80/Daxx/Tnks/Nabp2/Trappc12/Pphln1/Cct7/Cct5/Lrwd1/Wapl/Cct8/Brca2/Cct2/Tcp1/Bub3/Cdk1/Rpa2/Cct4/Cenpa/Ezh2/Atrx
GO:0046683	response to organophosphorus	81	0.573664	1.67621	0.00082636	0.0265423	0.022238	1415	tags=16%, list=8%, signal=15%	Jund/Junb/Jun/Per1/Crem/Pik3r1/Trpm4/Panx1/Rap1b/Ezr/Wnt10b/Pkd2/Pygm
GO:0071824	protein-DNA complex subunit organization	160	-0.562075	-1.6755	3.93338e-05	0.00387438	0.00324608	3150	tags=44%, list=18%, signal=37%	Gtf2b/Cenpw/Psmc4/Cenpv/Cenpk/Chaf1a/Cenpi/Smarcb1/Cenpe/Esr1/Rad51/Cenps/Smarce1/Gtf2f2/Rnf8/Smarcd2/Asf1b/Arid2/Mcm4/Creb1/Smarcd1/Mis18a/Cenpp/Taf6l/Cdt1/Psmc5/Asf1a/Ptma/Cabin1/Ctcf/Daxx/Psmc2/Itgb3bp/Ino80/Cenpx/Bdp1/Smarca2/Vps72/Trappc12/Mcm2/Ikzf1/Taf12/Shprh/Supt16/Taf6/Atf7ip/Ubn1/Hp1bp3/Anp32e/Pole3/Smarca5/Smarca4/Nasp/H3f3a/Rbbp4/Mcm5/Senp6/Smarcc1/Hat1/Cebpg/Set/Trp53/Hells/Mcm3/Cen…
GO:0034728	nucleosome organization	83	-0.613267	-1.67166	0.000165395	0.0107416	0.00899964	2407	tags=42%, list=13%, signal=37%	Smarce1/Rnf8/Smarcd2/Asf1b/Arid2/Smarcd1/Mis18a/Cenpp/Asf1a/Ptma/Cabin1/Ctcf/Daxx/Itgb3bp/Ino80/Smarca2/Vps72/Mcm2/Shprh/Supt16/Ubn1/Hp1bp3/Anp32e/Pole3/Smarca5/Smarca4/Nasp/Rbbp4/Smarcc1/Hat1/Cebpg/Set/Nap1l1/Atrx/Npm1
GO:0031102	neuron projection regeneration	57	0.604431	1.67053	0.00198262	0.0420391	0.0352217	989	tags=19%, list=6%, signal=18%	Jun/Klf4/Ndel1/Rtn4/Bcl2/Igf1r/Ulk1/Mapk8ip3/Klk8/Jak2/Scarf1
GO:0030278	regulation of ossification	198	0.508981	1.66855	4.98153e-05	0.00460013	0.00385413	1476	tags=20%, list=8%, signal=19%	Jund/Pbx1/Cebpb/Id3/Rorb/Clic1/Tob2/Sfrp1/Ptger4/Bcl2/Id1/Cebpd/Bmpr1a/Noct/Bmp4/Dlk1/Lmna/Cdk6/Ski/Trpm4/Ptk2/Hdac4/Srgn/Ltbp3/Tmem64/Fgfr1/Smad5/Ano6/Atp6ap1/Suco/Id2/Tcirg1/Wnt10b/Rassf2/Acvr2b/Hdac5/Gja1/Nfatc1/Il6st/Adrb2
GO:1903034	regulation of response to wounding	157	0.522017	1.6662	0.000190621	0.0114956	0.00963137	1310	tags=21%, list=7%, signal=20%	Apoe/Selp/Cd9/Cdkn1a/Cd24a/Tnfrsf12a/Hbegf/Klf4/Ndel1/Pdgfb/Rtn4/Ptger4/Anxa5/Ccl2/Igf1r/Crk/Xbp1/Nfe2l2/Prkca/Klk8/Mylk/Prkcq/Myh9/Ano6/Anxa1/Scarf1/Sh2b3/Enpp4/Ptger3/Gja1/Thbd/Hras/Plek
GO:0098760	response to interleukin-7	17	-0.801724	-1.65879	0.00203532	0.0425044	0.0356115	1283	tags=65%, list=7%, signal=60%	Atp5b/Rad23b/Btk/Hspd1/Atic/Hmgb1/Jak1/Hdgf/Pdia3/Lsp1/Ybx1
GO:0098761	cellular response to interleukin-7	17	-0.801724	-1.65879	0.00203532	0.0425044	0.0356115	1283	tags=65%, list=7%, signal=60%	Atp5b/Rad23b/Btk/Hspd1/Atic/Hmgb1/Jak1/Hdgf/Pdia3/Lsp1/Ybx1
GO:0019218	regulation of steroid metabolic process	90	0.554998	1.65815	0.000867897	0.0269962	0.0226182	988	tags=17%, list=6%, signal=16%	Apoe/Egr1/Nfkb1/Kit/Tspo/Por/Igf1r/Stard4/Rora/Atp1a1/Sod1/Rorc/Dkkl1/Srebf1/Ldlr
GO:0042482	positive regulation of odontogenesis	10	-0.898397	-1.65641	0.000538154	0.0205193	0.0171917	6	tags=20%, list=0%, signal=20%	Tgfb1/Cd34
GO:0014074	response to purine-containing compound	94	0.554702	1.65542	0.00136703	0.0333848	0.0279708	1857	tags=19%, list=10%, signal=17%	Jund/Junb/Jun/Per1/Crem/Pik3r1/Selenon/Trpm4/Panx1/Rap1b/Ezr/Wnt10b/Pkd2/Pygm/Tmem38b/Prkaa2/Itpr1/Rapgef2
GO:0007517	muscle organ development	346	0.472707	1.65128	7.0796e-07	0.00034867	0.000292127	1671	tags=19%, list=9%, signal=18%	Nupr1/Nr4a1/Egr1/Btg2/Ly6e/Fos/Atf3/Skil/Id3/Meg3/Pim1/Chd7/Zfpm1/Mef2d/Maff/Myl6/Eng/Eid2/Tcf15/Bcl2/Cyp26b1/Sin3b/Vamp5/Bmpr1a/Tpm1/Cfl2/Smad7/Adarb1/Nras/Selenon/Bmp4/Lmna/Ski/Hdac4/Angpt1/Xbp1/Mylk/Xk/Heg1/Lemd3/Pmp22/Fgfr1/Ripor2/Cited2/Isl1/Sox6/Wnt10b/Ncam1/Sav1/Hdac5/Gja1/Akirin1/Smtnl1/Pitx2/Tgfbr3/Myom1/Zbtb42/Adrb2/Prr14/Ep300/Serp1/Svil/Cd164/Obsl1/Hlx/Fgfrl1
GO:0001835	blastocyst hatching	32	-0.699704	-1.65111	0.00214091	0.0430367	0.0360575	2759	tags=41%, list=15%, signal=34%	Coprs/Suv39h1/Smarcb1/Asf1b/Rbbp8/Hcfc1/Suds3/Phf6/Ctr9/Ndufa2/Lpar6/Smarca4/Ube2a
GO:0035188	hatching	32	-0.699704	-1.65111	0.00214091	0.0430367	0.0360575	2759	tags=41%, list=15%, signal=34%	Coprs/Suv39h1/Smarcb1/Asf1b/Rbbp8/Hcfc1/Suds3/Phf6/Ctr9/Ndufa2/Lpar6/Smarca4/Ube2a
GO:0071684	organism emergence from protective structure	32	-0.699704	-1.65111	0.00214091	0.0430367	0.0360575	2759	tags=41%, list=15%, signal=34%	Coprs/Suv39h1/Smarcb1/Asf1b/Rbbp8/Hcfc1/Suds3/Phf6/Ctr9/Ndufa2/Lpar6/Smarca4/Ube2a
GO:0042035	regulation of cytokine biosynthetic process	103	0.54087	1.64767	0.00162705	0.0372622	0.0312194	1360	tags=20%, list=8%, signal=19%	Egr1/Cd74/Zfp36/Cebpb/Nfkb1/Klf4/Zfpm1/Stat3/Spn/Errfi1/App/Cd28/Map2k3/Gata3/Prkcq/Jak2/Mapkapk2/Rela/Bcl3/Il27/Map2k5
GO:0060537	muscle tissue development	392	0.469889	1.64693	4.2144e-07	0.000276746	0.000231866	1630	tags=17%, list=9%, signal=16%	Nupr1/Nr4a1/Egr1/Btg2/Ly6e/Kdm6b/Fos/Atf3/Skil/Meg3/Pim1/Chd7/Zfpm1/Sik1/Mef2d/Maff/Myl6/Zfand5/Eng/Tiparp/Bcl2/Cyp26b1/Sin3b/Vamp5/Csrp2/Bmpr1a/Tpm1/Cfl2/Smad7/Rarb/Nras/Selenon/Bmp4/Lmna/Ski/Hdac4/Angpt1/Maml1/Mylk/Xk/Heg1/Lemd3/Pmp22/Nebl/Fgfr1/Ripor2/Cited2/Isl1/Sox6/Id2/Wnt10b/Ncam1/Sav1/Hdac5/Gja1/Akirin1/Pitx2/Tgfbr3/Myom1/Eya1/Adrb2/Ep300/Flcn/Svil/Obsl1/Prkg1/Hlx
GO:0006281	DNA repair	444	-0.505402	-1.64487	4.35783e-08	6.43869e-05	5.39453e-05	3839	tags=40%, list=21%, signal=32%	Ttc5/Smarcal1/Mta1/Chd1l/Ap5s1/Hsf1/Ticrr/Mcm8/Suv39h1/Vcp/Rpa1/Cdca5/Rad51ap1/Rad9a/Rad51d/Ube2w/Morf4l1/Parp3/Rad54l/Parp10/Brca1/Fh1/Epc2/Parp9/Parg/Emsy/Kif22/Neil3/Uchl5/Tdp1/Zswim7/Eid3/Cul4a/Nthl1/Rad50/Xrcc4/Polk/Ube2t/Hmga1/Mcrs1/Stub1/Abraxas1/Chaf1a/Rev3l/Palb2/Fancl/Apex2/Chek1/Trp53bp1/Fzr1/Gins2/Pole2/Gtf2h3/Adprhl2/Wdr70/Msh6/Alkbh2/Rad51/Fignl1/Cenps/Smc3/Rmi2/Rnf8/Abl1/Xab2/Paxip…
GO:0010642	negative regulation of platelet-derived growth factor receptor signaling pathway	13	-0.841132	-1.64245	0.00229957	0.0447054	0.0374556	531	tags=23%, list=3%, signal=22%	Ptprj/Slc9a3r1/Phf14
GO:0050678	regulation of epithelial cell proliferation	321	0.473236	1.63933	2.7718e-06	0.000712232	0.00059673	1533	tags=18%, list=9%, signal=17%	Nupr1/Nr4a1/Apoe/Zfp36/Jun/Hes1/Gata2/Egr3/Ccnd1/Eng/Pdgfb/Rtn4/Sfrp1/Stat3/Errfi1/Id1/Stxbp4/Bmpr1a/Ccl2/Ptprk/Nras/Pdpk1/Tnfaip3/Nr4a3/Bmp4/Dlk1/Wdr13/Cdk6/Tacstd2/B2m/Xbp1/Prkca/Ar/Hoxa5/Rgcc/Ctsl/Gata3/Notch2/Fgfr1/Tinf2/Isl1/Xdh/Pgr/Wnt10b/Sav1/Gja1/Pdcd6/Ift74/Hras/Tgfbr3/Map2k5/Eya1/Krit1/Zfp580/Nlrc3/Glul/Ptprn
GO:1903364	positive regulation of cellular protein catabolic process	131	0.519683	1.63845	0.000273476	0.0141276	0.0118365	2069	tags=27%, list=12%, signal=24%	Nupr1/Apoe/Clu/Trib1/Plk2/Csnk1d/Ubqln2/Pttg1ip/Sgta/Smad7/Tnfaip3/Ctsc/Socs4/Psen2/Edem2/Ptk2/Xbp1/Nop53/Ezr/Hsp90aa1/Ldlr/Rnf19b/Arih2/Edem1/Bag6/Rnf139/Dnajb2/Rnf19a/Plk3/Psmd10/Rnf14/Lrrk2/Ecscr/Cop1/Psen1/Ddrgk1
GO:0062149	detection of stimulus involved in sensory perception of pain	24	-0.738829	-1.6341	0.00275946	0.0498728	0.041785	706	tags=12%, list=4%, signal=12%	Il18/Arrb2/Cxcr4
GO:0022900	electron transport chain	75	-0.608414	-1.63211	0.000482604	0.0191422	0.0160379	2690	tags=45%, list=15%, signal=39%	Cox5b/Ndufb6/Uqcc3/Etfrf1/Coq7/Bid/Dnajc15/Ndufa5/Coq9/Ndufb8/Ndufs2/Ndufa12/Cox6a1/Ndufaf2/Ccnb1/Uqcrq/Ndufc2/Ndufb3/Dld/Ndufs4/Ndufs1/Ndufv1/Ndufaf1/Park7/Uqcrb/Sdhb/Uqcrh/Sco2/Cox5a/Uqcr10/Taz/Cdk1/Cox7c/Mybbp1a
GO:0030534	adult behavior	144	0.508993	1.63002	0.000363267	0.0162731	0.0136341	3049	tags=26%, list=17%, signal=21%	Nr4a2/Pbx3/Chd7/Zfhx2/Mafg/App/Oxr1/Nr4a3/Shank3/Abl2/Ppt1/Agtpbp1/Hoxb8/Pmp22/Idua/Id2/Mecp2/Cstb/Nrxn1/Atxn1/Parp1/Ntf5/Sptbn4/Trh/Cdk5/Hipk2/Kalrn/Cln8/Btbd9/Nlgn2/Slc7a11/Fgf12/Ctns/Pum1/Zmpste24/Nrxn2/Sptbn2
GO:0002761	regulation of myeloid leukocyte differentiation	114	0.529251	1.62658	0.000913717	0.027262	0.0228409	1164	tags=22%, list=6%, signal=21%	Cd74/Jun/Cebpb/Fos/Gata2/Trib1/Zfpm1/Klf10/Runx1/Tob2/Sfrp1/Tfe3/Clec2d/Pik3r1/Zbtb7a/Cdk6/Gfi1b/Prkca/Tmem64/Notch2/Atp6ap1/Prdm16/Ppargc1b/Id2/Rassf2
GO:0043653	mitochondrial fragmentation involved in apoptotic process	10	-0.880075	-1.62263	0.00136122	0.0333848	0.0279708	1351	tags=60%, list=8%, signal=56%	Fis1/Bax/Atg3/Ccar2/Vps35/Ppp2r2b
GO:0002292	T cell differentiation involved in immune response	67	0.567805	1.62052	0.00205578	0.0425915	0.0356845	1961	tags=37%, list=11%, signal=33%	Gpr183/Malt1/Stat3/Spn/Ptger4/Nfkbid/Zc3h12a/Nfkbiz/Smad7/Gadd45g/Rc3h2/Rora/Gata3/Rorc/Relb/Anxa1/Il4ra/Bcl3/Il27/Loxl3/Fgl2/Otud5/Hlx/Tmem98/Rara
GO:0030855	epithelial cell differentiation	484	0.452306	1.61971	1.53035e-07	0.000129206	0.000108252	1292	tags=17%, list=7%, signal=16%	Zfp36/Cldn5/Jun/Kdm6b/Plaur/Cebpb/Hes1/Skil/Ptgs2/Id3/Cdkn1c/Anxa7/Btg1/Klf4/Tagln2/Fosl2/Klf2/Ccnd1/Maff/Eng/Slc4a7/Pdgfb/Rtn4/Rock2/Flna/Mafg/Tcf15/Errfi1/Cd63/Sidt2/Rarg/Cyp26b1/Wwtr1/Id1/Jmjd1c/Ncor2/Epha2/Maf/Rarb/Lats1/Pdpk1/Bmp4/Triobp/Rfx3/Taf10/Abl2/Cdk6/Myo1e/Xbp1/Ar/Scrib/Hoxa5/Ctnnd1/Heg1/Gata3/Notch2/Sod1/Klf7/Plod3/Fgfr1/Rap1b/Zeb2/Ezr/Ripor2/Anxa1/Tgfb1i1/Ampd2/Xdh/Palld/Prkx/Lats2…
GO:0071888	macrophage apoptotic process	10	-0.878091	-1.61898	0.00146423	0.034688	0.0290627	389	tags=30%, list=2%, signal=29%	Tcp1/Selenos/Ccl5
GO:2000109	regulation of macrophage apoptotic process	10	-0.878091	-1.61898	0.00146423	0.034688	0.0290627	389	tags=30%, list=2%, signal=29%	Tcp1/Selenos/Ccl5
GO:0007626	locomotory behavior	200	0.492839	1.61806	0.000130681	0.00908615	0.00761265	2062	tags=20%, list=12%, signal=17%	Nr4a2/Apoe/Egr1/Pbx3/Chd7/Arrdc3/Aplp2/App/Oxr1/Gaa/Nav2/Shank3/Abl2/Htt/Ppt1/Agtpbp1/Hoxb8/Sod1/Pmp22/Etv5/Gmfb/Idua/Psap/Id2/Slc18a2/Mecp2/Cln6/Fig4/Cstb/Espn/Atxn1/Ntf5/Lrrk2/Usp2/Sptbn4/Sod2/Trh/Celsr1/Pak6
GO:0002821	positive regulation of adaptive immune response	120	0.520411	1.61405	0.000734602	0.0253889	0.0212716	1021	tags=19%, list=6%, signal=18%	Cd74/H2-Q7/H2-Ab1/Cd24a/H2-K1/H2-T23/H2-T22/H2-D1/Malt1/Nfkbid/Arid5a/Cd28/Nfkbiz/H2-Q6/H2-DMa/H2-Q4/B2m/Gata3/Prkcq/Ighg2b/Cd44/Anxa1/Nsd2
GO:0065004	protein-DNA complex assembly	125	-0.557872	-1.60955	0.000265336	0.0141273	0.0118363	3226	tags=46%, list=18%, signal=38%	Tspyl1/Gtf2b/Cenpw/Psmc4/Cenpv/Cenpk/Chaf1a/Cenpi/Cenpe/Esr1/Rad51/Cenps/Gtf2f2/Asf1b/Mcm4/Creb1/Mis18a/Cenpp/Taf6l/Cdt1/Psmc5/Asf1a/Cabin1/Daxx/Psmc2/Itgb3bp/Cenpx/Bdp1/Smarca2/Trappc12/Mcm2/Ikzf1/Taf12/Shprh/Taf6/Atf7ip/Ubn1/Hp1bp3/Pole3/Smarca5/Smarca4/Nasp/H3f3a/Rbbp4/Mcm5/Senp6/Hat1/Set/Trp53/Hells/Mcm3/Cenpa/Psmc6/Mcm6/Mcm7/Nap1l1/Atrx/Npm1
GO:0033108	mitochondrial respiratory chain complex assembly	75	-0.599434	-1.60802	0.000898125	0.027262	0.0228409	2707	tags=45%, list=15%, signal=39%	Aars2/Ndufb6/Ndufb11/Ndufa11/Uqcc3/Ndufab1/Surf1/Ndufa9/Sdhaf1/Uqcc2/Pet100/Ndufa1/Sdhaf4/Ndufa5/Ndufb8/Ndufc2/Timm21/Ndufb3/Cox14/Ndufa2/Ndufaf4/Ndufs4/Tfam/Ndufaf1/Tmem126b/Dmac1/Ndufb5/Coa3/Uqcrb/Sco2/Uqcr10/Taz/Ndufb7/Smim20
GO:0019932	second-messenger-mediated signaling	349	0.460783	1.60626	3.66093e-06	0.000863901	0.000723802	1476	tags=13%, list=8%, signal=12%	Mt1/Apoe/Selp/Pde10a/Ramp2/Cd24a/Mt2/Adgrg1/Arrdc3/Adgre5/Prkar2b/Ptger4/Ramp3/Ccl4/Selenok/Ccrl2/Crtc3/Pde4a/Pdpk1/Prnp/Calml4/Selenon/Sppl3/Trpm4/Npr2/Camta1/Hdac4/Abca1/Htt/Ppp1r9b/Mgrn1/Jsrp1/Nfatc2/Ptbp1/Ncam1/Ptger3/Sri/Adgrl2/Sphk1/Pkd2/Adgrg3/Adgrg2/Rapgef4/Nfatc1/Adcy9/Adrb2
GO:0033240	positive regulation of cellular amine metabolic process	11	-0.858062	-1.60575	0.00215984	0.0431315	0.0361369	1751	tags=45%, list=10%, signal=41%	Pebp1/Park7/Vps35/Comt/Hprt
GO:0060174	limb bud formation	10	-0.865909	-1.59652	0.00249927	0.046876	0.0392742	1554	tags=20%, list=9%, signal=18%	Zfp219/Sox4
GO:0006403	RNA localization	171	-0.530816	-1.59002	0.000111777	0.00828901	0.00694478	2723	tags=42%, list=15%, signal=36%	Rbm26/Nup85/Znhit3/Senp2/Cpsf6/Nup88/Nupl2/Parn/Stau1/Hnrnpa2b1/Khsrp/Seh1l/Ddx39b/Ddx19a/Magoh/Eny2/Atr/Rrs1/Sem1/Exosc3/Aaas/Sarnp/Cetn3/Zfp36l1/Pnpt1/Dkc1/Igf2bp3/Qk/Zc3h3/Pura/Alkbh5/Nxf1/Pom121/Phax/Nup43/Tnks/Nup37/Nop58/Thoc3/Snupn/Fyttd1/Alyref/Ddx39/Lrpprc/Ltv1/Sdad1/Khdrbs1/Znhit6/Eif5a/Mrpl18/Thoc1/Srsf7/Fbl/Yy1/Thoc7/Tpr/Ssb/Rae1/Srsf1/Slbp/Ran/Cct2/Tcp1/Hnrnpa3/Dhx9/Polr2d/Cetn2/Cct4…
GO:0051271	negative regulation of cellular component movement	285	0.459695	1.58621	4.43056e-05	0.00422333	0.00353843	1757	tags=18%, list=10%, signal=17%	Apoe/Cd74/Cd9/Trib1/Adgrg1/Klf4/Calr/Rabgef1/Eng/Pdgfb/Sfrp1/Cnn2/Tmod3/Stat3/Ptger4/Actn4/Cd63/Bcl2/Dusp1/Osbpl8/Bmpr1a/Tpm1/Adipor1/Ptprk/Adarb1/Mctp1/Spred1/Crk/Ptpn23/Tacstd2/Ptk2/Nfe2l2/Rgcc/Gata3/Rap2a/Ripor2/Cited2/Trp53inp1/Hdac5/Ryk/Mecp2/Tgfbr3/Bcr/Map2k5/Krit1/Flcn/Ctnna1/Srgap3/Prkg1/Cx3cl1/Limch1/Sema4d
GO:0022408	negative regulation of cell-cell adhesion	170	0.488112	1.58307	0.000696914	0.0246076	0.020617	2428	tags=30%, list=14%, signal=26%	Cd74/H2-Aa/Cebpb/Cd9/H2-Ab1/Cd24a/Klf4/Runx1/Spn/Nfkbid/Zc3h12a/Lgals3/Smad7/Pik3r1/Prnp/Tnfaip3/Bmp4/Epcam/Abl2/Rc3h2/Ptk2/Rgcc/Swap70/Jak2/Ripor2/Cd44/Anxa1/Sh2b3/Il4ra/Ptger3/Epb41l5/Map2k5/Loxl3/Fgl2/Adrb2/Cd274/Prkg1/Hlx/Havcr2/Cyld/Lgals9/Podxl/Ass1/Serpine2/Socs6/Ndfip1/Mbp/Runx3/Jag1/Socs1/Dusp3
GO:0000819	sister chromatid segregation	172	-0.527368	-1.58292	0.000218099	0.0128251	0.0107452	3672	tags=48%, list=20%, signal=38%	Ncaph2/Mis12/Cdca5/Pinx1/Haspin/Nuf2/Cdc27/Riok2/Dync1li1/Cdk5rap2/Ncapd3/Akap8l/Vps4a/Anapc15/Kif22/Hnrnpu/Phf23/Mcmbp/Cenpk/Racgap1/Chtf8/Tubg1/Ncapg/Cenpe/Bod1/Mad2l1/Ctnnb1/Kpnb1/Dsn1/Smc3/Rmi2/Dscc1/Sgo2a/Naa10/Cdc23/Seh1l/Chmp2b/Stag1/Mre11a/Chmp5/Rrs1/Ncaph/Cdt1/Cdc6/Apc/Smc2/Psrc1/Nipbl/Chmp1b/Aurkb/Phb2/Stag2/Pds5a/Ndc80/Knstrn/Ccnb1/Tnks/Cep192/Ino80/Vps4b/Smc4/Tacc3/Nek6/Pds5b/Fen1/Cdc…
GO:0050772	positive regulation of axonogenesis	96	0.524566	1.5745	0.00185956	0.0410074	0.0343573	2384	tags=23%, list=13%, signal=20%	Apoe/Skil/Tnfrsf12a/Ndel1/Rab11a/Rtn4/Plxnc1/Map1b/Bcl11a/Zeb2/Shtn1/Dbnl/Ep300/Plxnb2/Rnd2/Sema4d/Stk25/Stk11/Cyfip1/Trak1/Plxna3/Tiam1
GO:0045995	regulation of embryonic development	117	0.510697	1.57339	0.000910867	0.027262	0.0228409	2230	tags=25%, list=12%, signal=22%	Hes1/Gata2/Klf4/Hspa5/Pdgfb/Sfrp1/Bmpr1a/Nr2c2/Tnfaip3/Noct/Bmp4/Nfe2l2/Ar/Gata3/Fgfr1/B4galt5/Tgif1/Phldb1/Map2k5/Bag6/Rbm19/Sec24b/Tgif2/Fzd3/Celsr1/Stk3/Scx/Clasp2/Mbp
GO:0045665	negative regulation of neuron differentiation	232	0.465363	1.57293	0.000310424	0.0152884	0.0128091	2116	tags=20%, list=12%, signal=18%	Apoe/Pbx1/Hes1/Cd24a/Id3/Calr/H2-K1/Plk2/H2-D1/Rtn4/Flna/Id1/App/Arf6/Dync1i2/Casz1/Bcl11a/B2m/Ptk2/Cd38/Ulk1/Klk8/Pmp22/Itm2c/Isl1/Efna1/Ptbp1/Id2/Ptger3/Dnm3/Ctsz/Ryk/Mecp2/Katna1/Mylip/Apbb1/Ifrd1/Sema4d/Bag5/Rapgef2/Hmg20a/Lrrk2/Thrb/Psen1/Cdk5/Neo1/Thoc2
GO:0009611	response to wounding	415	0.443156	1.5688	1.66955e-06	0.000557423	0.000467026	2313	tags=22%, list=13%, signal=20%	Apoe/Selp/Zfp36/Jun/Procr/Cd9/Neat1/Cdkn1a/Vwf/Cd24a/Tnfrsf12a/Mmrn1/Hbegf/Plec/Klf4/Ndel1/Eng/Pdgfb/Rtn4/Matn4/Flna/Cnn2/Ptger4/Anxa5/Bcl2/Tpm1/Ninj1/Ccl2/Igf1r/Tnfaip3/Selenon/Crk/Dst/Xbp1/Nfe2l2/Prkca/Scrib/Mapk8ip3/Klk8/Mylk/Notch2/Sod1/Prkcq/F2rl3/Jak2/Myh9/Ano6/Fntb/Itgb4/Cd44/Anxa1/Scarf1/Sh2b3/Enpp4/Srsf5/Wnt10b/Myof/Ptger3/Gja1/Akirin1/Thbd/Fermt3/Hras/Plek/Prcp/Adrb2/Rab27a/Pip5k1c/Prkg…
GO:0002250	adaptive immune response	426	0.442427	1.56825	8.67829e-07	0.00038499	0.000322557	1634	tags=16%, list=9%, signal=15%	Cd74/Igkc/H2-Eb1/H2-Aa/Alcam/H2-Q7/H2-Ab1/Gpr183/Cd24a/Rnf168/Ighm/Rnf125/H2-K1/H2-T23/H2-T22/H2-D1/Slamf1/Malt1/Stat3/Spn/Tfe3/Nfkbid/Arid5a/Cd28/Zc3h12a/Nfkbiz/Smad7/H2-Q6/Pou2f2/Nras/Tnfaip3/Ctsc/Gadd45g/Emp2/H2-DMa/Rc3h2/Trpm4/H2-Q4/B2m/Rora/Serpinb9/Swap70/H2-DMb1/Gata3/Rorc/Prkcq/Ighg2b/Jak2/Relb/Trim27/Cd44/Anxa1/Tnfrsf1b/Rnf19b/Nsd2/Il4ra/Tcirg1/Hras/Bcl3/Il27/Dbnl/Loxl3/Fgl2/Cd274/Otud5/…
GO:0098813	nuclear chromosome segregation	237	-0.50537	-1.5644	5.57974e-05	0.00493779	0.00413703	3688	tags=46%, list=21%, signal=37%	Eme2/Ddx11/Cul3/Hira/Kif14/Ncapd2/Fancm/Sirt2/Zw10/Chmp2a/Ccne2/Ncaph2/Mis12/Dync1h1/Cdca5/Pinx1/Haspin/Nuf2/Cdc27/Riok2/Dync1li1/Cdk5rap2/Ncapd3/Akap8l/Vps4a/Anapc15/Kif22/Sun1/Ect2/Hnrnpu/Phf23/Mcmbp/Cenpk/Racgap1/Ago4/Chtf8/Tubg1/Ncapg/Cenpe/Bod1/Mad2l1/Ctnnb1/Kpnb1/Cenps/Dsn1/Smc3/Rmi2/Dscc1/Sgo2a/Naa10/Knl1/Cdc23/Seh1l/Cenpq/Actr2/Chmp2b/Stag1/Ehmt2/Mre11a/Chmp5/Rrs1/Ncaph/Cdt1/Cdc6/Apc/Smc2…
GO:0071560	cellular response to transforming growth factor beta stimulus	188	0.478014	1.56161	0.000410113	0.0170328	0.0142706	2443	tags=32%, list=14%, signal=28%	Cldn5/Jun/Fos/Skil/Fut8/Sdcbp/Hspa5/Eng/Runx1/Eid2/Bmpr1a/Smad7/Ccl2/Ptprk/Igf1r/Zbtb7a/Pdpk1/Zyx/Crk/Ski/Ptk2/Xbp1/Ltbp3/Lemd3/Smad5/Prdm16/Tgfb1i1/Ppm1a/Itga3/Ing2/Cited2/Furin/Dnm2/Nlk/Sox6/Acvr2b/Mtmr4/Apaf1/Epb41l5/Tgfbr3/Crkl/Yes1/Bambi/Ep300/Flcn/Usp9x/Rnf111/Parp1/Pmepa1/Pxn/Adam9/Stk11/Scx/Gipc1/Got1/Fermt2/Hipk2/Actr3/Vasn/Snx25
GO:0046660	female sex differentiation	115	0.507827	1.56101	0.00179625	0.0399092	0.0334371	953	tags=14%, list=5%, signal=13%	Nupr1/Cebpb/Chd7/Kit/Tiparp/Runx1/Sfrp1/Ptger4/Bcl2/Nrip1/Bmp4/Angpt1/Sod1/Immp2l/Pla2g4a/Ubb
GO:1901293	nucleoside phosphate biosynthetic process	185	-0.514017	-1.56026	0.000161882	0.0106303	0.00890637	3010	tags=37%, list=17%, signal=31%	Il4/Pkm/Atp5c1/Mpc2/Gmps/Gucy1a1/Mthfd1/Dlat/Cox5b/Guk1/Acot7/Atp5l/Haao/Coasy/Uqcc3/Atp5g3/Pank4/Prps1l3/Shmt1/Ppat/Atp5j/Atp5k/Acsl5/Pank1/Suclg1/Ppcs/Atp5j2/Flad1/Adcy3/Nmnat1/Stoml2/Impdh1/Nme4/Pdk1/Sphk2/Adss/Aldoa/Uck2/Pdk3/Atp5a1/Oasl2/Atp5b/Adcy7/Ndufc2/Tyms/Dld/Mapk1/Gart/Atp5d/Atp5g1/Pnp/Impdh2/Nme1/Umps/Pank2/Gars/Atp5e/Atic/Cmpk1/Dtymk/Atp5h/Atp5g2/Taz/Idh2/Mthfd2l/Hprt/Paics/Dut
GO:0071559	response to transforming growth factor beta	192	0.476033	1.55855	0.000247631	0.0136776	0.0114595	2443	tags=32%, list=14%, signal=28%	Cldn5/Jun/Fos/Skil/Fut8/Sdcbp/Hspa5/Eng/Runx1/Rock2/Eid2/Bmpr1a/Smad7/Ccl2/Ptprk/Igf1r/Zbtb7a/Pdpk1/Zyx/Crk/Ski/Ptk2/Xbp1/Ltbp3/Lemd3/Smad5/Prdm16/Tgfb1i1/Ppm1a/Itga3/Ing2/Cited2/Furin/Dnm2/Nlk/Sox6/Acvr2b/Mtmr4/Apaf1/Epb41l5/Tgfbr3/Crkl/Yes1/Bambi/Ep300/Flcn/Usp9x/Rnf111/Parp1/Pmepa1/Pxn/Adam9/Stk11/Scx/Gipc1/Got1/Runx3/Fermt2/Hipk2/Actr3/Vasn/Snx25
GO:0044057	regulation of system process	490	0.432692	1.55647	1.76869e-06	0.000557423	0.000467026	1992	tags=18%, list=11%, signal=17%	Apoe/Ptgs2/Pbx3/Hbegf/Klf4/Kit/Zfhx2/Pdgfb/Runx1/Rtn4/Rock2/Rab11fip1/Flna/Ptger4/Errfi1/Ehd3/Grcc10/App/Epb41/Zc3h12a/Tpm1/Gaa/Smad7/Pik3r1/Twf1/Nr4a3/Ctsc/Shisa9/Selenon/Setd3/Chrm3/Shank3/Fbxo32/Lmna/Emp2/Vamp8/Trpm4/Ptk2/Cd38/Hdac4/Prkca/Klk8/Atp1a1/Sod1/Fgfr1/Cry2/Jak2/Cttn/Tnfrsf1b/Srebf1/Becn1/Tbc1d24/Foxo1/Ncam1/Ptger3/Sri/Gja1/Fabp5/Smtnl1/Sp4/Nr1h2/Gls/Mecp2/S1pr2/Sphk1/Rab11fip3/Rapgef…
GO:0034329	cell junction assembly	339	0.448301	1.55604	2.24813e-05	0.00291646	0.0024435	2063	tags=19%, list=12%, signal=18%	Vmp1/Cldn5/Cd9/Ramp2/Sdcbp/Plec/Pdgfb/Rock2/Adgre5/Actn4/Bcl2/Itga5/App/Arf6/Smad7/Epha2/Tpbg/Ptprk/Pdpk1/Shank3/Dst/Vcl/Tns1/Ptk2/Lsr/Prkca/Hipk1/Ctnnd1/Col16a1/Heg1/Rcc2/Pmp22/Rap1b/Eif4g1/Itgb4/Cttn/Wdr1/Sipa1l1/Gja1/Dnm3/Pkn2/Mecp2/Adgrl2/Epb41l5/Crkl/Bcr/Pip5k1a/Clstn3/Dbnl/Flcn/Ctnna1/Whamm/Plxnb2/Limch1/Sema4d/Nrxn1/Nphp1/Rapgef2/Rab17/Pxn/Fzd5/Rac1/Itgb3/Pclo/Lrfn4/Cdk5
GO:0051028	mRNA transport	107	-0.547723	-1.5539	0.000864532	0.0269962	0.0226182	2912	tags=44%, list=16%, signal=37%	Nup93/Thoc6/Nup85/Senp2/Nup88/Nupl2/Hnrnpa2b1/Khsrp/Seh1l/Ddx39b/Ddx19a/Magoh/Eny2/Sem1/Aaas/Sarnp/Cetn3/Zfp36l1/Igf2bp3/Qk/Zc3h3/Alkbh5/Nxf1/Pom121/Nup43/Tnks/Nup37/Thoc3/Fyttd1/Alyref/Ddx39/Lrpprc/Eif5a/Thoc1/Srsf7/Thoc7/Tpr/Rae1/Srsf1/Slbp/Hnrnpa3/Dhx9/Polr2d/Cetn2/Srsf3/Hnrnpa1/Hhex
GO:0061448	connective tissue development	238	0.455775	1.54886	0.000402092	0.0170328	0.0142706	1239	tags=17%, list=7%, signal=16%	Egr1/Selenom/Mef2d/Pdgfb/Arrdc3/Matn4/Lncpint/Csgalnact1/Rarg/Impad1/Arid5a/Bmpr1a/Por/Maf/Rarb/Zbtb7a/Bmp4/Lmna/Trpm4/4932438A13Rik/Xbp1/Slc39a13/Prkca/Hoxa5/Ltbp3/Creb5/Rorc/Klf7/Fgfr1/Smad5/Sptlc2/Ubb/Hoxb3/Mex3c/Bgn/Pkd1/Idua/Sox6/Id2/Rela
GO:0031099	regeneration	128	0.49478	1.54883	0.00251474	0.046876	0.0392742	1194	tags=17%, list=7%, signal=16%	Jun/Cebpb/Cd9/Cdkn1a/Klf4/Ndel1/Ccnd1/Rtn4/Bcl2/Ninj1/Igf1r/Selenon/Ulk1/Mapk8ip3/Klk8/Jak2/Anxa1/Scarf1/Upf2/Wnt10b/Gja1/Akirin1
GO:0050673	epithelial cell proliferation	378	0.444086	1.54786	1.44567e-05	0.00219075	0.00183548	1533	tags=17%, list=9%, signal=16%	Nupr1/Nr4a1/Apoe/Zfp36/Jun/Cebpb/Hes1/Thap1/Gata2/Egr3/Kit/Ccnd1/Eng/Pdgfb/Rtn4/Sfrp1/Stat3/Errfi1/Sidt2/Id1/Stxbp4/Bmpr1a/Ccl2/Epha2/Ptprk/Nras/Pdpk1/Tnfaip3/Nr4a3/Bmp4/Dlk1/Wdr13/Cdk6/Tacstd2/B2m/Xbp1/Prkca/Ar/Hoxa5/Rgcc/Klk8/Ctsl/Gata3/Notch2/Fgfr1/Tinf2/Isl1/Xdh/Prkx/Id2/Pgr/Wnt10b/Sav1/Gja1/Pdcd6/Ift74/Hras/Tgfbr3/Map2k5/Eya1/Krit1/Zfp580/Nlrc3/Glul/Ptprn
GO:0000723	telomere maintenance	119	-0.535101	-1.53584	0.00132036	0.032823	0.0275001	3688	tags=42%, list=21%, signal=34%	Ccne2/Rpa1/Pinx1/Rad51d/Hnrnpc/Parp3/Ylpm1/Hnrnpu/Naf1/Mapk3/Rad50/Xrcc4/Dcp2/Mcrs1/Pkib/Ctnnb1/Pot1b/Rad51/Parn/Hnrnpa2b1/Gnl3l/Mre11a/Cct3/Atr/Nop10/Dkc1/Xrcc5/Aurkb/Zbtb48/Tnks2/Tnks/Nabp2/Cct7/Xrcc6/Mapk1/Pcna/Hsp90ab1/Cct5/Smg6/Hnrnpd/Cct8/Brca2/Cct2/Tcp1/Rpa2/Cct4/Apex1/Smc6/Ptges3/Atrx
GO:0009266	response to temperature stimulus	146	-0.524681	-1.53557	0.000912748	0.027262	0.0228409	1893	tags=21%, list=11%, signal=19%	Sumo1/Hspa14/Chordc1/Abraxas2/Eif2b4/Irak1/Acadl/Hmox1/Daxx/Acadm/Eif2ak4/Rasa3/Rbbp7/Ier5/Rnf34/Tpr/Hspa13/Arrb2/Rbm3/Hspa4/Dhx9/Polr2d/Psip1/Hspa8/Eif2s1/Dnaja1/Cxcr4/Ucp2/Cd34/Plac8
GO:0002573	myeloid leukocyte differentiation	201	0.466529	1.53502	0.000313434	0.0153091	0.0128264	1164	tags=19%, list=6%, signal=18%	Junb/Cd74/Prtn3/Jun/Cebpb/Fos/Gpr183/Gata2/Trib1/Kit/Zfpm1/Klf10/Runx1/Tob2/Sfrp1/Tfe3/App/Clec2d/Sbno2/Pik3r1/Epha2/Zbtb7a/Bmp4/Nkx2-3/Cdk6/Psen2/Gfi1b/Prkca/Tmem64/Gata3/Notch2/Relb/Atp6ap1/Prdm16/Cited2/Ppargc1b/Id2/Tcirg1/Rassf2
GO:1901342	regulation of vasculature development	305	0.44368	1.53485	5.88642e-05	0.00511599	0.00428634	1975	tags=21%, list=11%, signal=19%	Egr1/Hk2/Ramp2/Ptgs2/Tnfrsf12a/Btg1/Gata2/Klf4/Klf2/Kit/Plk2/Eng/Pdgfb/Runx1/Rtn4/Rock2/Stat3/Ptger4/Itga5/Id1/Zc3h12a/Cysltr2/Lgals3/Ccl2/Epha2/Nras/Pdpk1/Spred1/Bmp4/Rhoj/Emp2/Xbp1/Nfe2l2/Prkca/Hoxa5/Rgcc/Anxa1/Isl1/Efna1/Nfatc2/Xdh/Hdac5/Pdcd6/Mecp2/Sphk1/Map2k5/Krit1/Nfatc1/Htatip2/Adrb2/Glul/Flcn/S100a1/Cela1/Hspb1/Ets1/Cx3cl1/Rapgef2/Pxn/Sod2/Foxj2/Ecscr/Add1/Itgb3
GO:0006338	chromatin remodeling	147	-0.523332	-1.53436	0.000707832	0.0246076	0.020617	3372	tags=44%, list=19%, signal=36%	Mta2/Arid1a/Mbd1/Naa40/Tet1/Dnmt3b/Jarid2/Pak1/Cenpv/Smarcb1/Hdac1/Morc2a/Kdm4c/Mphosph8/Smarce1/Rnf8/Smarcd2/Arid1b/Mysm1/Smarcd1/Mis18a/Cenpp/Top1/Trim28/Men1/Rere/Ptma/Fam172a/Daxx/Itgb3bp/Ino80/Myb/Kdm6a/Smarca2/Baz2a/Rrp8/Vps72/Nudt5/Pphln1/Rbbp7/Ubtf/Satb1/Atf7ip/Baz1a/Anp32e/Pole3/Smarca5/Smarca4/Mbd3/Tpr/Nasp/H3f3a/Hmgb1/Rbbp4/Smarcc1/Hmgb3/Cebpg/Chd3/Hells/Actl6a/Baz1b/Atrx/Npm1/Hmgb2
GO:0042445	hormone metabolic process	161	0.478031	1.53015	0.000982824	0.0286827	0.0240312	1262	tags=12%, list=7%, signal=12%	Egr1/Sult1a1/Selenom/Aldh1a1/Nfkb1/Tiparp/Cyp26b1/Por/Igf1r/Slco4a1/Htt/Rdh11/Atp1a1/Gata3/Fgfr1/Dkkl1/Furin/Retsat/Rdh10/Mecp2
GO:0006936	muscle contraction	240	0.44861	1.52446	0.000602035	0.0217392	0.0182137	1624	tags=15%, list=9%, signal=14%	Ptgs2/Kit/Myl6/Rock2/Flna/Tmod3/Ptger4/Ehd3/Grcc10/Zc3h12a/Tpm1/Gaa/Smad7/Setd3/Chrm3/Map2k3/Psen2/Trpm4/Cd38/Hdac4/Prkca/Mylk/Ndufs6/Atp1a1/Sod1/Smad5/Cttn/Jsrp1/Ptger3/Sri/Sphk1/Myom1/Adrb2/Uty/Obsl1/Tmem38b/Prkg1
GO:0099177	regulation of trans-synaptic signaling	441	0.425702	1.52101	1.06763e-05	0.00185579	0.00155483	2710	tags=20%, list=15%, signal=17%	Apoe/Egr1/Nrgn/Ptgs2/Kit/Rab11a/Plk2/Prkar2b/Stat3/Ptger4/App/Pde4a/Plcl1/Ccl2/Prnp/Mctp1/Shisa9/Shank3/Rab5a/Psen2/Ptk2/Cd38/Srgn/Prkca/Syde1/Htt/Slc30a1/Ppp1r9b/Rap1b/Jak2/Napa/Vamp2/Sipa1l1/Ncs1/Tbc1d24/Ica1/Kcnb1/Ncam1/Fabp5/Stx4a/Lrp8/Mecp2/S1pr2/Hras/Sphk1/Bcr/Rapgef4/Clstn3/Dgke/Adrb2/Snap47/Fbxl20/Glul/Rnf19a/Tac1/Rnf216/Nrxn1/Synpo/Plekhg5/Plat/Rapgef2/Ntf5/Lrrk2/Rac1/Rgs14/Rara/Celsr1/P…
GO:0040013	negative regulation of locomotion	283	0.441866	1.51881	0.000182834	0.0111397	0.00933318	1757	tags=18%, list=10%, signal=16%	Apoe/Cd74/Trib1/Adgrg1/Klf4/Calr/Rabgef1/Eng/Pdgfb/Arrdc3/Sfrp1/Cnn2/Stat3/Ptger4/Cd63/Bcl2/Dusp1/Osbpl8/Bmpr1a/Tpm1/Adipor1/Ptprk/Adarb1/Mctp1/Spred1/Crk/Ptpn23/Tacstd2/Ptk2/Nfe2l2/Rgcc/Gata3/Rap2a/Ripor2/Cited2/Trp53inp1/Hdac5/Ryk/Mecp2/Tgfbr3/Bcr/Map2k5/Krit1/Flcn/Ctnna1/Srgap3/Prkg1/Cx3cl1/Limch1/Sema4d
GO:0046390	ribose phosphate biosynthetic process	138	-0.519228	-1.51681	0.00116939	0.0312649	0.0261947	3093	tags=40%, list=17%, signal=33%	Il4/Pkm/Atp5c1/Mpc2/Gmps/Gucy1a1/Dlat/Cox5b/Guk1/Acot7/Atp5l/Coasy/Uqcc3/Atp5g3/Pank4/Prps1l3/Atp5j/Atp5k/Acsl5/Pank1/Ppcs/Atp5j2/Adcy3/Stoml2/Impdh1/Nme4/Pdk1/Sphk2/Adss/Aldoa/Uck2/Pdk3/Atp5a1/Atp5b/Adcy7/Tkt/Ndufc2/Pygl/Dld/Gart/Atp5d/Atp5g1/Pnp/Impdh2/Nme1/Umps/Pank2/Atp5e/Atic/Cmpk1/Atp5h/Atp5g2/Taz/Hprt/Paics
GO:0007599	hemostasis	136	0.47561	1.51365	0.0024836	0.046876	0.0392742	2176	tags=23%, list=12%, signal=20%	Apoe/Selp/Procr/Cd9/Vwf/Anxa7/Mmrn1/Pdgfb/Anxa5/Nfe2l2/Prkca/Prkcq/F2rl3/Ano6/Sh2b3/Enpp4/Ptger3/Thbd/Fermt3/Plek/Adrb2/Rab27a/Pip5k1c/Prkg1/Cx3cl1/Pros1/Itgb3/Anxa2/Serpine2/Bloc1s6/F3
GO:0050867	positive regulation of cell activation	359	0.430822	1.50512	3.09816e-05	0.00339076	0.00284088	1132	tags=14%, list=6%, signal=13%	Selp/Cd74/Igkc/H2-Aa/Cdkn1a/Hes1/H2-Ab1/Gpr183/Cd24a/Ighm/Gata2/Egr3/Mpl/H2-T23/Pdgfb/Runx1/Slamf1/Malt1/Spn/Selenok/Bcl2/Nfkbid/Cd28/Flot2/Tox/Nfkbiz/Ccl2/Nr4a3/Ctsc/Itpkb/Snx4/H2-DMa/Vamp8/Cd38/Xbp1/Il7/Gata3/Prkcq/Ighg2b/Cd83/Jak2/Irs2/Anxa1/Hsp90aa1/Nsd2/Nfatc2/Il4ra/Il2rg/Slc39a10/Lgals8
GO:0002237	response to molecule of bacterial origin	244	0.442603	1.50305	0.000799194	0.0262038	0.0219544	1974	tags=22%, list=11%, signal=20%	Jund/Junb/Zfp36/Plscr2/Jun/Cebpb/Tnip3/Cd24a/Ptgs2/Nfkb1/Trib1/Cd14/Malt1/Ptger4/Arid5a/Zc3h12a/Sbno2/Ccl2/Cxcl2/Tnfaip3/Noct/Mapkapk3/Pabpn1/Irak3/B2m/Nfkbia/Abca1/Xbp1/Prkca/Jak2/Plscr4/Tnfrsf1b/Paf1/Mapkapk2/Irak2/Ptger3/Rela/Nr1h2/Bcr/Trim6/Cd274/Nlrc3/Irf5/Havcr2/Trim41/Cx3cl1/Chuk/Plscr1/Fzd5/Lgals9/Rara/Pde4b/Adam9
GO:0007059	chromosome segregation	293	-0.475469	-1.50157	0.000286631	0.0146034	0.0122352	3896	tags=44%, list=22%, signal=35%	Fancm/Sirt2/Zw10/Mms19/Cenpn/Chmp2a/Ccne2/Ncaph2/Mis12/Dync1h1/Cenph/Cdca5/Pinx1/Haspin/Top3a/Nuf2/Cdc27/Riok2/Dync1li1/Brca1/Cdk5rap2/Ncapd3/Akap8l/Top3b/Vps4a/Anapc15/Kif22/Sun1/Ect2/Hnrnpu/Phf23/Mcmbp/Cenpw/Setdb2/Pmf1/Cenpk/Racgap1/Ago4/Chtf8/Tubg1/Ncapg/Cenpe/Bod1/Spc25/Mad2l1/Ctnnb1/Kpnb1/Cep85/Cenps/Dsn1/Smc3/Rmi2/Dscc1/Sgo2a/Naa10/Knl1/Cdc23/Seh1l/Cenpq/Actr2/Mis18a/Chmp2b/Top1/Stag1/Ehmt…
GO:0071695	anatomical structure maturation	218	0.449961	1.4998	0.000887424	0.027262	0.0228409	2082	tags=21%, list=12%, signal=19%	Nr4a2/Hes1/Ptgs2/Cdkn1c/Gata2/Klf2/Pdgfb/Runx1/Bcl2/App/Pou2f2/Zbtb7a/Bcl11a/Rfx3/Abl2/Psen2/Npr2/Xbp1/Hoxa5/Ctsl/Gata3/Pmp22/Fgfr1/Ano6/B4galt5/Scarf1/Ppp2r1a/Anks1/Id2/Pgr/Wnt10b/Gja1/Mecp2/Dlg2/Washc5/Ankrd17/Rec8/Sema4d/Nrxn1/Fzd5/Lrrk2/Sptbn4/Rac1/S1pr1/Psen1/Gal
GO:0001764	neuron migration	155	0.468376	1.49638	0.00226281	0.0442821	0.0371009	2083	tags=23%, list=12%, signal=21%	Nr4a2/Gata2/Adgrg1/Ndel1/Flna/Stat3/Ndn/Phactr1/Auts2/Nav1/Crk/Ptk2/Mapk8ip3/Ddit4/Gata3/Shtn1/Hsp90aa1/Itga3/Tbc1d24/Gja1/AU040320/Pitx2/Katna1/Crkl/Apbb1/Prkg1/Plxnb2/Usp9x/Fzd3/Rapgef2/Rac1/Sh3rf1/Celsr1/Psen1/Cdk5/Neo1
GO:0006959	humoral immune response	174	0.458052	1.48427	0.00153797	0.0356448	0.0298643	843	tags=8%, list=5%, signal=8%	Igkc/H2-Ab1/Gpr183/Ighm/H2-T23/Tfe3/Ccl2/Cxcl2/Pglyrp2/H2-DMa/Rgcc/Gata3/Notch2/Ighg2b
GO:0022613	ribonucleoprotein complex biogenesis	385	-0.455544	-1.47343	6.45001e-05	0.00552458	0.00462866	2826	tags=39%, list=16%, signal=34%	Naf1/Kri1/Prpf6/Ddx49/Cul4a/Rpl35a/Lsm2/Rps25/Dicer1/Snrnp200/Ago4/Gnl2/Rps6/Mrpl11/Nufip1/Rpl5/Znhit3/Rpf1/Ngdn/Cpsf6/Zfp622/Bop1/Nup88/Rnasel/Mcts1/Pop5/Ddx20/Gar1/Rpf2/Lsm6/Xab2/Fcf1/Rpl10a/Sf3b1/Ddx18/Imp4/Slu7/Snrpd1/Prpf3/Isg20l2/Riok1/Riox2/Rps24/Ddx39b/Gcfc2/Exosc1/Gnl3l/Eri1/Rps5/Traf7/Wdr74/Rps8/Sart1/Mdn1/Rps27l/Atr/Rrs1/Pwp1/Exosc3/Mettl16/Cpsf7/Frg1/Ddx17/Luc7l2/Nop2/Eif2a/Aamp/Wdr75…
GO:0021700	developmental maturation	267	0.431115	1.47284	0.00125012	0.0322629	0.0270308	2010	tags=19%, list=11%, signal=17%	Nr4a2/Hes1/Ptgs2/Cdkn1c/Gata2/Klf2/Pdgfb/Runx1/Cd63/Bcl2/App/Pou2f2/Zbtb7a/Nfia/Bcl11a/Rfx3/Abl2/Psen2/Npr2/Xbp1/Hoxa5/Ctsl/Gata3/Pmp22/Fgfr1/Ano6/B4galt5/Scarf1/Ppp2r1a/Anks1/Id2/Pgr/Wnt10b/Gja1/Mecp2/Dlg2/Washc5/Ankrd17/Ywhaz/Ptprn/Rec8/Ankrd27/Snx19/Sema4d/Nrxn1/Fzd5/Lrrk2/Sptbn4/Rac1/S1pr1/Psen1
GO:0062012	regulation of small molecule metabolic process	287	0.426953	1.47212	0.000412131	0.0170328	0.0142706	2034	tags=20%, list=11%, signal=18%	Nupr1/Apoe/Egr1/Cd74/Ptgs2/Nfkb1/Kit/Sik1/Pdgfb/Stat3/Ptger4/Zbtb20/App/Cltc/Midn/Por/Adipor1/Zbtb7a/Nr4a3/Nfe2l1/Khk/Stard4/Hdac4/Rora/Ddit4/Sod1/Rorc/Pla2g4a/Dkkl1/Irs2/Anxa1/Srebf1/Ldlr/Foxo1/Soga1/Fabp5/Fam3a/Rdh10/Nr1h2/Elovl5/Plek/Cox11/Mid1ip1/Akt2/Ep300/Flcn/Acsl4/Prkg1/Prkaa2/Parp1/Slc7a7/Ranbp2/Etfbkmt/Thrb/Psen1/Stk11
GO:0008202	steroid metabolic process	236	0.434221	1.47054	0.00139897	0.0337466	0.0282739	1369	tags=14%, list=8%, signal=13%	Apoe/Egr1/Sult1a1/Pbx1/Nfkb1/Kit/Tiparp/Mbtps1/Tspo/Cyp26b1/Aplp2/App/Lima1/Por/Igf1r/Nfe2l1/Stard4/Ebpl/Abca1/Rora/Atp1a1/Sod1/Rorc/Pmp22/Fgfr1/Dkkl1/Srebf1/Ldlr/Lipe/Mecp2/Slc37a4/Cln6/Sf1
GO:0033044	regulation of chromosome organization	324	-0.459635	-1.46577	0.000139701	0.00960039	0.0080435	3728	tags=42%, list=21%, signal=34%	Mcph1/Wdr61/Suv39h1/Sart3/Eed/Rps6ka4/Cdca5/Kdm5a/Pinx1/Hnrnpc/Cdc27/Riok2/Parp10/Dync1li1/Brca1/Cdk5rap2/Fh1/Ylpm1/Akap8l/Anapc15/Naa40/Tet1/Dnmt3b/Jarid2/Hnrnpu/Naf1/Ctbp1/Mapk3/Asxl2/Pygo2/Rad50/Cenpv/Xrcc4/Dcp2/Ogt/Mcrs1/Tada3/Pkib/Smarcb1/Chek1/Cenpe/Mad2l1/Morc2a/Wdr70/Ctnnb1/Gfi1/Pot1b/Kdm4c/Mphosph8/Rtf1/Phf1/Parn/Rmi2/Sgo2a/Hnrnpa2b1/Vegfa/Naa10/Paxip1/Cdc23/Setd5/Gnl3l/Ehmt2/Mre11a/Cct3…
GO:0032870	cellular response to hormone stimulus	444	0.409249	1.46444	7.29512e-05	0.00598808	0.005017	1609	tags=17%, list=9%, signal=16%	Nr4a1/Nr4a2/Jund/Junb/Zfp36/Jun/Ly6e/Socs3/Ramp2/Sgk1/Nfkb1/Kit/Ndel1/Calr/Per1/Rock2/Sfrp1/Stat3/Ptger4/Anxa5/Ramp3/Rarg/Rnf4/Nrip1/Lpin2/Stxbp4/Lmo2/Osbpl8/Pik3r1/Ncor2/Adipor1/Rarb/Lats1/Smyd3/Igf1r/Zbtb7a/Pdpk1/Nr4a3/Bmp4/Chrm3/Fbxo32/Crk/Ptk2/Xbp1/Prkca/Ar/Ptpre/Ddit4/Atp1a1/Prkcq/Cry2/Jak2/Irs2/Anxa1/Srebf1/Isl1/Ppargc1b/Vamp2/Lats2/Foxo1/Pgr/Wnt10b/Soga1/Rela/Ruvbl2/Lpl/Ncoa5/Prcp/Crkl/Soc…
GO:0072503	cellular divalent inorganic cation homeostasis	418	0.406688	1.43892	0.00010704	0.00821565	0.00688332	2040	tags=18%, list=11%, signal=16%	Mt1/Apoe/Cd24a/Anxa7/Diaph1/Mt2/Gata2/Chd7/Atf4/Grina/Ptger4/Tgm2/Anxa5/Ramp3/Trpc1/Selenok/Bcl2/App/Ccrl2/Ccl2/Cxcl2/Pdpk1/Prnp/Selenon/Bmp4/Abl2/Psen2/Sppl3/Trpm4/Cd38/Slc39a13/Prkca/Htt/Swap70/Tmem64/Slc30a1/Xk/F2rl3/Jak2/Plcb2/Jsrp1/Letm1/Vapb/Pkd1/Slc39a10/Tcirg1/Ptger3/Sri/Gja1/Slc39a7/Slc37a4/Pkd2/Pygm/Il6st/Adrb2/Gnb1/Inpp4b/Tmem38b/Prkg1/Tac1/Atp2c1/Cx3cl1/Afg3l2/Itpr1/Synpo/Slc39a6/Tmem…
GO:0007178	transmembrane receptor protein serine/threonine kinase signaling pathway	289	0.416175	1.43252	0.00086341	0.0269962	0.0226182	2105	tags=21%, list=12%, signal=19%	Egr1/Cldn5/Jun/Fos/Hes1/Skil/Meg3/Fut8/Sdcbp/Hspa5/Eng/Sfrp1/Eid2/Wwtr1/Id1/Bmpr1a/Smad7/Ccl2/Ptprk/Zbtb7a/Pdpk1/Zyx/Lnpep/Bmp4/Ski/Ptk2/Xbp1/Ltbp3/Lemd3/Notch2/Fam83g/Smad5/Prdm16/Tgfb1i1/Ppm1a/Itga3/Ing2/Cited2/Furin/Tgif1/Dnm2/Nlk/Acvr2b/Mtmr4/Tgfbr3/Bambi/Ep300/Flcn/Inhba/Tgif2/Usp9x/Rnf111/Parp1/Pmepa1/Pxn/Lgals9/Adam9/Stk11/Neo1/Scx/Gipc1
GO:0031331	positive regulation of cellular catabolic process	337	0.411696	1.43145	0.000659395	0.023476	0.0196689	2142	tags=23%, list=12%, signal=21%	Nupr1/Apoe/Zfp36/Btg2/Hk2/Clu/Trib1/Plk2/Rock2/Csnk1d/Zbtb20/Rab3gap2/App/Ubqln2/Zc3h12a/Pttg1ip/Sgta/Smad7/Wac/Trim13/Tnfaip3/Ctsc/Bcl2l11/Socs4/Psen2/Edem2/Ptk2/Xbp1/Ulk1/Htt/Gtpbp1/Nop53/Ezr/Irs2/Tnfrsf1b/Hsp90aa1/Sptlc2/Becn1/Ldlr/Rnf19b/Arih2/Trp53inp1/Foxo1/Edem1/Supt5/Zc3hav1/Vps13d/Dapk1/Abhd5/Bag6/Rnf139/Dnajb2/Adrb2/Scoc/Vps13c/Akt2/Pafah1b2/Flcn/Rnf19a/Plk3/Ikbkg/Nprl2/Prkaa2/Rab12/Psm…
GO:0071496	cellular response to external stimulus	228	0.424789	1.43054	0.00246434	0.046876	0.0392742	1129	tags=15%, list=6%, signal=15%	Nr4a2/Jun/Fos/Cdkn1a/Atf3/Pim1/Ldha/Itga6/Sik1/Klf10/Atf4/Hspa5/Ppan/Cnn2/Fnip1/Ptger4/Bcl2/Gabarapl1/Impact/Zc3h12a/Wdr45b/Lamp2/Trpm4/Fcor/Xbp1/Nfe2l2/Ulk1/Atp1a1/Eif4g1/Ripor2/Srebf1/Becn1/Slc2a1/Kcnb1/Foxo1
GO:0050727	regulation of inflammatory response	305	0.413122	1.42913	0.000851076	0.0269962	0.0226182	1347	tags=16%, list=8%, signal=15%	Nupr1/Apoe/Zfp36/Cebpb/Socs3/Cd24a/Ptgs2/Nfkb1/Per1/H2-T23/Rabgef1/Spn/Ptger4/Tgm2/Tbc1d23/Cd28/Zc3h12a/Sbno2/Nfkbiz/Pglyrp2/Tnfaip3/Ctsc/Nfe2l1/Snx4/Vamp8/Nfkbia/Tnip1/Prkca/Rora/Gata3/Sod1/Pmp22/Ighg2b/Jak2/Pla2g4a/Cd44/Anxa1/Tnfrsf1b/Isl1/Ldlr/Alox5ap/Spata2/Gpx4/Abcc1/Ptger3/Rela/Lpl/Sphk1/Bap1/Bcr
GO:0032102	negative regulation of response to external stimulus	328	0.412467	1.42653	0.000799496	0.0262038	0.0219544	2361	tags=21%, list=13%, signal=19%	Apoe/Zfp36/Cd9/Cdkn1a/Socs3/Cd24a/Nfkb1/Trib1/H2-T23/Rabgef1/Pdgfb/Rtn4/Spn/Ptger4/Anxa5/Dusp1/Samhd1/Clec2d/Zc3h12a/Tnfaip3/Crk/Irak3/Rora/Serpinb9/Klk8/Sec14l1/Gata3/Sod1/Cd44/Tnfrsf1b/Isl1/Ldlr/Sh2b3/Parp14/Ptger3/Gja1/Thbd/Fam3a/Ryk/Bcr/Nlrc5/Nenf/Fgl2/Adrb2/Nlrc3/Chd8/Prkg1/Havcr2/Ets1/Cx3cl1/Sema4d/Nrxn1/Mfhas1/Pros1/Lgals9/Anxa2/Adar/Neo1/Ier3/Ufd1/Serpine2/Clasp2/Ndfip1/Nploc4/Cuedc2/Gps2…
GO:0010721	negative regulation of cell development	344	0.405581	1.41655	0.000564888	0.0211297	0.0177031	2116	tags=18%, list=12%, signal=16%	Apoe/Pbx1/Hes1/Cd24a/Id3/Adgrg1/Calr/H2-K1/Plk2/H2-D1/Rtn4/Tspo/Flna/Stat3/Actn4/Bcl2/Id1/App/Arf6/Bmpr1a/Dync1i2/Casz1/Bmp4/Bcl11a/Ski/Tacstd2/B2m/Ptk2/Npr2/Cd38/Ulk1/Klk8/Rcc2/Pmp22/Itm2c/Isl1/Ldlr/Efna1/Ptbp1/Id2/Ptger3/Dnm3/Ctsz/Ryk/Mecp2/Katna1/Mylip/Apbb1/Ctnna1/Ifrd1/Sema4d/Bag5/Rapgef2/Hmg20a/Tmem98/Lrrk2/Thrb/Psen1/Cdk5/Gal/Neo1/Thoc2
GO:0009896	positive regulation of catabolic process	404	0.400891	1.41567	0.000246485	0.0136776	0.0114595	2195	tags=22%, list=12%, signal=20%	Nupr1/Apoe/Zfp36/Btg2/Hk2/Clu/Trib1/Plk2/Tiparp/Rock2/Csnk1d/Wwp2/Zbtb20/Rab3gap2/App/Ubqln2/Zc3h12a/Pttg1ip/Sgta/Smad7/Wac/Trim13/Tnfaip3/Ctsc/Bcl2l11/Socs4/Psen2/Edem2/Ptk2/Xbp1/Ulk1/Htt/Gtpbp1/Nop53/Ezr/Irs2/Tnfrsf1b/Hsp90aa1/Sptlc2/Becn1/Ldlr/Rnf19b/Arih2/Trp53inp1/Idua/Foxo1/Edem1/Gja1/Supt5/Zc3hav1/Vps13d/Dapk1/Mylip/Abhd5/Bag6/Rnf139/Dnajb2/Adrb2/Scoc/Vps13c/Akt2/Csnk2a1/Pafah1b2/Gga1/Egln…
GO:0061564	axon development	436	0.396989	1.41514	0.000371939	0.0165275	0.0138472	2396	tags=20%, list=13%, signal=18%	Nr4a2/Apoe/Jun/Alcam/Skil/Tnfrsf12a/Klf4/Ndel1/Rab11a/Rtn4/Plxnc1/Grcc10/Map1b/Bcl2/Ndn/App/Actb/Epha2/Map1s/Auts2/Igf1r/Adarb1/Nr4a3/Smn1/Zswim8/Bcl11a/Lmtk2/Dst/Vcl/Ptk2/Zswim4/Prkca/Ulk1/Mapk8ip3/Klk8/Xk/Gata3/Pmp22/Klf7/Jak2/Cttn/Zeb2/B4galt5/Shtn1/Hsp90aa1/Isl1/Scarf1/Efna1/Sipa1l1/Dnm2/Ncam1/Ryk/Apbb1/Dbnl/Raph1/Ep300/Pip5k1c/Plxnb2/Rnd2/Usp9x/Afg3l2/Ifrd1/Arhgap35/Fzd3/Sema4d/Kif13b/Sptbn4…
GO:0010608	posttranscriptional regulation of gene expression	414	-0.433209	-1.40426	0.000917957	0.027262	0.0228409	2832	tags=34%, list=16%, signal=29%	Srp9/Ago4/Mtor/Aco1/Eif2ak3/Rpl5/Carhsp1/Rida/Esr1/Ngdn/Fech/Larp4b/Mvk/Snip1/Zfp598/Rnasel/Eif5b/Trnau1ap/Parn/Pabpc4/Tsfm/Tbrg4/Hnrnpa2b1/Shmt1/Vegfa/Pus7/Polr2g/Eif3k/Gigyf2/Cnot11/Matr3/Map2k2/Rps3a1/Dnajc1/Foxo3/Khsrp/Mettl3/Uqcc2/Gapdh/Ddx39b/Magoh/Eif2ak1/Tnrc6c/Ireb2/Mknk2/Rps27l/Helz/Rps3/Cnot9/Dph3/Mettl16/Thbs1/Sarnp/Zfp36l1/Eef2/Eif2a/Eif4ebp2/Dkc1/Usp16/Igf2bp3/Qk/Alkbh5/Pa2g4/Rplp1/…
GO:0048568	embryonic organ development	412	0.394654	1.3967	0.000402892	0.0170328	0.0142706	2010	tags=17%, list=11%, signal=15%	Junb/Pbx1/Cebpb/Aldh1a1/Hes1/Socs3/Id3/Cdkn1c/Gata2/Chd7/Kit/Zfpm1/Eng/Rpl38/Pdgfb/Runx1/Tbc1d23/Rarg/Lmo2/Bmpr1a/Epha2/Rarb/Nr4a3/Bmp4/Triobp/Hoxb4/Slc39a1/Scrib/Hoxa5/Hipk1/Gata3/Hoxb8/Notch2/Sod1/Hoxb2/Fgfr1/Hs6st1/Ripor2/Birc6/Cited2/Hoxb3/Efna1/Sh2b3/Pkd1/Id2/Hoxb5/Tra2b/Rbbp6/Gja1/Rdh10/Pitx2/Xist/Bcr/Pkd2/Eya1/Spint1/Uty/Wdr19/Sec24b/Hlx/Nckap1/Fzd3/Ift172/Arnt/Krt8/Fzd5/Rac1/Rara/Celsr1/P…
GO:0072507	divalent inorganic cation homeostasis	437	0.391644	1.39432	0.000261912	0.0140718	0.0117898	2040	tags=17%, list=11%, signal=16%	Mt1/Apoe/Cd24a/Anxa7/Diaph1/Mt2/Gata2/Chd7/Atf4/Grina/Ptger4/Tgm2/Anxa5/Ramp3/Trpc1/Selenok/Bcl2/App/Ccrl2/Ccl2/Cxcl2/Pdpk1/Prnp/Selenon/Bmp4/Abl2/Psen2/Sppl3/Trpm4/Cd38/Slc39a13/Prkca/Htt/Swap70/Tmem64/Slc30a1/Xk/F2rl3/Jak2/Plcb2/Jsrp1/Letm1/Vapb/Pkd1/Slc39a10/Tcirg1/Ptger3/Sri/Gja1/Slc39a7/Slc37a4/Pkd2/Pygm/Il6st/Adrb2/Gnb1/Inpp4b/Tmem38b/Prkg1/Tac1/Atp2c1/Cx3cl1/Afg3l2/Itpr1/Synpo/Slc39a6/Tmem…
GO:0007423	sensory organ development	485	0.388291	1.39192	0.000274902	0.0141276	0.0118365	2320	tags=18%, list=13%, signal=16%	Jun/Aldh1a1/Hes1/Skil/Cdkn1c/Gata2/Klf4/Chd7/H2-K1/H2-T23/Rorb/Rpl38/Slc4a7/Pdgfb/Stat3/Tcf15/Grcc10/Bcl2/Rarg/Cyp26b1/Cebpd/Ninj1/Epha2/Maf/Rarb/Nr4a3/Bcl2l11/Casz1/Bmp4/Rhoj/Triobp/Ski/H2-DMa/Scrib/Zfp513/Pknox1/Hipk1/Agtpbp1/Gata3/Notch2/Sod1/Fgfr1/Zeb2/Ripor2/Smchd1/Prdm16/Ift27/Cited2/Mapkapk2/Tgif1/Psap/Tcirg1/Wnt10b/Acvr2b/Gja1/Rdh10/Pitx2/Bcr/Eya1/Prkci/Gnb1/Smarcd3/Wdr19/Sec24b/Inhba/Mab…
GO:1903706	regulation of hemopoiesis	365	0.396022	1.38684	0.00129588	0.032589	0.027304	1164	tags=19%, list=6%, signal=18%	Cd74/Zfp36/H2-Aa/Jun/Cebpb/Fos/Hes1/Tmem176a/Cd24a/Gata2/Trib1/Pim1/Egr3/Mpl/Zfpm1/Klf10/Runx1/Tob2/Sfrp1/Fnip1/Malt1/Stat3/Tmem176b/Rarg/Cyp26b1/Tfe3/Nfkbid/Clec2d/Lmo2/Cd28/Tox/Zc3h12a/Csf3r/Nfkbiz/Smad7/Pik3r1/Pglyrp2/Zbtb7a/Itpkb/Bmp4/Cdk6/H2-DMa/Rc3h2/B2m/Nfkbia/Gfi1b/Xbp1/Nfe2l2/Prkca/Hoxa5/Tmem64/Il7/Gata3/Hoxb8/Notch2/Rorc/Cd83/Atp6ap1/Cd44/Anxa1/Hsp90aa1/Prdm16/Paf1/Ppargc1b/Gabpa/Il4ra/…
GO:0045785	positive regulation of cell adhesion	379	0.394974	1.37874	0.0013907	0.0337206	0.0282522	1690	tags=19%, list=9%, signal=18%	Selp/Cd74/H2-Aa/Hes1/H2-Ab1/Cd24a/Mmrn1/Adgrg1/Egr3/Itga6/Calr/H2-T23/Runx1/Flna/Slamf1/Malt1/Spn/Ptger4/Tgm2/Cd63/Selenok/Itga5/Tfe3/Nfkbid/Cd28/Flot2/Tpm1/Nfkbiz/Smad7/Ninj1/Ccl2/Nr4a3/Itpkb/Triobp/Crk/Ptpn23/Emp2/Cdk6/H2-DMa/Ptk2/Angpt1/Xbp1/Prkca/Col16a1/Il7/Gata3/Prkcq/Cd83/Jak2/Cd44/Anxa1/Hsp90aa1/Itga3/Cited2/Dnm2/Il4ra/Il2rg/Emilin2/Lgals8/Stx4a/Rela/Ift74/Epb41l5/Crkl/Pld2/Il6st/Cd274/Fl…
GO:0003013	circulatory system process	405	0.388862	1.37291	0.000917827	0.027262	0.0228409	2211	tags=17%, list=12%, signal=15%	Apoe/Ramp2/Ptgs2/Hbegf/Chd7/Eng/Pdgfb/Rock2/Fli1/Flna/Ehd3/Ramp3/Ccl4/Wwtr1/Zc3h12a/Tpm1/Gaa/Smad7/Pik3r1/Nav2/Chrm3/Map2k3/Emp2/Psen2/Trpm4/Ptk2/Cd38/Hdac4/Angpt1/Prkca/Ar/Heg1/Atp1a1/Sod1/Immp2l/Plod3/Smad5/Jak2/Srebf1/F11r/Id2/Ptger3/Sri/Gja1/Smtnl1/Sp4/Mecp2/Tgfbr3/Prcp/Bcr/Adrb2/Uty/S100a1/Tmem38b/Prkg1/Tac1/Cx3cl1/Arhgap35/Abcb1a/Sptbn4/Sod2/Pde4b/Thrb/Rap1gds1/Plcb3/Ier3/Ptgs1/Ndst2/Ahr
GO:0002443	leukocyte mediated immunity	383	0.391363	1.3684	0.000904444	0.027262	0.0228409	1634	tags=15%, list=9%, signal=14%	Cd74/Igkc/H2-Q7/H2-Ab1/Cd24a/Rnf168/Ighm/Gata2/Kit/H2-K1/H2-T23/H2-T22/H2-D1/Rabgef1/Slamf1/Malt1/Spn/Clec2d/Arid5a/Cd28/Smad7/Ccl2/H2-Q6/Pou2f2/Pdpk1/Nr4a3/Ctsc/Crk/Snx4/Emp2/H2-DMa/Vamp8/Trpm4/H2-Q4/B2m/Klrb1c/Serpinb9/Swap70/Gata3/Ighg2b/Tnfrsf1b/Wdr1/Rnf19b/Nsd2/Vamp2/Il4ra/Tcirg1/Stx4a/Bcl3/Bcr/Ywhaz/Pld2/Fgl2/Unc13d/Rab27a/Havcr2
GO:0051961	negative regulation of nervous system development	323	0.39319	1.36212	0.00201719	0.0424255	0.0355454	2116	tags=18%, list=12%, signal=16%	Apoe/Pbx1/Hes1/Cd24a/Id3/Adgrg1/Calr/H2-K1/Plk2/H2-D1/Rtn4/Tspo/Flna/Stat3/Id1/App/Arf6/Bmpr1a/Dync1i2/Ctsc/Casz1/Bmp4/Bcl11a/Ski/B2m/Ptk2/Cd38/Ulk1/Klk8/Pmp22/Itm2c/Isl1/Ldlr/Efna1/Ptbp1/Id2/Ptger3/Dnm3/Ctsz/Ryk/Mecp2/Katna1/Mylip/Apbb1/Ctnna1/Fig4/Ifrd1/Sema4d/Bag5/Rapgef2/Hmg20a/Tmem98/Lrrk2/Thrb/Psen1/Cdk5/Neo1/Thoc2
GO:0042326	negative regulation of phosphorylation	426	0.382299	1.35512	0.000514533	0.0199429	0.0167088	1332	tags=19%, list=7%, signal=18%	Nupr1/Apoe/Jun/Cdkn1a/Atf3/Socs3/Cdkn1c/Trib1/Klf4/Per1/Ppp1r15a/Rabgef1/Eng/Dnajc3/Prkar2b/Sfrp1/Stat3/Errfi1/Mecom/Wwtr1/Dusp1/Impact/Actb/Fgfr1op/Zc3h12a/Smad7/Midn/Gadd45b/Cdkn2d/Lats1/Smyd3/Igf1r/Adarb1/Pdpk1/Prnp/Atxn7/Tnfaip3/Cdkn2c/Spred1/Dok1/Bmp4/Gadd45g/Irak3/Dusp16/Socs4/Psen2/Dusp4/Hdac4/Angpt1/Tnip1/Xbp1/Prkca/Ndrg2/Heg1/Ddit4/Ctdsp2/Trim27/Eif4g1/Prpsap1/Ezr/Irs2/Timp3/Efna1/Mvp/Sh…
GO:0007389	pattern specification process	377	0.38854	1.35221	0.0020888	0.0427155	0.0357884	2361	tags=18%, list=13%, signal=16%	Btg2/Pbx1/Mllt3/Hes1/Adgrg1/Bhlhe40/Eng/Abi1/Sfrp1/Tcf15/Rarg/Cyp26b1/Bmpr1a/Bmp4/Rfx3/Hoxb4/Ski/Psen2/Ar/Hoxa5/Htt/Hipk1/Hoxb8/Notch2/Hoxb2/Fgfr1/Zeb2/Wls/Cited2/Isl1/Hoxb3/Tgif1/Hoxb5/Dync2li1/Acvr2b/Tra2b/Aida/Gja1/Pitx2/Ift74/Ap1b1/Epb41l5/Crkl/Pkd2/Eya1/Pbx2/Smarcd3/Ep300/Wdr19/Hoxb9/Nckap1/Ift172/Rnf111/Ntf5/Fzd5/Celsr1/Psen1/Zbtb16/Pcgf2/Tbc1d32/Rnf2/Ift140/Hspb11/Hoxb6/Kat2a/Hipk2/Cep290/…
GO:1901615	organic hydroxy compound metabolic process	405	0.381022	1.34523	0.00159876	0.0369089	0.0309234	1345	tags=13%, list=8%, signal=12%	Nr4a2/Apoe/Sult1a1/Ly6e/Aldh1a1/Nfkb1/Ldha/Kit/Mbtps1/Trpc1/Bcl2/Cyp26b1/Aplp2/App/Lima1/Sord/Plcl1/Por/Ldhd/Itpkb/Nfe2l1/Stard4/Ebpl/Slco4a1/Abca1/Htt/Nus1/Rdh11/Gata3/Sod1/Pmp22/Fgfr1/Dkkl1/Zeb2/Slc5a3/Plcb2/Haghl/Ippk/Sptlc2/Srebf1/Ldlr/Acer3/Retsat/Myof/Rdh10/Lipe/Idh1/Mecp2/Slc37a4/Sphk1/Cln6/Plek/Ocrl
GO:0016049	cell growth	456	0.373489	1.33396	0.00253635	0.046876	0.0392742	2344	tags=22%, list=13%, signal=20%	Apoe/Cdkn1a/Sertad1/Sgk1/Tnfrsf12a/Hbegf/Sdcbp/Ddx3x/Emp3/Ndel1/Rab11a/Ppan/Rtn4/Sfrp1/Fhl1/Map1b/Bcl2/Rarg/Exosc2/Ndn/Impact/App/Fgfr1op/Pttg1/Adipor1/Cdkn2d/Auts2/Cirbp/Cdkn2c/Bcl11a/Crk/Vcl/Ptk2/4932438A13Rik/Cd38/Xbp1/Ulk1/Ppt1/N6amt1/Ppp1r9b/Ncbp1/Itsn2/Eif4g1/Cttn/Zeb2/Cd44/Shtn1/Hsp90aa1/Emp1/Mex3c/Arih2/Dnm2/Exosc9/Gja1/Ryk/St7l/Mecp2/Epb41l5/Sphk1/Bap1/Crkl/Map2k5/Clstn3/Apbb1/Dbnl/Serta…

## Sheet: Aged vs Young - MPP1
ID	Description	setSize	enrichmentScore	NES	pvalue	p.adjust	qvalues	rank	leading_edge	core_enrichment
GO:0006958	complement activation, classical pathway	80	0.819208	2.3359	1e-10	6.56667e-08	5.28538e-08	672	tags=9%, list=4%, signal=8%	Igkc/Ighm/Cr1l/Ighg2b/Cd55/Igha/C1rl
GO:0002455	humoral immune response mediated by circulating immunoglobulin	94	0.794385	2.30358	1e-10	6.56667e-08	5.28538e-08	672	tags=10%, list=4%, signal=9%	Igkc/H2-Ab1/Ighm/Cr1l/Ighg2b/Cd55/Igha/Bcl3/C1rl
GO:0006956	complement activation	99	0.761853	2.22118	1e-10	6.56667e-08	5.28538e-08	675	tags=8%, list=4%, signal=8%	Igkc/Ighm/Cr1l/Ighg2b/Cd55/Igha/C1rl/Rgcc
GO:0006910	phagocytosis, recognition	70	0.749307	2.07754	3.13767e-08	7.72652e-06	6.21892e-06	1908	tags=13%, list=11%, signal=12%	Igkc/Ighm/Ighg2b/Igha/Jmjd6/Cd36/Pear1/Iglc2/Ighg2c
GO:0002181	cytoplasmic translation	85	-0.679889	-2.0754	1.27777e-07	2.69702e-05	2.17078e-05	2015	tags=49%, list=11%, signal=44%	Mettl3/Eif4b/Rpl36/Ythdf2/Fmr1/Rpl31/Rpl13a/Drg1/Rps29/Rpl18/Hspa14/Eif3m/Eif2d/Rpl26/Dph3/Rpl24/Rpl6/Mcts1/Rpl30/Rpsa/Rpl18a/Rpl19/Rwdd1/Rpl17/Tma7/Rps23/Rpl35a/Rpl8/Etf1/Rpl9/Rpl11/Eif4a1/Eif4h/Rplp1/Aars/Rpl29/Rpl10a/Rpl15/Rplp0/Rpl39/Rps26/Rps2
GO:0010632	regulation of epithelial cell migration	208	0.637272	2.01157	1e-10	6.56667e-08	5.28538e-08	2261	tags=31%, list=13%, signal=27%	Apoe/Jun/Gata2/Rock2/Klf4/Itgb3/Zc3h12a/Plk2/Rab11a/Cd63/Ptgs2/Angpt1/Tgfbr3/Prcp/Sash1/Plpp3/Aqp1/Coro1c/Hbegf/Bmpr2/Prkca/Sparc/Glul/Bmp4/Nr2f2/Akt1/Grn/Nfe2l2/Calr/Plcg1/Epb41l4b/Rgcc/Tek/Clasp2/Ptpn23/Epha2/P2rx4/Map2k3/Kdr/Hdac7/Hdac5/Rhob/Pdgfb/Stat5a/Sp1/Efna1/Zfp580/Mmrn2/Sirt1/Nf1/Pparg/Rhoj/Hif1a/Fgfr1/Itga3/Mef2c/Ets1/Epb41l5/Pdpk1/Dab2ip/Tacstd2/Sh3bp1/Anxa1/Patz1
GO:0090130	tissue migration	265	0.618867	2.00401	1e-10	6.56667e-08	5.28538e-08	2261	tags=29%, list=13%, signal=25%	Nr4a1/Apoe/Jun/Gata2/Egr3/Rock2/Klf4/Itgb3/Zc3h12a/Plk2/Rab11a/Cd63/Ptgs2/Angpt1/Tgfbr3/Prcp/Sash1/Pkn1/Plpp3/Aqp1/Myh9/Coro1c/Hbegf/Bmpr2/Kit/Zeb2/Prkca/Sparc/Glul/Bmp4/Nr2f2/Akt1/Grn/Pxn/Nfe2l2/Calr/Plcg1/Epb41l4b/Rgcc/Tek/Clasp2/Fap/Ptpn23/Epha2/P2rx4/Pecam1/Map2k3/Ptpn11/Kdr/Hdac7/Hdac5/Rhob/Pdgfb/Stat5a/Sp1/Efna1/Zfp580/Mmrn2/Pkn3/Sirt1/Nf1/Pparg/Rhoj/Hif1a/Fgfr1/Itga3/Mef2c/Ets1/Epb41l5/Pdp…
GO:0090132	epithelium migration	263	0.619174	2.00354	1e-10	6.56667e-08	5.28538e-08	2261	tags=29%, list=13%, signal=26%	Nr4a1/Apoe/Jun/Gata2/Egr3/Rock2/Klf4/Itgb3/Zc3h12a/Plk2/Rab11a/Cd63/Ptgs2/Angpt1/Tgfbr3/Prcp/Sash1/Pkn1/Plpp3/Aqp1/Myh9/Coro1c/Hbegf/Bmpr2/Kit/Zeb2/Prkca/Sparc/Glul/Bmp4/Nr2f2/Akt1/Grn/Pxn/Nfe2l2/Calr/Plcg1/Epb41l4b/Rgcc/Tek/Clasp2/Fap/Ptpn23/Epha2/P2rx4/Pecam1/Map2k3/Ptpn11/Kdr/Hdac7/Hdac5/Rhob/Pdgfb/Stat5a/Sp1/Efna1/Zfp580/Mmrn2/Pkn3/Sirt1/Nf1/Pparg/Rhoj/Hif1a/Fgfr1/Itga3/Mef2c/Ets1/Epb41l5/Pdp…
GO:0010631	epithelial cell migration	261	0.619188	2.0017	1e-10	6.56667e-08	5.28538e-08	2261	tags=29%, list=13%, signal=26%	Nr4a1/Apoe/Jun/Gata2/Egr3/Rock2/Klf4/Itgb3/Zc3h12a/Plk2/Rab11a/Cd63/Ptgs2/Angpt1/Tgfbr3/Prcp/Sash1/Pkn1/Plpp3/Aqp1/Myh9/Coro1c/Hbegf/Bmpr2/Kit/Zeb2/Prkca/Sparc/Glul/Bmp4/Nr2f2/Akt1/Grn/Pxn/Nfe2l2/Calr/Plcg1/Epb41l4b/Rgcc/Tek/Clasp2/Fap/Ptpn23/Epha2/P2rx4/Pecam1/Map2k3/Ptpn11/Kdr/Hdac7/Hdac5/Rhob/Pdgfb/Stat5a/Sp1/Efna1/Zfp580/Mmrn2/Pkn3/Sirt1/Nf1/Pparg/Rhoj/Hif1a/Fgfr1/Itga3/Mef2c/Ets1/Epb41l5/Pdp…
GO:0007585	respiratory gaseous exchange by respiratory system	46	0.752541	1.94986	4.72052e-06	0.000464972	0.000374246	2584	tags=50%, list=14%, signal=43%	Nr4a2/Pbx3/Mafb/Gaa/Ndn/Nlgn2/Jag2/Dach1/Ndst1/Selenon/Mtg1/Traf4/Fut8/Gls/Hoxa5/Mapk8ip3/Fto/Tshz3/Tcf15/Kdm6a/Mtg2/Flt4/Chst11
GO:0051591	response to cAMP	52	0.721225	1.9062	1.13834e-05	0.00087371	0.000703232	1670	tags=33%, list=9%, signal=30%	Junb/Jund/Jun/Aqp1/Itpr1/Per1/Mat2a/Ezr/Zfp36l1/Rap1b/Crem/Rapgef1/Pik3r1/Pde2a/Carm1/Pkd2/Itpr3
GO:1901342	regulation of vasculature development	305	0.577942	1.90127	1e-10	6.56667e-08	5.28538e-08	1854	tags=27%, list=10%, signal=24%	Egr1/Gata2/Rock2/Hk2/Klf4/Ramp2/Itgb3/Zc3h12a/Plk2/Tie1/Klf2/Btg1/Ptgs2/Sash1/Itga5/Eng/Cdh5/Adam10/Aqp1/Xbp1/S100a1/Stat3/Pml/Kit/Prkca/Ppp1r16b/Runx1/Sparc/Glul/Bmp4/Grn/Flt1/Pxn/Pkm/Nfe2l2/Id1/Plcg1/Nras/Rgcc/Tek/Pdcl3/Smad1/Epha2/Ago2/Cysltr2/Jak1/Kdr/Hoxa5/Tcf4/Hdac7/Hdac5/Atf2/Rhob/Gtf2i/Spry2/Pdgfb/Cxcl10/Tnfrsf12a/Cd36/Add1/Sema6a/Sp1/Efna1/Ecscr/Mmrn2/Sirt1/Nf1/Pparg/Ago1/Rhoj/Klf5/Lrg1/…
GO:0071248	cellular response to metal ion	135	0.621588	1.87242	8.89746e-07	0.000119509	9.61905e-05	1818	tags=22%, list=10%, signal=20%	Junb/Fosb/Jund/Fabp4/Mt1/Jun/Fos/Mt2/Mylk/Slc41a1/Aqp1/Cpne8/Cpne2/Gsk3a/Akt1/Cpne3/P2rx4/B2m/Syt11/Id2/Itpkb/Add1/Pparg/Mcoln1/Anxa5/Hsf1/Pkd2/Dlg2/Mef2c/Tfr2
GO:0009612	response to mechanical stimulus	127	0.625685	1.86822	8.59157e-07	0.000118084	9.50436e-05	1796	tags=23%, list=10%, signal=21%	Junb/Jund/Jun/Fos/Nfkbia/Nfkb1/Cnn2/Aqp1/Kit/Htt/Shank3/Bag3/Akt1/Rest/Arhgdia/Ptpn11/Slc12a2/Slc9a1/Cd36/Cradd/AU040320/Pde2a/Atp1a1/Rela/Pkd1/Pkd2/Abhd12/Mdk/Ptger4
GO:0045745	positive regulation of G protein-coupled receptor signaling pathway	25	0.809994	1.8518	0.000248296	0.00703407	0.00566158	1837	tags=24%, list=10%, signal=22%	Itgb3/Ubqln2/Gsk3a/Pde6h/Ece1/Pde5a
GO:0042551	neuron maturation	47	0.710814	1.85118	5.76585e-05	0.00274808	0.00221187	2111	tags=23%, list=12%, signal=21%	Nr4a2/App/Scarf1/Cdkn1c/B4galt5/Pdgfb/Bcl11a/Rb1/Dlg2/Gnaq/B4galt6
GO:0043618	regulation of transcription from RNA polymerase II promoter in response to stress	47	0.710195	1.84957	6.13485e-05	0.00283258	0.00227988	1554	tags=40%, list=9%, signal=37%	Egr1/Atf3/Jun/Impact/Ppp1r15a/Klf2/Cebpb/Dnajb1/Atf4/Bach1/Bag3/Nfe2l2/Atf6/Cd36/Ddit3/Hif1an/Hif1a/Hsf1/Nck2
GO:0050755	chemokine metabolic process	17	0.867304	1.84837	0.000186553	0.00583349	0.00469526	170	tags=18%, list=1%, signal=17%	Egr1/Cd74/App
GO:0001525	angiogenesis	463	0.543974	1.84735	1e-10	6.56667e-08	5.28538e-08	1935	tags=25%, list=11%, signal=23%	Nr4a1/Jun/Gata2/Egr3/Rock2/Hk2/Klf4/Ramp2/Tnfaip2/Itgb3/Zc3h12a/Plk2/Adgrg1/Tie1/Klf2/Btg1/Ptgs2/Angpt1/Prcp/Sash1/Itga5/Eng/Cdh5/Aqp1/Myh9/Xbp1/S1pr1/S100a1/Hbegf/Stat3/Pml/Nrp2/Prkca/Fzd8/Ppp1r16b/Runx1/Sparc/Vezf1/Robo4/Glul/Bmp4/Akt1/Grn/Flt1/Pxn/Pkm/Nfe2l2/Id1/Plcg1/Ramp3/Notch2/Nras/Rgcc/Tek/Pdcl3/Smad1/Fap/Epha2/Jmjd6/Ago2/Flna/Pecam1/Cysltr2/Jak1/Kdr/Tal1/Hoxa5/Tcf4/Hdac7/Hdac5/Atf2/Rhob/…
GO:1904036	negative regulation of epithelial cell apoptotic process	43	0.722557	1.84121	0.000129717	0.00463685	0.00373211	1921	tags=37%, list=11%, signal=33%	Nupr1/Gata2/Ramp2/Icam1/Igf1r/Angpt1/Pgr/Nfe2l2/Gas6/Tek/Kdr/Rb1/Tnfaip3/Mdk/Tnip2/Pdpk1
GO:0045598	regulation of fat cell differentiation	124	0.61577	1.83908	4.17906e-06	0.000425831	0.000342743	3231	tags=40%, list=18%, signal=33%	Hes1/Zfp36/Gata2/Zfpm1/Zc3h12a/Cebpb/Mecom/Ptgs2/Xbp1/Prdm16/Runx1t1/Metrnl/Wwtr1/Sfrp1/Ccdc85b/Akt1/Zfp36l1/Insig1/Smad3/Dkkl1/Sh3pxd2b/Sort1/Zadh2/Id2/Mex3c/Foxo1/Fto/Ddit3/Sirt1/Pparg/Klf5/Sav1/Carm1/Alms1/Trio/Arntl/Ppard/Trpm4/Ncor2/Asxl1/Dlk1/Rora/Lpl/Jag1/Lrp6/Zbtb16/Rorc/Gata3/Mapk14
GO:0019915	lipid storage	64	0.668609	1.83065	8.59095e-05	0.00350155	0.00281833	3048	tags=41%, list=17%, signal=34%	Apoe/Itgb3/Zc3h12a/Nfkbia/4932438A13Rik/Hilpda/Ttc39b/Ehd1/Hexa/Nr1h2/Hexb/Stat5a/Cd36/Fto/Sirt1/Osbpl8/Pparg/Bscl2/Soat1/Ikbke/Ppard/Fitm2/Lpl/Stard4/Osbpl11/Acacb
GO:0003151	outflow tract morphogenesis	76	0.647676	1.8241	3.73453e-05	0.00204362	0.00164487	1809	tags=21%, list=10%, signal=19%	Hes1/Jun/Zfpm1/Nedd4/Tgfbr3/Eng/Bmpr2/Rarb/Nrp2/Crkl/Bmp4/Bmpr1a/Atf2/Rara/Hif1a/Mef2c
GO:0002486	antigen processing and presentation of endogenous peptide antigen via MHC class I via ER pathway, TAP-independent	16	0.875903	1.82306	0.000113321	0.00423613	0.00340958	360	tags=31%, list=2%, signal=31%	H2-Q7/H2-K1/H2-D1/H2-Q6/H2-T23
GO:0043370	regulation of CD4-positive, alpha-beta T cell differentiation	47	0.696877	1.81488	0.000138136	0.00477418	0.00384264	2310	tags=40%, list=13%, signal=35%	Zc3h12a/Smad7/Nfkbid/Runx1/Cd83/Nfkbiz/Il2rg/Socs1/Nckap1l/Shb/Rara/Il4ra/Socs5/Cbfb/Sh3rf1/Jak3/Rc3h2/Anxa1/Irf1
GO:0042033	chemokine biosynthetic process	15	0.878868	1.80283	0.000179318	0.00569768	0.00458595	170	tags=20%, list=1%, signal=20%	Egr1/Cd74/App
GO:0051145	smooth muscle cell differentiation	66	0.652377	1.80061	0.000148578	0.00501769	0.00403864	1854	tags=27%, list=10%, signal=25%	Hes1/Ramp2/Smarca2/Eng/Kit/Bmp4/Zeb1/Pdgfb/Ankrd17/Pias1/Sirt1/Rbpms2/Klf5/Tshz3/Sgcb/Pbrm1/Mef2c/Wnt4
GO:0090090	negative regulation of canonical Wnt signaling pathway	108	0.609739	1.79346	2.13194e-05	0.00135481	0.00109046	2512	tags=27%, list=14%, signal=23%	Apoe/Egr1/Mllt3/Tmem131l/Limd1/Wwtr1/Sfrp1/Fzd6/Ctnnd1/Dkkl1/Rapgef1/Stk11/Tle3/Tle1/Foxo1/Fuz/Tle2/Ddit3/Amer1/Cyld/Chd8/Kremen1/Mdk/Dab2ip/Csnk1a1/Lats2/Prickle1/G3bp1/Lzts2
GO:0033555	multicellular organismal response to stress	77	0.634406	1.78854	8.0455e-05	0.0033251	0.0026763	1911	tags=19%, list=11%, signal=17%	Nr4a2/Apoe/Runx1/Shank3/Capn2/Selenon/Eif4g1/P2rx4/Hdac5/Usp46/Spire1/Mdk/Ncam1/Mef2c/Ppp3ca
GO:0097756	negative regulation of blood vessel diameter	88	0.618141	1.78358	0.000135109	0.00469704	0.00378056	2747	tags=25%, list=15%, signal=21%	Icam1/Ptgs1/Ptgs2/Cd38/Bmpr2/Tbxas1/Dusp5/Akt1/Atp2b1/Ptger3/Pdgfb/Smtnl1/Hif1a/Shc1/Pde5a/Mgll/Trpm4/Gja1/Hmgcr/F2r/Chrm3/Smad6
GO:1904407	positive regulation of nitric oxide metabolic process	44	0.694871	1.78202	0.000312201	0.0082371	0.00662988	1553	tags=30%, list=9%, signal=27%	Klf4/Icam1/Klf2/Clu/Ptgs2/Dnm2/Jak2/Hsp90aa1/Akt1/Smad3/Akt2/Cd36/Pkd2
GO:0071772	response to BMP	137	0.591666	1.78123	3.89503e-06	0.000408039	0.000328423	2322	tags=22%, list=13%, signal=19%	Egr1/Hes1/Smad7/Skil/Tgfbr3/Eng/Cdh5/Bmpr2/Fstl1/Sfrp1/Bmp4/Bmpr1a/Id1/Notch2/Usp9x/Hivep1/Smad1/Neo1/Kdr/Fam83g/Twsg1/Smad5/Rgmb/Itga3/Hipk2/Smurf1/Megf8/Vsir/Fbxl15/Ppm1a
GO:0071773	cellular response to BMP stimulus	137	0.591666	1.78123	3.89503e-06	0.000408039	0.000328423	2322	tags=22%, list=13%, signal=19%	Egr1/Hes1/Smad7/Skil/Tgfbr3/Eng/Cdh5/Bmpr2/Fstl1/Sfrp1/Bmp4/Bmpr1a/Id1/Notch2/Usp9x/Hivep1/Smad1/Neo1/Kdr/Fam83g/Twsg1/Smad5/Rgmb/Itga3/Hipk2/Smurf1/Megf8/Vsir/Fbxl15/Ppm1a
GO:0045444	fat cell differentiation	223	0.558082	1.77799	2.46502e-07	4.41463e-05	3.55325e-05	1889	tags=24%, list=11%, signal=22%	Nr4a2/Nr4a1/Fabp4/Hes1/Zfp36/Gata2/Klf4/Zfpm1/Zc3h12a/Cebpb/Mecom/Ptgs2/Itga6/4932438A13Rik/Xbp1/Prdm16/Runx1t1/Metrnl/Ccnd1/Wwtr1/Sfrp1/Ccdc85b/Akt1/Zfp36l1/Insig1/Smad3/Dkkl1/Sh3pxd2b/Socs1/Sort1/Zadh2/Id2/Atf2/Nr4a3/Mex3c/Arl4a/Foxo1/Pias1/Fto/Ddit3/Sirt1/Osbpl8/Pparg/Klf5/Lrg1/Sav1/Carm1/Sdf4/Alms1/Bscl2/Scd1/Arl6/Trio/Senp2
GO:0106070	regulation of adenylate cyclase-activating G protein-coupled receptor signaling pathway	15	0.862857	1.76999	0.00034805	0.00868937	0.00699391	1824	tags=40%, list=10%, signal=36%	Gsk3a/Arrdc3/Pde4b/Ptger3/Atp2b4/Gnai2
GO:0003158	endothelium development	112	0.597668	1.76979	3.61191e-05	0.00199943	0.0016093	2631	tags=39%, list=15%, signal=34%	Cldn5/Rock2/Icam1/Btg1/F11r/Eng/Cdh5/Abcb1b/Bmpr2/Ppp1r16b/Kdm6b/Vezf1/Ezr/Bmp4/Nr2f2/Zeb1/Id1/Rap1b/Rapgef1/Pecam1/Kdr/Akap11/Tjp2/Rhob/Pdgfb/Cxcl10/Add1/Pde2a/Myadm/Myd88/Arhgef26/Col18a1/Fasn/Pbrm1/S1pr2/Anxa2/Marveld2/Dmd/Msn/Afdn/Vhl/Rapgef2/Tnfrsf1a/Hoxb5
GO:0021536	diencephalon development	54	0.667242	1.76775	0.000219932	0.00649899	0.0052309	505	tags=15%, list=3%, signal=14%	Nr4a2/Hes1/Gata2/Ogdh/Nrp2/Zeb2/Bmp4/Bmpr1a
GO:0048661	positive regulation of smooth muscle cell proliferation	103	0.604274	1.76615	5.83537e-05	0.00275896	0.00222063	1824	tags=27%, list=10%, signal=25%	Egr1/Jun/Tgm2/Itgb3/Igf1r/Ptgs2/Camk2d/Hdac4/S1pr1/Gnai3/Hbegf/Mdm2/Prkca/Jak2/Bmp4/Bmpr1a/Akt1/Mef2d/Id2/Pdgfb/Nr4a3/Pik3ca/Calcrl/Myd88/Hif1a/Shc1/Gnaq/Gnai2
GO:2000514	regulation of CD4-positive, alpha-beta T cell activation	61	0.651736	1.76556	0.000249942	0.00703407	0.00566158	2310	tags=39%, list=13%, signal=34%	Zc3h12a/Smad7/Nfkbid/Runx1/Cd83/Nfkbiz/Il2rg/Socs1/Nckap1l/Shb/Rara/Il4ra/Twsg1/Socs5/Cbfb/Sh3rf1/Cd274/Cd81/Vsir/Lgals9/Jak3/Rc3h2/Anxa1/Irf1
GO:0021877	forebrain neuron fate commitment	11	0.930795	1.76512	7.67607e-05	0.00323278	0.002602	26	tags=9%, list=0%, signal=9%	Gata2
GO:1990000	amyloid fibril formation	16	0.846187	1.76121	0.000514486	0.0114448	0.00921166	1159	tags=50%, list=6%, signal=47%	Apoe/Clu/App/Mdm2/Fkbp1a/B2m/Ldlr/Cd36
GO:0035924	cellular response to vascular endothelial growth factor stimulus	52	0.6651	1.75786	0.000558173	0.0120188	0.00967371	1449	tags=29%, list=8%, signal=27%	Nr4a1/Egr3/Ramp2/Cd63/Xbp1/Nrp2/Akt1/Flt1/Map2k3/Kdr/Tcf4/Spry2/Pdgfb/Sema6a/Rela
GO:0007611	learning or memory	246	0.544571	1.75486	5.53498e-07	8.841e-05	7.11595e-05	2311	tags=20%, list=13%, signal=17%	Apoe/Btg2/Egr1/Jun/Atp8a1/Plk2/Ptgs1/Sgk1/Ptgs2/App/Itga5/Kit/Prkca/Pja2/Ddhd2/Htt/Shank3/Abi2/Ccnd2/B2m/Prkar2b/Gatm/Kat2a/Ldlr/Bhlhb9/Pias1/Nf1/Hif1a/Picalm/Chd8/Itpr3/Tanc1/Mdk/Ncam1/Itga3/Mef2c/Arf4/Pde5a/Cln8/Ehmt2/Btbd9/Thra/Abca7/Pak1/Slc17a7/Crtc1/Cic/Hmgcr
GO:0033240	positive regulation of cellular amine metabolic process	11	-0.885372	-1.7528	0.000661699	0.0131671	0.010598	810	tags=36%, list=5%, signal=35%	Vps35/Pebp1/Park7/Hprt
GO:0061448	connective tissue development	238	0.544252	1.75001	6.70949e-07	0.000101675	8.18359e-05	2368	tags=28%, list=13%, signal=25%	Egr1/Itgb3/Selenom/Matn4/Csgalnact1/Lncpint/Maf/4932438A13Rik/Xbp1/Mycn/Bmpr2/Rarb/Prkca/Glg1/Bmp4/Bmpr1a/Zeb1/Arrdc3/Sox6/Smad3/Por/Sh3pxd2b/Smad1/Mef2d/Lmna/Sptlc2/Hoxa5/Id2/Atf2/Pdgfb/Thrb/Mex3c/Pik3ca/Rara/Fto/Mgp/Sirt1/Ltbp3/Amer1/Rela/Pkd1/Slc39a13/Hif1a/Carm1/Ecm1/Slc25a25/Shox2/Csf1/Klf7/Fgfr1/Smad5/Bgn/Bscl2/Mdk/Gpr4/Mef2c/Anxa2/Arid5a/Bmp1/Thra/Ppard/Creb3l2/Trpm4/Zbtb7a/Col6a3/Nfib/Fox…
GO:1904019	epithelial cell apoptotic process	105	0.597056	1.74489	6.96587e-05	0.00308414	0.00248236	1776	tags=31%, list=10%, signal=28%	Nupr1/Zfp36/Gata2/Ramp2/Icam1/Igf1r/Krt18/Angpt1/Xbp1/Bmpr2/Pgr/Jak2/Jag2/Bmp4/Nfe2l2/Zfp36l1/Gas6/Plcg1/Rgcc/Tek/Mtch2/Sort1/Kdr/Hipk1/Prkci/Exoc5/Rb1/Ecscr/Tnfaip3/Col18a1/Bok/Mdk/Tnip2
GO:0022613	ribonucleoprotein complex biogenesis	385	-0.48498	-1.74431	2.94572e-09	1.02407e-06	8.24255e-07	3104	tags=43%, list=17%, signal=36%	Prmt5/Dicer1/Mrpl22/Rpf2/Abce1/Srsf10/Ruvbl2/Mettl15/Eif2a/Ddx10/Rpl27/Usp4/Exosc9/Efl1/Heatr1/Isg20/Rbmx/Mrm3/Fam207a/Gtf2h5/Bms1/Bud23/Pwp2/Nob1/Ddx52/Nol10/Emg1/Nup88/Rpf1/Pa2g4/Dhx30/C1qbp/Cebpz/Wdr36/Tfb2m/Clns1a/Nol6/Prpf18/Wdr74/Mrpl1/Prmt7/Srpk2/Naf1/Nsun5/Rpl14/Ddx24/Pwp1/Nsa2/Pop4/Adar/Ddx31/Mdn1/Eif4b/Utp4/Gar1/Cul4a/Scaf11/Utp14a/Rpp38/Rbfa/Rsl24d1/Rrs1/Strap/Nop10/Ncbp1/Rps6/Rpl13a/S…
GO:0002287	alpha-beta T cell activation involved in immune response	62	0.641964	1.74417	0.00043565	0.010209	0.00821699	2749	tags=35%, list=15%, signal=30%	Gpr183/Zc3h12a/Smad7/Nfkbid/Stat3/Spn/Bcl3/Gadd45g/Nfkbiz/Relb/Otud5/Shb/Rara/Il4ra/Socs5/Ptger4/Jak3/Rc3h2/Anxa1/Irf1/Rora/Malt1
GO:0007626	locomotory behavior	200	0.554822	1.74411	2.25127e-06	0.000255865	0.000205941	2457	tags=20%, list=14%, signal=17%	Nr4a2/Apoe/Egr1/Selenop/Slc18a2/Aplp2/Nav2/Pbx3/App/Gaa/Psap/Chd7/Ddhd2/Htt/Shank3/Nlgn2/Ccnd2/Arrdc3/Hexa/Pum1/Hoxb8/Tal1/Id2/Oxr1/Hexb/Prex2/Celsr1/Asl/Abhd12/Eps8/Hipk2/Cln8/Naglu/Btbd9/Cln6/Fzd4/Gprc5b/Agtpbp1/Clcn3
GO:0002293	alpha-beta T cell differentiation involved in immune response	61	0.643582	1.74347	0.000348457	0.00868937	0.00699391	2749	tags=36%, list=15%, signal=31%	Gpr183/Zc3h12a/Smad7/Nfkbid/Stat3/Spn/Bcl3/Gadd45g/Nfkbiz/Relb/Otud5/Shb/Rara/Il4ra/Socs5/Ptger4/Jak3/Rc3h2/Anxa1/Irf1/Rora/Malt1
GO:0030855	epithelial cell differentiation	484	0.510053	1.73718	1.39596e-09	5.89294e-07	4.74311e-07	2883	tags=30%, list=16%, signal=26%	Hes1/Cldn5/Zfp36/Jun/Rock2/Klf4/Txnip/Icam1/Ptgs1/Plaur/Klf2/Btg1/Cebpb/Skil/Cd63/Ptgs2/F11r/Fosl2/Maf/Eng/Anxa7/Cdh5/Psap/Xbp1/Mycn/Abcb1b/Bmpr2/Cdkn1c/Rarb/Zeb2/Pgr/Mafg/Ccnd1/Ppp1r16b/Wwtr1/Prkch/Kdm6b/Vezf1/Ezr/Jag2/Bmp4/Nr2f2/Abi2/Zeb1/Rest/Ampd2/Id1/Zfp36l1/Notch2/Smad3/Ugcg/Ctnnd1/Akap9/Rap1b/Maff/Lbh/Tmem38b/Epha2/Id3/Rapgef1/Flna/Pecam1/Kdr/Akap11/Myo1e/Hoxa5/Id2/Tjp2/Tbc1d20/Pdgfb/Stat5…
GO:0010677	negative regulation of cellular carbohydrate metabolic process	42	0.684703	1.73704	0.000487114	0.0110301	0.00887788	838	tags=24%, list=5%, signal=23%	Nupr1/Sik1/Hdac4/Soga1/Stat3/Grb10/Midn/C1qtnf12/Mtch2/Prkg1
GO:0019218	regulation of steroid metabolic process	90	0.600557	1.73479	0.000170734	0.00554415	0.00446238	2843	tags=31%, list=16%, signal=26%	Apoe/Egr1/Igfbp7/Igf1r/Nfkb1/Kit/Ttc39b/Scap/Rest/Insig1/Por/Dkkl1/Prkg1/Ldlr/Stat5a/Thrb/Sirt1/Atp1a1/Scd1/Wnt4/Erlin1/Vdr/Stub1/Sec14l2/Dgkq/Rora/Stard4/Asah1
GO:0007339	binding of sperm to zona pellucida	30	-0.695467	-1.73314	0.00187478	0.0271568	0.021858	1768	tags=30%, list=10%, signal=27%	Cct8/Pcsk4/Aldoa/Tcp1/Cct2/Vdac2/Cct4/Cct3/Cct5
GO:0007565	female pregnancy	106	0.589045	1.73262	8.10922e-05	0.00332816	0.00267877	2429	tags=32%, list=14%, signal=28%	Junb/Vmp1/H3f3b/H2-Q7/Ptgs2/Ctsb/Cr1l/Klf9/Bmpr2/Pgr/Nr2f2/Akt1/Grn/Calr/Ctsl/Maged2/Ago2/Il11ra1/Stat5a/Sp1/Hsf1/Stx2/Trim28/Syde1/Wnt4/Ash1l/Ddr1/Rxra/Vdr/Lgals9/Ppard/Polr1b/Thbd/Epor
GO:1903428	positive regulation of reactive oxygen species biosynthetic process	55	0.649554	1.73077	0.000652167	0.0130654	0.0105161	1553	tags=27%, list=9%, signal=25%	Klf4/Icam1/Klf2/Clu/Ptgs2/Hdac4/Dnm2/Jak2/Hsp90aa1/Akt1/Smad3/Akt2/Cd36/Rab27a/Pkd2
GO:0034329	cell junction assembly	339	0.52113	1.72884	2.71945e-08	6.98779e-06	5.62434e-06	3145	tags=27%, list=18%, signal=22%	Vmp1/Cldn5/Rock2/Ramp2/Plec/Itgb3/Smad7/Mmp14/Esam/App/Cd9/Itga5/Col16a1/Cdh5/Actn4/Adgre5/Coro1c/Plxnb2/Prkca/Crkl/Prkch/Shank3/Nlgn2/Abi2/Ctnna1/Pxn/Dusp3/Eif4g1/Smad3/Ctnnd1/Tek/Clasp2/Rap1b/Lrp1/Epha2/Rcc2/Rapgef1/Pecam1/Mpp5/Kdr/Lsr/Hdac7/Cttn/Pdgfb/Tpbg/Dst/Myo9a/Hipk1/Dbnl/Pclo/Tns1/Bhlhb9/Whamm/Dnm3/Clstn3/Pip5k1a/Sema4d/Pcdh17/Camsap3/Mef2c/Arhgap6/Wnt4/Epb41l5/Ocln/Pdpk1/Marveld2/Amigo2…
GO:0061614	pri-miRNA transcription by RNA polymerase II	51	0.658388	1.72701	0.000467368	0.010706	0.00861703	1814	tags=39%, list=10%, signal=35%	Jun/Gata2/Fos/Klf4/Nfkb1/Hdac4/Stat3/Bmp4/Bmpr1a/Smad3/Smad1/Gnl3/Pdgfb/Fosl1/Pparg/Rela/Klf5/Hif1a/Ctcf/Ets1
GO:0044706	multi-multicellular organism process	126	0.578146	1.72547	4.93863e-05	0.00243916	0.00196323	2302	tags=29%, list=13%, signal=26%	Junb/Vmp1/H3f3b/H2-Q7/Ptgs2/Ctsb/Cr1l/Klf9/Bmpr2/Pgr/Nr2f2/Akt1/Grn/Calr/Dkkl1/Sh3pxd2b/Ctsl/Maged2/Ago2/Il11ra1/Hexb/Stat5a/Sp1/Hsf1/Stx2/Trim28/Syde1/Wnt4/Ash1l/Arntl/Ddr1/Rxra/Vdr/Lgals9/Ppard/Polr1b/Thbd
GO:0044057	regulation of system process	490	0.505772	1.72338	1.82788e-09	7.20184e-07	5.79662e-07	2652	tags=23%, list=15%, signal=21%	Apoe/Rock2/Klf4/Icam1/Zc3h12a/Ptgs1/Epb41/Smad7/Ehd3/Ptgs2/Pbx3/Camk2d/App/Cd38/Hdac4/Gaa/Aqp1/S100a1/Gtf2ird1/Hbegf/Bmpr2/Mdm2/Kit/Tnfrsf1b/Tbxas1/Dusp5/Prkca/Eif4a3/Gsk3a/Runx1/Shank3/Jak2/Nlgn2/Akt1/Gas6/Tbc1d24/Selenon/Smad3/Mtg1/Atp2b1/Tmem38b/Lmna/P2rx4/Pde4b/Gls/Nr1h2/Prkg1/Flna/Trip10/Ptpn11/Parp1/Unc13b/Ptger3/Cttn/Syne1/Atp2b4/Slc9a1/Pik3r1/Gtf2i/Pdgfb/Ece1/Tpm1/Nr4a3/Thrb/Atp2a2/Foxo1/…
GO:0033687	osteoblast proliferation	26	0.742493	1.7212	0.00159268	0.023951	0.0192777	652	tags=19%, list=4%, signal=19%	Junb/Itgb3/Igf1r/Sfrp1/Smad3
GO:0022900	electron transport chain	75	-0.572328	-1.70732	0.000434147	0.010209	0.00821699	2604	tags=41%, list=15%, signal=35%	Sod2/Slc25a22/Ndufa12/Uqcrc1/Etfdh/Iscu/Taz/Dnajc15/Pink1/Ndufaf1/Etfrf1/Sco2/Ndufs2/Uqcr10/Ndufb8/Ndufv2/Uqcrq/Cycs/Ndufb3/Ndufb9/Uqcc3/Cox7c/Ndufs1/Cox5b/Ndufa7/Ndufs6/Uqcrh/Ndufs8/Park7/Uqcrfs1/Cox5a
GO:0007517	muscle organ development	346	0.513671	1.70601	4.4806e-07	7.71802e-05	6.21208e-05	2319	tags=23%, list=13%, signal=20%	Nr4a1/Btg2/Egr1/Nupr1/Atf3/Ly6e/Fos/Zfpm1/Smad7/Skil/Angpt1/Tgfbr3/Hdac4/Eng/Mylk/Xbp1/S1pr1/Vamp5/Chd7/Kmt5b/Gsk3a/Pim1/Bmp4/Fkbp1a/Nr2f2/Bmpr1a/Svil/Unc45b/Sox6/Fxr1/Selenon/Nras/Smad3/Maff/Eid2/Mef2d/Id3/Lmna/Tsc22d3/Trip10/Chd2/Hdac7/Sfmbt1/Hdac5/Bcl9/Cd164/Kat2a/Tpm1/Obsl1/Rb1/Foxk1/Sirt1/Smtnl1/Nf1/Gpcpd1/Klf5/Sav1/Sgcb/Shox2/Fgfr1/Ncam1/Mef2c/Tcf15/Ppp3ca/Arntl/Med20/Serp1/Rxra/Adarb1/Psma…
GO:0022600	digestive system process	77	0.605092	1.7059	0.000424413	0.0100954	0.00812558	2652	tags=26%, list=15%, signal=22%	Muc13/Epb41/F11r/Aqp1/Ezr/Trpc1/Copa/Ugcg/Nr1h2/Ptger3/Tjp2/Ldlr/Cd36/Abcb1a/Stk39/Vdr/Vamp8/Tac1/Pbld1/Chrm3
GO:0060045	positive regulation of cardiac muscle cell proliferation	23	0.761944	1.70416	0.00247145	0.0326763	0.0263005	3510	tags=43%, list=20%, signal=35%	Tgfbr3/Pim1/Bmpr1a/Fgfr1/Ncam1/Mef2c/Yap1/Mapk14/Notch1/Rbpj
GO:0030168	platelet activation	69	0.613352	1.70169	0.000905034	0.0164577	0.0132465	1412	tags=23%, list=8%, signal=21%	Apoe/Selp/Vwf/Itgb3/Cd9/Itga2b/Prkca/Fzd6/Prkg1/Ubash3b/Ptger3/Pdgfb/Pear1/Stxbp1/Stxbp3/Fermt3
GO:0010959	regulation of metal ion transport	367	0.509458	1.6992	1.3393e-07	2.7294e-05	2.19684e-05	2229	tags=22%, list=12%, signal=19%	Hes1/Ahnak/Icam1/Itgb3/Epb41/Sgk1/Wwp2/Sik1/Ehd3/Cd63/Ptgs2/Nedd4/Camk2d/Mylk/S100a1/Itpr1/Pml/Chd7/Per1/Atf4/Dnm2/Htt/Diaph1/Bmp4/Gem/Fkbp1a/Orai1/Trpc1/Cracr2b/Akt1/Plcb4/Plcg1/Ramp3/Selenon/Smim6/Akap9/Atp2b1/Tmem38b/Cbarp/P2rx4/B2m/Saraf/Pde4b/Prkg1/Flna/Akt2/Ubash3b/Sestd1/Ptger3/Atp2b4/Slc9a1/Trpc6/Pdgfb/Cxcl10/Fhl1/Stom/Nos1ap/Cd84/Rrad/Atp1a1/Jsrp1/Pkd2/Glrx/Fxyd5/Bax/Gstm7/Gnaq/Gnai2/Anx…
GO:2000516	positive regulation of CD4-positive, alpha-beta T cell activation	35	0.694771	1.69736	0.0014325	0.0224411	0.0180624	2749	tags=40%, list=15%, signal=34%	Nfkbid/Cd83/Nfkbiz/Il2rg/Socs1/Nckap1l/Shb/Rara/Il4ra/Socs5/Cd81/Anxa1/Irf1/Malt1
GO:0002138	retinoic acid biosynthetic process	10	0.910078	1.69714	0.00154304	0.023383	0.0188205	1006	tags=20%, list=6%, signal=19%	Aldh1a1/Rdh10
GO:0016102	diterpenoid biosynthetic process	10	0.910078	1.69714	0.00154304	0.023383	0.0188205	1006	tags=20%, list=6%, signal=19%	Aldh1a1/Rdh10
GO:0035640	exploration behavior	23	0.758445	1.69633	0.00317757	0.0387205	0.0311654	470	tags=13%, list=3%, signal=13%	Apoe/Shank3/Nlgn2
GO:0046683	response to organophosphorus	81	0.593746	1.69589	0.000484568	0.0110146	0.00886544	1670	tags=23%, list=9%, signal=21%	Junb/Jund/Jun/Aqp1/Itpr1/Per1/Mat2a/Ezr/Zfp36l1/Rap1b/Crem/P2rx4/Rapgef1/Hsp90b1/Pik3r1/Pde2a/Carm1/Pkd2/Itpr3
GO:0030856	regulation of epithelial cell differentiation	125	0.566274	1.69513	0.000114178	0.00423613	0.00340958	2093	tags=26%, list=12%, signal=23%	Hes1/Cldn5/Zfp36/Rock2/Btg1/Cebpb/Cdh5/Mycn/Cdkn1c/Zeb2/Mafg/Ccnd1/Wwtr1/Prkch/Vezf1/Bmp4/Zeb1/Id1/Zfp36l1/Maff/Akap11/Stat5a/Ahi1/Add1/Errfi1/Abcb1a/Klf7/Grhl1/Sgpp1/S1pr2/Arntl/Vdr
GO:0002828	regulation of type 2 immune response	31	0.713429	1.6948	0.000934377	0.0165334	0.0133074	2447	tags=32%, list=14%, signal=28%	Cd74/Rsad2/Rara/Il4ra/Socs5/Ecm1/Cd81/Anxa1/Irf1/Ndfip1
GO:0001649	osteoblast differentiation	167	0.550818	1.69425	4.08707e-05	0.00217609	0.00175149	1879	tags=25%, list=10%, signal=22%	Junb/Jund/H3f3b/Cebpb/Tgfbr3/Hdac4/Rorb/Limd1/Bmpr2/Wwtr1/Suco/Atp6ap1/Sfrp1/Bmp4/Bmpr1a/Akt1/Rest/Id1/Smad3/Sh3pxd2b/Smad1/Mef2d/Epha2/Id3/Lmna/Id2/Gabbr1/Hdac7/Hdac5/Nf1/Twsg1/Shox2/Nbr1/Sema4d/Fgfr1/Smad5/Ptger4/Mef2c/Cbfb/Wnt4/Riox1
GO:0034660	ncRNA metabolic process	403	-0.468734	-1.69303	1.1202e-08	3.31019e-06	2.66431e-06	3553	tags=45%, list=20%, signal=37%	Alkbh1/Mars/Pin4/Sart1/Wdr55/Nvl/Trmt10c/Prkra/Polr3k/Exosc8/Qtrt1/Utp15/Rrp9/Utp6/Dus4l/Trmt12/Grsf1/Urm1/Trub1/Rc3h1/Dicer1/Tyw5/Ints4/Rpf2/Elac1/Ints6l/Mettl15/Osgepl1/Mto1/Ddx10/Rpl27/Tsen15/Rpp14/Trit1/Exosc9/Trub2/Nars2/Heatr1/Dalrd3/Isg20/Wdr4/Mrm3/Fam207a/Ints9/Elp3/Gtf2h5/Bms1/Bud23/Trpt1/Ints2/Pwp2/Nob1/Ddx52/Ints3/Nol10/Ankrd16/Emg1/Toe1/Rpf1/Pa2g4/Aarsd1/Ep300/Wdr36/Trmt44/Tfb2m/Trmt1…
GO:0009611	response to wounding	415	0.502748	1.69261	7.68956e-08	1.68316e-05	1.35474e-05	2341	tags=25%, list=13%, signal=22%	Apoe/Selp/Zfp36/Jun/Mmrn1/Cdkn1a/Vwf/Procr/Klf4/Plec/Itgb3/Igf1r/Matn4/Cnn2/Neat1/Cd9/Prcp/Myof/Eng/Plpp3/Mylk/Aqp1/Scarf1/Myh9/Xbp1/Itga2b/Ifrd1/Hbegf/Prkca/Jak2/Crk/Grn/Pkm/Nfe2l2/Zfp36l1/Gas6/Fzd6/Selenon/Notch2/Smad3/Epb41l4b/Clasp2/Lrp1/P2rx4/Prkg1/Flna/Pecam1/Ndel1/Neo1/Bex1/Ubash3b/Syt11/Ptger3/Bcl9/Mapk8ip3/Pdgfb/Tpm1/Stk24/Tnfrsf12a/Pros1/Cd36/Pear1/Dst/Stxbp1/Stxbp3/Enpp4/Nf1/Fermt3/Tnf…
GO:0051124	synaptic growth at neuromuscular junction	10	0.907425	1.6922	0.00175961	0.0257408	0.0207183	453	tags=20%, list=3%, signal=20%	App/Shank3
GO:0003013	circulatory system process	405	0.502019	1.68453	6.44836e-08	1.52439e-05	1.22695e-05	2311	tags=21%, list=13%, signal=18%	Apoe/Rock2/Ramp2/Icam1/Zc3h12a/Ptgs1/Smad7/Fli1/Nav2/Ehd3/Ptgs2/Camk2d/Cd38/Angpt1/Tgfbr3/Hdac4/F11r/Prcp/Eng/Gaa/Cdh5/S100a1/Hbegf/Bmpr2/Mdm2/Chd7/Agtrap/Tbxas1/Dusp5/Prkca/Wwtr1/Gsk3a/Jak2/Nr2f2/Akt1/Gas6/Ramp3/Smad3/Dnm1l/Atp2b1/Tmem38b/P2rx4/Pde4b/Prkg1/Flna/Map2k3/Kdr/Id2/Ptger3/Atp2b4/Slc9a1/Pik3r1/Pdgfb/Ece1/Tpm1/Thrb/Cd36/Npr1/Atp2a2/Pde2a/Sirt1/Smtnl1/Atp1a1/Pparg/Kcnj8/Abr/Abcb1a/Hif1a/…
GO:0050678	regulation of epithelial cell proliferation	321	0.50963	1.68201	4.57074e-07	7.71802e-05	6.21208e-05	2334	tags=24%, list=13%, signal=22%	Nr4a1/Apoe/Nupr1/Hes1/Zfp36/Jun/Gata2/Egr3/Itgb3/Maged1/Tgfbr3/Eng/Xbp1/Itpr1/Klf9/Bmpr2/Stat3/Pgr/Prkca/Ccnd1/Ppp1r16b/Sparc/Glul/Sfrp1/Bmp4/Nr2f2/Bmpr1a/Ccnd2/Akt1/Grn/Flt1/Id1/Zfp36l1/Plcg1/Notch2/Nras/Smad3/Rgcc/Tek/Pdcl3/Ctsl/B2m/Stk11/Kdr/Hoxa5/Atf2/Pdgfb/Stat5a/Nr4a3/Sp1/Errfi1/Zfp580/Rb1/Sirt1/Nf1/Fmc1/Pparg/Tnfaip3/Lrg1/Wdr48/Sav1/Ecm1/Bax/Fgfr1/Wdr13/Mdk/Mef2c/Pdpk1/Dab2ip/Vdr/Kif3a/Tac…
GO:0035641	locomotory exploration behavior	12	0.86646	1.6814	0.00238733	0.0318774	0.0256575	470	tags=25%, list=3%, signal=24%	Apoe/Shank3/Nlgn2
GO:0003229	ventricular cardiac muscle tissue development	51	0.640547	1.68021	0.00102953	0.0176875	0.0142363	2429	tags=25%, list=14%, signal=22%	Ly6e/Smad7/Tgfbr3/Eng/Chd7/Fkbp1a/Bmpr1a/Id2/Tpm1/Rxra/Dsg2/Ccm2l/Epor
GO:0042044	fluid transport	18	0.778164	1.67606	0.00258301	0.0337735	0.0271836	285	tags=17%, list=2%, signal=16%	Slc14a1/Aqp1/Itpr1
GO:0000271	polysaccharide biosynthetic process	68	0.602391	1.67445	0.00102595	0.0176774	0.0142282	3591	tags=35%, list=20%, signal=28%	Nfkb1/Csgalnact1/Grb10/Akt1/Ndst1/Phkg2/B4galt5/Akt2/Gyg/Pdgfb/Ppp1cb/Dyrk2/Cltc/Ptger4/Irs2/Ext2/B3gnt8/Ppp1r3b/Pgm2/B3gnt3/Inpp5k/Nr1d1/B3gnt5/Enpp1
GO:0030198	extracellular matrix organization	232	0.522649	1.67378	1.10745e-05	0.000861186	0.000693152	2704	tags=18%, list=15%, signal=16%	Ramp2/Itgb3/Aplp2/Mmp14/App/Csgalnact1/Col16a1/Eng/Tnfrsf1b/Gfod2/Bcl3/Nfkb2/Aebp1/Smad3/Rgcc/Clasp2/Sh3pxd2b/Tmem38b/Fap/Hsd17b12/Colgalt1/Prdx4/Myo1e/Tgfbi/Phldb1/Rb1/Nf1/Col18a1/Col4a1/Ets1/Tcf15/Anxa2/Thsd4/Qsox1/Ddr1/Spint2/Mpv17/Vhl/Lamc1/Tnfrsf1a/Phldb2/Carmil2
GO:0048002	antigen processing and presentation of peptide antigen	51	0.638085	1.67375	0.00113473	0.0191608	0.0154221	862	tags=25%, list=5%, signal=24%	Cd74/H2-Aa/H2-Ab1/H2-Q7/H2-Eb1/Tapbp/H2-K1/H2-D1/H2-Q6/H2-T23/Calr/B2m/Tapbpl
GO:0022618	ribonucleoprotein complex assembly	167	-0.506075	-1.67345	7.39692e-05	0.00320309	0.0025781	2267	tags=36%, list=13%, signal=32%	Clns1a/Prpf18/Prmt7/Srpk2/Naf1/Adar/Mdn1/Eif4b/Scaf11/Rsl24d1/Rrs1/Strap/Ncbp1/Rpl13a/Snrpg/Tarbp2/Ruvbl1/Srpk1/Lsm2/Snrpb/Rps10/Hsp90ab1/Rbm5/Eif2d/Snrpd3/Gemin6/Rpl24/Atr/Gemin5/Rpl6/Mcts1/Gemin7/Rps27l/Luc7l2/Rps19/Ptbp2/Sf3b1/Prpf31/Snrpd2/Rpsa/Rps25/Luc7l3/Srsf6/Snrpf/Rps14/Mrps7/Sart3/Rpl3/Rpl11/Rps5/Eif4h/Eif6/Snrpe/Slu7/Ddx39b/Rplp0/Mbnl1/Rpl10/Nudt21/Rps2
GO:0150076	neuroinflammatory response	60	0.618701	1.67272	0.00166844	0.0247557	0.0199254	1433	tags=18%, list=8%, signal=17%	Nupr1/Jun/Clu/Ptgs2/App/Tnfrsf1b/Jak2/Grn/Lrp1/Ldlr/Pparg
GO:0001503	ossification	332	0.505982	1.67191	6.12174e-07	9.52091e-05	7.66319e-05	3231	tags=29%, list=18%, signal=24%	Junb/Jund/Pbx1/H3f3b/Cebpb/Mmp14/Ptgs2/Klf10/Tgfbr3/Hdac4/Csgalnact1/Rorb/Nab1/S1pr1/Limd1/Bmpr2/Wwtr1/Suco/Atp6ap1/Sfrp1/Bmp4/Bmpr1a/Akt1/Tob2/Rest/Id1/Sbno2/Smad3/Sh3pxd2b/Atp2b1/Smad1/Tmem38b/Mef2d/Epha2/Id3/Lmna/Sort1/Rsad2/Id2/Gabbr1/Hdac7/Hdac5/Thrb/Sbds/Sp1/Mgp/Nf1/Twsg1/Ltbp3/Hif1a/Ecm1/Shox2/Nbr1/Csf1/Sema4d/Kremen1/Fgfr1/Smad5/Mdk/Ptger4/Mef2c/Cbfb/Smurf1/Wnt4/Riox1/Ext2/Ano6/Bmp1/Thra/…
GO:0007586	digestion	86	0.580403	1.67002	0.000764009	0.0145655	0.0117235	2652	tags=23%, list=15%, signal=20%	Muc13/Epb41/F11r/Aqp1/Ezr/Trpc1/Copa/Ugcg/Nr1h2/Ptger3/Tjp2/Ldlr/Cd36/Abcb1a/Stk39/Vdr/Vamp8/Tac1/Pbld1/Chrm3
GO:0042035	regulation of cytokine biosynthetic process	103	0.57102	1.66896	0.000352673	0.00872091	0.00701928	1488	tags=18%, list=8%, signal=17%	Egr1/Cd74/Zfp36/Klf4/Zfpm1/Cebpb/Nfkb1/App/Stat3/Spn/Jak2/Bcl3/Map2k3/Ube2j1/Ltb/Stat5a/Errfi1/Rela/Myd88
GO:0090287	regulation of cellular response to growth factor stimulus	245	0.517209	1.66601	8.76105e-06	0.000729265	0.000586971	2747	tags=30%, list=15%, signal=26%	Hes1/Smad7/Skil/Cd63/Nedd4/Angpt1/Tgfbr3/Myof/Eng/Cdh5/Hspa5/Xbp1/Ulk1/Prdm16/Bmpr2/Cyfip2/Glg1/Dnm2/Grb10/Fstl1/Sfrp1/Bmp4/Zeb1/Flt1/Notch2/Smad3/Tek/Eid2/Pmepa1/Neo1/Stk11/Kdr/Tcf4/Spry2/Pdgfb/Sema6a/Cyfip1/Spry1/Fuz/Mmrn2/Sirt1/Twsg1/Bambi/Lrg1/Hif1a/Furin/Fgfr1/Fgfbp3/Vasn/Itga3/Hipk2/Smurf1/Wnt4/Pdpk1/Dab2ip/Stub1/Vsir/Sh3glb1/Fzd4/Cav2/Dmd/Zbtb7a/Fbxl15/Ppm1a/Ing2/Ptpn1/Bcl9l/Chst11/Zfp423/…
GO:0090050	positive regulation of cell migration involved in sprouting angiogenesis	20	0.763682	1.66577	0.00433535	0.0479331	0.0385804	1448	tags=30%, list=8%, signal=28%	Gata2/Plk2/Ptgs2/Kdr/Hdac7/Rhoj
GO:1903707	negative regulation of hemopoiesis	138	0.553057	1.66461	0.000139796	0.00480346	0.00386621	1830	tags=34%, list=10%, signal=31%	Cd74/Hes1/Zfp36/Gata2/Zfpm1/Trib1/Zc3h12a/Smad7/Nfkbia/Tmem131l/Mafb/Prdm16/Nfkbid/Runx1/Sfrp1/Bmp4/Tob2/Nfe2l2/Zfp36l1/Tmem176b/Paf1/Socs1/Hoxb8/Tmem176a/Ubash3b/Tal1/Hoxa5/Id2/Klf13/Tjp2/Pik3r1/Lmo2/Itpkb/Stat5a/Pglyrp2/N4bp2l2/Rara/Leo1/Il4ra/Nf1/Socs5/Clec2d/Zbtb46/Cyld/Prmt1/Mdk/Cbfb
GO:0007162	negative regulation of cell adhesion	255	0.515809	1.66451	5.85672e-06	0.000540832	0.000435305	2447	tags=28%, list=14%, signal=24%	Cd74/H2-Aa/Plxnc1/H2-Ab1/Klf4/Zc3h12a/Smad7/Cebpb/Mmp14/Dusp1/Angpt1/Cd9/Tmem131l/Adam10/Actn4/Coro1c/Plxnb2/Nfkbid/Spn/Podxl/Runx1/Jak2/Bmp4/Jam2/Akt1/Dusp3/Rgcc/Clasp2/Lrp1/Socs1/Rcc2/Prkg1/Ptpn11/Epcam/Ubash3b/Ptger3/Pik3r1/Socs6/Sema6a/Il4ra/Nf1/Twsg1/Acer2/Tnfaip3/Myadm/Socs5/Swap70/Cyld/Sema4d/Mdk/Cbfb/Arhgap6/Pde5a/Ap1ar/Epb41l5/Cd274/Vsir/Lgals9/Tacstd2/Jak3/Fzd4/Plxna1/Spint2/Rc3h2/Anxa1…
GO:0045216	cell-cell junction organization	152	0.54436	1.66389	0.000122701	0.00447182	0.00359928	3099	tags=28%, list=17%, signal=23%	Cldn5/Rock2/Ramp2/Smad7/Esam/Cd9/Cdh5/Actn4/Prkca/Prkch/Abi2/Ctnna1/Smad3/Ctnnd1/Ptpn23/Epha2/Flna/Pecam1/Mpp5/Lsr/Hdac7/Add1/Hipk1/Prkci/Rab8b/Camsap3/Grhl1/Ocln/Marveld2/Dsg2/Gja1/Afdn/Vcl/F2r/Tgfb3/Prkaca/Tbcd/Pdcd6ip/Nphp1/Rhoa/Jup/Pkp3
GO:0003016	respiratory system process	29	0.711087	1.6636	0.00301731	0.0373061	0.0300269	2443	tags=52%, list=14%, signal=45%	Pbx3/Gaa/Ndn/Nlgn2/Jag2/Selenon/Mtg1/Gls/Hoxa5/Fto/Tshz3/Tcf15/Kdm6a/Mtg2/Flt4
GO:0099590	neurotransmitter receptor internalization	33	0.689763	1.66075	0.00292862	0.0363617	0.0292668	1764	tags=30%, list=10%, signal=27%	Itgb3/Nedd4/Dnm2/Syne1/Eps15/Pick1/Ap2m1/Dnm3/Usp46/Ap2b1
GO:0070633	transepithelial transport	18	0.770241	1.659	0.00340595	0.0403327	0.032463	940	tags=17%, list=5%, signal=16%	Aqp1/Itpr1/Slc12a2
GO:0043434	response to peptide hormone	280	0.508841	1.65758	4.56954e-06	0.000457728	0.000368416	2323	tags=26%, list=13%, signal=23%	Nr4a2/Nr4a1/Egr1/Rock2/Sgk1/Igf1r/Nfkb1/Tgfbr3/Soga1/Cish/Xbp1/Stat3/Agtrap/Prkca/Grb10/Gsk3a/Scap/Jak2/Crk/Socs3/Akt1/Pxn/Pkm/Zfp36l1/Zfp106/C1qtnf12/Atp2b1/Socs1/Ndel1/Cad/Ptpn11/Sort1/Akt2/Parp1/Slc9a1/Pik3r1/Gatm/Appl1/Stat5a/Nr4a3/Atp2a2/Cyfip1/Sp1/Foxo1/Prkci/Khk/Car2/Stxbp3/Tbc1d4/Rab8b/Sirt1/Cyc1/Osbpl8/Pparg/Rela/Anxa5/Hsf1/Sik2/Shc1/Rhoq/Eif2b5/Srsf5/Gnai2/Irs2/Pdpk1/Stat4/Ggh/Cpeb2/Cav…
GO:0060402	calcium ion transport into cytosol	138	0.550639	1.65733	0.000154227	0.00517886	0.00416836	3076	tags=27%, list=17%, signal=22%	Itgb3/Camk2d/Itpr1/Pml/Chd7/Htt/Diaph1/Bmp4/Fkbp1a/Trpc1/Plcg1/Ramp3/Selenon/Tmem38b/P2rx4/Letm1/Plcb2/Ubash3b/Cxcl10/Ddit3/Mcoln1/Jsrp1/Pkd2/Bax/Itpr3/Gstm7/Plcb3/Pdpk1/Dmd/Plcg2/F2rl3/F2r/Fkbp1b/Nol3/Myo5a/Lhcgr/Pawr
GO:0014910	regulation of smooth muscle cell migration	80	0.580691	1.65579	0.00121128	0.0201653	0.0162306	2227	tags=28%, list=12%, signal=24%	Egr1/Itgb3/Trib1/Camk2d/Hdac4/Mdm2/Pgr/Bmpr1a/Crk/Nfe2l2/Lrp1/Prkg1/Pdgfb/Nr4a3/Mdk/Ptger4/Mef2c/Dock7/Ppard/Plau/Plxna1/Pak1
GO:0060537	muscle tissue development	392	0.493662	1.65307	5.0733e-07	8.32867e-05	6.70358e-05	2341	tags=21%, list=13%, signal=19%	Nr4a1/Btg2/Egr1/Nupr1/Atf3/Ly6e/Fos/Zfpm1/Smad7/Skil/Tiparp/Sik1/Camk2d/Angpt1/Tgfbr3/Hdac4/Eng/Mylk/S1pr1/Vamp5/Ifrd1/Rarb/Chd7/Gsk3a/Kdm6b/Pim1/Bmp4/Fkbp1a/Nr2f2/Bmpr1a/Svil/Sox6/Selenon/Nras/Smad3/Sorbs2/Maff/Smad1/Mef2d/Lmna/Tsc22d3/Prkg1/Trip10/Id2/Hdac7/Hdac5/Bcl9/Slc9a1/Kat2a/Tpm1/Obsl1/Rara/Rb1/Sirt1/Nf1/Gpcpd1/Poglut1/Klf5/Tshz3/Sav1/Sgcb/Shox2/Maml1/Fgfr1/Ncam1/Mef2c/Ppp3ca/Arntl/Med20/…
GO:1900025	negative regulation of substrate adhesion-dependent cell spreading	13	0.837066	1.65266	0.00238156	0.0318774	0.0256575	2152	tags=38%, list=12%, signal=34%	Actn4/Coro1c/Rcc2/Ap1ar/Tacstd2
GO:2000302	positive regulation of synaptic vesicle exocytosis	10	0.881553	1.64395	0.00455651	0.049593	0.0399164	952	tags=20%, list=5%, signal=19%	Dnm1l/Unc13b
GO:0071496	cellular response to external stimulus	228	0.514513	1.6435	2.87162e-05	0.00169713	0.00136598	2251	tags=26%, list=13%, signal=23%	Nr4a2/Atf3/Jun/Cdkn1a/Fos/Impact/Zc3h12a/Sik1/Lamp2/Itga6/Cnn2/Klf10/Hspa5/Aqp1/Xbp1/Ldha/Ulk1/Atf4/Pdia3/Pim1/Glul/Bag3/Akt1/Nfe2l2/Depdc5/Arhgdia/Gas6/Eif4g1/Mtmr3/P2rx4/Sipa1/Ptpn11/Atg14/Hsp90b1/Wdr45b/Stk24/Fads1/Pick1/Cradd/Foxo1/Rnase4/Pde2a/Becn1/Sirt1/Fosl1/Atp1a1/Sik2/Ripor1/Ptger4/Kcnb1/Wnt4/Map1lc3a/Wrn/Ehmt2/Vdr/Ppan/Sh3glb1/Arhgap35/Trpm4
GO:0045665	negative regulation of neuron differentiation	232	0.512935	1.64267	2.66698e-05	0.00160835	0.00129453	1680	tags=18%, list=9%, signal=17%	Apoe/Pbx1/Hes1/Plk2/H2-K1/App/Cd38/H2-D1/Ifrd1/Ulk1/Mdm2/Ryk/Gsk3a/Itm2c/Rest/Calr/Id1/Lrp1/Id3/B2m/Flna/Neo1/Sema3f/Bex1/Id2/Ptger3/Trpc6/Dguok/Ttc3/Cdk5rap2/Thrb/Bcl11a/Sema6a/Ptbp1/Efna1/Dnm3/Mib1/Prpf19/Carm1/Ctsz/Sema4d/Kremen1
GO:0033002	muscle cell proliferation	210	0.519951	1.64174	2.43516e-05	0.00148369	0.00119419	1850	tags=23%, list=10%, signal=21%	Egr1/Jun/Cdkn1a/Tgm2/Klf4/Itgb3/Trib1/Igf1r/Ptgs2/Camk2d/Angpt1/Tgfbr3/Hdac4/S1pr1/Gnai3/Hbegf/Stat3/Mdm2/Naa35/Prkca/Pim1/Jak2/Bmp4/Bmpr1a/Akt1/Selenon/Smad1/Mef2d/Prkg1/Id2/Pik3r1/Pdgfb/Nr4a3/Npr1/Pik3ca/Calcrl/Sirt1/Pparg/Tnfaip3/Myd88/Hif1a/Sav1/Shc1/Fgfr1/Ncam1/Mef2c/Gnaq/Gnai2/Ndrg2
GO:0017158	regulation of calcium ion-dependent exocytosis	42	0.64698	1.64134	0.00239485	0.0318774	0.0256575	1852	tags=21%, list=10%, signal=19%	Rest/Rap1b/Cbarp/Syt11/Atp2a2/Stxbp1/Stxbp3/Gnai2/Kcnb1
GO:0035296	regulation of tube diameter	145	0.540585	1.64066	0.000177318	0.00567093	0.00456442	2311	tags=20%, list=13%, signal=18%	Apoe/Rock2/Icam1/Ptgs1/Ptgs2/Cd38/Tgfbr3/Bmpr2/Tbxas1/Dusp5/Akt1/Atp2b1/P2rx4/Prkg1/Kdr/Ptger3/Pdgfb/Ece1/Npr1/Sirt1/Smtnl1/Hif1a/Shc1/Pde5a/Mgll/Ppard/Trpm4/Gja1/Hmgcr
GO:0007178	transmembrane receptor protein serine/threonine kinase signaling pathway	289	0.500398	1.63621	5.37131e-06	0.00050388	0.000405563	2747	tags=28%, list=15%, signal=24%	Egr1/Hes1/Cldn5/Jun/Fos/Smad7/Skil/Tgfbr3/Eng/Cdh5/Hspa5/Xbp1/Prdm16/Bmpr2/Pml/Glg1/Dnm2/Wwtr1/Fstl1/Sfrp1/Bmp4/Fkbp1a/Bmpr1a/Zeb1/Pxn/Hexa/Id1/Notch2/Smad3/Fut8/Usp9x/Hivep1/Smad1/Eid2/Pmepa1/Neo1/Stk11/Kdr/Fam83g/Parp1/Jade2/Ltbp4/Appl1/Tgif2/Sirt1/Twsg1/Ltbp3/Bambi/Lrg1/Myd88/Furin/Rbm14/Mtmr4/Zyx/Smad5/Rgmb/Vasn/Itga3/Hipk2/Smurf1/Pdpk1/Megf8/Stub1/Vsir/Lgals9/Cav2/Fermt2/Zbtb7a/Fbxl15/Ppm1a/…
GO:1903076	regulation of protein localization to plasma membrane	105	0.558396	1.63191	0.000639495	0.012899	0.0103822	2120	tags=27%, list=12%, signal=24%	Ppp1r9b/Sqstm1/Rab11a/Mmp14/Tmbim1/Camk2d/Ezr/Grasp/Akt1/Ramp3/Lrp1/Epha2/Actb/Pik3r1/Appl1/Cnpy4/Ap2m1/Hectd1/Prkci/Camk2g/Picalm/Rhoq/Cltc/Stx4a/Itga3/Pdpk1/Commd1/Vamp8
GO:0070588	calcium ion transmembrane transport	248	0.505677	1.63035	1.68909e-05	0.00114742	0.000923533	2058	tags=21%, list=11%, signal=19%	Ahnak/Itgb3/Ehd3/Camk2d/S100a1/Itpr1/Chd7/Htt/Diaph1/Bmp4/Gem/Fkbp1a/Orai1/Trpc1/Gas6/Mcur1/Plcg1/Ramp3/Selenon/Smim6/Atp2b1/Tmem38b/Cbarp/P2rx4/Pde4b/Letm1/Plcb2/Micu3/Ubash3b/Sestd1/Ptger3/Atp2b4/Slc9a1/Trpc6/Cxcl10/Nos1ap/Atp2a2/Ddit3/Rrad/Atp2a3/Mcoln1/Pkd1/Jsrp1/Pkd2/Slc25a25/Bax/Itpr3/Gstm7/Plcb3/Pdpk1/Nipsnap2/Ano6
GO:1903053	regulation of extracellular matrix organization	37	0.661815	1.62986	0.00285504	0.035952	0.0289371	2704	tags=43%, list=15%, signal=37%	Itgb3/Tnfrsf1b/Aebp1/Smad3/Rgcc/Clasp2/Fap/Colgalt1/Phldb1/Rb1/Ets1/Tcf15/Ddr1/Tnfrsf1a/Phldb2/Carmil2
GO:0014909	smooth muscle cell migration	86	0.566038	1.62869	0.00191579	0.0276109	0.0222235	2227	tags=27%, list=12%, signal=24%	Egr1/Itgb3/Trib1/Camk2d/Hdac4/Mdm2/Pgr/Bmpr1a/Crk/Nfe2l2/Lrp1/Prkg1/Pdgfb/Nr4a3/Mdk/Ptger4/Mef2c/Dock7/Ddr1/Ppard/Plau/Plxna1/Pak1
GO:0035988	chondrocyte proliferation	11	0.858725	1.62845	0.00230333	0.0314381	0.0253039	564	tags=27%, list=3%, signal=26%	Mmp14/Bmpr2/Grn
GO:0048568	embryonic organ development	412	0.484872	1.62841	9.57944e-07	0.00012581	0.000101262	2061	tags=20%, list=11%, signal=18%	Junb/Pbx1/Hes1/Gata2/Aldh1a1/Zfpm1/Cebpb/Mmp14/Mafb/Eng/Mycn/Cdkn1c/Rarb/Chd7/Kit/Eif4a3/Erf/Runx1/Bmp4/Nr2f2/Bmpr1a/Socs3/Ggnbp2/Zeb1/Nckap1/Akt1/Rest/Ndst1/Zfp36l1/Insig1/Fzd6/Notch2/Smad3/Epha2/Id3/Kdr/Hoxb8/Tal1/Hoxa5/Id2/Tra2b/Rdh10/Lmo2/Spry2/Pdgfb/Nr4a3/Ahi1/Sufu/Tshz1/Hipk1/Hectd1/Sp1/Efna1/Fuz/Rara/Slc39a3/Lrig3/Pkd1/Wdr48/Tead2/Abr/Mib1/Hif1a/Hsf1/Celsr1/Pkd2/Eya4/Shox2/Ncoa6/Fgfr1/Trim…
GO:0035710	CD4-positive, alpha-beta T cell activation	93	0.561126	1.62412	0.000875603	0.0160708	0.0129351	2310	tags=38%, list=13%, signal=33%	Gpr183/Zc3h12a/Smad7/Cebpb/Nfkbid/Stat3/Spn/Runx1/Bcl3/Gadd45g/Cd83/Nfkbiz/Il2rg/Relb/Otud5/Socs1/Rsad2/Nckap1l/Shb/Rara/Il4ra/Twsg1/Socs5/Ptger4/Cbfb/Nkx2-3/Sh3rf1/Cd274/Cd81/Vsir/Lgals9/Jak3/Rc3h2/Anxa1/Irf1
GO:0060560	developmental growth involved in morphogenesis	248	0.503443	1.62314	2.00517e-05	0.00131673	0.00105981	3480	tags=31%, list=19%, signal=26%	Apoe/Impact/Rab11a/App/Ndn/S1pr1/Ifrd1/Ulk1/Bmpr2/Cyfip2/Nrp2/Zeb2/Ryk/Dnm2/Sfrp1/Bmp4/Hsp90aa1/Usp9x/Clasp2/Mul1/Lrp1/Ndel1/Stk11/Sema3f/Slc12a2/Jade2/Raph1/Cttn/Rdh10/Spry2/Tnfrsf12a/Bcl11a/Sema6a/Auts2/Dbnl/Cyfip1/Spry1/Zfyve27/Picalm/Tiam1/Csf1/Sema4d/Cdkl5/Trim28/Smurf1/Epb41l5/Megf8/Map1b/Ddr1/Mgll/Sh3glb1/Plxna1/Pak1/Plxna4/Itsn2/Afdn/Lzts2/Vcl/Dpysl2/Tmtc3/Yap1/Cxcl12/Spg11/Slc9a6/Lrp6/Rn…
GO:0001501	skeletal system development	458	0.478567	1.62205	7.74289e-07	0.00011093	8.92852e-05	2334	tags=23%, list=13%, signal=21%	Pbx1/Csrnp1/Zfpm1/Tiparp/Mmp14/Matn4/Fli1/Slc35d1/Hdac4/Csgalnact1/Lncpint/Nab1/Maf/Mycn/Bmpr2/Cdkn1c/Rarb/Chd7/Kit/Ryk/Prkca/Eif4a3/Glg1/Runx1/Sparc/Atp6ap1/Jag2/Sfrp1/Bmp4/Bmpr1a/Zeb1/Ndst1/Hexa/Insig1/Sox6/Notch2/Smad3/Por/Sh3pxd2b/Smad1/Tmem38b/Mef2d/Epha2/Ptpn11/Kdr/Hoxb8/Tal1/Hoxa5/Hoxb9/Rdh10/Tjp2/Slc38a10/Hexb/Hsd17b7/Thrb/Mex3c/Sbds/Sp1/Fuz/Rara/Recql4/Slc39a3/Mgp/Ltbp3/Amer1/Rela/Pkd1/W…
GO:0045667	regulation of osteoblast differentiation	114	0.548979	1.62128	0.000518013	0.0114661	0.00922887	2905	tags=34%, list=16%, signal=29%	Jund/Cebpb/Hdac4/Rorb/Limd1/Bmpr2/Suco/Atp6ap1/Sfrp1/Bmp4/Bmpr1a/Rest/Id1/Smad3/Smad1/Id3/Lmna/Id2/Hdac7/Hdac5/Twsg1/Nbr1/Sema4d/Fgfr1/Smad5/Ptger4/Mef2c/Wnt4/Riox1/Trpm4/Atraid/Rassf2/Dlk1/Ptch1/Smad6/Igfbp5/Prkaca/Jag1/Twist1
GO:1903169	regulation of calcium ion transmembrane transport	145	0.533949	1.62052	0.000221635	0.00651674	0.0052452	3261	tags=30%, list=18%, signal=25%	Ahnak/Itgb3/Ehd3/Camk2d/S100a1/Chd7/Htt/Diaph1/Bmp4/Gem/Fkbp1a/Trpc1/Plcg1/Ramp3/Selenon/Smim6/Tmem38b/Cbarp/Pde4b/Ubash3b/Sestd1/Ptger3/Slc9a1/Cxcl10/Nos1ap/Rrad/Jsrp1/Pkd2/Bax/Gstm7/Pdpk1/Nipsnap2/Dmd/Plcg2/F2rl3/F2r/Fkbp1b/Nol3/Myo5a/Cacna1a/Lhcgr/Abl1/Stim2/Hspa2
GO:0070372	regulation of ERK1 and ERK2 cascade	260	0.501299	1.61948	2.33276e-05	0.0014361	0.00115589	1850	tags=21%, list=10%, signal=19%	Apoe/Cd74/Atf3/Jun/Gpr183/Klf4/Icam1/Itgb3/Cavin3/Dusp1/Camk2d/App/Timp3/Angpt1/Xbp1/Slamf1/Kit/Prkca/Crkl/Atp6ap1/Ezr/Bmp4/Flt1/Dusp3/Gas6/Ramp3/Notch2/Tek/Rap1b/Lrp1/Dusp6/Epha2/Rapgef1/Cysltr2/Ptpn11/Kdr/Eif3a/Spry2/Pdgfb/Ece1/Cd36/Sema6a/Phlpp1/Spry1/Rara/Errfi1/Pde8a/Ranbp9/Shc1/Tiam1/Kars/Tnip1/Fgfbp3/Gnai2/Ndrg2
GO:0031099	regeneration	128	0.538802	1.61261	0.000527446	0.0116314	0.00936185	2758	tags=27%, list=15%, signal=23%	Jun/Cdkn1a/Klf4/Cebpb/Igf1r/Cd9/Scarf1/Itpr1/Ifrd1/Ulk1/Ccnd1/Jak2/Grn/Pkm/Selenon/Lrp1/Ndel1/Neo1/Bex1/Bcl9/Mapk8ip3/Stk24/Klf5/Kremen1/Mdk/Cd81/Map2k2/Ppard/Plau/Anxa1/Gja1/Yap1/Cxcl12/Fkbp1b/Fas
GO:0045995	regulation of embryonic development	117	0.544458	1.61181	0.000730578	0.0141102	0.011357	3553	tags=31%, list=20%, signal=25%	Hes1/Gata2/Klf4/Hspa5/Sfrp1/Bmp4/Bmpr1a/Nfe2l2/Clasp2/B4galt5/Pdgfb/Tgif2/Sufu/Rbm19/Fuz/Phldb1/Poglut1/Tnfaip3/Myadm/Celsr1/Fgfr1/Wnt4/Prkacb/Phldb2/Mapk7/Prkaca/Ar/Lama4/Lrp6/Tgif1/Rps6ka6/Gata3/Dhx36/Dvl1/Notch1/Nrarp
GO:0046885	regulation of hormone biosynthetic process	35	0.65874	1.60933	0.00459812	0.0496972	0.0400003	2093	tags=31%, list=12%, signal=28%	Egr1/Igf1r/Nfkb1/Rest/Por/Dkkl1/Prkg1/Atp1a1/Hif1a/Wnt4/Vdr
GO:0032870	cellular response to hormone stimulus	444	0.475423	1.60577	7.31988e-07	0.000108151	8.70488e-05	2368	tags=25%, list=13%, signal=22%	Nr4a2/Nr4a1/Junb/Jund/Zfp36/Jun/Ly6e/Rock2/Ramp2/Sgk1/Igf1r/Nfkb1/Prcp/Soga1/Cish/Aqp1/Xbp1/Klf9/Stat3/Rarb/Kit/Agtrap/Per1/Pgr/Prkca/Acaca/Crkl/Grb10/Wbp2/Gsk3a/Jak2/Sfrp1/Bmp4/Crk/Socs3/Akt1/Pxn/Pkm/Rest/Calr/Zfp36l1/Ramp3/Zfp106/Ugcg/C1qtnf12/Atp2b1/Sorbs2/Lbh/Socs1/Rbfox2/Ndel1/Ptpn11/Akt2/Parp1/Atp2b4/Slc9a1/Pik3r1/Lmo2/Appl1/Stat5a/Nr4a3/Thrb/Cyfip1/Sp1/Foxo1/Prkci/Car2/Rara/Tbc1d4/Rab8b/Si…
GO:0001764	neuron migration	155	0.523841	1.60482	0.000210842	0.00635752	0.00511704	1989	tags=21%, list=11%, signal=19%	Nr4a2/Gata2/Adgrg1/Ndn/Plxnb2/Stat3/Nrp2/Crkl/Nr2f2/Crk/Hsp90aa1/Gas6/Tbc1d24/Usp9x/Phactr1/Prkg1/Flna/Ndel1/Neo1/Mapk8ip3/AU040320/Sema6a/Auts2/Fktn/Celsr1/Srgap2/Bax/Cdkl5/Mdk/Itga3/Mef2c/Sh3rf1/Dab2ip
GO:0045912	negative regulation of carbohydrate metabolic process	47	0.615752	1.60361	0.00337515	0.0403327	0.032463	838	tags=21%, list=5%, signal=20%	Nupr1/Sik1/Hdac4/Soga1/Stat3/Grb10/Midn/C1qtnf12/Mtch2/Prkg1
GO:0071826	ribonucleoprotein complex subunit organization	174	-0.482041	-1.60274	0.0002073	0.00631518	0.00508297	2267	tags=42%, list=13%, signal=37%	Celf4/Prmt5/Dicer1/Rpf2/Srsf10/Ruvbl2/Usp4/Kif5b/Rbmx/Zfand1/Dhx8/Pwp2/Dhx30/Clns1a/Prpf18/Prmt7/Srpk2/Naf1/Adar/Mdn1/Eif4b/Scaf11/Rsl24d1/Rrs1/Strap/Ncbp1/Rpl13a/Snrpg/Tarbp2/Ruvbl1/Srpk1/Lsm2/Snrpb/Rps10/Hsp90ab1/Rbm5/Eif2d/Snrpd3/Gemin6/Rpl24/Atr/Gemin5/Rpl6/Mcts1/Gemin7/Rps27l/Luc7l2/Rps19/Ptbp2/Sf3b1/Prpf31/Snrpd2/Rpsa/Rps25/Luc7l3/Srsf6/Snrpf/Rps14/Mrps7/Sart3/Rpl3/Rpl11/Rps5/Eif4h/Eif6/Snr…
GO:0006816	calcium ion transport	364	0.480706	1.60146	6.65178e-06	0.000587871	0.000473166	3261	tags=27%, list=18%, signal=22%	Hes1/Ahnak/Ramp2/Icam1/Itgb3/Epb41/Ehd3/Ptgs2/Camk2d/Mylk/S100a1/Itpr1/Pml/Chd7/Htt/Diaph1/Bmp4/Gem/Fkbp1a/Orai1/Trpc1/Cracr2b/Gas6/Mcur1/Plcg1/Ramp3/Selenon/Dnm1l/Smim6/Atp2b1/Tmem38b/Cbarp/P2rx4/Saraf/Pde4b/Letm1/Plcb2/Micu3/Ubash3b/Sestd1/Ptger3/Atp2b4/Slc9a1/Trpc6/Pdgfb/Cxcl10/Nos1ap/Atp2a2/Cd84/Calcrl/Ddit3/Camk2g/Rrad/Atp2a3/Mcoln1/Pkd1/Jsrp1/Pkd2/Selenok/Slc25a25/Bax/Itpr3/Gstm7/Tmem165/Gn…
GO:0071417	cellular response to organonitrogen compound	446	0.473391	1.59807	1.24977e-06	0.000153878	0.000123854	2346	tags=24%, list=13%, signal=21%	Nr4a2/Nr4a1/Egr1/Rock2/Impact/Icam1/Ppp1r9b/Sgk1/Cebpb/Igf1r/Nfkb1/App/Col16a1/Soga1/Cish/Aqp1/Xbp1/Gnai3/Itpr1/Stat3/Mdm2/Agtrap/Atf4/Prkca/Dnm2/Htt/Grb10/Diaph1/Gsk3a/Jak2/Ezr/Sfrp1/Capn2/Crk/Socs3/Ctnna1/Zeb1/Akt1/Pxn/Pkm/Zfp36l1/Selenon/Zfp106/C1qtnf12/Rap1b/Atp2b1/Lrp1/Tmem38b/Socs1/P2rx4/Actb/Pde4b/Rapgef1/Flna/Ndel1/Ptpn11/Akt2/Parp1/Hsp90b1/Casp4/Atp2b4/Slc9a1/Pik3r1/Appl1/Stat5a/Nr4a3/Cd…
GO:0001101	response to acid chemical	222	0.500767	1.59349	9.76559e-05	0.00380085	0.00305923	2133	tags=22%, list=12%, signal=19%	Egr1/Klf4/Zc3h12a/Tie1/Klf2/Cebpb/Igf1r/Tgfbr3/Rorb/Setx/Col16a1/Aqp1/Xbp1/Rarb/Acaca/Runx1/Capn2/Zeb1/Akt1/Tek/Abca1/Socs1/Id3/Sipa1/Kdr/Atp2b4/Pdgfb/Scamp3/Ldlr/Cd36/Add1/Rara/Pparg/Yes1/Acer2/Tead2/Hsf1/Pkd2/Col4a1/Scd1/Ptger4/Mef2c/Ubr1/Anxa2/Ppp5c/Igf2r/Rxra/Shmt2
GO:2001222	regulation of neuron migration	47	0.611048	1.59136	0.00428733	0.0476281	0.0383349	3959	tags=43%, list=22%, signal=33%	Adgrg1/Plxnb2/Stat3/Tbc1d24/Phactr1/Flna/Neo1/Mapk8ip3/Sema6a/Srgap2/Mdk/Dab2ip/Rapgef2/Arhgef2/Shtn1/Plaa/Flrt2/Fbxo31/Sema3a/Camk2b
GO:0002009	morphogenesis of an epithelium	491	0.46625	1.58901	7.88333e-07	0.00011093	8.92852e-05	3004	tags=27%, list=17%, signal=23%	Pbx1/Hes1/Mllt3/Tgm2/Rock2/Klf4/Aldh1a1/Mmp14/Igf1r/Maged1/Angpt1/Eng/Mycn/Plxnb2/Hbegf/Pml/Zeb2/Pgr/Ryk/Htt/Btbd7/Runx1/Shank3/Vasp/Jag2/Sfrp1/Bmp4/Socs3/Nckap1/Flt1/Pxn/Fzd6/Notch2/Smad3/Ctnnd1/Tek/Gatad2a/Clasp2/Ctsl/Epha2/Flna/Sos1/Mpp5/Kdr/Slc12a2/Hoxa5/Hdac5/Rdh10/Rhob/Spry2/Pdgfb/Kat2a/Cxcl10/Brpf1/Stat5a/Ahi1/Sufu/Myo9a/Hectd1/Car2/Spry1/Fuz/Exoc5/Rara/Mgp/Rasip1/Pkd1/Tead2/Mib1/Hif1a/Cel…
GO:0070371	ERK1 and ERK2 cascade	276	0.488643	1.58861	4.95261e-05	0.00243916	0.00196323	1850	tags=21%, list=10%, signal=19%	Apoe/Cd74/Atf3/Jun/Gpr183/Klf4/Icam1/Itgb3/Cavin3/Dusp1/Camk2d/App/Timp3/Angpt1/Xbp1/Slamf1/Kit/Prkca/Crkl/Atp6ap1/Ezr/Bmp4/Flt1/Dusp3/Zfp36l1/Gas6/Ramp3/Notch2/Tek/Rap1b/Lrp1/Dusp6/Epha2/Rapgef1/Cysltr2/Ptpn11/Kdr/Eif3a/Spry2/Pdgfb/Ece1/Cd36/Sema6a/Phlpp1/Spry1/Rara/Errfi1/Pde8a/Ranbp9/Shc1/Tiam1/Kars/Tnip1/Fgfbp3/Ptger4/Gnai2/Ndrg2
GO:0071695	anatomical structure maturation	218	0.499258	1.58453	0.000112591	0.00423613	0.00340958	2368	tags=21%, list=13%, signal=19%	Nr4a2/Hes1/Gata2/Klf2/Ptgs2/App/Cdh5/Scarf1/Xbp1/S1pr1/Cdkn1c/Pgr/Runx1/Akt1/Ctsl/B4galt5/Kdr/Rec8/Tal1/Hoxa5/Id2/Pdgfb/Ankrd17/Bcl11a/Shb/Ddit3/Rb1/Nf1/Pparg/Hif1a/Ppp2r1a/Dlg2/Sema4d/Fgfr1/Gnaq/Cbfb/Abhd2/Ano6/Flvcr1/B4galt6/Ppard/Zbtb7a/Tmem79/Gja1/Nsun2/Foxa1
GO:0050673	epithelial cell proliferation	378	0.47386	1.58304	7.21605e-06	0.00061807	0.000497472	2334	tags=23%, list=13%, signal=21%	Nr4a1/Apoe/Nupr1/Hes1/Zfp36/Jun/Gata2/Egr3/Itgb3/Cebpb/Maged1/Tgfbr3/Eng/Xbp1/Itpr1/Klf9/Bmpr2/Stat3/Kit/Pgr/Prkca/Ccnd1/Ppp1r16b/Pura/Sparc/Glul/Sfrp1/Bmp4/Nr2f2/Bmpr1a/Ccnd2/Akt1/Grn/Flt1/Id1/Zfp36l1/Plcg1/Notch2/Nras/Smad3/Rgcc/Tek/Pdcl3/Ctsl/Fap/Epha2/B2m/Stk11/Kdr/Hoxa5/Id2/Atf2/Pdgfb/Stat5a/Nr4a3/Sp1/Errfi1/Zfp580/Rb1/Sirt1/Nf1/Fmc1/Pparg/Tnfaip3/Lrg1/Wdr48/Sav1/Ecm1/Bax/Alms1/Fgfr1/Wdr13/M…
GO:1990138	neuron projection extension	176	0.509885	1.58066	0.000193907	0.00597719	0.00481092	3362	tags=32%, list=19%, signal=27%	Apoe/Impact/Rab11a/Ndn/Ifrd1/Ulk1/Bmpr2/Cyfip2/Nrp2/Ryk/Dnm2/Hsp90aa1/Usp9x/Clasp2/Mul1/Lrp1/Ndel1/Stk11/Sema3f/Jade2/Raph1/Cttn/Tnfrsf12a/Bcl11a/Sema6a/Auts2/Dbnl/Cyfip1/Zfyve27/Picalm/Tiam1/Sema4d/Cdkl5/Smurf1/Megf8/Map1b/Ddr1/Mgll/Sh3glb1/Plxna1/Pak1/Plxna4/Itsn2/Afdn/Vcl/Dpysl2/Cxcl12/Spg11/Slc9a6/Dclk1/Plxna3/Abl1/Shtn1/Iqgap1/Dvl1/Nrp1/Eif2b2
GO:0007423	sensory organ development	485	0.46412	1.58036	2.4432e-06	0.00027244	0.000219282	2980	tags=22%, list=17%, signal=19%	Hes1/Jun/Gata2/Klf4/Aldh1a1/Igfbp7/Skil/H2-K1/Pou2f1/Rorb/Mafb/Maf/Psap/Adam10/Aqp1/Mycn/Prdm16/Bmpr2/Cdkn1c/Stat3/Rarb/Chd7/Zeb2/H2-T23/Gpd2/Jag2/Bmp4/Abi2/Zeb1/Gnb1/Flt1/Rest/Atf6/Insig1/Fzd6/Notch2/Smad3/Sh3pxd2b/Epha2/Jmjd6/Pds5b/Sos1/Ptpn11/Kdr/Rdh10/Kmt2c/Tbc1d20/Spry2/Pdgfb/Tgif2/Ece1/Nr4a3/Ahi1/Thrb/Tshz1/Hipk1/Sp1/Prkci/Rara/Gsdme/Lrig3/Nf1/Twsg1/Rhoj/Abr/Hif1a/Celsr1/Eya4/Slc25a25/Bax/C…
GO:0006959	humoral immune response	174	0.511122	1.57978	0.000352202	0.00872091	0.00701928	1163	tags=10%, list=6%, signal=9%	Igkc/Gpr183/H2-Ab1/Ighm/Cr1l/H2-T23/Ighg2b/Cd55/Igha/Bcl3/Jchain/Notch2/C1rl/Rgcc/Cxcl10/Pglyrp2/Slpi
GO:0030278	regulation of ossification	198	0.502181	1.57905	0.000156969	0.00521172	0.00419481	3231	tags=31%, list=18%, signal=26%	Jund/Pbx1/Cebpb/Hdac4/Rorb/S1pr1/Limd1/Bmpr2/Suco/Atp6ap1/Sfrp1/Bmp4/Bmpr1a/Tob2/Rest/Id1/Smad3/Atp2b1/Smad1/Id3/Lmna/Rsad2/Id2/Hdac7/Hdac5/Thrb/Mgp/Twsg1/Ltbp3/Hif1a/Ecm1/Nbr1/Csf1/Sema4d/Kremen1/Fgfr1/Smad5/Mdk/Ptger4/Mef2c/Smurf1/Wnt4/Riox1/Ano6/Trpm4/Atraid/Rassf2/Gja1/Tac1/Dlk1/Ptch1/Smad6/Igfbp5/Prkaca/Jag1/Twist1/Lrp6/Fzd9/Nfe2/Zbtb16/Pdlim7/Mapk14
GO:0010769	regulation of cell morphogenesis involved in differentiation	321	0.478224	1.57836	1.75057e-05	0.00117567	0.00094627	2601	tags=26%, list=15%, signal=22%	Apoe/Mpl/Plxnc1/Itgb3/Sgk1/Rab11a/Skil/Nedd4/Adam10/Actn4/Ifrd1/Coro1c/Plxnb2/Ulk1/Bmpr2/Zeb2/Ryk/Mycbp2/Crkl/Dnm2/Shank3/Crk/Abi2/Calr/Id1/Tbc1d24/Sdc2/Stk25/Dnm1l/Clasp2/Lrp1/Rcc2/Flna/Ndel1/Net1/Stk11/Sema3f/Cttn/Syne1/Trpc6/Ttc3/Tnfrsf12a/Parp6/Bcl11a/Sema6a/Dbnl/Cyfip1/Nedd9/Efna1/Bhlhb9/Golga2/Dnm3/Zfyve27/Myadm/Shox2/Picalm/Tiam1/Baiap2/Sema4d/Cdkl5/Mdk/Ap1ar/Kif13b/Ppp3ca/Megf8/Map1b/Prex…
GO:0055117	regulation of cardiac muscle contraction	57	0.589423	1.57799	0.0041117	0.0460912	0.0370979	2742	tags=30%, list=15%, signal=25%	Zc3h12a/Smad7/Ehd3/Hdac4/Tmem38b/P2rx4/Pde4b/Flna/Slc9a1/Atp2a2/Atp1a1/Pde5a/Dsg2/Dmd/Trpm4/Smtn/Fkbp1b
GO:0005976	polysaccharide metabolic process	102	0.540605	1.57765	0.00239249	0.0318774	0.0256575	3632	tags=32%, list=20%, signal=26%	Nfkb1/Csgalnact1/Gaa/Prkag2/Grb10/Gsk3a/Akt1/Ndst1/Phkg2/B4galt5/Akt2/Gyg/Pdgfb/Pfkm/Khk/Ppp1cb/Dyrk2/Cltc/Ptger4/Irs2/Ext2/B3gnt8/Pomc/Ppp1r3b/Pgm2/Pygb/Agl/B3gnt3/Inpp5k/Nr1d1/B3gnt5/Enpp1/Slc37a4
GO:0072511	divalent inorganic cation transport	408	0.468948	1.57378	6.66453e-06	0.000587871	0.000473166	2373	tags=21%, list=13%, signal=19%	Hes1/Ahnak/Ramp2/Icam1/Itgb3/Epb41/Ehd3/Ptgs2/Camk2d/Mylk/Slc41a1/S100a1/Itpr1/Pml/Chd7/Htt/Diaph1/Bmp4/Gem/Fkbp1a/Orai1/Trpc1/Cracr2b/Gas6/Mcur1/Plcg1/Ramp3/Selenon/Tcn2/Dnm1l/Smim6/Atp2b1/Magt1/Tmem38b/Cbarp/P2rx4/Saraf/Pde4b/Letm1/Plcb2/Micu3/Ubash3b/Slc39a7/Sestd1/Ptger3/Atp2b4/Slc9a1/Trpc6/Pdgfb/Cxcl10/Nos1ap/Atp2a2/Slc39a3/Cd84/Calcrl/Ddit3/Camk2g/Rrad/Atp2a3/Mcoln1/Pkd1/Slc39a13/Jsrp1/Pkd2…
GO:0030336	negative regulation of cell migration	240	0.488447	1.57242	8.75412e-05	0.00353026	0.00284144	3080	tags=29%, list=17%, signal=24%	Apoe/Cd74/Klf4/Trib1/Adgrg1/Tie1/Cd63/Dusp1/Cnn2/Tgfbr3/Eng/Coro1c/Stat3/Rabgef1/Robo4/Sfrp1/Dach1/Nr2f2/Bmpr1a/Akt1/Nfe2l2/Dusp3/Calr/Arhgdia/Nisch/Rgcc/Clasp2/Lrp1/Ptpn23/Prkg1/Hdac5/Rhob/Pdgfb/Tpm1/Stk24/Tcaf1/Fuz/Mmrn2/Nf1/Osbpl8/Pparg/Abr/Srgap2/Ptger4/Mef2c/Wnt4/Dab2ip/Abhd2/Adarb1/Tacstd2/Ppard/Arap3/Patz1/Mctp1/Dlc1/Mitf/Afdn/Pbld1/Phldb2/Adam15/Cxcl12/Fas/Rnf20/Igfbp5/Jag1/Abhd6/Kiss1r/R…
GO:0032526	response to retinoic acid	76	0.558074	1.57175	0.00352577	0.0413438	0.0332768	2042	tags=25%, list=11%, signal=22%	Klf4/Tie1/Rorb/Setx/Aqp1/Rarb/Runx1/Tek/Abca1/Scamp3/Add1/Rara/Pparg/Yes1/Acer2/Tead2/Mef2c/Igf2r/Rxra
GO:0071229	cellular response to acid chemical	150	0.514422	1.56978	0.000554493	0.0120188	0.00967371	1902	tags=21%, list=11%, signal=19%	Egr1/Zc3h12a/Klf2/Cebpb/Rorb/Setx/Col16a1/Aqp1/Xbp1/Rarb/Acaca/Capn2/Zeb1/Akt1/Abca1/Socs1/Id3/Sipa1/Kdr/Pdgfb/Ldlr/Add1/Rara/Yes1/Tead2/Hsf1/Pkd2/Col4a1/Ptger4/Mef2c/Ubr1/Anxa2
GO:0051216	cartilage development	172	0.508115	1.56893	0.000440445	0.010209	0.00821699	2334	tags=24%, list=13%, signal=21%	Matn4/Csgalnact1/Maf/Mycn/Bmpr2/Rarb/Prkca/Glg1/Bmp4/Bmpr1a/Zeb1/Sox6/Smad3/Por/Smad1/Mef2d/Hoxa5/Thrb/Mex3c/Rara/Mgp/Ltbp3/Rela/Pkd1/Hif1a/Carm1/Ecm1/Shox2/Fgfr1/Smad5/Bgn/Mdk/Mef2c/Anxa2/Arid5a/Bmp1/Thra/Creb3l2/Zbtb7a/Col6a3/Nfib
GO:0150115	cell-substrate junction organization	84	0.546375	1.56629	0.00440755	0.048149	0.0387542	2625	tags=33%, list=15%, signal=29%	Plec/Itgb3/Mmp14/Itga5/Col16a1/Coro1c/Pxn/Dusp3/Smad3/Tek/Clasp2/Lrp1/Rcc2/Kdr/Cttn/Dst/Tns1/Whamm/Pip5k1a/Camsap3/Arhgap6/Wnt4/Epb41l5/Pdpk1/Fermt2/Dlc1/Lamc1/Phldb2
GO:0030534	adult behavior	144	0.514605	1.56481	0.000589847	0.0123617	0.00994968	2961	tags=22%, list=17%, signal=19%	Nr4a2/Pbx3/App/Chd7/Mafg/Shank3/Nlgn2/Ccnd2/Hexa/Pum1/Hoxb8/Parp1/Id2/Oxr1/Nr4a3/Prex2/Usp46/Abhd12/Pcdh17/Fgfbp3/Eps8/Hipk2/Cln8/Ehmt2/Btbd9/Homer1/Agtpbp1/Clcn3/Nrxn2/Cxcl12/Cacna1a/Trh
GO:0007606	sensory perception of chemical stimulus	189	0.499394	1.56468	0.000425339	0.0100954	0.00812558	5167	tags=14%, list=29%, signal=10%	Nav2/Gnb1/Ubr3/Pde4a/Plcb2/Cd36/Tas1r1/Itpr3/Gnat2/Olfr920/Nxnl2/Reep2/Olfr1238/Gnal/Pde1c/Olfr1033/Ttc8/Scnn1a/B3gnt2/Olfr92/Mkks/Olfr976/Olfr658/Olfr655/Olfr77/Olfr56
GO:0006911	phagocytosis, engulfment	105	0.534539	1.56219	0.00195615	0.0277905	0.022368	2457	tags=18%, list=14%, signal=16%	Igkc/Gata2/Ighm/Myh9/Ighg2b/Igha/Abca1/Cd36/Nckap1l/Becn1/Pparg/Iglc2/Gulp1/Ighg2c/Ano6/Sh3bp1/Abca7/Rhobtb1/Clcn3
GO:0033108	mitochondrial respiratory chain complex assembly	75	-0.523366	-1.56126	0.00333041	0.0400055	0.0321997	2987	tags=45%, list=17%, signal=38%	Ndufa6/Ndufs4/Sdhaf4/Foxred1/Coa4/Ndufb5/Ndufaf4/Ndufaf7/Taz/Ndufaf1/Surf1/Aifm1/Ndufaf3/Sco2/Ndufb10/Cox19/Ndufb2/Oxa1l/Uqcr10/Ndufb8/Ndufb3/Coa3/Uqcc2/Ndufab1/Ndufa1/Ndufb9/Timm21/Cox14/Uqcc3/Ndufa2/Ndufs8/Ndufb11/Ndufc1/Tfam
GO:0031668	cellular response to extracellular stimulus	200	0.496039	1.55932	0.000324933	0.00838582	0.00674958	2251	tags=24%, list=13%, signal=22%	Nr4a2/Atf3/Jun/Cdkn1a/Fos/Impact/Zc3h12a/Sik1/Lamp2/Itga6/Klf10/Hspa5/Xbp1/Ldha/Ulk1/Atf4/Pdia3/Pim1/Glul/Nfe2l2/Depdc5/Gas6/Eif4g1/Mtmr3/P2rx4/Sipa1/Atg14/Hsp90b1/Wdr45b/Stk24/Fads1/Pick1/Foxo1/Rnase4/Becn1/Sirt1/Fosl1/Sik2/Ripor1/Kcnb1/Wnt4/Map1lc3a/Wrn/Ehmt2/Vdr/Ppan/Sh3glb1/Arhgap35/Trpm4
GO:0010035	response to inorganic substance	398	0.464298	1.55713	2.08407e-05	0.0013535	0.0010894	1941	tags=20%, list=11%, signal=18%	Nr4a2/Nr4a1/Junb/Fosb/Jund/Fabp4/Mt1/Jun/Selenop/Fos/Impact/Zc3h12a/Selenom/Mt2/Setx/Anxa7/Psap/Mylk/Slc41a1/Aqp1/Cpne8/Htt/Cpne2/Gsk3a/Kdm6b/Crk/Trpc1/Selenow/Akt1/Nfe2l2/Stk25/Cpne3/P2rx4/B2m/Net1/Sipa1/Kdr/Syt11/Parp1/Id2/Atp2b4/Rhob/Trpc6/Kpna4/Gatm/Bap1/Endog/Itpkb/Stk24/Nr4a3/Cd36/Add1/Foxo1/Khk/Zfp580/Sirt1/Anxa11/Pparg/Rela/Mcoln1/Tnfaip3/Pde8a/Aptx/Anxa5/Hsf1/Fntb/Pkd2/Dlg2/Glrx/Itpr3/Nc…
GO:0009991	response to extracellular stimulus	330	0.471238	1.557	3.44067e-05	0.00197421	0.001589	3101	tags=26%, list=17%, signal=22%	Nr4a2/Apoe/Atf3/Zfp36/Jun/Cdkn1a/Fos/Impact/Plec/Zc3h12a/Sik1/Igf1r/Lamp2/Itga6/Klf10/Hspa5/Xbp1/Ldha/Ulk1/Atf4/Pdia3/Pim1/Fstl1/Glul/Akt1/Nfe2l2/Depdc5/Gas6/Eif4g1/Mtmr3/P2rx4/Cad/Sipa1/Atg14/Hsp90b1/Wdr45b/Gatm/Adsl/Ldlr/Stk24/Fads1/Pick1/Foxo1/Rnase4/Ddit3/Becn1/Foxk1/Sirt1/Fosl1/Pparg/Sik2/Slc25a25/Ripor1/Kcnb1/Wnt4/Map1lc3a/Wrn/Nenf/Ehmt2/Larp1/Vdr/Ppan/Sh3glb1/Arhgap35/Trpm4/Eif4ebp1/Serpin…
GO:0006405	RNA export from nucleus	75	-0.520266	-1.55202	0.00367074	0.0425374	0.0342375	3013	tags=45%, list=17%, signal=38%	Abce1/Ddx19b/Nup93/Phax/Nup155/BC005561/Rae1/Setd2/Nup133/Rbm27/Nup88/Tpr/Nol6/Thoc3/Nup85/Sarnp/Rrs1/Alkbh5/Ncbp1/Akap8l/Ltv1/Sem1/Nup160/Ran/Supt6/Nxf1/Khdrbs1/Nxt1/Fyttd1/Eif6/Srsf3/Ddx39b/Npm1/Hhex
GO:0006814	sodium ion transport	167	0.503936	1.55004	0.000840407	0.0155213	0.0124928	2254	tags=19%, list=13%, signal=17%	Sgk1/Sik1/Nedd4/Camk2d/Slc38a2/Per1/Dnm2/Cpox/Akt1/Maged2/P2rx4/Akt2/Slc12a2/Slc38a10/Atp2b4/Slc9a8/Slc9a1/Slc6a15/Stom/Atp1a1/Pkd2/Glrx/Fxyd5/Ptpn3/Commd1/Ano6/Stk39/Slc4a7/Dmd/Slc17a7/Trpm4/Slc9b2
GO:0009896	positive regulation of catabolic process	404	0.461651	1.54867	1.28074e-05	0.000946146	0.000761535	2496	tags=27%, list=14%, signal=24%	Apoe/Btg2/Nupr1/Zfp36/Rock2/Hk2/Trib1/Zc3h12a/Plk2/Smad7/Wwp2/Tiparp/Clu/Nedd4/App/Rab7/Xbp1/Gnai3/Ulk1/Ubqln2/Arih2/Mdm2/Tnfrsf1b/Htt/Gsk3a/Zbtb20/Supt5/Nop53/Ezr/Bag3/Hsp90aa1/Trim8/Akt1/Zfp36l1/Pum1/Mul1/Lrp1/Rnf19b/Sptlc2/Tnrc6b/Ago2/Sec22b/Bnip3l/Stk11/Kdr/Akt2/Arel1/Zc3hav1/Pip4k2b/Upf1/Rnf144b/Endog/Ldlr/Svip/Fbxl5/Dda1/Foxo1/Ikbkg/Pias1/Fto/Dtx3l/Ddit3/Becn1/Ecscr/Sirt1/Usp5/Pttg1ip/Amer1…
GO:0021700	developmental maturation	267	0.47715	1.5461	0.000114684	0.00423613	0.00340958	2368	tags=20%, list=13%, signal=18%	Nr4a2/Hes1/Gata2/Klf2/Cd63/Ptgs2/Nfia/App/Cdh5/Scarf1/Xbp1/S1pr1/Cdkn1c/Pgr/Runx1/Akt1/Ctsl/B4galt5/Kdr/Rec8/Tal1/Hoxa5/Id2/Unc13b/Pdgfb/Ankrd17/Bcl11a/Stxbp1/Shb/Ddit3/Rb1/Nf1/Pparg/Hif1a/Ppp2r1a/Dlg2/Picalm/Sema4d/Fgfr1/Gnaq/Cbfb/Dab2ip/Abhd2/Ano6/Flvcr1/B4galt6/Ppard/Slc17a7/Ap1g1/Zbtb7a/Tmem79/Gja1/Nsun2/Foxa1
GO:0010324	membrane invagination	121	0.521293	1.54452	0.00206922	0.0290477	0.02338	2457	tags=20%, list=14%, signal=17%	Igkc/Gata2/Ighm/Myh9/Ighg2b/Igha/Abca1/Snx18/Syt11/Cd36/Nckap1l/Becn1/Pparg/Wasl/Iglc2/Spire1/Smurf1/Gulp1/Ighg2c/Ano6/Sh3bp1/Abca7/Rhobtb1/Clcn3
GO:1901699	cellular response to nitrogen compound	497	0.452761	1.54274	4.9298e-06	0.000469921	0.00037823	1927	tags=21%, list=11%, signal=19%	Nr4a2/Nr4a1/Egr1/Ly6e/Rock2/Impact/Icam1/Ppp1r9b/Sgk1/Cebpb/Igf1r/Nfkb1/App/Col16a1/Soga1/Cish/Aqp1/Xbp1/Gnai3/Itpr1/Stat3/Mdm2/Agtrap/Atf4/Prkca/Crkl/Dnm2/Htt/Grb10/Diaph1/Gsk3a/Jak2/Ezr/Sfrp1/Capn2/Crk/Socs3/Ctnna1/Zeb1/Akt1/Pxn/Pkm/Zfp36l1/Selenon/Zfp106/C1qtnf12/Rap1b/Mul1/Atp2b1/Sorbs2/Lrp1/Tmem38b/Socs1/P2rx4/Actb/Pde4b/Rapgef1/Flna/Ndel1/Ptpn11/Akt2/Parp1/Zc3hav1/Hsp90b1/Casp4/Atp2b4/Slc9a…
GO:0040013	negative regulation of locomotion	283	0.472	1.53847	0.000131024	0.00463685	0.00373211	3510	tags=32%, list=20%, signal=26%	Apoe/Cd74/Klf4/Trib1/Adgrg1/Tie1/Cd63/Dusp1/Cnn2/Tgfbr3/Eng/Coro1c/Stat3/Rabgef1/Ryk/Robo4/Sfrp1/Dach1/Nr2f2/Bmpr1a/Crk/Ctnna1/Akt1/Nfe2l2/Arrdc3/Dusp3/Calr/Arhgdia/Nisch/Rgcc/Clasp2/Lrp1/Ptpn23/Prkg1/Sema3f/Hdac5/Rhob/Pdgfb/Tpm1/Stk24/Tcaf1/Sema6a/Fuz/Mmrn2/Nf1/Osbpl8/Pparg/Abr/Srgap2/Sema4d/Ptger4/Mef2c/Ap1ar/Wnt4/Dab2ip/Abhd2/Adarb1/Tacstd2/Ppard/Spint2/Arap3/Patz1/Mctp1/Dlc1/Mitf/Afdn/Pbld1/P…
GO:0000819	sister chromatid segregation	172	-0.463573	-1.53561	0.000826262	0.0154532	0.012438	3424	tags=43%, list=19%, signal=35%	Vps4a/Nsl1/Cdc27/Fbxw7/Cit/Lrrk1/Xrcc3/Nusap1/Lcmt1/Slf2/Anapc4/Sgo1/Haspin/Espl1/Kif2c/Psmg2/Pibf1/Tnks/Phf23/Msto1/Tpr/Cdc20/Anapc15/Hnrnpu/Chmp6/Ncapd3/Kif23/Kif18b/Top2b/Rad21/Mad2l1/Birc5/Cdc6/Naa10/Anapc5/Chmp7/Gen1/Rrs1/Ncaph/Bod1/Knstrn/Mcmbp/Cdc23/Bub1b/Ctnnb1/Hira/Akap8l/Ncaph2/Fbxo5/Seh1l/Stag2/Nek6/Ncapg/Chmp5/Chmp4b/Chmp1b/Smc4/Ran/Trip13/Cep192/Ik/Aurkb/Stag1/Tacc3/Phb2/Esco1/Cdc26/…
GO:0019932	second-messenger-mediated signaling	349	0.460242	1.5307	6.48853e-05	0.00292883	0.00235735	1921	tags=17%, list=11%, signal=16%	Apoe/Mt1/Selp/Ramp2/Ppp1r9b/Adgrg1/Pde10a/Nfat5/Mt2/Hdac4/Aqp1/Adgre5/Itpr1/Htt/Gsk3a/Camkk2/Fkbp1a/Arrdc3/Plcg1/Ramp3/Selenon/Guca1a/Abca1/Tmem38b/P2rx4/Adcy9/Pde4b/Prkar2b/Prkg1/Pde4a/Kdr/Mgrn1/Ptger3/Atp2b4/Slc9a1/Crtc3/Cxcl10/Ece1/Prkar2a/Cd36/Npr1/Atp2a2/Pclo/Ptbp1/Pde2a/Calcrl/Dyrk2/Jsrp1/Pkd2/Selenok/Alms1/Gstm7/Ncam1/Ptger4/Gnaq/Gnai2/Pde5a/Adgrg2/Ppp3ca/Pdpk1
GO:0062012	regulation of small molecule metabolic process	287	0.46845	1.53043	0.000170058	0.00554415	0.00446238	3109	tags=28%, list=17%, signal=24%	Apoe/Egr1/Nupr1/Cd74/Sik1/Nfkb1/Ptgs2/App/Hdac4/Soga1/Stat3/Kit/Prkag2/Ttc39b/Grb10/Zbtb20/Midn/Scap/Akt1/Rest/Insig1/C1qtnf12/Por/Dkkl1/Guca1a/Mtch2/Nr1h2/Prkg1/Stk11/Akt2/Ndufc2/Parp1/Rdh10/Atp2b4/Pdgfb/Ldlr/Nr4a3/Thrb/Slc35b4/Foxo1/Khk/Ppp1cb/Foxk1/Sirt1/Pparg/Dyrk2/Ranbp2/Hif1a/Cltc/Ptger4/Wnt4/Irs2/Erlin1/Pgp/Vdr/Vcp/Cpt1a/Anxa1/Zbtb7a/Sphk2/Pomc/Fabp5/Sec14l2/Mapk9/Slc7a7/Sirt5/Dgkq/Rora/Lp…
GO:0010721	negative regulation of cell development	344	0.460572	1.52914	5.38575e-05	0.00263056	0.00211729	1943	tags=18%, list=11%, signal=16%	Apoe/Pbx1/Hes1/Plk2/Adgrg1/H2-K1/App/Cd38/H2-D1/Actn4/Mycn/Ifrd1/Coro1c/Ulk1/Stat3/Mdm2/Ryk/Gsk3a/Itm2c/Bmp4/Bmpr1a/Ctnna1/Rest/Calr/Id1/Lrp1/Id3/Rcc2/B2m/Flna/Neo1/Sema3f/Bex1/Id2/Ptger3/Tjp2/Trpc6/Dguok/Ttc3/Cdk5rap2/Ldlr/Thrb/Bcl11a/Sema6a/Shb/Ptbp1/Efna1/Dnm3/Rnf10/Nf1/Dnajb11/Mib1/Prpf19/Carm1/Srgap2/Ctsz/Sema4d/Kremen1/Hook3/Ap1ar/Ppp3ca/Eif4enif1
GO:1903034	regulation of response to wounding	157	0.499287	1.52853	0.00140241	0.0222581	0.0179151	2399	tags=29%, list=13%, signal=26%	Apoe/Selp/Cdkn1a/Klf4/Igf1r/Cd9/Plpp3/Mylk/Scarf1/Myh9/Xbp1/Hbegf/Prkca/Crk/Grn/Nfe2l2/Smad3/Clasp2/Lrp1/Prkg1/Ndel1/Neo1/Ubash3b/Ptger3/Pdgfb/Stk24/Tnfrsf12a/Pros1/Cd36/Enpp4/Anxa5/Kremen1/Mdk/Arfgef1/Ptger4/Wnt4/Anxa2/Ano6/Map2k2/Ppard/Plau/Anxa1/Thbd/Gja1/Hmgcr/Serpinc1
GO:0051961	negative regulation of nervous system development	323	0.463162	1.52817	9.85682e-05	0.00380744	0.00306453	1943	tags=18%, list=11%, signal=16%	Apoe/Pbx1/Hes1/Plk2/Adgrg1/H2-K1/App/Cd38/H2-D1/Mycn/Ifrd1/Ulk1/Stat3/Mdm2/Ryk/Gsk3a/Itm2c/Bmp4/Bmpr1a/Ctnna1/Rest/Calr/Id1/Lrp1/Id3/B2m/Flna/Neo1/Sema3f/Bex1/Id2/Ptger3/Trpc6/Dguok/Ttc3/Cdk5rap2/Ldlr/Thrb/Sufu/Bcl11a/Sema6a/Ptbp1/Efna1/Dnm3/Rnf10/Nf1/Dnajb11/Mib1/Prpf19/Carm1/Srgap2/Ctsz/Sema4d/Kremen1/Hook3/Prkacb/Ppp3ca/Eif4enif1
GO:0060485	mesenchyme development	240	0.474357	1.52706	0.000321221	0.00832639	0.00670174	2965	tags=27%, list=17%, signal=23%	Hes1/Plaur/Smad7/Nedd4/Tgfbr3/Eng/Coro1c/Bmpr2/Mdm2/Nrp2/Zeb2/Htt/Wwtr1/Sfrp1/Bmp4/Bmpr1a/Nckap1/Zfp36l1/Smad3/Rgcc/Clasp2/Flna/Trip10/Sema3f/Hoxa5/Rdh10/Sema6a/Efna1/Fuz/Phldb1/Amer1/Poglut1/Bambi/Tead2/Hif1a/Pofut2/Tiam1/Sema4d/Fgfr1/Trim28/Mdk/Vasn/Mef2c/Wnt4/Tcf15/Epb41l5/Megf8/Dab2ip/Rxra/Exoc4/Gja1/Foxa1/Bcl9l/Pbld1/Phldb2/Adam15/Yap1/Tgfb3/Tsc2/Fam172a/Jag1/Ddx17/Twist1/Mcrip1/Lrp6
GO:0031331	positive regulation of cellular catabolic process	337	0.461	1.52591	0.000130955	0.00463685	0.00373211	2494	tags=28%, list=14%, signal=24%	Apoe/Btg2/Nupr1/Zfp36/Rock2/Hk2/Trib1/Zc3h12a/Plk2/Smad7/Clu/App/Xbp1/Gnai3/Ulk1/Ubqln2/Arih2/Mdm2/Tnfrsf1b/Htt/Gsk3a/Zbtb20/Supt5/Nop53/Ezr/Bag3/Hsp90aa1/Trim8/Akt1/Zfp36l1/Pum1/Mul1/Lrp1/Rnf19b/Sptlc2/Tnrc6b/Ago2/Bnip3l/Stk11/Kdr/Akt2/Zc3hav1/Pip4k2b/Upf1/Rnf144b/Endog/Ldlr/Svip/Fbxl5/Dda1/Foxo1/Ikbkg/Pias1/Fto/Dtx3l/Ddit3/Becn1/Ecscr/Sirt1/Usp5/Pttg1ip/Amer1/Tnfaip3/Fam122a/Socs5/Hif1a/Hsf1/Nr…
GO:0007605	sensory perception of sound	123	0.513	1.52563	0.00405167	0.0455978	0.0367008	2830	tags=20%, list=16%, signal=17%	Icam1/Nav2/Psap/Chd7/Kit/Diaph1/Jag2/Serpinb6a/Rest/Hexa/Slc12a2/Hexb/Spry2/Thrb/Gsdme/Eya4/Alms1/Fgfr1/Marveld2/Slc52a3/Fzd4/Cdc14a/Mpv17/Alg10b/Myo6
GO:0050817	coagulation	136	0.505441	1.52174	0.00178745	0.0260443	0.0209625	1529	tags=18%, list=9%, signal=17%	Apoe/Selp/Mmrn1/Vwf/Procr/Itgb3/Cd9/Itga2b/Prkca/Nfe2l2/Gas6/Fzd6/Prkg1/Ubash3b/Ptger3/Pdgfb/Pros1/Cd36/Pear1/Stxbp1/Stxbp3/Enpp4/Fermt3/Rab27a/Anxa5
GO:0008202	steroid metabolic process	236	0.473515	1.52135	0.000515111	0.0114448	0.00921166	2843	tags=23%, list=16%, signal=20%	Apoe/Egr1/Pbx1/Sult1a1/Aplp2/Igfbp7/Tiparp/Igf1r/Nfkb1/App/Kit/Ttc39b/Scap/Rest/Insig1/Por/Dkkl1/Lrp1/Abca1/Hsd17b12/Hint2/Prkg1/Sc5d/Hsd17b7/Mvk/Ldlr/Stat5a/Thrb/Pctp/Fdft1/Sirt1/Atp1a1/Fgfr1/Scd1/Cln8/Wnt4/Abca2/Soat1/Acbd3/Erlin1/Vdr/Stub1/Mttp/Cln6/Srd5a1/Hmgcr/Hsd17b11/Ebpl/Sec14l2/Dgkq/Cyp26b1/Rora/Stard4/Asah1
GO:0097191	extrinsic apoptotic signaling pathway	214	0.478685	1.51829	0.000340462	0.00863575	0.00695075	1989	tags=25%, list=11%, signal=22%	Atf3/Traf1/Rock2/Icam1/Skil/Tmbim1/Krt18/Itga6/Timp3/Sgms1/Ddx3x/Tnfsf10/Dedd2/Pml/Tnfrsf1b/Pdia3/Htt/Gsk3a/Mknk2/Itm2c/Jak2/Sfrp1/Bmp4/Bag3/Ctnna1/Smad3/Lmna/Sort1/Deptor/Cttn/Pik3r1/Tnfrsf12a/Hipk1/Zmynd11/Psme3/Mcl1/Nf1/Rnf34/Rela/Tnfaip3/Tnfsf12/Ppp2r1a/Eya4/Cyld/Bax/Eya3/Bok/Fgfr1/Sgpp1/Stx4a/Pdpk1/Sh3rf1/Dab2ip
GO:0072503	cellular divalent inorganic cation homeostasis	418	0.450826	1.51661	5.71665e-05	0.00274678	0.00221083	3076	tags=22%, list=17%, signal=19%	Apoe/Mt1/Gata2/Tgm2/Itgb3/Camk2d/Mt2/App/Cd38/Anxa7/Cdh5/Slc41a1/S1pr1/Itpr1/Pml/Chd7/Atf4/Prkca/Htt/Diaph1/Jak2/Bmp4/Fkbp1a/Trpc1/Gnb1/Mcur1/Plcg1/Ramp3/Selenon/Smad3/Atp2b1/Lrp1/Tmem38b/P2rx4/Prkg1/Letm1/Grina/Plcb2/Kdr/Ubash3b/Slc39a7/Ptger3/Atp2b4/Gtf2i/Trpc6/Hexb/Cxcl10/Cd36/Lpar6/Atp2a2/Ddit3/Atp2a3/Mcoln1/Pkd1/Slc39a13/Anxa5/Jsrp1/Pkd2/Selenok/Swap70/Bax/Itpr3/Bok/Gstm7/Tmem165/Gpr4/Ptger4…
GO:0042326	negative regulation of phosphorylation	426	0.449388	1.51389	2.1171e-05	0.00135481	0.00109046	2311	tags=25%, list=13%, signal=22%	Apoe/Fabp4/Nupr1/Atf3/Jun/Cdkn1a/Klf4/Impact/Ppp1r15a/Trib1/Zc3h12a/Smad7/Gadd45b/Mecom/Igf1r/Dusp1/Timp3/Angpt1/Hdac4/Pkn1/Eng/Plpp3/Xbp1/Coro1c/Cdkn1c/Stat3/Prkag2/Per1/Rabgef1/Dusp5/Prkca/Atxn7/Crkl/Grb10/Wwtr1/Midn/Ezr/Sfrp1/Bmp4/Fkbp1a/Nr2f2/Socs3/Ggnbp2/Gadd45g/Akt1/Dusp3/Eif4g1/Dok1/Dusp6/Socs1/Mtch2/Actb/Rapgef1/Prkar2b/Pmepa1/Pecam1/Fem1a/Atg14/Ubash3b/Deptor/Eif3a/Cdc42se1/Spry2/Prkar2a…
GO:0045732	positive regulation of protein catabolic process	205	0.478025	1.50653	0.00099276	0.0172565	0.0138894	2496	tags=28%, list=14%, signal=25%	Apoe/Nupr1/Trib1/Plk2/Smad7/Wwp2/Tiparp/Clu/Nedd4/Rab7/Xbp1/Ubqln2/Arih2/Mdm2/Tnfrsf1b/Gsk3a/Nop53/Ezr/Hsp90aa1/Akt1/Lrp1/Rnf19b/Sec22b/Arel1/Rnf144b/Ldlr/Fbxl5/Dda1/Foxo1/Pias1/Ecscr/Usp5/Pttg1ip/Amer1/Tnfaip3/Fam122a/Socs5/Tnfsf12/Nrd1/Stx5a/Hspa1b/Nub1/Rnf14/Smurf1/Dab2ip/Cd81/Vcp/Stub1/Csnk1a1/Dtl/Rnf139/Gja1/Nsf/Msn/Ndfip1/Trim32/Prickle1/Lpcat1
GO:0045785	positive regulation of cell adhesion	379	0.450898	1.50653	0.000112764	0.00423613	0.00340958	2310	tags=24%, list=13%, signal=21%	Selp/Cd74/Hes1/Mmrn1/Egr3/Tgm2/H2-Aa/H2-Ab1/Icam1/Itgb3/Adgrg1/Smad7/Cd63/Nfat5/Itga6/Angpt1/Itga5/Col16a1/Plpp3/Xbp1/Zbtb1/Nfkbid/Slamf1/H2-T23/Prkca/Spn/Podxl/Crkl/Dnm2/Myo10/Runx1/Jak2/Crk/Hsp90aa1/Cd83/Nfkbiz/Calr/Il2rg/Smad3/Epb41l4b/Tek/Kifap3/Socs1/Ptpn23/Hsd17b12/Flna/Net1/Kdr/Tpm1/Itpkb/Stat5a/Nr4a3/Cd36/Nckap1l/Shb/Nedd9/Rara/Cyth3/Mmrn2/Il4ra/Rela/Myadm/Socs5/Flot2/Nck2/Selenok/Cyld/Cs…
GO:0002250	adaptive immune response	426	0.447064	1.50606	2.79156e-05	0.00166648	0.00134131	3109	tags=22%, list=17%, signal=19%	Igkc/Cd74/Gpr183/H2-Aa/H2-Ab1/Icam1/Zc3h12a/H2-Q7/H2-Eb1/Smad7/Alcam/Ighm/H2-K1/Nedd4/Pkn1/H2-D1/Cr1l/H2-Q6/Zbtb1/Nfkbid/Stat3/Slamf1/Tnfrsf1b/H2-T23/Ighg2b/Spn/Cd55/Jak2/Igha/Rnf125/Bcl3/Orai1/Nfkb2/Otud7b/Gadd45g/Jchain/Nfkbiz/Relb/Nras/C1rl/Otud5/Rftn1/Rnf19b/B2m/Rsad2/Mlh1/Dbnl/Serpinb9/Cd84/Sirt1/Il4ra/Mcoln1/Tnfaip3/Rab27a/Myd88/Socs5/Swap70/Ercc1/Iglc2/Cd28/Mef2c/Arid5a/Ighg2c/Tap1/Cd274/C…
GO:0030100	regulation of endocytosis	202	0.4783	1.50375	0.000633911	0.0128743	0.0103623	2693	tags=29%, list=15%, signal=25%	Apoe/Gata2/Itgb3/Ighm/Cd63/Clu/Nedd4/Angpt1/Actn4/Itsn1/Ubqln2/Rabgef1/Prkca/Dnm2/Dnm1l/Lrp1/B2m/Nr1h2/Cd2ap/Syt11/Syne1/Appl1/Ahi1/Pick1/Cd36/Add1/Nckap1l/Rab5b/Ap2m1/Pparg/Wasl/Mib1/Usp46/Arhgap21/Picalm/Tfr2/Rubcn/Anxa2/Ppp3ca/Cd151/Ston2/Bicd1/Btbd9/Ano6/Vamp8/Kif3a/Abca7/Slc17a7/Mctp1/Nsf/Tnk2/Ptpn1/Prom2/Sphk1/Plcg2/Rab5c/Rab20/Dgkq
GO:0009791	post-embryonic development	114	0.509077	1.50344	0.00311655	0.0381342	0.0306935	2716	tags=30%, list=15%, signal=25%	Nr4a2/Selenop/Csrnp1/Klf4/Slc18a2/Tiparp/Mecom/Ndn/Itpr1/Jak2/Bmp4/Flt1/Sox6/Usp9x/Plagl2/Ago2/Kdr/Myo1e/Mapk8ip3/Asl/Bax/Ercc1/Gnaq/Ash1l/Nkx2-3/Serp1/Aldh5a1/Rc3h2/Atn1/Chst11/Prdm1/Tmtc3/Dlk1/Inppl1
GO:0006936	muscle contraction	240	0.466729	1.5025	0.00061966	0.0127085	0.0102288	2652	tags=20%, list=15%, signal=17%	Rock2/Zc3h12a/Ptgs1/Smad7/Ehd3/Ptgs2/Camk2d/Cd38/Hdac4/Gaa/Mylk/Kit/Prkca/Fkbp1a/Atp2b1/Tmem38b/P2rx4/Pde4b/Prkg1/Flna/Map2k3/Ptger3/Cttn/Atp2b4/Slc9a1/Tpm1/Atp2a2/Obsl1/Calcrl/Atp1a1/Kcnj8/Tshz3/Jsrp1/Shc1/Smad5/Bscl2/Ptger4/Pde5a/Tmod3/Dsg2/Dmd/Homer1/Trpm4/Sphk1/Smtn/Myom1/F2r/Chrm3
GO:0008643	carbohydrate transport	128	0.500446	1.49781	0.00463678	0.0499677	0.040218	3591	tags=36%, list=20%, signal=29%	Hk2/Slc35d1/Aqp1/Prkca/Grb10/Gsk3a/Ezr/Akt1/Nfe2l2/Slc37a1/Aspscr1/C1qtnf12/Ptpn11/Sort1/Akt2/Slc50a1/Appl1/Nr4a3/Ahi1/Slc35b4/Prkci/Stxbp3/Osbpl8/Yes1/Abcb1a/Adipor2/Rhoq/Irs2/Slc35a3/Mfsd12/Slc2a1/Fabp5/Slc2a9/Tsc2/Slc35c1/Slc37a3/Slc35d2/Slc35a4/Inpp5k/Mapk14/Ak1/Met/Slc2a10/Slc2a8/Aqp9/Enpp1
GO:0061387	regulation of extent of cell growth	121	0.505438	1.49755	0.00391603	0.0444217	0.0357542	3455	tags=28%, list=19%, signal=23%	Apoe/Rab11a/Ifrd1/Ulk1/Bmpr2/Ryk/Dnm2/Clasp2/Lrp1/Ndel1/Sema3f/Cttn/Tnfrsf12a/Bcl11a/Sema6a/Dbnl/Cyfip1/Zfyve27/Sema4d/Cdkl5/Megf8/Map1b/Mgll/Pak1/Plxna4/Dpysl2/Cxcl12/Rnd2/Plxna3/Abl1/Shtn1/Nrp1/Eif2b2/Sin3a
GO:0008217	regulation of blood pressure	144	0.49185	1.49562	0.00174736	0.025625	0.0206251	1433	tags=16%, list=8%, signal=15%	Ramp2/Ptgs1/Nav2/Ptgs2/F11r/Prcp/Eng/Bmpr2/Agtrap/Gsk3a/Nr2f2/Gas6/Smad3/Atp2b1/P2rx4/Id2/Pik3r1/Pdgfb/Ece1/Tpm1/Cd36/Atp1a1/Pparg
GO:0022604	regulation of cell morphogenesis	487	0.43904	1.49489	3.99733e-05	0.00216549	0.00174296	2611	tags=26%, list=15%, signal=23%	Apoe/Mpl/Plxnc1/Icam1/Itgb3/Epb41/Sgk1/Rab11a/Skil/Ighm/Nedd4/Rhof/Anxa7/Adam10/Myh9/Actn4/Ifrd1/Coro1c/Plxnb2/Ulk1/Limd1/Bmpr2/Kit/Zeb2/Ryk/Mycbp2/Crkl/Dnm2/Diaph1/Zranb1/Myo10/Sparc/Shank3/Ezr/Crk/Abi2/Pxn/Calr/Id1/Arhgdia/Fgd4/Tbc1d24/Sdc2/Stk25/Dnm1l/Clasp2/Mul1/Lrp1/Rcc2/Flna/Ndel1/Net1/Stk11/Kdr/Sema3f/Cttn/Syne1/Rhob/Cdc42se1/Trpc6/Hexb/Syne3/Ttc3/Tnfrsf12a/Parp6/Bcl11a/Myo9a/Sema6a/Dbnl/C…
GO:0072507	divalent inorganic cation homeostasis	437	0.44276	1.4947	5.98236e-05	0.00280601	0.0022585	3259	tags=23%, list=18%, signal=19%	Apoe/Mt1/Gata2/Tgm2/Itgb3/Camk2d/Mt2/App/Cd38/Anxa7/Cdh5/Slc41a1/S1pr1/Itpr1/Pml/Chd7/Atf4/Prkca/Htt/Diaph1/Jak2/Bmp4/Fkbp1a/Trpc1/Gnb1/Mcur1/Plcg1/Ramp3/Selenon/Smad3/Atp2b1/Lrp1/Tmem38b/Tmtc2/P2rx4/Prkg1/Letm1/Grina/Plcb2/Kdr/Ubash3b/Slc39a7/Ptger3/Atp2b4/Gtf2i/Trpc6/Hexb/Cxcl10/Cd36/Lpar6/Atp2a2/Ddit3/Atp2a3/Mcoln1/Pkd1/Slc39a13/Anxa5/Jsrp1/Pkd2/Selenok/Swap70/Bax/Itpr3/Bok/Gstm7/Tmem165/Gpr4/…
GO:0006898	receptor-mediated endocytosis	207	0.473236	1.49293	0.00149079	0.022892	0.0184253	2349	tags=26%, list=13%, signal=23%	Apoe/Ramp2/Itgb3/Cd63/Clu/Nedd4/Angpt1/Cd9/Ifitm3/Scarf1/Ulk1/Ubqln2/Micall1/Rabgef1/Prkca/Dnm2/Ezr/Canx/Ramp3/Mrc1/Lrp1/B2m/Cd2ap/Syt11/Ptger3/Cttn/Syne1/Ldlr/Ahi1/Eps15/Pick1/Cd36/AU040320/Ap2m1/Dbnl/Dnm3/Calcrl/Wasl/Usp46/Picalm/Cltc/Ap2b1/Tfr2/Cltb/Anxa2/Bicd1/Cd81/Kif3a/Cav2/Slc9b2/Fchsd2/Nsf/Tnk2
GO:0050727	regulation of inflammatory response	305	0.449914	1.48009	0.000553578	0.0120188	0.00967371	2173	tags=21%, list=12%, signal=19%	Apoe/Fabp4/Nupr1/Zfp36/Tgm2/Zc3h12a/Nfkbia/Cebpb/Nfkb1/Ptgs2/Cdh5/Dnase1l3/Tnfrsf1b/Per1/H2-T23/Ighg2b/Rabgef1/Prkca/Spn/Metrnl/Jak2/Socs3/Grn/Nfkbiz/Sbno2/Smad3/C1qtnf12/Fem1a/Ndufc2/Ptger3/Spata2/Bap1/Mvk/Appl1/Ldlr/Stat5a/Pglyrp2/Pde2a/Calcrl/Rb1/Pparg/Rela/Tnfaip3/Myd88/Socs5/Abr/Abcc1/Cyld/Abhd12/Kars/Cd28/Mdk/Tnip1/Ptger4/Ets1/Pde5a/Ash1l/Cd81/Uaca/Stk39/Mgll/Vamp8/Lgals9/Ppard
GO:0007548	sex differentiation	226	0.462626	1.47754	0.00136152	0.0218657	0.0175993	2795	tags=25%, list=16%, signal=21%	Nupr1/Pbx1/Icam1/H3f3b/Adgrg1/Cebpb/Tiparp/Angpt1/Chd7/Kit/Pgr/Ccnd1/Crkl/Runx1/Sfrp1/Bmp4/Dach1/Bmpr1a/Serpinb6a/Akap9/Flna/Prdx4/Ptpn11/Kdr/Rec8/Rdh10/Tbc1d20/Stat5a/Rara/Sirt1/Safb2/Wdr48/Abcb1a/Nup107/Bax/Eif2b5/Ercc1/Smad5/Jmjd1c/Ptger4/Wnt4/Spo11/Fzd4/Patz1/Taf4/Srd5a1/Gja1/Ing2/Lhfpl2/Atn1/Bcl2l2/Mertk/Kif18a/Immp2l/Fndc3a/Arid4b
GO:0048771	tissue remodeling	171	0.478552	1.47708	0.00199095	0.0281496	0.0226571	2838	tags=28%, list=16%, signal=24%	Tgm2/Rock2/Itgb3/Mmp14/Tmbim1/Cd38/Tgfbr3/Rab7/S1pr1/Abcb1b/Bmpr2/Pml/Mdm2/Chd7/Prkca/Tpp1/Suco/Atp6ap1/Sfrp1/Notch2/Epha2/Flna/Ubash3b/Def8/Stat5a/Car2/Nf1/Ltbp3/Abr/Hif1a/Bax/Mdk/Pbrm1/Ptger4/Mef2c/Ppp3ca/Vdr/Anxa1/Rassf2/Gja1/Mitf/Flt4/F2r/Mertk/Dlk1/Nol3/Igfbp5/Jag1
GO:0061564	axon development	436	0.436773	1.47365	7.71272e-05	0.00323278	0.002602	2918	tags=23%, list=16%, signal=19%	Nr4a2/Apoe/Jun/Plxnc1/Klf4/Alcam/Rab11a/Skil/Igf1r/App/Ndn/Scarf1/Ifrd1/Plxnb2/Ulk1/Bmpr2/Cyfip2/Nrp2/Zeb2/Ryk/Prkca/Mycbp2/Dnm2/Arhgef28/Jak2/Vasp/Map1s/Hsp90aa1/Grn/Stk25/Usp9x/Clasp2/Lrp1/Epha2/Actb/B4galt5/Ndel1/Neo1/Ptpn11/Stk11/Sema3f/Bex1/Raph1/Cttn/Mapk8ip3/Stk24/Nr4a3/Tnfrsf12a/Dst/Bcl11a/Sema6a/Auts2/Stxbp1/Dbnl/Cyfip1/Efna1/Golga2/Unc5a/Zfyve27/Shox2/Picalm/Tiam1/Sema4d/Kremen1/Cdkl5/K…
GO:0051051	negative regulation of transport	478	0.43254	1.47066	6.67255e-05	0.00298748	0.00240456	2311	tags=22%, list=13%, signal=19%	Apoe/Cd74/Hes1/Icam1/Itgb3/Zc3h12a/Ptgs1/Slc18a2/Wwp2/Ptgs2/Nedd4/Os9/Camk2d/Cnn2/Sar1a/Angpt1/Ubac2/Rab7/Pim3/Ubqln2/Arhgap1/Pml/Slamf1/Tnfrsf1b/Rabgef1/Atf4/Prkca/Grb10/Gsk3a/Midn/Ezr/Sfrp1/Gem/Bag3/Il11/Bst2/Akt1/Rest/Plcb4/Insig1/Gas6/Rgcc/Smim6/Otud5/Rap1b/Cbarp/Nr1h2/Prkg1/Neo1/Ptpn11/Akt2/Syt11/Rsad2/Parp1/Sestd1/Ptger3/Gabbr1/Ube2j1/Appl1/Ahi1/Cd36/Svip/Cyfip1/Stxbp3/Cd84/Ndfip2/Tbc1d4/Si…
GO:0050878	regulation of body fluid levels	261	0.454846	1.47042	0.000749879	0.0143889	0.0115813	2854	tags=23%, list=16%, signal=20%	Apoe/Selp/Mmrn1/Vwf/Procr/Itgb3/Cd9/Anxa7/Aqp1/Xbp1/Itga2b/Prkca/Ccnd1/Trpc1/Copa/Nfe2l2/Gas6/Fzd6/Ugcg/Nr1h2/Prkg1/Ubash3b/Ptger3/Pdgfb/Stat5a/Pros1/Cd36/Pear1/Stxbp1/Stxbp3/Enpp4/Fermt3/Rab27a/Anxa5/Hif1a/Grhl1/Scd1/Ptger4/Gnai2/Anxa2/Ddr1/Ano6/Stk39/Vdr/Vamp8/Plau/Tmem79/Thbd/Gja1/Hps6/Serpinc1/Tac1/F2rl3/F2r/Chrm3/Mertk/Cyp26b1/Celsr2/Hps5/Tfpi
GO:0010810	regulation of cell-substrate adhesion	194	0.464644	1.46031	0.00347206	0.040795	0.0328351	3353	tags=31%, list=19%, signal=25%	Mmrn1/Itgb3/Mmp14/Itga6/Itga5/Col16a1/Actn4/Coro1c/Crkl/Dnm2/Jak2/Crk/Mink1/Dusp3/Calr/Smad3/Tek/Clasp2/Lrp1/Hsd17b12/Rcc2/Flna/Net1/Kdr/Pik3r1/Cd36/Nedd9/Mmrn2/Nf1/Acer2/Myadm/Csf1/Camsap3/Mdk/Itga3/Arhgap6/Ap1ar/Wnt4/Epb41l5/Ddr1/Prex1/Tacstd2/Fzd4/Plau/Dmd/Dlc1/Unc13d/Phldb2/Adam15/Jag1/Emp2/Rhoa/Jup/Ccl25/Dapk3/Sdc4/Abl1/Carmil1/Iqgap1/Nrp1
GO:0048588	developmental cell growth	236	0.454416	1.45999	0.00174059	0.0255892	0.0205962	2724	tags=25%, list=15%, signal=22%	Apoe/Impact/Rab11a/Camk2d/App/Ndn/Ifrd1/Ulk1/Arih2/Bmpr2/Cyfip2/Nrp2/Zeb2/Ryk/Dnm2/Gsk3a/Hsp90aa1/Usp9x/Clasp2/Mul1/Sorbs2/Lrp1/Prkg1/Ndel1/Trip10/Stk11/Sema3f/Jade2/Raph1/Cttn/Tnfrsf12a/Mex3c/Bcl11a/Sema6a/Auts2/Dbnl/Cyfip1/Sirt1/Zfyve27/Picalm/Tiam1/Sema4d/Cdkl5/Prmt2/Smurf1/Megf8/Map1b/Ddr1/Mgll/Sh3glb1/Plxna1/Pak1/Map2k4/Plxna4/Itsn2/Afdn/Vcl/Dpysl2/Cxcl12/Spg11
GO:0032496	response to lipopolysaccharide	227	0.456828	1.45977	0.00122634	0.0202682	0.0163134	1989	tags=22%, list=11%, signal=20%	Junb/Jund/Zfp36/Jun/Plscr2/Trib1/Zc3h12a/Nfkbia/Cebpb/Nfkb1/Ptgs2/Sash1/Tnip3/Xbp1/Rps6ka3/Tnfrsf1b/Prkca/Jak2/Mapkapk3/Akt1/Sbno2/Mrc1/Irak2/Paf1/Abca1/Pde4b/Nr1h2/Ptger3/Upf1/Cxcl10/Nfkbib/Cd36/Slpi/Prpf8/Rara/Cd84/Pde2a/Rela/Tnfaip3/Kcnj8/Myd88/Abr/Hsf1/Tnip2/Ptger4/Mef2c/Arid5a/Plscr4/Cd274/Dab2ip
GO:0002449	lymphocyte mediated immunity	301	0.444103	1.45777	0.000739361	0.0142333	0.0114561	3070	tags=21%, list=17%, signal=17%	Igkc/Cd74/H2-Ab1/Icam1/H2-Q7/Smad7/Ighm/H2-K1/H2-D1/Cr1l/H2-Q6/Zbtb1/Slamf1/Klrb1c/Tnfrsf1b/H2-T23/Ighg2b/Spn/Cd55/Igha/Bcl3/Crk/C1rl/Rftn1/Rnf19b/B2m/Rsad2/Stat5a/Mlh1/Serpinb9/Il4ra/Rab27a/Myd88/Clec2d/Swap70/Ercc1/Iglc2/Cd28/Arid5a/Ighg2c/Tap1/Cd81/Vsir/Lgals9/Trpm4/Ap1g1/H2-Q4/C4b/Ndfip1/Unc13d/Stx11/Paxip1/Malt1/Fas/Pvr/Jag1/Nsd2/Traf6/Emp2/Lag3/Xrcc4/H2-Q10
GO:0031589	cell-substrate adhesion	310	0.442803	1.45635	0.00143999	0.0224547	0.0180733	2244	tags=21%, list=13%, signal=19%	Mmrn1/Vwf/Itgb3/Mmp14/Cd63/Itga6/Angpt1/Itga5/Col16a1/Actn4/Itga2b/Coro1c/Crkl/Dnm2/Jak2/Sfrp1/Crk/Mink1/Pxn/Dusp3/Calr/Gas6/Smad3/Tek/Clasp2/Lrp1/Hsd17b12/Rcc2/Flna/Pecam1/Net1/Kdr/Cttn/Pik3r1/Tnfrsf12a/Cd36/Nedd9/Efna1/Whamm/Mmrn2/Nf1/Fermt3/Acer2/Myadm/Srgap2/Pip5k1a/Tiam1/Csf1/Zyx/Camsap3/Mdk/Itga3/Arhgap6/Ap1ar/Wnt4/Epb41l5/Pdpk1/Megf9/Ddr1/Prex1/Tacstd2/Ppard/Fzd4/Plau/Dmd/Fermt2
GO:0010876	lipid localization	305	0.442521	1.45577	0.000883744	0.01617	0.013015	3058	tags=27%, list=17%, signal=22%	Apoe/Fabp4/Atp8a1/Plscr2/Itgb3/Zc3h12a/Nfkbia/Selenom/Psap/4932438A13Rik/Hilpda/Ttc39b/Got2/Runx1/Akt1/Ehd1/Hexa/Ugcg/Lrp1/Abca1/Nr1h2/Ptpn11/Akt2/Hexb/Ldlr/Stat5a/Cd36/Osbpl9/Pctp/Fto/Sirt1/Osbpl8/Pparg/Abcb1a/Acsl1/Abcc1/Tmem30a/Atp8b2/Bscl2/Sgpp1/Irs2/Abca2/Soat1/Anxa2/Gulp1/Plscr4/Commd1/Ano6/Pitpnm1/Ikbke/Mttp/Slc25a17/Ppard/Abca7/Fzd4/Atp10a/Anxa1/Osbpl2/Plekha3/Fitm2/Pqlc1/Pomc/Gramd1c/Ira…
GO:0001666	response to hypoxia	182	0.466353	1.45477	0.00264593	0.0342177	0.0275411	2323	tags=26%, list=13%, signal=23%	Nr4a2/Egr1/Rock2/Camk2d/Cd38/Fosl2/Eng/Aqp1/Itpr1/Limd1/Pml/Bach1/Nop53/Scap/P4hb/Gnb1/Akt1/Flt1/Rest/Nfe2l2/Zfp36l1/Smad3/Rgcc/Tek/Bnip3l/Kdr/Hsp90b1/Slc9a1/Ece1/Birc2/Camk2g/Sirt1/Nf1/Hif1an/Hif1a/Hyou1/Vasn/Prmt2/Wtip/Commd1/Stub1/Cpeb2/Ppard/Plau/Pak1/Usp19/Eif4ebp1
GO:0050867	positive regulation of cell activation	359	0.436338	1.45387	0.000671909	0.0133254	0.0107254	2310	tags=20%, list=13%, signal=18%	Igkc/Selp/Cd74/Hes1/Gata2/Cdkn1a/Mpl/Egr3/Gpr183/H2-Aa/H2-Ab1/Mmp14/Ighm/Tox/Cd38/Xbp1/Zbtb1/Nfkbid/Slamf1/H2-T23/Ighg2b/Spn/Runx1/Jak2/Igha/Hsp90aa1/Cd83/Nfkbiz/Gas6/Il2rg/Socs1/Stxbp2/Pdgfb/Itpkb/Stat5a/Nr4a3/Nckap1l/Mlh1/Stxbp1/Shb/Zfp335/Rara/Il4ra/Myd88/Socs5/Flot2/Nck2/Selenok/Cyld/Kars/Iglc2/Cd28/Mdk/Tnip2/Stx4a/Vnn1/Mef2c/Cbfb/Irs2/Ighg2c/Nkap/Cd274/Cd81/Vamp8/Vsir/Lgals9/Jak3/Anxa1/Ap1g1…
GO:0043112	receptor metabolic process	191	0.462949	1.44906	0.00359913	0.0419543	0.0337682	2866	tags=28%, list=16%, signal=24%	Apoe/Ramp2/Itgb3/Ehd3/Cd63/Nedd4/Angpt1/Cd9/Ulk1/Ubqln2/Rab11b/Dnm2/Jak2/Ezr/Ramp3/Fut8/Hoxa5/Ptger3/Syne1/Ece1/Ahi1/Eps15/Pick1/Cd36/Ap2m1/Dnm3/Calcrl/Dtx3l/Becn1/Pparg/Hif1a/Furin/Usp46/Picalm/Cltc/Ap2b1/Ap1ar/Smurf1/Arap1/Anxa2/Cd81/Sh3glb1/Dmd/Nsf/Git1/Ptpn1/Ankrd13c/Plcg2/Caml/Lmtk2/Snx25/Myo6/Cnpy2/Scrib
GO:0030099	myeloid cell differentiation	362	0.434473	1.44798	0.000461169	0.0106051	0.00853583	2305	tags=26%, list=13%, signal=23%	Junb/Cd74/Zfp36/Jun/Gata2/Mpl/Fos/Gpr183/Zfpm1/Itgb3/Trib1/Klf2/Nfkbia/Cebpb/Fli1/App/Klf10/Tgfbr3/Mafb/Myh9/Dyrk3/Prdm16/Cdkn1c/Stat3/Pml/Kit/Prkca/Runx1/Atp6ap1/Jak2/Sfrp1/Bmp4/Tob2/Zfp36l1/Relb/Sbno2/Sox6/Notch2/Paf1/Gfi1b/Epha2/Jmjd6/Rbfox2/B2m/Kmt2e/Ptpn11/Hoxb8/Ubash3b/Tal1/Hoxa5/Id2/Klf13/Tjp2/Pik3r1/Lmo2/Itpkb/Stat5a/Add1/Nckap1l/Sp1/Car2/Rara/Leo1/Rb1/Sirt1/Nf1/Pparg/Clec2d/Zbtb46/Hif1a/…
GO:0009952	anterior/posterior pattern specification	185	0.46199	1.44685	0.00226315	0.031033	0.0249778	2135	tags=19%, list=12%, signal=17%	Btg2/Pbx1/Hes1/Mllt3/Bhlhe40/Bmpr2/Zeb2/Crkl/Htt/Ets2/Sfrp1/Bmp4/Nr2f2/Bmpr1a/Nckap1/Smad3/Hoxb8/Hoxa5/Hoxb9/Kat2a/Tshz1/Hipk1/Fuz/Ddit3/Poglut1/Scmh1/Mib1/Celsr1/Hoxc6/Hoxb6/Hipk2/Tcf15/Epb41l5/Kdm6a/Hoxb4/Kif3a
GO:0016049	cell growth	456	0.425974	1.44452	0.000374631	0.00910343	0.00732717	2724	tags=25%, list=15%, signal=22%	Apoe/Cdkn1a/Impact/Ppp1r9b/Sgk1/Igfbp7/Rab11a/Mmp14/Smarca2/Sertad1/Camk2d/App/Cd38/Ddx3x/Cirbp/Ndn/Adam10/4932438A13Rik/Xbp1/Ifrd1/Ulk1/Hbegf/Arih2/Bmpr2/Pml/Cyfip2/Nrp2/Zeb2/Ryk/Crkl/Dnm2/Gsk3a/Sec61a1/Sfrp1/Ccdc85b/Crk/Hsp90aa1/Akt1/Eif4g1/Smad3/Tspyl2/Usp9x/Clasp2/Mul1/Sorbs2/Lrp1/Exosc2/Prkg1/Ndel1/Trip10/Stk11/Sema3f/Jade2/Raph1/Cttn/Slc9a1/Bap1/Tnfrsf12a/Fhl1/Mex3c/Bcl11a/Sema6a/Auts2/Dbnl…
GO:0071407	cellular response to organic cyclic compound	379	0.431345	1.4412	0.000612595	0.0126148	0.0101534	3029	tags=32%, list=17%, signal=27%	Egr1/Zfp36/Rock2/Impact/Ppp1r9b/Zc3h12a/Sgk1/Nfkbia/Tiparp/Nfkb1/Clu/App/Aqp1/Gnai3/Itpr1/Klf9/Stat3/Per1/Pgr/Atf4/Pdia3/Dnm2/Htt/Diaph1/Wbp2/Gsk3a/Pim1/Jak2/Ezr/Sfrp1/Bmp4/Ctnna1/Akt1/Rest/Calr/Zfp36l1/Insig1/Ramp3/Selenon/Dnm1l/Rap1b/Mul1/Lbh/Smad1/Tmem38b/Socs1/Id3/Rbfox2/P2rx4/Actb/Pde4b/Rapgef1/Flna/Akt2/Parp1/Zc3hav1/Ptger3/Hsp90b1/Atp2b4/Slc9a1/Pdgfb/Stat5a/Nr4a3/Pde2a/Sirt1/Atp1a1/Pparg/S…
GO:0098813	nuclear chromosome segregation	237	-0.420443	-1.43591	0.00237747	0.0318774	0.0256575	3964	tags=43%, list=22%, signal=34%	Racgap1/Ccne2/Fmn2/Helq/Cenpe/Slx4/Vps4b/Eme2/Lats1/Mcmdc2/Nek2/Sgo2a/Cenpx/Msh5/Vps4a/Ccne1/Nsl1/Cdc27/Fbxw7/Cit/Lrrk1/Xrcc3/Nusap1/Lcmt1/Slf2/Anapc4/Sgo1/Mlh3/Haspin/Espl1/Kif2c/Psmg2/Pibf1/Tnks/Phf23/Msto1/Tpr/Cdc20/Fancm/Anapc15/Hnrnpu/Chmp6/Ncapd3/Kif23/Kif18b/Top2b/Rad21/Mad2l1/Birc5/Ndc1/Cdc6/Naa10/Anapc5/Chmp7/Knl1/Gen1/Rrs1/Ncaph/Bod1/Ube2b/Knstrn/Mcmbp/Cdc23/Bub1b/Ctnnb1/Hira/Akap8l/Nca…
GO:0018212	peptidyl-tyrosine modification	300	0.434481	1.42691	0.00129784	0.0211301	0.0170072	2444	tags=21%, list=14%, signal=18%	Cd74/Hes1/Icam1/Itgb3/Aplp2/Ighm/Igf1r/App/Angpt1/Itga5/Plpp3/Dyrk3/Hbegf/Kit/Prkca/Jak2/Sfrp1/Il11/Socs3/Abi2/Ggnbp2/Clk4/Flt1/Pxn/Gas6/Ctnnd1/Tek/Pdcl3/Socs1/Pecam1/Jak1/Ptpn11/Stk11/Kdr/Hk1/Tal1/Pdgfb/Stat5a/Cd36/Nedd9/Efna1/Errfi1/Yes1/Dyrk2/Socs5/Hsf1/Sema4d/Fgfr1/Ptger4/Prmt2/Parp9/Cd81/Ddr1/Tpst2/Jak3/Cav2/Cnot7/Ghr/Irf1/Tnk2/Gprc5b/Flt4/Ptpn1
GO:0008544	epidermis development	244	0.443015	1.4252	0.00167635	0.0247681	0.0199354	2868	tags=24%, list=16%, signal=21%	Hes1/Zfp36/Rock2/Klf4/Txnip/Ptgs1/Igf1r/Ptgs2/Lncpint/Fosl2/Nab1/Psap/Mycn/Mafg/Prkch/Runx1/Jag2/Bmp4/Akt1/Rest/Zfp36l1/Fzd6/Ugcg/Ctsl/Maff/Epha2/Sos1/Fuz/Errfi1/Nf1/Rela/Celsr1/Sav1/Klf7/Fgfr1/Grhl1/Sgpp1/Vdr/Kif3a/Slc4a7/Ppard/Anxa1/Lats2/Tmem79/Mfsd12/Ldb2/Nsun2/Exph5/Krt10/Cyp26b1/Yap1/Alg10b/Ptch1/Igfbp5/Myo6/Jag1/Asah1/Scrib/Myo5a
GO:0007163	establishment or maintenance of cell polarity	208	0.450188	1.42103	0.00405829	0.0455978	0.0367008	3004	tags=31%, list=17%, signal=26%	Hes1/Igf1r/Actr1b/Rhof/Cdh5/Aqp1/Myh9/Crkl/Htt/Ezr/Crk/Ctnna1/Hsp90aa1/Nckap1/Stk25/Tek/Clasp2/Rap1b/Lmna/Ndel1/Mpp5/Stk11/Rhob/Spry2/Cdk5rap2/Myo9a/Nckap1l/Ubxn2b/Prkci/Spry1/Cyth3/Rhoj/Pkd1/Flot2/Dlg2/Ckap5/Rhoq/Camsap3/Lin7c/Arfgef1/Sipa1l3/Arf4/Tcf15/Map1b/Dock7/Exoc4/Kif3a/Sh3bp1/Spint2/Arhgap35/Pak1/Gja1/Msn/Atn1/Amotl2/Actr1a/Cyp26b1/Carmil2/Tsc2/Arhgef2/Llgl1/Scrib/Pdcd6ip/Rnd2/Rhoa
GO:0008610	lipid biosynthetic process	473	0.417759	1.4165	0.000227859	0.00664996	0.00535242	3300	tags=28%, list=18%, signal=23%	Apoe/Egr1/Cd74/Pbx1/Aldh1a1/Ptgs1/Hacd4/Igfbp7/Sik1/Igf1r/Nfkb1/Degs1/Ptgs2/Sgms1/Ormdl3/Prkag2/Tbxas1/Kdsr/Acaca/Zbtb20/Scap/Capn2/Pigq/Akt1/Rest/Insig1/Ugcg/Por/Mboat2/Dkkl1/Tmem38b/Agpat4/Hsd17b12/Sptlc2/B4galt5/Hint2/Nr1h2/Prkg1/Stk11/Ctdnep1/Rdh10/Pcyt1a/Sc5d/Pign/Hexb/Hsd17b7/Pdgfb/Mvk/Dpm2/Ldlr/Fads1/Plpp1/Fdft1/St3gal6/Pik3ca/Fads2/Pisd/Vac14/Acly/Sirt1/Atp1a1/Acer2/Acsl1/Agpat2/Prpf19/Pi…
GO:0048871	multicellular organismal homeostasis	428	0.419492	1.41316	0.000792681	0.0149196	0.0120085	2698	tags=24%, list=15%, signal=21%	Egr1/Fabp4/Gata2/Muc13/Aldh1a1/Itgb3/Ptgs1/Cebpb/Igf1r/Ptgs2/Cd38/Dync1h1/Prcp/Rab7/Ndn/Aqp1/S1pr1/Prdm16/Stat3/Atf4/Prkca/Acaca/Metrnl/Tpp1/Grb10/Wwtr1/Kdm6b/Atp6ap1/Jak2/Gadd45g/Arrdc3/Ampd2/Id1/Eif4g1/Plcl1/Ugcg/Nr1h2/Ptpn11/Stk11/Kdr/Ubash3b/Tle3/Ptger3/Dram2/Gatm/Crtc3/Def8/Rcn3/Nr4a3/Cd36/Mex3c/Add1/Pctp/Pik3ca/Car2/Iqcb1/Fto/Ddit3/Tns2/Rb1/Sirt1/Il4ra/Nf1/Ltbp3/Abcb1a/Adipor2/Acsl1/Hsf1/Nr…
GO:0045666	positive regulation of neuron differentiation	414	0.418908	1.40957	0.000835146	0.0154725	0.0124535	2564	tags=23%, list=14%, signal=20%	Apoe/Gata2/Plxnc1/Impact/Sgk1/Rab11a/Skil/Igf1r/Itga6/Setx/Mapk6/Hspa5/Scarf1/Itsn1/Itpr1/Plxnb2/Bmpr2/Rarb/Zeb2/Shank3/Nlgn2/Bmp4/Zeb1/Grn/Ehd1/Rest/Nfe2l2/Tbc1d24/Eif4g1/Stk25/Dnm1l/Mul1/Lrp1/Kdm4c/Rapgef1/Ndel1/Stk11/Tcf4/Trpc6/Mapk8ip3/Tgif2/Stk24/Tnfrsf12a/Ahi1/Parp6/Bcl11a/Dbnl/Cyfip1/Ptbp1/Prkci/Bhlhb9/Golga2/Rara/Camk1/Sirt1/Nf1/Zfyve27/Prpf19/Shox2/Picalm/Tiam1/Baiap2/Sema4d/Tmem30a/Cdkl…
GO:0034976	response to endoplasmic reticulum stress	227	0.438706	1.40186	0.00278164	0.0354063	0.0284978	2476	tags=30%, list=14%, signal=27%	Nupr1/Atf3/Jun/Ppp1r15a/Cebpb/Clu/Os9/Ubac2/Hspa5/Xbp1/Itpr1/Ubqln2/Pml/Serinc3/Atf4/Get4/Pdia3/Ccnd1/Stt3b/P4hb/Canx/Pdia4/Ubxn4/Tmub2/Nfe2l2/Calr/Atf6/Uggt1/Grina/Erp44/Hsp90b1/Casp4/Ube2j1/Foxred2/Pik3r1/Rcn3/Svip/Ikbkg/Ddit3/Sirt1/Usp25/Nck2/Hyou1/Derl1/Selenok/Uba5/Bax/Eif2b5/Casp12/Bok/Aup1/Dab2ip/Yod1/Sdf2/Serp1/Erlin1/Vcp/Stub1/Dnajc18/Tmub1/Creb3l2/Rnf139/Usp19/Ufc1/Gorasp2/Trim25/Ptpn1/…
GO:0198738	cell-cell signaling by wnt	376	0.419358	1.40057	0.00130713	0.0211648	0.0170351	3553	tags=29%, list=20%, signal=24%	Apoe/Egr1/Mllt3/Klf4/Nfkb1/Spin1/Tmem131l/Ddx3x/Plpp3/Limd1/Zeb2/Ryk/Fzd8/Ccnd1/Grb10/Wwtr1/Zranb1/Gsk3a/Sfrp1/Fzd6/Smad3/Ctnnd1/Dkkl1/Paf1/Tmem237/Lrp1/Ptpn23/Rapgef1/Stk11/Tle3/Ctdnep1/Bcl9/Tle1/Ccdc88c/Foxo1/Fuz/Leo1/Tle2/Ddit3/Amer1/Pkd1/Bambi/Tnfaip3/Rnf213/Celsr1/Prdm15/Pkd2/Cyld/Tiam1/Chd8/Kremen1/Mdk/Itga3/Arl6/Gnaq/Ndrg2/Wnt4/Senp2/Arntl/Kdm6a/Dab2ip/Ubr5/Thra/Vcp/Csnk1a1/Ccny/Fzd4/Cul3/…
GO:0034762	regulation of transmembrane transport	487	0.410034	1.39612	0.000700173	0.0137021	0.0110285	3364	tags=23%, list=19%, signal=20%	Ahnak/Hk2/Itgb3/Wwp2/Ehd3/Cd63/Nedd4/Camk2d/S100a1/Chd7/Prkca/Dnm2/Htt/Grb10/Diaph1/Gsk3a/Shank3/Nlgn2/Bmp4/Gem/Fkbp1a/Trpc1/Mink1/Akt1/Nfe2l2/Plcg1/Ramp3/Aspscr1/Selenon/Smim6/C1qtnf12/Akap9/Tmem38b/Cbarp/Actb/Pde4b/Prkg1/Flna/Ptpn11/Akt2/Ubash3b/Hk1/Sestd1/Ptger3/Atp2b4/Slc9a1/Trpc6/Appl1/Cxcl10/Nr4a3/Ahi1/Fhl1/Stom/Nos1ap/Tcaf1/Prkci/Car2/Stxbp3/Rrad/Osbpl8/Yes1/Kcnj8/Abcb1a/Adipor2/Jsrp1/Pkd2…
GO:0051260	protein homooligomerization	334	0.421697	1.39366	0.00140064	0.0222581	0.0179151	2778	tags=23%, list=16%, signal=20%	Apoe/Vwf/Tgm2/Aldh1a1/Pam/Skil/Lamp2/Ehd3/Clu/App/Angpt1/Itpr1/Zbtb1/Marcks/Acaca/Pfkp/G3bp2/Vasp/Glul/Ehd1/Pkm/Rest/Dnm1l/Jmjd6/P2rx4/B2m/Gls/Letm1/Acat1/Syt11/Crtc3/Ccdc88c/Pick1/Kctd10/Stom/Usp16/Pfkm/Golga2/Pex14/Mcoln1/Rnf213/Ak3/Anxa5/Hsf1/Pkd2/Dync1li1/Derl1/Bax/Naxe/Itpr3/Prmt1/Ide/Kcnb1/Elavl1/Rxra/Aldh5a1/Samhd1/Vcp/Shmt2/Ikbke/Nacc2/Cpt1a/Trpm4/Crtc1/Osbpl2/Alad/Angptl4/Cuta/Blm/Shkbp1…
GO:0002683	negative regulation of immune system process	404	0.412671	1.38436	0.00152089	0.0232862	0.0187426	2252	tags=22%, list=13%, signal=19%	Cd74/Hes1/Zfp36/Gata2/H2-Aa/H2-Ab1/Zfpm1/Trib1/Zc3h12a/Smad7/Nfkbia/Cebpb/Dusp1/Angpt1/Tmem131l/Pkn1/Mafb/Cr1l/Prdm16/Nfkbid/Slamf1/H2-T23/Rabgef1/Spn/Runx1/Ezr/Sfrp1/Bmp4/Crk/Akt1/Tob2/Grn/Nfe2l2/Dusp3/Zfp36l1/Tmem176b/Paf1/Mul1/Socs1/Tsc22d3/Tapbpl/Phpt1/Hoxb8/Tmem176a/Ubash3b/Tal1/Hoxa5/Id2/Klf13/Tjp2/Pik3r1/Lmo2/Appl1/Itpkb/Ldlr/Stat5a/Pglyrp2/Socs6/N4bp2l2/Serpinb9/Rara/Cd84/Leo1/Il4ra/Nf1/T…
GO:0050804	modulation of chemical synaptic transmission	440	0.408308	1.37953	0.00122926	0.0202682	0.0163134	2943	tags=19%, list=16%, signal=17%	Apoe/Egr1/Ppp1r9b/Plk2/Nrgn/Sqstm1/Rab11a/Ptgs2/Nedd4/App/Cd38/Stat3/Kit/Prkca/Eif4a3/Htt/Shank3/Jak2/Nlgn2/Glul/Plcb4/Tbc1d24/Plcg1/Dnm1l/Plcl1/Rap1b/Prkar2b/Pde4a/Kdr/Unc13b/Gabbr1/Syne1/Kat2a/Pick1/Prkar2a/Atp2a2/Stxbp1/Cyfip1/Psmc5/Car2/Rara/Nf1/Abr/Tshz3/Celsr1/Rhot1/Clstn3/Usp46/Baiap2/Pnkd/Itpr3/Pcdh17/Syde1/Bscl2/Ncam1/Stx4a/Ptger4/Mef2c/Gnai2/S1pr2/Kcnb1/Ppp3ca/Mgll/Stx1b/Pak1/Homer1/Crt…
GO:0007059	chromosome segregation	293	-0.392163	-1.37211	0.00237159	0.0318774	0.0256575	3891	tags=43%, list=22%, signal=34%	Fmn2/Rgs14/Helq/Nup37/Cenpe/Slx4/Rcc1/Vps4b/Eme2/Lats1/Top1/Mcmdc2/Nek2/Sgo2a/Cenpx/Msh5/Vps4a/Ccne1/Nsl1/Cdc27/Fbxw7/Cit/Nde1/Lrrk1/Cdca2/Cenpw/Xrcc3/Nusap1/Lcmt1/Slf2/Tlk1/Nup43/Anapc4/Sgo1/Mis18a/Mlh3/Csnk2a2/Haspin/Espl1/Hjurp/Kif2c/Ska2/Psmg2/Pibf1/Tnks/Csnk2a1/Phf23/Msto1/Tpr/Cdc20/Fancm/Anapc15/Hnrnpu/Chmp6/Ncapd3/Kif23/Kif18b/Top2b/Rad21/Mad2l1/Birc5/Ndc1/Ppp1r7/Cdc6/Naa10/Anapc5/Chmp7/Kn…
GO:0006281	DNA repair	444	-0.373449	-1.35876	0.000510875	0.0114366	0.00920512	3507	tags=35%, list=20%, signal=29%	Mrnip/Cenpx/Mnat1/Msh5/Bard1/Helb/Rif1/Rad50/Eepd1/Kdm2a/Cdc45/Ube2d3/Cep164/Usp47/Wrnip1/Dclre1b/Xrcc3/Mms22l/Aplf/Ube2w/Slf2/Ino80c/Trip12/Rnf8/Ercc8/Msh6/Wrap53/Mlh3/Chaf1a/Ruvbl2/Nabp1/Mcm8/Topbp1/Rad23b/Ddb2/Rad51b/Setd2/Rpain/Gtf2h5/Mgme1/Xrcc1/Pold4/Cinp/Mad2l2/Ints3/Exd2/Gtf2h4/Ercc3/Mgmt/Smg1/Nono/Rnaseh2a/Fancm/Parp10/Pclaf/Rnf169/Polb/Parp3/Huwe1/Mta1/Ticrr/Ercc5/Eya1/Rbx1/Foxm1/Top2b/…
GO:1990778	protein localization to cell periphery	330	0.410652	1.35682	0.00394046	0.0446133	0.0359084	3040	tags=25%, list=17%, signal=22%	Rock2/Ramp2/Ppp1r9b/Epb41/Sqstm1/Rab11a/Mmp14/Tmbim1/Krt18/Ehd3/Camk2d/F11r/Adam10/Vamp5/Zdhhc23/Ezr/Grasp/Akt1/Gas6/Ramp3/Clasp2/Fam126a/Lrp1/Epha2/Actb/Flna/Mpp5/Akt2/Ttc7/Pik3r1/Kif1b/Golph3l/Appl1/Cnpy4/Ap2m1/Stxbp1/Hectd1/Prkci/Exoc5/Camk2g/Tspan14/Rab8b/Tspan33/Zfyve27/Myadm/Flot2/Dlg2/Pip5k1a/Picalm/Rhoq/Lin7c/Cltc/Stx4a/Itga3/Arl6/Kcnb1/Anxa2/Pdpk1/Cd81/Commd1/Vamp8/Stx1b/Nsf/Git1/Gorasp2…
GO:0007005	mitochondrion organization	441	-0.372837	-1.35462	0.000914117	0.0165212	0.0132976	3009	tags=34%, list=17%, signal=29%	Pank2/Ndufs4/Sdhaf4/Sesn2/Foxred1/Ogt/Fxn/P2rx7/Pmpca/Tomm34/Coa4/Cluh/Ndufb5/Plekhf1/Ggct/Gabarapl2/Atg5/Cdk5/Ywhaz/Grpel1/Mgme1/Jtb/Sod2/Apool/Cstad/Opa1/Poldip2/Usp30/Arrb2/Mtfr1/Tomm40l/Ndufaf4/Msto1/Maip1/Nsun7/Atp7a/Ndufaf7/Taz/Trak2/Fundc2/Cnp/Bbc3/Dnajc15/Atp5d/Pink1/Ndufaf1/Dctn6/Atpif1/Surf1/Wipi1/Aifm1/Mtm1/Ndufaf3/Afg3l1/Timm13/Fis1/Wipi2/Apopt1/Fbxo7/Bak1/Slc25a46/Sco2/Ndufb10/Pex5/C…
GO:0010256	endomembrane system organization	371	0.404536	1.34984	0.00390785	0.0444143	0.0357482	2883	tags=27%, list=16%, signal=23%	Vmp1/Cavin2/Plscr2/Sqstm1/Rab11a/Ehd3/Clu/Myof/Psap/Aqp1/Syngr2/Myh9/Coro1c/Micall1/Sun2/Get4/Dnm2/Htt/Sec61a1/Akt1/Arhgef7/Tmem43/Stk25/Ugcg/Akap9/Clasp2/Abca1/Tmem38b/Lmna/Hook2/Ndel1/Mpp5/Akt2/Syt11/Ctdnep1/Tor1aip2/Syne1/Tbc1d20/Golph3l/Tmed7/Golga5/AU040320/Rab5b/Atp2a2/Ptbp1/Ubxn2b/Golga2/Whamm/Tmem127/Cdan1/Tlcd2/Arl1/Cog3/Trappc8/Zfyve27/Rab27a/Wasl/Rab43/Tmed9/Arhgap21/Baiap2/Stx2/Atp8b2…
GO:0006820	anion transport	418	0.401231	1.34977	0.00411779	0.0460912	0.0370979	2961	tags=23%, list=17%, signal=19%	Apoe/Fabp4/Clca3a1/Atp8a1/Plscr2/Cebpb/Psap/Slc38a2/Slc3a2/Sfxn3/Rab11b/Atf4/Prkca/Slc16a6/Akt1/Slc16a9/Slc37a1/Lrrc8a/Slc7a6/G6pc3/Abca1/Prkg1/Akt2/Hk1/Slc12a2/Ptger3/Gabbr1/Slc38a10/Slc6a15/Ldlr/Cd36/Tcaf1/Pctp/Stxbp1/Slc12a9/Slc35b4/Car2/Lrrc8b/Nf1/Osbpl8/Pparg/Slc25a1/Abcb1a/Acsl1/Abcc1/Tmem30a/Atp8b2/Fgfr1/Cln8/Irs2/Plscr4/Ano6/Stk39/Slc35a3/Pitpnm1/Slc52a3/Mttp/Slc25a17/Slc4a7/Ppard/Abca7/S…
GO:1901615	organic hydroxy compound metabolic process	405	0.401955	1.34876	0.00401678	0.0453037	0.0364641	3233	tags=24%, list=18%, signal=20%	Nr4a2/Apoe/Sult1a1/Ly6e/Aldh1a1/Aplp2/Nfkb1/App/Myof/Ldha/Kit/Zeb2/Ttc39b/Htt/Scap/Trpc1/Rest/Plcb4/Insig1/Plcg1/Plcl1/Por/Dkkl1/Lrp1/Abca1/Mtch2/Sptlc2/Prkg1/Slc16a2/Plcb2/Rdh10/Sc5d/Hsd17b7/Mvk/Appl1/Dpm2/Itpkb/Ldlr/Thrb/Plpp1/Pctp/Npr1/Fdft1/Ocrl/Sirt1/Acer2/Hif1a/Ldhd/Retsat/Pnkd/Fgfr1/Sgpp1/Cln8/Wnt4/Sord/Plcb3/Ipmk/Abca2/Soat1/Gdpd1/Btbd9/Erlin1/Pgp/Vdr/Pdxk/Mttp/Cln6/Pecr/Cpq/Hmgcr/Sphk2/E…
GO:0010817	regulation of hormone levels	435	0.39878	1.34587	0.00193772	0.0276616	0.0222643	2992	tags=23%, list=17%, signal=19%	Egr1/Sult1a1/Aldh1a1/Slc18a2/Selenom/Tiparp/Igf1r/Nfkb1/Cd38/Aqp1/Itsn1/Pim3/Rab11b/Chd7/Htt/Runx1/Midn/Jak2/Nlgn2/Glul/Sfrp1/Il11/Rest/Arhgef7/C1qtnf12/Por/Dkkl1/Lrp1/Prkg1/Ptpn11/Slc16a2/Phpt1/Ptger3/Ltbp4/Gabbr1/Rdh10/Ece1/Pfkm/Pclo/Ptbp1/Stxbp3/Rab8b/Sirt1/Atp1a1/Pparg/Abcb1a/Anxa5/Hif1a/Furin/Glrx/Tiam1/Retsat/Klf7/Fgfr1/Ide/Stx4a/Glud1/Ptger4/Tfr2/Sidt2/Kcnb1/Wnt4/Jagn1/Irs2/Hmgn3/Ppp3ca/Ar…
GO:0031346	positive regulation of cell projection organization	436	0.389994	1.31581	0.00464167	0.0499677	0.040218	2564	tags=23%, list=14%, signal=20%	Apoe/Plxnc1/Sgk1/Rab11a/Skil/Igf1r/Itga6/Hdac4/Setx/Mapk6/Hspa5/Aqp1/Scarf1/Itsn1/Itpr1/Coro1c/Plxnb2/Bmpr2/Kit/Zeb2/Dnm2/Htt/Shank3/Nlgn2/Bmp4/Hsp90aa1/Nckap1/Grn/Ehd1/Nfe2l2/Tbc1d24/Stk25/Dnm1l/Mark4/Mul1/Lrp1/Rapgef1/Ndel1/Stk11/Kat2a/Def8/Stk24/Tnfrsf12a/Ahi1/Parp6/Bcl11a/Auts2/Dbnl/Cyfip1/Ptbp1/Prkci/Bhlhb9/Golga2/Fuz/Dnm3/Camk1/Rab8b/Sirt1/Nf1/Zfyve27/Wasl/Shox2/Wasf2/Picalm/Tiam1/Baiap2/Rh…

## Sheet: Aged vs Young - MPP2
ID	Description	setSize	enrichmentScore	NES	pvalue	p.adjust	qvalues	rank	leading_edge	core_enrichment
GO:0000819	sister chromatid segregation	172	-0.631021	-2.02463	1.08953e-09	3.05086e-06	2.67021e-06	2429	tags=48%, list=14%, signal=42%	Top2b/Kif14/Nek2/Chmp7/Tnks/Bub1/Ino80/Klhl22/Chmp1a/Ran/Hnrnpu/Chmp5/Anapc11/Ttk/Chmp4b/Anapc5/Nipbl/Bub1b/Rrs1/Chmp2b/Pds5a/Lrrk1/Anapc4/Atrx/Dsn1/Spdl1/Kif22/Pcid2/Cdt1/Apc/Sgo2a/Psrc1/Esco2/Plk1/Ncapd2/Stag2/Naa50/Vps4a/Kif4/Zw10/Kif2c/Fen1/Seh1l/Haspin/Terf1/Racgap1/Smc5/Nek6/Nuf2/Smc1a/Ncaph/Incenp/Cdc6/Pibf1/Cdc20/Nsmce2/Ncapg/Slf1/Ctnnb1/Zfp207/Ccnb1/Ndc80/Fbxo5/Knstrn/Phf23/Sgo1/Cenpk/Ta…
GO:0051591	response to cAMP	52	0.802587	2.02089	3.35899e-07	0.000180469	0.000157953	1508	tags=37%, list=8%, signal=34%	Junb/Jund/Jun/Per1/Rap1b/Aqp1/Ezr/Mat2a/Stat1/Braf/Zfp36l1/Crem/Akap7/Itpr1/Carm1/Pik3r1/Rapgef1/Pygm/Ahr
GO:0006956	complement activation	99	0.725306	2.00985	6.73778e-08	4.42447e-05	3.87245e-05	944	tags=6%, list=5%, signal=6%	Igkc/Rgcc/Ighm/Phb/Cd55/Ighg2b
GO:0051592	response to calcium ion	111	0.704746	1.98914	5.22284e-08	3.85837e-05	3.37698e-05	1087	tags=17%, list=6%, signal=16%	Junb/Jund/Fosb/Jun/Fos/Fus/Mef2c/Itpkb/Trpc1/Cpne8/Braf/Wnk1/Anxa7/Pdcd6/Anxa5/Cpne3/Htt/Homer1/Alg2
GO:1902099	regulation of metaphase/anaphase transition of cell cycle	53	-0.724598	-1.95733	5.14786e-06	0.00115706	0.0010127	2268	tags=51%, list=13%, signal=45%	Bub1/Klhl22/Anapc11/Ttk/Anapc5/Bub1b/Lrrk1/Anapc4/Spdl1/Pcid2/Cdt1/Apc/Plk1/Zw10/Terf1/Nek6/Cdc6/Nsmce2/Zfp207/Ccnb1/Ndc80/Fbxo5/Cenpe/Bub3/Cul3/Tpr/Birc5
GO:0030071	regulation of mitotic metaphase/anaphase transition	50	-0.721711	-1.92289	1.8248e-05	0.0028341	0.0024805	2268	tags=52%, list=13%, signal=46%	Bub1/Klhl22/Anapc11/Ttk/Anapc5/Bub1b/Anapc4/Spdl1/Pcid2/Cdt1/Apc/Plk1/Zw10/Terf1/Nek6/Cdc6/Nsmce2/Zfp207/Ccnb1/Ndc80/Fbxo5/Cenpe/Bub3/Cul3/Tpr/Birc5
GO:0098813	nuclear chromosome segregation	237	-0.586028	-1.92163	2.42357e-10	1.43233e-06	1.25362e-06	2638	tags=43%, list=15%, signal=37%	Cenpx/Pds5b/Cdc27/Phf13/Eme1/Syce1/Top2b/Kif14/Nek2/Chmp7/Tnks/Bub1/Ino80/Klhl22/Chmp1a/Ran/Hnrnpu/Chmp5/Anapc11/Ttk/Chmp4b/Anapc5/Nipbl/Actr3/Cenps/Bub1b/Rrs1/Chmp2b/Pds5a/Lrrk1/Anapc4/Atrx/Dsn1/Spdl1/Kif22/Pcid2/Cdt1/Apc/Sgo2a/Psrc1/Esco2/Plk1/Ncapd2/Stag2/Naa50/Vps4a/Kif4/Brip1/Brca2/Zw10/Kif2c/Fen1/Seh1l/Haspin/Abraxas2/Terf1/Racgap1/Ect2/Smc5/Nek6/Nuf2/Smc1a/Syce2/Ncaph/Ube2b/Incenp/Cdc6/Pib…
GO:0002181	cytoplasmic translation	85	-0.651984	-1.90503	7.36468e-06	0.00150087	0.00131361	1967	tags=48%, list=11%, signal=43%	Rpl17/Gspt1/Rpl6/Dhx9/Rpl30/Dph5/Eif4a1/Nck1/Rpl13a/Drg2/Rpl39/Eif4h/Aars/Rpl26/Zc3h15/Rpl8/Mettl3/Tma7/Rpl19/Rpl11/Rpl31/Rpl18a/Rpsa/Rpl35a/Eif4b/Rps23/Eif2s2/Hspa14/Rplp0/Eif3m/Rpl9/Rpl10a/Rplp1/Denr/Dhx36/Rps26/Rpl15/Rpl29/Etf1/Rps2/Eif4ebp1
GO:0006910	phagocytosis, recognition	70	0.708661	1.88834	5.22091e-05	0.00541326	0.00473787	3223	tags=13%, list=18%, signal=11%	Igkc/Ighm/Jmjd6/Ighg2b/Pear1/Mfge8/Scarb1/Sirpa/Ighg2c
GO:0071248	cellular response to metal ion	135	0.65664	1.88414	2.28675e-07	0.000135147	0.000118285	955	tags=14%, list=5%, signal=13%	Mt1/Junb/Jund/Fosb/Mt2/Jun/Fos/Fus/Mef2c/Itpkb/Cpne8/Aqp1/Tfr2/Braf/Wnk1/Anxa5/Cpne3/Gsk3a/B2m
GO:0035914	skeletal muscle cell differentiation	64	0.719726	1.88276	3.63484e-05	0.00421213	0.0036866	438	tags=16%, list=2%, signal=15%	Nr4a1/Nupr1/Btg2/Egr1/Atf3/Fos/Maff/Mef2c/Mef2d/Hmg20b
GO:0034502	protein localization to chromosome	80	-0.645098	-1.87715	3.00283e-05	0.00362178	0.0031699	2072	tags=49%, list=12%, signal=43%	Mcm8/Ttk/Acd/Nipbl/Bub1b/Mrnip/Gnl3l/Atr/Cct8/Atrx/Spdl1/Mtbp/Cdt1/Cct5/Esco2/Plk1/Terf2ip/Brca2/Ctcf/Lrwd1/Zw10/Spidr/Haspin/Terf1/Tcp1/Pot1a/Slf1/Rpa2/Ndc80/Bub3/Mis12/Wapl/Knl1/Cct2/Cct4/Ezh2/Cenpq/Cenpa/Cdk1
GO:0031103	axon regeneration	48	0.751187	1.86852	5.04078e-05	0.00541326	0.00473787	1815	tags=33%, list=10%, signal=30%	Jun/Klf4/Cers2/Igf1r/Bex1/Ndel1/Braf/Grn/Scarf1/Neo1/Bcl2/Ptprs/Mif/Ptn/Jak2/Mapk8ip3
GO:1905819	negative regulation of chromosome separation	41	-0.720842	-1.85796	0.000300689	0.0144762	0.0126701	2268	tags=49%, list=13%, signal=43%	Bub1/Klhl22/Ttk/Bub1b/Lrrk1/Spdl1/Pcid2/Cdt1/Apc/Plk1/Zw10/Terf1/Zfp207/Ccnb1/Ndc80/Fbxo5/Cenpe/Bub3/Tpr/Birc5
GO:0042481	regulation of odontogenesis	25	-0.79179	-1.85765	0.000212037	0.0123414	0.0108016	1331	tags=20%, list=7%, signal=19%	Apc/Tgfb1/Bcor/Runx2/Cd34
GO:0007059	chromosome segregation	293	-0.542562	-1.85193	3.84473e-09	4.54447e-06	3.97747e-06	2638	tags=42%, list=15%, signal=36%	Cenpx/Pds5b/Cdc27/Phf13/Eme1/Syce1/Top2b/Kif14/Nek2/Chmp7/Tnks/Bub1/Ino80/Klhl22/Chmp1a/Mms19/Ran/Smc6/Hnrnpu/Oip5/Top1/Chmp5/Anapc11/Ttk/Chmp4b/Anapc5/Nipbl/Actr3/Cenps/Bub1b/Rrs1/Ntmt1/Chmp2b/Pds5a/Lrrk1/Anapc4/Hjurp/Atrx/Dsn1/Spdl1/Kif22/Pcid2/Cdt1/Ska1/Apc/Sgo2a/Psrc1/Tlk1/Cenpw/Nup43/Esco2/Plk1/Ncapd2/Stag2/Naa50/Vps4a/Kif4/Brip1/Brca2/Ctcf/Zw10/Kif2c/Fen1/Nde1/Seh1l/Haspin/Abraxas2/Terf1/Ra…
GO:0007616	long-term memory	36	0.775636	1.83369	0.000130675	0.00932545	0.00816195	1086	tags=17%, list=6%, signal=16%	Egr1/Apoe/Sgk1/Ldlr/Ccnd2/Srf
GO:0022600	digestive system process	77	0.678087	1.82834	0.000128444	0.00932545	0.00816195	613	tags=14%, list=3%, signal=14%	Muc13/Ldlr/Copa/Vamp8/Abcg2/Trpc1/Epb41/Aqp1/Ezr/Ptger3/Wnk1
GO:0043576	regulation of respiratory gaseous exchange	18	0.874099	1.81932	0.000241943	0.0131689	0.0115258	733	tags=28%, list=4%, signal=27%	Nr4a2/Fto/Pbx3/Nlgn2/Gls
GO:0048678	response to axon injury	62	0.698962	1.81693	6.80853e-05	0.00649007	0.00568032	1974	tags=32%, list=11%, signal=29%	Jun/Klf4/Matn4/Cers2/Igf1r/Bex1/Ndel1/Braf/Grn/Scarf1/Sod1/Neo1/Bcl2/Ptprs/Mif/Ptn/Sod2/Jak2/Mapk8ip3/Bax
GO:0060536	cartilage morphogenesis	22	0.8373	1.81083	0.000371186	0.0171383	0.015	1150	tags=14%, list=6%, signal=13%	Matn4/Mef2c/Hoxa5
GO:0014075	response to amine	15	0.892833	1.8047	0.000287363	0.0144617	0.0126574	300	tags=13%, list=2%, signal=13%	Nr4a2/Slc18a2
GO:0006883	cellular sodium ion homeostasis	15	0.892351	1.80373	0.000295753	0.0144762	0.0126701	893	tags=20%, list=5%, signal=19%	Sgk1/Atp1a1/Slc9a1
GO:0048679	regulation of axon regeneration	33	0.776795	1.80304	0.000414319	0.0182733	0.0159934	1242	tags=33%, list=7%, signal=31%	Klf4/Cers2/Igf1r/Ndel1/Braf/Grn/Scarf1/Neo1/Ptprs/Mif/Ptn
GO:0007586	digestion	86	0.660309	1.80175	0.000153735	0.0101351	0.00887057	613	tags=13%, list=3%, signal=12%	Muc13/Ldlr/Copa/Vamp8/Abcg2/Trpc1/Epb41/Aqp1/Ezr/Ptger3/Wnk1
GO:0035994	response to muscle stretch	16	0.876875	1.79953	0.000663105	0.0238775	0.0208984	1426	tags=44%, list=8%, signal=40%	Jun/Fos/Nfkbia/Slc9a1/Rela/Mapk14/Nfkb1
GO:0009791	post-embryonic development	114	0.632649	1.79027	5.97591e-05	0.00587316	0.00514039	1815	tags=32%, list=10%, signal=29%	Nr4a2/Csrnp1/Klf4/Nkx2-3/Tiparp/Ndn/Meg3/Slc18a2/Ago2/Tgfbr1/Mecom/Zfx/Bcl2l11/Asl/Grcc10/Psen1/Gata3/Itpr1/Serp1/Heg1/Dlk1/Usp9x/Dhcr7/Bcl2/Abl2/Sod2/Plagl2/Atn1/Ahr/Sox6/Jak2/Slc37a4/Cela1/Ash1l/Rc3h2/Myo1e/Mapk8ip3
GO:0051983	regulation of chromosome segregation	98	-0.604463	-1.78536	2.52703e-05	0.00324668	0.00284161	2403	tags=47%, list=13%, signal=41%	Nek2/Tnks/Bub1/Klhl22/Smc6/Hnrnpu/Anapc11/Ttk/Anapc5/Nipbl/Bub1b/Lrrk1/Anapc4/Atrx/Spdl1/Pcid2/Cdt1/Apc/Sgo2a/Plk1/Zw10/Kif2c/Fen1/Terf1/Racgap1/Ect2/Smc5/Mki67/Nek6/Cdc6/Nsmce2/Slf1/Ctnnb1/Zfp207/Ccnb1/Ndc80/Fbxo5/Knstrn/Rad18/Tacc3/Cenpe/Bub3/Wapl/Cul3/Tpr/Birc5
GO:0001975	response to amphetamine	14	0.894007	1.78096	0.000582765	0.0217984	0.0190787	300	tags=14%, list=2%, signal=14%	Nr4a2/Slc18a2
GO:1904036	negative regulation of epithelial cell apoptotic process	43	0.726695	1.77882	0.000380205	0.0172847	0.0151282	1223	tags=23%, list=7%, signal=22%	Nupr1/Angpt1/Gata2/Ramp2/Igf1r/Braf/Icam1/Gata3/Tek/Abl2
GO:0006584	catecholamine metabolic process	39	0.740551	1.7777	0.000429651	0.0184003	0.0161045	719	tags=13%, list=4%, signal=12%	Nr4a2/Ly6e/Sult1a1/Spr/Gata3
GO:0009712	catechol-containing compound metabolic process	39	0.740551	1.7777	0.000429651	0.0184003	0.0161045	719	tags=13%, list=4%, signal=12%	Nr4a2/Ly6e/Sult1a1/Spr/Gata3
GO:0010470	regulation of gastrulation	34	0.761338	1.77288	0.000713235	0.0238986	0.0209168	2493	tags=41%, list=14%, signal=36%	Klf4/Bmpr1a/Wnk1/Tgif2/Mbp/Fgfr1/Dag1/Myadm/Poglut1/Clasp2/Clasp1/Phldb1/Il10/Tnfaip3
GO:0000280	nuclear division	373	-0.512821	-1.7689	2.06488e-09	3.05086e-06	2.67021e-06	2638	tags=37%, list=15%, signal=32%	Cenpx/Pds5b/Psmc3ip/Tdrkh/Cdc27/Phf13/Eme1/Siah1a/Syce1/Top2b/Kif14/Nek2/Rhoa/Chmp7/Drg1/Tnks/Bub1/Ino80/Fanca/Klhl22/Chmp1a/Pebp1/Rpl24/Ran/Cdc14a/Hnrnpu/Chmp5/Anapc11/Ttk/Chmp4b/Rad54l/Pdgfrb/Cdc25b/Anapc5/Nipbl/Actr3/Cenps/Bub1b/Ddx4/Rrs1/Ubb/Chek2/Mnd1/Chmp2b/Pds5a/Lrrk1/Anapc4/Ubxn2b/Atrx/Dsn1/Spdl1/Kif22/Mtbp/Pcid2/Cdt1/Aspm/Topbp1/Washc1/Apc/Sgo2a/Psrc1/Rad54b/Plk1/Ncapd2/Psmd13/Stag2/Naa5…
GO:0010632	regulation of epithelial cell migration	208	0.588489	1.76886	1.12409e-06	0.000415212	0.000363408	3020	tags=32%, list=17%, signal=27%	Jun/Klf4/Apoe/Calr/Hbegf/Angpt1/Gata2/Rgcc/Cd63/Prcp/Mef2c/Rab11a/Rhoj/Emc10/Aqp1/Rock2/Plk2/Sp1/Grn/Prkca/Sash1/Pdcd6/Tgfbr3/Gata3/Tacstd2/Itga3/Hspb1/Synj2bp/Itgb1bp1/Prkd2/Ptk2b/Prkce/Fgfr1/Tek/Epha2/Zc3h12a/Arf6/Epb41l5/Gab2/Ptgs2/Map4k4/Dnaja4/Clasp2/Hdac7/Clasp1/Hdac6/Efna1/Pfn1/Mapre2/Bmp4/Plcg1/Notch1/Vegfa/Glul/Ptk2/Mecp2/Thbs1/Tbxa2r/Adam9/Rhob/Itgb3/Atp5a1/Sh3bp1/Iqsec1/Stat5a/Emp2
GO:0019882	antigen processing and presentation	90	0.640395	1.76711	0.000266269	0.0140354	0.0122843	1713	tags=31%, list=10%, signal=28%	Calr/H2-Q7/Cd74/H2-K1/H2-Aa/Ighm/H2-Eb1/Ide/H2-Ab1/H2-Q6/H2-D1/Pycard/Ythdf1/Rftn1/Icam1/Rab6a/Erap1/Psme2/Psmb9/H2-T22/B2m/H2-T23/Tapbp/Rab10/H2-DMb1/Rab4a/Bag6/Unc93b1
GO:0046683	response to organophosphorus	81	0.652978	1.76526	0.000237033	0.0130922	0.0114587	1299	tags=25%, list=7%, signal=23%	Junb/Jund/Jun/Per1/Hsp90b1/Rap1b/Aqp1/Ezr/Mat2a/Stat1/Braf/Zfp36l1/Crem/Akap7/Itpr1/Taf1/Carm1/Pik3r1/Rapgef1/Pygm
GO:0021877	forebrain neuron fate commitment	11	0.931754	1.75681	0.000222633	0.0125829	0.011013	68	tags=9%, list=0%, signal=9%	Gata2
GO:0048285	organelle fission	417	-0.500441	-1.74705	1.96478e-09	3.05086e-06	2.67021e-06	2765	tags=37%, list=15%, signal=32%	Cdk5rap2/Ubr2/Klhdc8b/Kifc5b/Lpin1/Cox10/Cenpx/Pds5b/Psmc3ip/Tdrkh/Cdc27/Phf13/Eme1/Siah1a/Syce1/Top2b/Kif14/Nek2/Rhoa/Chmp7/Mff/Drg1/Tnks/Bub1/Ino80/Fanca/Klhl22/Mfn1/Chmp1a/Pebp1/Rpl24/Ran/Cdc14a/Hnrnpu/Ggnbp1/Chmp5/Anapc11/Ttk/Pex11b/Chmp4b/Rad54l/Pdgfrb/Cdc25b/Acot8/Anapc5/Nipbl/Mul1/Actr3/Cenps/Bub1b/Ddx4/Rrs1/Ubb/Chek2/Mnd1/Chmp2b/Pds5a/Lrrk1/Anapc4/Ubxn2b/Atrx/Dsn1/Spdl1/Kif22/Mtbp/Pcid2/C…
GO:0045429	positive regulation of nitric oxide biosynthetic process	43	0.713611	1.74679	0.000858524	0.0277261	0.0242668	1599	tags=26%, list=9%, signal=23%	Clu/Klf4/Klf2/Hsp90aa1/Icam1/Ptk2b/Smad3/Sod2/Ptgs2/Jak2/Dnm2
GO:0008156	negative regulation of DNA replication	32	-0.709999	-1.74206	0.00160228	0.0399958	0.0350056	2312	tags=66%, list=13%, signal=57%	Tspyl2/Donson/Smarcal1/Ttf1/Atg7/Chek2/Pds5a/Atr/Timeless/Stag2/Brca2/Rad17/Terf1/Smc1a/Gtpbp4/Fbxo5/Tipin/Msh6/Wapl/Gmnn/Smc3
GO:0090171	chondrocyte morphogenesis	13	0.892041	1.73738	0.000679463	0.0238775	0.0208984	93	tags=8%, list=1%, signal=8%	Matn4
GO:0090130	tissue migration	265	0.563131	1.73647	1.08815e-06	0.000415212	0.000363408	1635	tags=20%, list=9%, signal=19%	Nr4a1/Jun/Klf4/Apoe/Calr/Hbegf/Angpt1/Gata2/Rgcc/Egr3/Kit/Cd63/Prcp/Mef2c/Rab11a/Myh9/Rhoj/Tgfbr1/Emc10/Aqp1/Rock2/Plk2/Sp1/Grn/Prkca/Sash1/Prkx/Pdcd6/Tgfbr3/Gata3/Tacstd2/Itga3/Hspb1/Synj2bp/Itgb1bp1/Prkd2/Ptk2b/Prkce/Fgfr1/Tek/Rab13/Epha2/Srf/Zc3h12a/Pkn3/Arf6/Coro1b/Epb41l5/Gipc1/Fap/Gab2/Ptgs2/Map4k4/Dnaja4
GO:0008344	adult locomotory behavior	87	0.634338	1.73619	0.000301282	0.0144762	0.0126701	2767	tags=28%, list=15%, signal=23%	Nr4a2/Pbx3/Oxr1/Chd7/Nlgn2/Ccnd2/Pum1/Agtpbp1/Abl2/Hoxb8/Id2/Uchl3/Npc1/Fxn/Kalrn/Ppt1/App/Eps8/Pmp22/Cacna1a/Clcn3/Prex2/Btbd9/Mecp2
GO:0010631	epithelial cell migration	261	0.563299	1.7343	1.65181e-06	0.000481288	0.000421239	1635	tags=21%, list=9%, signal=19%	Nr4a1/Jun/Klf4/Apoe/Calr/Hbegf/Angpt1/Gata2/Rgcc/Egr3/Kit/Cd63/Prcp/Mef2c/Rab11a/Myh9/Rhoj/Tgfbr1/Emc10/Aqp1/Rock2/Plk2/Sp1/Grn/Prkca/Sash1/Prkx/Pdcd6/Tgfbr3/Gata3/Tacstd2/Itga3/Hspb1/Synj2bp/Itgb1bp1/Prkd2/Ptk2b/Prkce/Fgfr1/Tek/Rab13/Epha2/Srf/Zc3h12a/Pkn3/Arf6/Coro1b/Epb41l5/Gipc1/Fap/Gab2/Ptgs2/Map4k4/Dnaja4
GO:0048486	parasympathetic nervous system development	17	0.83438	1.72942	0.00153371	0.0390701	0.0341954	1398	tags=18%, list=8%, signal=16%	Hes1/Nav2/Hoxb2
GO:0003016	respiratory system process	29	0.757696	1.71713	0.00238134	0.0495029	0.0433266	1208	tags=38%, list=7%, signal=35%	Ndn/Fto/Pbx3/Tcf15/Gaa/Jag2/Nlgn2/Gls/Selenon/Hoxa5/Zfand5
GO:1903428	positive regulation of reactive oxygen species biosynthetic process	55	0.675146	1.71439	0.000948151	0.029533	0.0258483	1599	tags=24%, list=9%, signal=22%	Clu/Klf4/Klf2/Hsp90aa1/Icam1/Ptk2b/Foxo3/Hdac4/Smad3/Sod2/Ptgs2/Jak2/Dnm2
GO:0007626	locomotory behavior	200	0.570542	1.71399	1.82889e-05	0.0028341	0.0024805	2099	tags=19%, list=12%, signal=17%	Nr4a2/Egr1/Apoe/Psap/Nav2/Slc18a2/Pbx3/Ncoa2/Gaa/Oxr1/Cln6/Chd7/Asl/Nlgn2/Ccnd2/Pum1/Arrdc3/Htt/Sod1/Prkce/Aplp2/Ddhd2/Agtpbp1/Abl2/Hoxb8/Id2/Meis1/Sod2/Uchl3/Npc1/Fxn/Kalrn/Ppt1/App/Pak6/Eps8/Pmp22/Myo6
GO:0031668	cellular response to extracellular stimulus	200	0.570403	1.71357	1.87022e-05	0.0028341	0.0024805	2003	tags=24%, list=11%, signal=21%	Nr4a2/Jun/Hspa5/Sik1/Atf3/Fos/Hsp90b1/Klf10/Itga6/Ldha/Atf4/Xbp1/Pdia3/Ppan/Cdkn1a/Lpl/Mybbp1a/Fnip1/Mtmr3/Impact/Hnrnpl/Pim1/Map1lc3a/Srebf2/Taf1/Wdr45b/Dctpp1/Med1/Sik2/Map1lc3b/Bcl2/Srf/Zc3h12a/Trp53/Fads1/Xpr1/Fcor/Pik3r4/Wnt4/Gabarap/Mapk3/Pick1/Gas2l1/Slc2a1/Gabarapl1/Eif4g1/Trpm4
GO:0006959	humoral immune response	174	0.579606	1.70883	5.14286e-05	0.00541326	0.00473787	1463	tags=12%, list=8%, signal=11%	Igkc/Pf4/Rgcc/Ighm/Gpr183/Mef2c/H2-Ab1/Pglyrp2/Romo1/Ctsg/Phb/Notch2/Gata3/Ccl2/Cd55/Ighg2b/Cxcl10/Bcl3/H2-T23/Slpi/Spns2
GO:1903707	negative regulation of hemopoiesis	138	0.59287	1.70865	4.96763e-05	0.00541326	0.00473787	1802	tags=27%, list=10%, signal=24%	Hes1/Pf4/Zfp36/Gata2/Cd74/Trib1/Zfpm1/Tmem176a/Smad7/Lmo2/Nfkbia/Tmem176b/Itpkb/Pglyrp2/Nfkbid/Zfp36l1/Paf1/Cdk6/Tob2/Sfrp1/Ptk2b/Pik3r1/Zc3h12a/Nme1/Hoxa5/Ldb1/Hoxb8/Id2/Irf1/Meis1/Cdc73/Lag3/Stat5b/Prdm16/Tcf3/Rc3h2/Gas2l1
GO:0006509	membrane protein ectodomain proteolysis	41	0.704958	1.70779	0.00189782	0.0439231	0.038443	2196	tags=37%, list=12%, signal=32%	Apoe/Prtn3/Timp3/Myh9/Nrd1/Erap1/Psen1/Dag1/Aph1a/Sppl2b/Sppl2a/Psenen/Psen2/Snx33/Il10
GO:0034976	response to endoplasmic reticulum stress	227	0.56361	1.70754	1.05799e-05	0.00201701	0.00176536	2092	tags=32%, list=12%, signal=28%	Nupr1/Clu/Jun/Hspa5/Atf3/Calr/Hsp90b1/Manf/Pdia6/Ppp1r15a/P4hb/Pdia4/Serinc3/Atf4/Selenos/Xbp1/Grina/Pdia3/Sdf2l1/Canx/Vcp/Selenok/Dnajb9/Stt3b/Cebpb/Erp27/Dnajc3/Syvn1/Casp12/Bcl2l11/Hyou1/H13/Sel1l/Ccnd1/Trim13/Itpr1/Serp1/Cdk5rap3/Jkamp/Derl1/Ubqln2/Man1b1/Pik3r1/Uggt1/Bcl2/Trp53/Ubac2/Pomt2/Svip/Atf6/Get4/Pml/Nfe2l1/Tmub2/Creb3l2/Casp4/Erlec1/Sec16a/Nploc4/Bag6/Yod1/Ubxn8/Rnft1/Rcn3/Bcap31/Dn…
GO:0045600	positive regulation of fat cell differentiation	56	0.667121	1.70564	0.00108364	0.0318371	0.0278649	2627	tags=39%, list=15%, signal=34%	Zfp36/Xbp1/Lpl/Asxl2/Mecom/Zfp36l1/Cebpb/Gdf3/Metrnl/Sfrp1/Carm1/Zc3h12a/Id2/Mapk14/Uchl3/Ptgs2/Prdm16/Dkkl1/Trpm4/Wdfy2/Syap1/Sh3pxd2b
GO:0071496	cellular response to external stimulus	228	0.560007	1.69742	7.29739e-06	0.00150087	0.00131361	2319	tags=26%, list=13%, signal=23%	Nr4a2/Jun/Hspa5/Sik1/Atf3/Fos/Hsp90b1/Klf10/Itga6/Ldha/Atf4/Xbp1/Pdia3/Ppan/Cdkn1a/Lpl/Atp1a1/Mybbp1a/Fnip1/Aqp1/Mtmr3/Impact/Hnrnpl/Pim1/Map1lc3a/Srebf2/Taf1/Wdr45b/Dctpp1/Med1/Sik2/Map1lc3b/Bcl2/Dag1/Bag3/Srf/Zc3h12a/Trp53/Rac1/Fads1/Xpr1/Fcor/Pik3r4/Wnt4/Cradd/Gabarap/Mapk3/Pick1/Gas2l1/Slc2a1/Gabarapl1/Eif4g1/Trpm4/Gsk3b/Ptger4/Nprl2/Gba/Ralb/Arhgdia/Atp5g1
GO:1905897	regulation of response to endoplasmic reticulum stress	74	0.632078	1.69469	0.00108171	0.0318371	0.0278649	2055	tags=34%, list=11%, signal=30%	Nupr1/Clu/Manf/Pdia6/Ppp1r15a/Serinc3/Selenos/Xbp1/Grina/Dnajc3/Syvn1/Hyou1/Ubqln2/Pik3r1/Ubac2/Svip/Atf6/Nfe2l1/Erlec1/Bag6/Yod1/Rnft1/Bcap31/Bax/Sgta
GO:0090329	regulation of DNA-dependent DNA replication	48	-0.641022	-1.69154	0.00191714	0.0439686	0.0384828	2297	tags=50%, list=13%, signal=44%	Donson/Smarcal1/Ino80/Atg7/Chek2/Dbf4/Timeless/Atrx/Cdt1/Senp2/Rfc5/Stag2/Brca2/Blm/Smc1a/Cdc7/Rfc3/Fbxo5/Tipin/Rfc4/Npm1/E2f8/Msh6/Smc3
GO:0045668	negative regulation of osteoblast differentiation	43	0.690346	1.68984	0.00178885	0.042611	0.0372946	2936	tags=47%, list=16%, signal=39%	Id3/Tob1/Rorb/Ski/Cdk6/Dlk1/Sfrp1/Fgfr1/Hdac4/Id2/Smad3/Ahr/Nfatc1/Sema4d/Hdac7/Trpm4/Id1/Notch1/Ptch1/Lrp5
GO:0007517	muscle organ development	346	0.532882	1.68801	6.1452e-07	0.000269601	0.000235964	2220	tags=23%, list=12%, signal=21%	Nr4a1/Nupr1/Btg2/Egr1/Skil/Atf3/Fos/Ly6e/Angpt1/Rgs2/Maff/Id3/Eng/Zfpm1/Vamp5/Smad7/Xbp1/Mef2c/Meg3/Ncam1/Mef2d/Tgfbr1/Bmpr1a/Tcf15/Hmg20b/Ski/Pim1/Eid2/Chd7/Cd164/Hdac3/Myl6/Unc45a/Psma6/Smo/Tgfbr3/Serp1/Heg1/Gsk3a/Rps6kb1/Selenon/Gpcpd1/Med1/Homer1/Fgfr1/Unc45b/Bcl2/Fkbp1a/Ddx17/Frs2/Hdac4/Meis1/Smad3/Mapk14/Nr1d2/Epor/Sox6/Nras/Ppp3ca/Lama5/Sirt2/G6pdx/Obsl1/Hmgcr/Ccm2l/Hdac7/Mylk/Tomm70a/Myom…
GO:0007585	respiratory gaseous exchange by respiratory system	46	0.682694	1.6878	0.00181117	0.042611	0.0372946	1208	tags=26%, list=7%, signal=24%	Nr4a2/Ndn/Fto/Pbx3/Tcf15/Gaa/Jag2/Nlgn2/Gls/Selenon/Hoxa5/Zfand5
GO:0035278	miRNA mediated inhibition of translation	13	0.864785	1.68429	0.0021154	0.0463037	0.0405266	2235	tags=69%, list=12%, signal=61%	Zfp36/Ago2/Ago4/Stat3/Tnrc6b/Eif6/Eif4g1/Ago3/Ago1
GO:0045444	fat cell differentiation	223	0.553702	1.67473	1.14524e-05	0.00211511	0.00185122	2092	tags=25%, list=12%, signal=22%	Nr4a1/Nr4a2/Hes1/Zfp36/Klf4/Rgs2/Gata2/Itga6/Zfpm1/Xbp1/Lpl/Fto/Asxl2/Mecom/Bscl2/Rora/Zfp36l1/Nr4a3/Cebpb/Gdf3/Wwtr1/Pex11a/Ccnd1/Gata3/Dlk1/Metrnl/Med1/Sfrp1/Carm1/Rorc/Creb5/Zc3h12a/Ncor2/Id2/Fcor/Smad3/Sod2/Mapk14/Uchl3/Osbpl8/Ffar2/Ptgs2/Prdm16/Zadh2/Sirt2/Pias1/Dkkl1/Runx1t1/Tbl1x/Ccdc85b/Zfp516/Hdac6/Trpm4/Atf2/Gsk3b
GO:0007565	female pregnancy	106	0.59708	1.67011	0.000691025	0.0238986	0.0209168	1712	tags=26%, list=10%, signal=24%	Junb/H3f3b/Calr/H2-Q7/Ctsb/Il11ra1/Vmp1/Ctsl/Abcg2/Ago2/Trim28/Sp1/Grn/Thbd/Tle6/Med1/Sod1/Lgals9/Ptn/Epn1/Stat5b/Wnt4/Epor/Ptgs2/Fkbp4/Polr1b/Ash1l/Mapk3
GO:1902947	regulation of tau-protein kinase activity	10	0.90678	1.66898	0.00203757	0.0452708	0.0396225	230	tags=30%, list=1%, signal=30%	Clu/Egr1/Hsp90aa1
GO:0006260	DNA replication	233	-0.507046	-1.66059	8.04464e-06	0.00158479	0.00138707	2849	tags=44%, list=16%, signal=38%	Rpa1/Mcm5/Helb/Rfc2/Rfwd3/E4f1/Pold4/Cenpx/Dnaja3/Polk/Rrm1/Eme1/Wrn/Tspyl2/Donson/Gins3/Smarcal1/Gins2/Ino80/Pole2/Nasp/Cdc45/Faf1/Top1/Mcm8/Mgme1/Ttf1/Usp37/Orc2/Thoc1/Zpr1/Dhx9/Atg7/Cenps/Chek2/Cinp/Pds5a/Dbf4/Atr/Timeless/Atrx/Cdt1/Mcm7/Senp2/Rfc5/Orc4/Hras/Esco2/Ssrp1/Mcm3/Stag2/Brca2/Pura/Lrwd1/Rad17/Rbms1/Blm/Fen1/Zbtb38/Pold3/Ccdc88a/Atf1/Terf1/Tbrg1/Smc1a/Cdc7/Rfc3/Cdc6/Supt16/Baz1a/Rpai…
GO:0060537	muscle tissue development	392	0.517811	1.6595	6.38649e-07	0.000269601	0.000235964	2258	tags=22%, list=13%, signal=20%	Nr4a1/Nupr1/Btg2/Egr1/Sik1/Skil/Atf3/Fos/Ly6e/Angpt1/Rgs2/Maff/Kdm6b/Eng/Zfpm1/Tiparp/Vamp5/Smad7/Mef2c/Meg3/Ncam1/Mef2d/Tgfbr1/Bmpr1a/Hmg20b/Ski/Pim1/Chd7/Akap13/Hdac3/Myl6/Psma6/Smo/Tgfbr3/Cdc42/Heg1/Gsk3a/Rps6kb1/Selenon/Gpcpd1/Slc9a1/Csrp2/Med1/Homer1/Fgfr1/Eya2/Bcl2/Srf/Fkbp1a/Ddx17/Dsg2/Zfand5/Frs2/Hdac4/Id2/Meis1/Smad3/Mapk14/Nr1d2/Epor/Rarb/Ahr/Sox6/Nras/Ppp3ca/Sirt2/G6pdx/Poglut1/Obsl1/H…
GO:0051303	establishment of chromosome localization	70	-0.584594	-1.65787	0.00215239	0.0464256	0.0406333	2409	tags=47%, list=13%, signal=41%	Kif14/Chmp7/Chmp1a/Hnrnpu/Chmp5/Chmp4b/Actr3/Rrs1/Chmp2b/Spdl1/Kif22/Cdt1/Psrc1/Vps4a/Brca2/Zw10/Kif2c/Nde1/Seh1l/Terf1/Nuf2/Ube2b/Pibf1/Ccnb1/Sept1/Ndc80/Cenpe/Mis12/Cul3/Cenpf/Cenpq/Cdca8/Birc5
GO:0035966	response to topologically incorrect protein	131	0.576011	1.65687	0.000169466	0.0106547	0.00932539	2318	tags=36%, list=13%, signal=31%	Clu/Hspa5/Atf3/Calr/Manf/Pdia6/Ppp1r15a/Atf4/Selenos/Xbp1/Hsp90aa1/Sdf2l1/Canx/Vcp/Dnajb9/Stt3b/Dnajc3/Syvn1/Casp12/Ccnd1/Serp1/Hspb1/Cdk5rap3/Jkamp/Derl1/Pik3r1/Uggt1/Hspa1a/Bag3/Hspa2/Hspa4l/Pomt2/Atf6/Klhl15/Creb3l2/Bag6/Yod1/Rnf126/Tm7sf3/Dnajc18/Bax/Hdac6/Pmp22/Hspa1b/Mfn2/Fbxo6/Ero1l
GO:0007093	mitotic cell cycle checkpoint	127	-0.538179	-1.65554	0.00012971	0.00932545	0.00816195	2803	tags=46%, list=16%, signal=39%	Foxo4/Taok3/Cdk5rap2/Syf2/Rfwd3/Eme1/Top2b/Casp2/Donson/Bub1/Klhl22/Rpl24/Clspn/Ttk/Zwilch/Chfr/Wee1/Bub1b/Mrnip/Chek2/Gigyf2/Prcc/Spdl1/Taok2/Mtbp/Pcid2/Cdt1/Topbp1/Apc/Hras/Plk1/Vps4a/Pura/Zw10/Rad17/Blm/Taok1/Tgfb1/Rpl26/Terf1/Ppp1r10/Chek1/Mbd4/Cdc6/Rps6/Xpc/Rpa2/Zfp207/Ccnb1/Ndc80/Tipin/Cenpe/Bub3/Tpr/Zwint/Top2a/Sox4/Cdk1/Birc5
GO:0009991	response to extracellular stimulus	330	0.523362	1.64996	4.90933e-06	0.00115706	0.0010127	2003	tags=21%, list=11%, signal=19%	Nr4a2/Jun/Zfp36/Hspa5/Sik1/Atf3/Apoe/Fos/Hsp90b1/Klf10/Itga6/Ldha/Ldlr/Atf4/Cdkn2d/Xbp1/Pdia3/Ppan/Cdkn1a/Lpl/Cad/Igf1r/Mybbp1a/Fnip1/Mtmr3/Impact/Hnrnpl/Pim1/Stat1/Gdf3/Map1lc3a/Adsl/Slc16a1/Bcl10/Srebf2/Taf1/Wdr45b/Dctpp1/Rps6kb1/Slc25a25/Med1/Sod1/Sik2/Foxo3/Map1lc3b/Bcl2/Srf/Zc3h12a/Rbp1/Trp53/Fads1/Xpr1/Hlcs/Fcor/Sod2/Pik3r4/Atn1/Wnt4/Alad/Sirt2/Gabarap/Mapk3/Asph/Pick1/Gas2l1/Slc2a1/Gabarap…
GO:0019932	second-messenger-mediated signaling	349	0.518501	1.64405	1.29911e-06	0.000428559	0.000375089	3048	tags=24%, list=17%, signal=20%	Mt1/Pf4/Selp/Mt2/Pde10a/Apoe/Rgs2/Adgrg1/Cd24a/Ramp2/Nfat5/Adgre5/Ramp3/Pde4b/Selenok/Ptbp1/Ncam1/Ppp1r9b/Aqp1/Ptger3/Gal/Atp2a2/Akap13/Itpr1/Adcy6/Gsk3a/Guca1a/Nfatc2/Selenon/Arrdc3/Slc9a1/Htt/Calml4/Ptk2b/Ece1/Cxcl10/Adgrl4/Fkbp1a/Hdac4/Eif4ebp2/Adgrg2/Sri/Ahr/Adcy9/Cherp/Ppp3ca/Camta1/Jsrp1/Rasd1/Nfatc1/Asph/Ppp1r9a/Bcap31/Grk2/Treml1/Trpm4/Chp1/Abca1/Ccrl2/Gsk3b/Ptger4/Fhl2/Prnp/Sphk1/Plcg1/D…
GO:0001649	osteoblast differentiation	167	0.557493	1.63385	0.000178247	0.0109379	0.00957321	2813	tags=32%, list=16%, signal=27%	Junb/Jund/H3f3b/Id3/Tob1/Mef2c/Rorb/Suco/Mef2d/Bmpr1a/Ski/Cebpb/Cdk6/Atp6ap1/Wwtr1/Smo/Tgfbr3/Dlk1/Sfrp1/Il6st/Gabbr1/Fgfr1/Epha2/Tcirg1/Hdac4/Id2/Smad3/Adar/Esrra/Wnt4/Ahr/Nfatc1/Prkaca/Clic1/Sema4d/Hdac7/Trpm4/Gsk3b/Atraid/Gja1/Ptger4/Fhl2/Id1/Bmp4/Notch1/Ddx5/Vegfa/Sh3pxd2b/Ptk2/Ptch1/Fam20c/Jag1/Ctnnbip1
GO:0032602	chemokine production	90	0.591334	1.63173	0.00204579	0.0452833	0.0396334	1885	tags=21%, list=11%, signal=19%	Egr1/Klf4/Cd74/Mpl/Cd24a/Zfpm1/Lpl/Selenok/Pycard/Cd84/Mbp/Epha2/Gstp1/Lgals9/Mif/Ffar2/Slc37a4/App/Lbp
GO:1904019	epithelial cell apoptotic process	105	0.583295	1.62576	0.000906652	0.0286541	0.025079	2379	tags=30%, list=13%, signal=26%	Nupr1/Zfp36/Angpt1/Gata2/Rgcc/Ramp2/Xbp1/Krt18/Igf1r/Jag2/Braf/Zfp36l1/Icam1/Hdac3/Mtch2/Gata3/Foxo3/Tek/Col18a1/Arf6/Abl2/Jak2/Ano6/Pdcd4/H2-M3/Gsk3b/Il10/Bmp4/Plcg1/Krt8/Pgr
GO:0001655	urogenital system development	301	0.516611	1.61188	2.08869e-05	0.00292779	0.0025625	3028	tags=28%, list=17%, signal=23%	Hes1/Egr1/Pbx1/Angpt1/Gata2/Itga6/Id3/Tiparp/Smad7/Epcam/Plaur/Mef2c/Psap/Cdkn1c/Igf1r/Sec61a1/Tgfbr1/Aqp1/Mecom/Ampd2/Stat1/Notch2/Jmjd6/Wwtr1/Bcl2l11/Prkx/Smo/Gata3/Tacstd2/Itga3/Pcnt/Sfrp1/Maged1/Fem1b/Fgfr1/Tek/Bcl2/Basp1/Frs2/Aph1a/Id2/Nfia/Smad3/Wnt4/Rarb/Ahr/Fkbp4/Lama5/Bag6/Cat/Myo1e/Ift20/Spry1/Cyp7b1/Bax/Ctnnd1/Rdh10/Ahi1/Bmp4/Notch1/Anxa4/Aph1c/Vegfa/Hspb11/Ttc8/Rarg/Ift140/Ift27/Efnb2…
GO:0071772	response to BMP	137	0.558472	1.60846	0.000682792	0.0238775	0.0208984	1279	tags=14%, list=7%, signal=13%	Hes1/Egr1/Skil/Eng/Smad7/Tob1/Hivep1/Bmpr1a/Ski/Notch2/Gdf3/Tgfbr3/Gata3/Itga3/Usp9x/Sfrp1/Neo1/Numa1/Usp15
GO:0071773	cellular response to BMP stimulus	137	0.558472	1.60846	0.000682792	0.0238775	0.0208984	1279	tags=14%, list=7%, signal=13%	Hes1/Egr1/Skil/Eng/Smad7/Tob1/Hivep1/Bmpr1a/Ski/Notch2/Gdf3/Tgfbr3/Gata3/Itga3/Usp9x/Sfrp1/Neo1/Numa1/Usp15
GO:0044706	multi-multicellular organism process	126	0.564039	1.60821	0.00141213	0.0368337	0.0322381	1712	tags=24%, list=10%, signal=22%	Junb/H3f3b/Calr/H2-Q7/Ctsb/Il11ra1/Vmp1/Ctsl/Abcg2/Ago2/Trim28/Sp1/Grn/Thbd/Tle6/Med1/Sod1/Lgals9/Ptn/Epn1/Stat5b/Wnt4/Epor/Ptgs2/Fkbp4/Kalrn/Polr1b/Dkkl1/Ash1l/Mapk3
GO:0050678	regulation of epithelial cell proliferation	321	0.512396	1.60785	2.63157e-05	0.00330906	0.0028962	1384	tags=18%, list=8%, signal=17%	Nr4a1/Nupr1/Hes1/Jun/Zfp36/Apoe/Gata2/Rgcc/Egr3/Eng/Xbp1/Mef2c/Ctsl/Tgfbr1/Emc10/Bmpr1a/Gkn3/Stat1/Sp1/Zfp36l1/Grn/Nr4a3/Prkca/Cdk6/Notch2/Stat3/Pdcd6/Ccnd2/Ptprn/Ccnd1/Smo/Tgfbr3/Gata3/Tacstd2/Itpr1/Ccl2/Ptprk/Synj2bp/Mydgf/Cdc42/Dlk1/Med1/Sfrp1/Prkd2/B2m/Maged1/Fgfr1/Tek/Stxbp4/Nme1/Hoxa5/Atpif1/Frs2/Ptn/Cdc73/Smad3/Ppp1r16b
GO:0045667	regulation of osteoblast differentiation	114	0.567937	1.60715	0.00181692	0.042611	0.0372946	2813	tags=36%, list=16%, signal=31%	Jund/Id3/Tob1/Mef2c/Rorb/Suco/Bmpr1a/Ski/Cebpb/Cdk6/Atp6ap1/Dlk1/Sfrp1/Il6st/Fgfr1/Tcirg1/Hdac4/Id2/Smad3/Esrra/Wnt4/Ahr/Nfatc1/Prkaca/Clic1/Sema4d/Hdac7/Trpm4/Gsk3b/Atraid/Ptger4/Id1/Bmp4/Notch1/Ddx5/Vegfa/Ptk2/Ptch1/Fam20c/Jag1/Ctnnbip1
GO:0051321	meiotic cell cycle	237	-0.487684	-1.59915	2.05999e-05	0.00292779	0.0025625	2638	tags=31%, list=15%, signal=27%	Cenpx/Xlr4b/Psmc3ip/Tdrkh/Eme1/Siah1a/Syce1/Top2b/Nek2/Pkmyt1/Ppp2ca/Bub1/Fanca/Ttk/Tubgcp2/Rad54l/Zfp386/Cdc25b/Actr3/Stk35/Cenps/Bub1b/Ddx4/Ubb/Mnd1/Tubgcp5/Lrrk1/Atrx/Aspm/Topbp1/Washc1/Sgo2a/Rbbp8/Rad54b/Plk1/Nr2c2/Ncapd2/Psmd13/Stag2/Brip1/Brca2/Rbm7/Lfng/Aurka/Mettl3/Terf1/Cdc25a/Mki67/Nuf2/Smc1a/Pdik1l/Syce2/Fignl1/Ncaph/Ube2b/Cdc20/Ccne2/Mns1/Sept1/Fbxo5/Sgo1/Rad51/Msh6/Bub3/Wapl/Smc4/Smc…
GO:0050000	chromosome localization	71	-0.562316	-1.59863	0.00208469	0.045972	0.0402362	2409	tags=46%, list=13%, signal=40%	Kif14/Chmp7/Chmp1a/Hnrnpu/Chmp5/Chmp4b/Actr3/Rrs1/Chmp2b/Spdl1/Kif22/Cdt1/Psrc1/Vps4a/Brca2/Zw10/Kif2c/Nde1/Seh1l/Terf1/Nuf2/Ube2b/Pibf1/Ccnb1/Sept1/Ndc80/Cenpe/Mis12/Cul3/Cenpf/Cenpq/Cdca8/Birc5
GO:0003007	heart morphogenesis	237	0.521553	1.59616	0.000159348	0.0102364	0.00895925	2255	tags=22%, list=13%, signal=19%	Hes1/Jun/Ly6e/Angpt1/Eng/Zfpm1/Smad7/Mef2c/Asxl2/Tgfbr1/Bmpr1a/Gaa/Pim1/Mib1/Notch2/Chd7/Flna/Psen1/Smo/Tgfbr3/Gata3/Heg1/Gsk3a/Kdm2a/Med1/Tek/Nsd2/Srf/Trp53/Fkbp1a/Ncor2/Id2/Smad3/Epor/Rarb/Ahr/Mdm4/Zmiz1/Nfatc1/Obsl1/Pdcd4/Ccm2l/Myom1/Kdm6a/Efna1/Atf2/Gja1/Sirt6/Fhl2/Ahi1/Bmp4/Lefty1
GO:0035967	cellular response to topologically incorrect protein	102	0.573106	1.5935	0.00186618	0.0434217	0.0380041	2167	tags=34%, list=12%, signal=30%	Hspa5/Atf3/Calr/Pdia6/Ppp1r15a/Atf4/Selenos/Xbp1/Sdf2l1/Canx/Vcp/Dnajc3/Casp12/Ccnd1/Serp1/Cdk5rap3/Derl1/Pik3r1/Uggt1/Hspa1a/Bag3/Hspa2/Pomt2/Atf6/Klhl15/Creb3l2/Bag6/Yod1/Rnf126/Tm7sf3/Dnajc18/Bax/Hdac6/Pmp22/Hspa1b
GO:0042089	cytokine biosynthetic process	114	0.562872	1.59282	0.00221749	0.0474832	0.0415589	1885	tags=21%, list=11%, signal=19%	Egr1/Zfp36/Klf4/Cd74/Zfpm1/Gadd45g/Cebpb/Stat3/Bcl10/Psen1/Gata3/Hspb1/Spn/Bcl3/Rela/Cd28/Irf1/Lag3/Nfkb1/Stat5b/Jak2/App/Grk2/Lbp
GO:0042107	cytokine metabolic process	118	0.55979	1.59258	0.000959447	0.029533	0.0258483	1885	tags=20%, list=11%, signal=18%	Egr1/Zfp36/Klf4/Cd74/Zfpm1/Gadd45g/Cebpb/Stat3/Bcl10/Psen1/Gata3/Hspb1/Spn/Bcl3/Rela/Cd28/Irf1/Lag3/Nfkb1/Stat5b/Jak2/App/Grk2/Lbp
GO:0030278	regulation of ossification	198	0.529322	1.59062	0.000188	0.0113376	0.00992302	2853	tags=29%, list=16%, signal=25%	Jund/Pbx1/Id3/Tob1/Mef2c/Srgn/Rorb/Suco/Ltbp3/Asxl2/Bmpr1a/Ski/Cebpb/Cdk6/Atp6ap1/Dlk1/Tob2/Sfrp1/Il6st/Ptk2b/Fgfr1/Bcl2/Tcirg1/Ptn/Hdac4/Id2/Smad3/Mapk14/Esrra/Rsad2/Wnt4/Ahr/Ano6/Mapk3/Nfatc1/Prkaca/Clic1/Sema4d/Hdac7/P3h1/Trpm4/Gata1/Gsk3b/Atraid/Gja1/Ptger4/Id1/Bmp4/Notch1/Ddx5/Vegfa/Fzd9/Ptk2/Ptch1/Fam20c/Jag1/Ctnnbip1/Atp2b1
GO:0042035	regulation of cytokine biosynthetic process	103	0.572148	1.58954	0.00177801	0.0425428	0.0372349	2196	tags=24%, list=12%, signal=21%	Egr1/Zfp36/Klf4/Cd74/Zfpm1/Cebpb/Stat3/Bcl10/Psen1/Gata3/Hspb1/Spn/Bcl3/Rela/Cd28/Irf1/Lag3/Nfkb1/Stat5b/Jak2/App/Grk2/Lbp/Traf6/Il10
GO:0043434	response to peptide hormone	280	0.511745	1.58451	6.06197e-05	0.00587316	0.00514039	1745	tags=23%, list=10%, signal=21%	Nr4a1/Nr4a2/Egr1/Socs3/Sgk1/Srsf5/Car2/Khk/Xbp1/Lpl/Cad/Igf1r/Rangap1/Ndel1/Rock2/Stat1/Braf/Sp1/Zfp36l1/Nr4a3/Prkca/Stat3/Cpeb2/Cish/Atp2a2/Anxa5/Tgfbr3/Uso1/Adcy6/Gsk3a/Rps6kb1/Scap/Rab31/Cyc1/Slc9a1/Sik2/Foxo3/Scly/Cry2/Pik3r1/Ywhag/Rab13/Rela/Stxbp4/Rab10/Eif2b3/Ptpre/Stat2/Irf1/Csk/Cyfip1/Eif4ebp2/Esrra/Stat4/Nfkb1/Grb2/Stat5b/Uchl3/Osbpl8/Prkdc/Jak2/Vamp2/Wdtc1/Eif6/Ghr
GO:0051783	regulation of nuclear division	179	-0.495091	-1.58393	0.000223554	0.0125829	0.011013	2299	tags=35%, list=13%, signal=30%	Drg1/Tnks/Bub1/Klhl22/Chmp1a/Pebp1/Cdc14a/Hnrnpu/Chmp5/Anapc11/Ttk/Chmp4b/Pdgfrb/Anapc5/Nipbl/Bub1b/Chmp2b/Lrrk1/Anapc4/Ubxn2b/Atrx/Spdl1/Mtbp/Pcid2/Cdt1/Apc/Sgo2a/Plk1/Stag2/Zw10/Cep97/Tgfb1/Terf1/Smc5/Mki67/Nek6/Smc1a/Chek1/Ube2b/Cdc6/Cdc20/Nsmce2/Slf1/Pdxp/Zfp207/Ccnb1/Kif20b/Ndc80/Fbxo5/Tacc3/Cenpe/Bub3/Cul3/Kif11/Tpr/Ywhah/Smc3/Nusap1/Pdgfb/Cdkn1b/Birc5/Ube2c
GO:0001503	ossification	332	0.500887	1.57921	4.69459e-05	0.00523491	0.00458177	2857	tags=26%, list=16%, signal=22%	Junb/Jund/H3f3b/Pbx1/Klf10/Id3/Tob1/Mef2c/Srgn/Sbno2/Rorb/Suco/Csgalnact1/Ltbp3/Mef2d/Asxl2/Bmpr1a/Ski/Sp1/Cebpb/Cdk6/Atp6ap1/Wwtr1/Smo/Tgfbr3/Dlk1/Tob2/Sfrp1/Il6st/Ptk2b/Col1a2/Gabbr1/Fgfr1/Bcl2/Epha2/Ifitm1/Rpl38/Tcirg1/Ptn/Hdac4/Id2/Smad3/Adar/Mapk14/Esrra/Rsad2/Wnt4/Ahr/Ptgs2/Bmp1/Ano6/Nab2/Mapk3/Nfatc1/Prkaca/Clic1/Sema4d/Hdac7/Mmp14/P3h1/Trpm4/Icmt/Gata1/Gsk3b/Atraid/Traf6/Gja1/Ptger4/Fhl2/…
GO:0045665	negative regulation of neuron differentiation	232	0.51729	1.57282	0.000179522	0.0109379	0.00957321	2782	tags=26%, list=16%, signal=22%	Hes1/Apoe/Calr/Pbx1/H2-K1/Cd24a/Id3/Prpf19/Cers2/Bex1/H2-D1/Ptbp1/Ptger3/Plk2/Mib1/Flna/Ryk/Thoc2/Psen1/Adcy6/Gsk3a/Med1/Carm1/B2m/Neo1/Foxo3/Eif4e/Dync1i2/Arf6/Ptprs/Itm2c/Id2/Trpc6/Meis1/Bcl11a/Prkcsh/Ppp3ca/Map4k4/Sema4b/App/Fmr1/Sema4d/Casz1/Efna1/Cd38/Pmp22/Gsk3b/Id1/Xylt1/Sema7a/Trak2/Notch1/Isl1/Ptk2/Efnb2/Nepro/Mecp2/Snapin/Jag1/Hmg20a
GO:0098742	cell-cell adhesion via plasma-membrane adhesion molecules	160	0.538065	1.57224	0.000677483	0.0238775	0.0208984	1675	tags=12%, list=9%, signal=11%	Selp/Klf4/Cd24a/Esam/Epcam/Alcam/Plxnb2/Bsg/Cd164/Wnk1/Mbp/Clstn3/Atp2c1/Lgals9/Dsg2/Ptprs/Pvr/Mapk14/Clstn1/Myadm
GO:0032870	cellular response to hormone stimulus	444	0.485654	1.56592	1.77912e-05	0.0028341	0.0024805	2694	tags=27%, list=15%, signal=24%	Nr4a1/Nr4a2/Junb/Jund/Jun/Zfp36/Calr/Per1/Socs3/Ly6e/Sgk1/Ramp2/Kit/Car2/Lmo2/Prcp/Xbp1/Mef2c/Ramp3/Lpl/Igf1r/Atp1a1/Rangap1/Ndel1/Ncoa2/Aqp1/Phb/Rock2/Stat1/Sp1/Zfp36l1/Nr4a3/Prkca/Rnf4/Stat3/Cpeb2/Cish/Akap13/Anxa5/Lats1/Tfap4/Uso1/Adcy6/Gsk3a/Rps6kb1/Rab31/Slc9a1/Med1/Sik2/Sfrp1/Carm1/Prkce/Foxo3/Eif4e/Cry2/Pik3r1/Ywhag/Rab13/Rela/Stxbp4/Rbfox2/Ncor2/Ddx17/Rab10/Smyd3/Ptpre/Irf1/Csk/Cyfip1/Eif…
GO:2001233	regulation of apoptotic signaling pathway	390	0.481918	1.54173	2.77667e-05	0.00341878	0.00299223	1569	tags=20%, list=9%, signal=19%	Nr4a2/Nupr1/Clu/Pf4/Skil/Atf3/Mcl1/Cd74/Itga6/Traf1/P4hb/Serinc3/Plaur/Selenos/Ing2/Cdkn2d/Xbp1/Grina/Pdia3/Timp3/Ndufa13/Ddx3x/Tmbim1/Tgfbr1/Psme3/Zmynd11/Mnt/Pycard/Bclaf1/Tnfrsf12a/Gnai3/Tnfsf10/Ppp2r1a/Syvn1/Icam1/Bcl10/Bcl2l11/Hyou1/Psen1/Mtch2/Apopt1/Tfap4/Hspb1/Gsk3a/Rps6kb1/Htt/Sod1/Sfrp1/Ing5/Slc25a5/Maged1/Fem1b/Parl/Fgfr1/Eya2/Cdk11b/Bcl2/Rela/Trp53/Siva1/Siah2/Atpif1/Mif/Itm2c/Pml/Tnf…
GO:0045732	positive regulation of protein catabolic process	205	0.513806	1.54162	0.0013539	0.0360429	0.031546	2859	tags=34%, list=16%, signal=29%	Nupr1/Clu/Apoe/Trib1/Tiparp/Ldlr/Wwp2/Smad7/Xbp1/Hsp90aa1/Vcp/Ndufa13/Ddb1/Ezr/Cbfa2t3/Vps28/Plk2/Arih2/Nrd1/Plk3/Csnk2a1/Psen1/Taf1/Gsk3a/Hspbp1/Ptk2b/Ubqln2/Hspa1a/Csnk1a1/Atpif1/Stx5a/Rab7/Tnfsf12/Ctsc/Fbxw8/Gga1/Sirt2/Pias1/Bag6/Fmr1/Rnft1/Psen2/Bcap31/Rnf19a/Snx33/Cd81/Sumo3/Ppp2r3a/Sgta/Gsk3b/Gja1/Ube2v2/Hspa1b/Dda1/Gba/Rnf40/Itch/Ndfip1/Tnfaip3/Zfand2a/Nsf/Rnf41/Ptk2/Atg4b/Nop53/Rnf144b/Ad…
GO:0071103	DNA conformation change	175	-0.481669	-1.53942	0.000697262	0.0238986	0.0209168	2345	tags=31%, list=13%, signal=28%	Wrn/Tspyl2/Smarcal1/Chmp1a/Nasp/Oip5/Top1/Suv39h1/Asf1b/Cenpp/Dffb/Dhx9/Rsf1/Nipbl/Shprh/Hjurp/Atrx/Mcm7/Ncapd2/Ddx1/Ctcf/Pura/Hat1/Blm/Set/Mphosph8/Ncaph/Ncapg/Pot1a/Ubn1/Chaf1a/Nap1l1/Ccnb1/Phf23/Npm1/Smarca5/Rad51/Mcm6/Dhx36/Mcm4/Hhex/Mbd2/Wapl/Tpr/Asf1a/Smc4/Hp1bp3/Nusap1/H3f3a/Hmga2/Ncapd3/Hmgb1/Smc2/Top2a/Cdk1
GO:0060485	mesenchyme development	240	0.50223	1.53735	0.000272279	0.0141155	0.0123544	2801	tags=26%, list=16%, signal=22%	Hes1/Rgcc/Eng/Smad7/Plaur/Mef2c/Sdcbp/Tgfbr1/Bmpr1a/Tcf15/Trim28/Nckap1/Tcof1/Pofut2/Zfp36l1/Flna/Wwtr1/Pdcd6/Smo/Tgfbr3/Bambi/Mad2l2/Fuz/Htt/Sfrp1/Fgfr1/Bcl2/Dag1/Hoxa5/Ddx17/Epb41l5/Smad3/Wnt4/Mdm4/Lama5/Sema4b/Gcnt2/Mapk3/Nfatc1/Poglut1/Sema4d/Pdcd4/Clasp2/Clasp1/Efna1/Gbx2/Phldb1/Rdh10/Gsk3b/Gja1/Mcrip1/Bmp4/Sema7a/Notch1/Ddx5/Vegfa/Isl1/Nup133/Jag1/Fn1/Thbs1/Tead2
GO:0070372	regulation of ERK1 and ERK2 cascade	260	0.498988	1.53625	0.000433963	0.0184512	0.0161491	1818	tags=20%, list=10%, signal=18%	Jun/Klf4/Atf3/Apoe/Angpt1/Cd74/Gpr183/Kit/Dusp1/Xbp1/Ramp3/Rap1b/Timp3/Cavin3/Cysltr2/Slamf1/Phb/Ezr/Pycard/Dusp3/Braf/Prkca/Atp6ap1/Notch2/Icam1/Ccl2/Synj2bp/Itgb1bp1/Prkd2/Ptk2b/Ece1/Tnip1/Tek/Epha2/Ndrg2/Gstp1/Rapgef1/Abl2/Mif/Frs2/Arrb1/Csk/Epor/Dusp4/Kars/Gcnt2/Pde8a/App/Mapk3/Hmgcr/Spry2/Ptpn22
GO:0006281	DNA repair	444	-0.437834	-1.53226	3.14095e-06	0.000807086	0.000706389	2978	tags=37%, list=17%, signal=32%	Rad23a/Pola1/Rrm2b/Rnf138/Xpa/Dclre1c/Dclre1a/Gtf2h2/Rpa1/Mcm5/Cep164/Helb/Foxm1/Wrap53/Taok3/Rfwd3/Pold4/Rad51b/Gtf2h5/Cenpx/Faap24/Pds5b/Ercc5/Polk/Eme1/Mcrs1/Ppp4r2/Swi5/Xab2/Top2b/Wrn/Park7/Actr8/Dek/Ap5s1/Mta1/Smarcal1/Gins2/Ino80/Fanca/Pole2/Mms19/Emsy/Cdc45/Smc6/Mutyh/Clspn/Kat5/Ubr5/Mcm8/Rnf111/Suv39h1/Alkbh3/Mgme1/Setx/Pnp/Rad54l/Epc2/Wdr70/Dhx9/Nipbl/Cenps/Tdp2/Nsmce3/Mrnip/Rbx1/Chek2/P…
GO:0007178	transmembrane receptor protein serine/threonine kinase signaling pathway	289	0.489442	1.52252	0.000150611	0.0101351	0.00887057	1770	tags=18%, list=10%, signal=17%	Hes1/Egr1/Jun/Hspa5/Skil/Fos/Eng/Smad7/Ing2/Xbp1/Tob1/Meg3/Sdcbp/Sptbn1/Ltbp3/Hivep1/Tgfbr1/Bmpr1a/Ski/Notch2/Gdf3/Eid2/Wwtr1/Tgif2/Akap7/Glg1/Tgfbr3/Ccl2/Itga3/Ptprk/Synj2bp/Zyx/Bambi/Usp9x/Cldn5/Sfrp1/Neo1/Col1a2/Lgals9/Trp53/Fkbp1a/Lnpep/Numa1/Pml/Usp15/Smad3/Mapk14/Gipc1/Prdm16/Dnm2/Gcnt2/Mapk3/Pdcd4
GO:0006898	receptor-mediated endocytosis	207	0.504215	1.51342	0.00114258	0.0329816	0.0288666	2192	tags=23%, list=12%, signal=20%	Clu/Ifitm3/Apoe/Angpt1/Rabgef1/Ldlr/Ramp2/Cd63/Cltb/Ramp3/Sdcbp/Canx/Unc119/Arf1/Cd9/Ezr/Tfr2/Ptger3/Micall1/Rab5a/Prkca/Scarf1/Synj2bp/Rab31/B2m/Ubqln2/Ap2m1/Arrb1/Wasl/Grb2/Ap2a2/Dnm2/Ppt1/Sirt2/Fmr1/Cltc/Ldlrad3/Pick1/Grk2/Picalm/Cd81/Flot1/Tnk2/Dbnl/Myo6/Ahi1/Pip5k1c
GO:0048469	cell maturation	161	0.516951	1.51326	0.00235324	0.0493413	0.0431852	2105	tags=19%, list=12%, signal=17%	Nr4a2/Hes1/Klf2/Gata2/Xbp1/Cdkn1c/Anks1/Gal/Ppp2r1a/Scarf1/Gata3/Ptk2b/Foxo3/Fem1b/Fgfr1/Bcl2/Rac1/Hoxa5/Abl2/Id2/Bcl11a/Rec8/Sirt2/G6pdx/App/Prkaca/Rfx3/Pmp22/Gsk3b/Gja1
GO:0050673	epithelial cell proliferation	378	0.472823	1.50792	0.000165583	0.0105225	0.00920969	1384	tags=17%, list=8%, signal=16%	Nr4a1/Nupr1/Hes1/Jun/Zfp36/Apoe/Gata2/Rgcc/Egr3/Eng/Kit/Xbp1/Mef2c/Ctsl/Tgfbr1/Emc10/Bmpr1a/Gkn3/Stat1/Sp1/Zfp36l1/Grn/Nr4a3/Prkca/Cebpb/Cdk6/Notch2/Stat3/Prkx/Pdcd6/Ccnd2/Ptprn/Ccnd1/Psen1/Smo/Tgfbr3/Gata3/Tacstd2/Itpr1/Ccl2/Ptprk/Synj2bp/Mydgf/Cdc42/Dlk1/Itgb1bp1/Med1/Sfrp1/Prkd2/B2m/Maged1/Fgfr1/Tek/Epha2/Stxbp4/Nme1/Hoxa5/Atpif1/Frs2/Ptn/Id2/Cdc73/Smad3/Ppp1r16b
GO:0030100	regulation of endocytosis	202	0.50083	1.50673	0.00181	0.042611	0.0372946	3034	tags=30%, list=17%, signal=25%	Clu/Apoe/Angpt1/Gata2/Rabgef1/Ighm/Cd63/Vamp8/Sdcbp/Unc119/Arf1/Tfr2/Rab5c/Itsn1/Vps28/Mib1/Rab5a/Prkca/Synj2bp/Rab31/B2m/Ubqln2/Ap2m1/Arrb1/Wasl/Ehd4/Rab4a/Ppp3ca/Dnm2/Ppt1/Ano6/Sirt2/Fmr1/Pick1/Actn4/Lbp/Snx33/Picalm/Flot1/Mctp1/Tnk2/Ahi1/Pip5k1c/Sphk1/Dgkq/Ston2/Mkln1/Lgals3/Vegfa/Cd2ap/Nsf/Efnb2/Btbd9/Vamp4/Nedd4l/Itgb3/Tbc1d5/Ppp3r1/Iqsec1/Cd14
GO:0045862	positive regulation of proteolysis	305	0.480561	1.50177	0.000290844	0.0144617	0.0126574	2198	tags=28%, list=12%, signal=25%	Nupr1/Clu/Apoe/Trib1/Smad7/Xbp1/Ctsd/Vcp/Ndufa13/Myh9/Ddx3x/Psme3/Cbfa2t3/Pycard/Rock2/Ist1/Plk2/Arih2/Stat1/Nrd1/Cln6/Grn/Tnfsf10/Stat3/Casp12/Plk3/Bcl10/Bcl2l11/Pdcd6/Psme2/Psen1/Mtch2/Apopt1/Mbp/Tfap4/Taf1/Ruvbl1/Gsk3a/Usp50/Fuz/Hspbp1/Ptk2b/Ubqln2/Tnip1/Hspa1a/Csnk1a1/Zc3h12a/Rps27l/Atpif1/Pml/Arrb1/Smad3/Mapk14/Ctsc/Cradd/Casp4/Jak2/Fbxw8/Kars/Cycs/Sirt2/Pias1/Bag6/Mapk3/Fmr1/Rnft1/Asph/Rcn3…
GO:0008202	steroid metabolic process	236	0.489885	1.49911	0.000952268	0.029533	0.0258483	2399	tags=25%, list=13%, signal=22%	Egr1/Apoe/Pbx1/Sult1a1/Tiparp/Ldlr/Kit/Igf1r/Atp1a1/Ebpl/Por/Sf1/Rora/Cln6/Gal/Srebf2/Scap/Abca2/Mbtps1/Med1/Sod1/Lmf1/Dhcr7/Rorc/Fgfr1/Aplp2/Dhrs11/Nfe2l1/Tecr/Nfkb1/Pctp/Stat5b/Erg28/Wnt4/Npc1/Dkkl1/Cat/G6pdx/Slc37a4/App/Abcg1/Hmgcr/Pank2/Tspo/Acadvl/Cyp7b1/Abca1/Pmp22/Lipe/Cyb5r3/Gba/Hdlbp/Fdft1/Stard4/Dgkq/Hmgcs1/Cyp26b1/Vdr
GO:0010721	negative regulation of cell development	344	0.472924	1.49805	0.000214769	0.0123414	0.0108016	2782	tags=25%, list=16%, signal=22%	Hes1/Apoe/Calr/Pbx1/Rgs2/Adgrg1/H2-K1/Cd24a/Id3/Ldlr/Prpf19/Cers2/Bex1/H2-D1/Ptbp1/Bmpr1a/Ptger3/Ski/Dnajb11/Plk2/Mib1/Mycn/Gal/Stat3/Flna/Ryk/Thoc2/Psen1/Tacstd2/Hook3/Adcy6/Gsk3a/Itgb1bp1/Med1/Carm1/B2m/Neo1/Foxo3/Eif4e/Bcl2/Trp53/Pcm1/Dync1i2/Arf6/Ptprs/Itm2c/Ptn/Id2/Trpc6/Meis1/Bcl11a/Ctnna1/Rcc2/Prkcsh/Ppp3ca/Map4k4/Sirt2/Sema4b/G6pdx/App/Fmr1/Sema4d/Tspo/Casz1/Tomm70a/Actn4/Efna1/Cd38/Pmp22…
GO:0009952	anterior/posterior pattern specification	185	0.503947	1.49775	0.00172487	0.0417591	0.036549	3313	tags=32%, list=18%, signal=27%	Btg2/Hes1/Pbx1/Bhlhe40/Mllt3/Tgfbr1/Bmpr1a/Tcf15/Ski/Nckap1/Mib1/Gdf3/Psen1/Smo/Fuz/Htt/Sfrp1/Srf/Ifitm1/Trp53/Hoxa5/Ldb1/Hoxb8/Frs2/Epb41l5/Smad3/Hoxb5/Hoxb2/Ssbp3/Prkdc/Ets2/Poglut1/Grsf1/Hoxb4/Psen2/Kdm6a/Ppp2r3a/Gbx2/Scmh1/Bmp4/Med12/Lefty1/Pcgf2/Notch1/Nrarp/Rarg/Wls/Nle1/Pofut1/Ctnnbip1/Lrp5/Pgap1/Tulp3/Fzd5/Atm/Hey1/Bmi1/Crkl/Ofd1/Celsr1
GO:0070371	ERK1 and ERK2 cascade	276	0.484338	1.4962	0.000868484	0.0278953	0.0244149	1818	tags=20%, list=10%, signal=18%	Jun/Klf4/Atf3/Apoe/Angpt1/Cd74/Gpr183/Kit/Dusp1/Xbp1/Ramp3/Rap1b/Timp3/Cavin3/Cysltr2/Slamf1/Phb/Ezr/Pycard/Dusp3/Braf/Zfp36l1/Prkca/Atp6ap1/Notch2/Icam1/Ccl2/Synj2bp/Itgb1bp1/Med1/Prkd2/Ptk2b/Ece1/Tnip1/Tek/Epha2/Ndrg2/Gstp1/Rapgef1/Abl2/Mif/Frs2/Arrb1/Csk/Epor/Dusp4/Kars/Gcnt2/Pde8a/App/Mapk3/Hmgcr/Spry2/Ptpn22
GO:0009896	positive regulation of catabolic process	404	0.466408	1.49357	9.1981e-05	0.00787837	0.00689542	2304	tags=25%, list=13%, signal=22%	Nupr1/Btg2/Clu/Zfp36/Apoe/Trib1/Hk2/Zbtb20/Tiparp/Ldlr/Wwp2/Smad7/Xbp1/Tob1/Hsp90aa1/Fto/Vcp/Ndufa13/Ago2/Ddb1/Ezr/Cbfa2t3/Rock2/Vps28/Plk2/Arih2/Nrd1/Gnai3/Zfp36l1/Plk3/Bcl2l11/Csnk2a1/Psen1/Pum1/Trim13/Taf1/Gsk3a/Vps13c/Upf1/Htt/Hspbp1/Ptk2b/Ubqln2/Pafah1b2/Prkce/Foxo3/Hspa1a/Csnk1a1/Bag3/Zc3h12a/Pnpla2/Atpif1/Svip/Mif/Sptlc1/Stx5a/Rab7/Tnfsf12/Pim2/Ctsc/Fbxw8/Gga1/Sirt2/Pias1/Bag6/Cnot1/Vps13d…
GO:0051961	negative regulation of nervous system development	323	0.474585	1.49197	0.00046308	0.0187452	0.0164064	2782	tags=24%, list=16%, signal=21%	Hes1/Apoe/Calr/Pbx1/Adgrg1/H2-K1/Cd24a/Id3/Ldlr/Prpf19/Cers2/Bex1/H2-D1/Ptbp1/Prkacb/Bmpr1a/Ptger3/Ski/Dnajb11/Plk2/Mib1/Mycn/Stat3/Flna/Ryk/Thoc2/Psen1/Hook3/Adcy6/Gsk3a/Med1/Carm1/B2m/Neo1/Foxo3/Eif4e/Trp53/Pcm1/Dync1i2/Arf6/Ptprs/Itm2c/Ptn/Id2/Trpc6/Meis1/Bcl11a/Ctnna1/Ctsc/Prkcsh/Ppp3ca/Map4k4/Sirt2/Sema4b/App/Fmr1/Prkaca/Sema4d/Tspo/Casz1/Efna1/Cd38/Pmp22/Gsk3b/Id1/Bmp4/Xylt1/Sema7a/Trak2/No…
GO:0071695	anatomical structure maturation	218	0.492636	1.49134	0.00122015	0.0345029	0.0301981	2523	tags=22%, list=14%, signal=19%	Nr4a2/Hes1/Klf2/Gata2/Xbp1/Ctsl/Ankrd17/Cdkn1c/Asxl2/Anks1/Gal/Trpc4ap/Ppp2r1a/Scarf1/Psen1/Gata3/Ptk2b/Foxo3/Fem1b/Fgfr1/Bcl2/Dag1/Rac1/Hoxa5/Abl2/Id2/Bcl11a/Rec8/Ptgs2/Ano6/Sirt2/G6pdx/App/Prkaca/Sema4d/Rfx3/Psen2/Pmp22/Gsk3b/Gja1/Xylt1/Pgr/Notch1/Cacna1a/Nsun2/Flvcr1/Vegfa
GO:0007162	negative regulation of cell adhesion	255	0.483751	1.48872	0.000790126	0.0258534	0.0226277	2904	tags=27%, list=16%, signal=23%	Klf4/Angpt1/Rgcc/Cd74/H2-Aa/Cd24a/Smad7/Epcam/Dusp1/Spint2/Plxnc1/H2-Ab1/Jam2/Cd9/Plxnb2/Nfkbid/Dusp3/Ptger3/Cebpb/Wnk1/Tacstd2/Mbp/Cd274/Mad2l2/Itgb1bp1/Spn/Pik3r1/Zc3h12a/Gstp1/Lgals9/Abl2/Irf1/Lag3/Epb41l5/Rcc2/Jak2/Gcnt2/Myadm/Rc3h2/Sema4d/Mad1l1/Clasp2/Ccm2l/Ptpn22/Actn4/Mmp14/H2-M3/Podxl/Il10/Prnp/Bmp4/Itch/Notch1/Sdc4/Nrarp/Ndfip1/Tnfaip3/Lgals3/Vegfa/Ptk2/Prkcd/Prkg1/Arhgap6/Jag1/Thbs1/Zc…
GO:0001525	angiogenesis	463	0.461146	1.48721	0.000132544	0.00932545	0.00816195	1566	tags=16%, list=9%, signal=15%	Nr4a1/Pf4/Jun/Klf4/Klf2/Hbegf/Angpt1/Adgrg1/Gata2/Tnfaip2/Rgcc/Hk2/Egr3/Eng/Ramp2/Gtf2i/Prcp/Xbp1/Ramp3/Myh9/Cysltr2/Ago2/Rhoj/Tgfbr1/Emc10/Aqp1/Rock2/Plk2/Tnfrsf12a/Stat1/Rora/Sp1/Grn/Prkca/Notch2/Stat3/Jmjd6/Flna/Sash1/Prkx/Rnf213/Pdcd6/Tie1/Erap1/Ccl2/S100a1/Hspb1/Synj2bp/Mydgf/Cdc42/Itgb1bp1/Med1/Prkd2/Ptk2b/Cxcl10/Wars/Fgfr1/Tek/Epha2/Srf/Zc3h12a/Hoxa5/Col18a1/Ptn/Pml/Meis1/Naa15/Tnfsf12/Epn…
GO:0030198	extracellular matrix organization	232	0.488674	1.48582	0.00161802	0.0400104	0.0350185	2880	tags=18%, list=16%, signal=15%	Rgcc/Col16a1/Eng/Ramp2/Spint2/Csgalnact1/Tgfbr1/Tcf15/Qsox1/Colgalt1/Col1a2/Bcl3/Aplp2/Dag1/Gfod2/Apbb2/Col18a1/Abl2/Smad3/Carmil2/Fap/Serpinh1/App/Myo1e/Clasp2/Mmp14/P3h1/Prdx4/Clasp1/Flot1/Pmp22/Phldb1/Fscn1/Ero1l/Notch1/Lgals3/Sh3pxd2b/Ptk2/Ero1lb/Fn1/Itgb3/Emilin1
GO:0042326	negative regulation of phosphorylation	426	0.461396	1.48532	0.000112919	0.00914182	0.00800123	2220	tags=24%, list=12%, signal=22%	Nupr1/Jun/Klf4/Atf3/Apoe/Per1/Socs3/Angpt1/Rgs2/Trib1/Rabgef1/Eng/Ppp1r15a/Smad7/Actb/Cdkn2d/Dusp1/Xbp1/Midn/Atxn7/Cdkn1a/Cdkn1c/Igf1r/Timp3/Dusp2/Hexim1/Gadd45g/Zmynd11/Phb/Impact/Ezr/Cbfa2t3/Pycard/Mecom/Dok2/Dusp3/Cdc42se1/Prkca/Dnajc3/Stat3/Wwtr1/Wnk1/Hdac3/Gadd45b/Psen1/Mtch2/Lats1/Tfap4/Hspb1/Synj2bp/Heg1/Cdk5rap3/Itgb1bp1/Dusp8/Sfrp1/Pwp1/Wars/Tnip1/Dag1/Zc3h12a/Ndrg2/Gstp1/Prpsap1/Fkbp1a/…
GO:0021700	developmental maturation	267	0.478297	1.4787	0.00118485	0.0339925	0.0297514	3209	tags=27%, list=18%, signal=23%	Nr4a2/Hes1/Klf2/Gata2/Cd63/Xbp1/Ctsl/Ankrd17/Cdkn1c/Ywhaz/Asxl2/Anks1/Gal/Trpc4ap/Ppp2r1a/Scarf1/Ptprn/Psen1/Gata3/Ptk2b/Foxo3/Fem1b/Fgfr1/Bcl2/Dag1/Rac1/Hoxa5/Rab38/Abl2/Id2/Nfia/Bcl11a/Rec8/Clstn1/Ptgs2/Ano6/Sirt2/G6pdx/App/Anapc2/Prkaca/Sema4d/Rfx3/Psen2/Picalm/Stxbp1/Pmp22/Pfn1/Gsk3b/Gja1/Xylt1/Pgr/Notch1/Cacna1a/Nsun2/Flvcr1/Vegfa/Rab3a/Clcn3/Fam20c/Nrg2/Mecp2/Snapin/Plcb1/Fam210b/Pcsk4/Ankr…
GO:0043523	regulation of neuron apoptotic process	238	0.481997	1.47673	0.00193204	0.0440862	0.0385857	1727	tags=18%, list=10%, signal=16%	Mt1/Nr4a2/Btg2/Egr1/Jun/Apoe/Angpt1/Mcl1/Atf4/Mef2c/Itsn1/Oxr1/Braf/Dnajc5/Grn/Nr4a3/Cebpb/Hdac3/Bcl2l11/Hyou1/Psen1/Smo/Gata3/Cdc42/Gsk3a/Htt/Sod1/Ptk2b/Foxo3/Bcl2/Trp53/Msh2/Hdac4/Kcnip3/Arrb1/Sod2/Grik5/Epor/Jak2/Ppt1/G6pdx/Fmr1
GO:0050867	positive regulation of cell activation	359	0.464481	1.47652	0.000488731	0.0193387	0.0169259	2101	tags=19%, list=12%, signal=17%	Igkc/Hes1/Selp/Gata2/Cd74/Mpl/H2-Aa/Egr3/Cd24a/Ighm/Gpr183/Xbp1/Vamp8/Mef2c/Cdkn1a/H2-Ab1/Itpkb/Hsp90aa1/Nfkbiz/Selenok/Nfkbid/Slamf1/Tox/Pycard/Zbtb1/Nr4a3/Bcl10/Gata3/Ccl2/Cd274/Mad2l2/Nfatc2/Spn/Ighg2b/Il6st/Slc39a10/Bcl2/Snx4/Nsd2/Lgals9/H2-T23/Crlf2/Cd28/Msh2/Mif/Irf1/Trp53bp1/Carmil2/Ctsc/Gab2/Stat5b/Jak2/Kars/Zmiz1/Tcf3/Il2rg/Ptpn22/Mmp14/Lbp/Stxbp2/Malt1/Cd81/Stxbp1/H2-M3/Flot2/Cd38/Sart1…
GO:0071824	protein-DNA complex subunit organization	160	-0.466283	-1.47643	0.00241331	0.0497684	0.043559	2843	tags=41%, list=16%, signal=34%	Mcm5/Wnt10b/Daxx/Psmc3/Tspyl4/Arid1a/Gtf2h5/Cenpx/Gtf2b/Gtf2f2/Tspyl1/Swi5/Gtf2a2/Tspyl2/Psmc5/Ino80/Nasp/Cdc45/Oip5/Psmc6/Asf1b/Cenpp/Rpl23/Rsf1/Cenps/Shprh/Hjurp/Atrx/Cdt1/Mcm7/Brf2/Thra/Cenpw/Ptma/Psmc4/Mcm3/Ctcf/Hat1/Set/Med6/Terf1/Cenpo/Supt16/Ep300/Smarcd1/Tbpl1/Smarce1/Ubn1/Anp32e/Chaf1a/Nap1l1/Npm1/Cenpk/Smarca5/Ikzf1/Rad51/Mcm6/Cenpe/Mcm4/Cebpg/Mis12/Asf1a/Hp1bp3/H3f3a/Cenpa
GO:0050727	regulation of inflammatory response	305	0.471036	1.47201	0.000507897	0.0198786	0.0173984	2231	tags=21%, list=12%, signal=19%	Nupr1/Zfp36/Apoe/Per1/Socs3/Rabgef1/Cd24a/Ldlr/Selenos/Nfkbia/Vamp8/Tgm2/Lpl/Sbno2/Nfkbiz/Pglyrp2/Pycard/Ptger3/Rora/Grn/Prkca/Cebpb/Gata3/Metrnl/Sod1/Spn/Ighg2b/Spata2/Tnip1/Snx4/Rela/Zc3h12a/Gstp1/Lgals9/H2-T23/Cd28/Mif/Nfe2l1/Bap1/Smad3/Mapk14/Ctsc/Nfkb1/Stat5b/Nr1d2/Ffar2/Ptgs2/Jak2/Osm/Kars/Ash1l/Pdcd4/Ndufc2/Chid1/Lbp/Abcd1/Cd81/C1qtnf12/Pmp22/Ptger4/D1Ertd622e/Tnfaip6/Il10/Rictor/Sphk1
GO:0031331	positive regulation of cellular catabolic process	337	0.465686	1.47084	0.000520872	0.0202523	0.0177255	2304	tags=26%, list=13%, signal=23%	Nupr1/Btg2/Clu/Zfp36/Apoe/Trib1/Hk2/Zbtb20/Ldlr/Smad7/Xbp1/Tob1/Hsp90aa1/Fto/Vcp/Ago2/Ezr/Cbfa2t3/Rock2/Plk2/Arih2/Nrd1/Gnai3/Zfp36l1/Plk3/Bcl2l11/Psen1/Pum1/Trim13/Taf1/Gsk3a/Vps13c/Upf1/Htt/Hspbp1/Ptk2b/Ubqln2/Pafah1b2/Foxo3/Hspa1a/Csnk1a1/Bag3/Zc3h12a/Pnpla2/Atpif1/Svip/Mif/Sptlc1/Pim2/Ctsc/Fbxw8/Sirt2/Pias1/Bag6/Cnot1/Vps13d/App/Mapk3/Tnrc6b/Fmr1/Rnft1/Trim65/Smcr8/Psen2/Bcap31/Rnf19a/Snx33/E…
GO:0031589	cell-substrate adhesion	310	0.469567	1.47003	0.000598174	0.022234	0.01946	3374	tags=29%, list=19%, signal=24%	Mmrn1/Calr/Vwf/Itga2b/Angpt1/Itga6/Col16a1/Fermt3/Cd63/Emilin2/Gp5/Dusp3/Tnfrsf12a/Braf/Cdk6/Flna/Bcl2l11/Prkx/Tacstd2/Itga3/Ptprk/Zyx/Itgb1bp1/Triobp/Sfrp1/Ptk2b/Prkce/Pik3r1/Tek/Bcl2/Dag1/Srf/Epdr1/Rac1/Ldb1/Ptn/Epb41l5/Unc13d/Smad3/Rcc2/Rab1a/Jam3/Wnt4/Jak2/Map4k4/Dnm2/Lama5/Gcnt2/Utrn/Myadm/Nedd9/Clasp2/Actn4/Mmp14/Clasp1/Efna1/Gsk3b/Mink1/Dapk3/Actn1/Mkln1/Vamp3/Notch1/Sdc4/Vegfa/C1qbp/Ptk2/…
GO:0002250	adaptive immune response	426	0.455419	1.46608	0.000215087	0.0123414	0.0108016	2101	tags=17%, list=12%, signal=16%	Igkc/H2-Q7/Cd74/H2-K1/H2-Aa/Cd24a/Ighm/Smad7/Gpr183/H2-Eb1/Mef2c/H2-Ab1/H2-Q6/Alcam/H2-D1/Nfkbiz/Nfkbid/Gadd45g/Slamf1/Pycard/Zbtb1/Cd84/Rora/Rftn1/Stat3/Icam1/Bcl10/Erap1/Gata3/Il27ra/Rnf125/Cd55/Cd274/Mad2l2/H2-T22/Kdelr1/Spn/Prkd2/Ighg2b/B2m/Ptk2b/Bcl3/Rorc/Nsd2/Zc3h12a/H2-T23/Crlf2/Il18bp/Cd28/Tcirg1/Msh2/Mif/Pvr/Irf1/Lag3/Trp53bp1/Unc13d/Csk/H2-DMb1/Ctsc/Rsad2/Jam3/Jak2/Nras/Unc93b1/Rc3h2/Tf…
GO:0048568	embryonic organ development	412	0.457937	1.46508	0.000260463	0.013994	0.012248	3117	tags=26%, list=17%, signal=22%	Junb/Hes1/Aldh1a1/Pbx1/Socs3/Gata2/Id3/Eng/Zfpm1/Kit/Lmo2/Mef2c/Spint2/Cdkn1c/Slc39a1/Asxl2/Tgfbr1/Bmpr1a/Xist/Tra2b/Trim28/Nckap1/Sp1/Mib1/Mycn/Zfp36l1/Nr4a3/Cebpb/Notch2/Gdf3/Chd7/Psen1/Smo/Gata3/Rbbp6/Pcnt/Kdm2a/Fuz/Triobp/Med1/Sod1/Fgfr1/Epha2/Srf/Erf/Trp53/Rpl38/Rac1/Hoxa5/Ldb1/Hoxb8/Frs2/Id2/Smad3/Epn1/Ggnbp2/Hoxb5/Hoxb2/Ttbk2/Grb2/Rarb/Ahr/Fbxw8/Mapk3/Spry2/Hoxb4/Mmp14/Kdm6a/Efna1/Gbx2/Gat…
GO:0007548	sex differentiation	226	0.481257	1.45866	0.00235436	0.0493413	0.0431852	2220	tags=22%, list=12%, signal=20%	Nupr1/H3f3b/Pbx1/Angpt1/Adgrg1/Tiparp/Kit/Ing2/Jmjd1c/Tgfbr1/Bmpr1a/Ago4/Sf1/Cebpb/Chd7/Flna/Zfx/Icam1/Bcl2l11/Ptprn/Ccnd1/Gata3/Serpinb6a/Sod1/Sfrp1/Foxo3/Rab13/Immp2l/Bcl2/Msh2/Spo11/Arrb1/Rec8/Atn1/Stat5b/Wnt4/Ahr/Fkbp4/Dnajc19/Arid4b/Fndc3a/Grk2/Prdx4/Bax/Gata1/Rdh10/Gja1/Ptger4/Rhobtb3/Bmp4
GO:0033002	muscle cell proliferation	210	0.484168	1.45829	0.00217346	0.0467097	0.0408819	2979	tags=30%, list=17%, signal=25%	Egr1/Jun/Klf4/Hbegf/Angpt1/Trib1/Mef2c/Cdkn1a/Tgm2/Igf1r/Ncam1/Mef2d/Tgfbr1/Bmpr1a/Sf1/Pim1/Stat1/Gnai3/Rab5a/Nr4a3/Prkca/Stat3/Tgfbr3/Rps6kb1/Selenon/Naa35/Fgfr1/Pik3r1/Ndrg2/Trp53/Frs2/Hdac4/Id2/Meis1/Sod2/Mapk14/Stat5b/Prkdc/Ptgs2/Jak2/Kalrn/Pdcd4/Hmgcr/Grk2/Gsk3b/Traf6/Gja1/Il10/Bmp4/Mfn2/Notch1/Tnfaip3/Jarid2/Vegfa/Orc1/Ptk2/Prkg1/Thbs1/Ctnnbip1/Itgb3/Pdgfd/Npr1/Xrcc5
GO:0051402	neuron apoptotic process	265	0.472701	1.45762	0.00132746	0.0356605	0.0312113	1727	tags=17%, list=10%, signal=16%	Mt1/Nr4a2/Btg2/Egr1/Jun/Apoe/Angpt1/Mcl1/Atf4/Mef2c/Pigt/Itsn1/Oxr1/Braf/Dnajc5/Grn/Nr4a3/Cebpb/Hdac3/Bcl2l11/Hyou1/Psen1/Smo/Gata3/Cdc42/Gsk3a/Htt/Sod1/Ptk2b/Foxo3/Bcl2/Trp53/Casp7/Msh2/Hdac4/Kcnip3/Arrb1/Sod2/Grik5/Atn1/Epor/Jak2/Ppt1/G6pdx/App/Fmr1
GO:0030099	myeloid cell differentiation	362	0.456624	1.45185	0.000457994	0.0187452	0.0164064	1802	tags=23%, list=10%, signal=22%	Junb/Pf4/Jun/Zfp36/Klf2/Fos/Prtn3/Nkx2-3/Gata2/Cd74/Trib1/Klf10/Mpl/Zfpm1/Gpr183/Kit/Car2/Lmo2/Nfkbia/Mef2c/Sbno2/Itpkb/Cdkn1c/Myh9/Asxl2/Cbfa2t3/Stat1/Sp1/Zfp36l1/Paf1/Prkca/Cebpb/Cdk6/Atp6ap1/Notch2/Stat3/Jmjd6/Prkx/Sfxn1/Psen1/Tgfbr3/Gata3/Dyrk3/Nbeal2/Fli1/Tob2/Med1/Sfrp1/B2m/Ptk2b/Foxo3/Pik3r1/Epha2/Srf/Rbp1/Nme1/Rbfox2/Hoxa5/Ldb1/Atpif1/Tcirg1/Hoxb8/Id2/Pml/Wdr1/Meis1/Cdc73/Nfe2l1/Adar/Mapk…
GO:0001818	negative regulation of cytokine production	240	0.473876	1.45055	0.00231656	0.048896	0.0427954	2206	tags=21%, list=12%, signal=19%	Zfp36/Klf4/Klf2/Angpt1/Rgcc/Rabgef1/Cd24a/Zfpm1/Smad7/Selenos/Srgn/Pglyrp2/Slamf1/Ezr/Pycard/Cd84/Hdac3/Gata3/Il27ra/Cd274/Bcl3/Fgfr1/Epha2/Zc3h12a/Ndrg2/Gstp1/Lgals9/Rac1/Ptprs/Traip/Pml/Lag3/Arrb1/Csk/Nfkb1/Nploc4/Slc37a4/Pdcd4/Tspo/Hdac7/Ptpn22/Chid1/Lbp/Abcd1/Otud7b/Cd59a/Ptger4/D1Ertd622e/Il10/Gba/Prnp
GO:0010959	regulation of metal ion transport	367	0.453584	1.44548	0.000968628	0.0296156	0.0259206	2895	tags=26%, list=16%, signal=22%	Hes1/Sik1/Per1/Sgk1/Rcvrn/Wwp2/Atf4/Cd63/Gem/Smim6/Diaph1/Ramp3/Pde4b/Trpc1/Atp1a1/Arf1/Fhl1/Rrad/Epb41/Ehd3/Ptger3/Cd84/Cbarp/Ahnak/Gal/Chd7/Flna/Wnk1/Icam1/Plcb4/Akap7/F2rl3/Itpr1/S100a1/Selenon/Slc9a1/Htt/Homer1/B2m/Ptk2b/Prkce/Cxcl10/Bcl2/Hspa2/Fkbp1a/Mif/Trpc6/Pml/Kcnip3/Cacnb2/Saraf/Sri/Ahr/Stom/Ptgs2/Snx27/Dnm2/Ano6/Jsrp1/Vamp2/G6pdx/Fxyd5/Fmr1/Asph/Tspo/Ptpn22/Mylk/Psen2/Bax/Chp1/P2rx1/Gj…
GO:0071396	cellular response to lipid	400	0.450092	1.4418	0.000388149	0.0175112	0.0153264	2250	tags=25%, list=13%, signal=22%	Clu/Pf4/Zfp36/Plscr2/Calr/Per1/Sgk1/Trib1/Id3/Ldlr/Selenos/Xbp1/Nfkbia/Pdia3/Mef2c/Ramp3/Lpl/Sbno2/Rorb/Pde4b/Atp1a1/Ndufa13/Ctsg/Ncoa2/Aqp1/Phb/Pycard/Rock2/Ptger3/Cd84/Pim1/Stat1/Rora/Zfp36l1/Paf1/Prkca/Cebpb/Rnf4/Sash1/Akap13/Tnip3/Bcl10/Smo/Lats1/Tfap4/Ccl2/Adcy6/Rps6kb1/Cd274/Upf1/Med1/Sfrp1/Carm1/Ptk2b/Prkce/Cxcl10/Eif4e/Rorc/Cry2/Rela/Zc3h12a/Gstp1/Rbfox2/Ncor2/Ddx17/Smyd3/Abl2/Mif/Cdc73/N…
GO:0033044	regulation of chromosome organization	324	-0.423112	-1.44092	0.000300709	0.0144762	0.0126701	2293	tags=30%, list=13%, signal=26%	Tnks/Rtf1/Bub1/Klhl22/Setd7/Map3k4/Cdc45/Gfi1/Hnrnpu/Iws1/Ubr5/Mthfr/Anapc11/Ttk/Suv39h1/Ncor1/Wdr70/Acd/Anapc5/Nipbl/Atg7/Bub1b/Gnl3l/Ctbp1/Paxbp1/Smad4/Zfp451/Atr/Lrrk1/Anapc4/Cct8/Atrx/Spdl1/Ten1/Pcid2/Cdt1/Apc/Sgo2a/Slk/Arid5a/Tlk1/Atad2b/Cct5/Plk1/Terf2ip/Ctcf/Zw10/Fbxo4/Fen1/Tgfb1/Mphosph8/Ube2n/Terf1/Smc5/Mki67/Nek6/Ppp1r10/Mier1/Pink1/Chek1/Ube2b/Cdc6/Tcp1/Ep300/Nsmce2/Pot1a/Slf1/Ctnnb1/E…
GO:1901342	regulation of vasculature development	305	0.460083	1.43778	0.00105933	0.0316194	0.0276744	3028	tags=29%, list=17%, signal=25%	Egr1/Pf4/Klf4/Klf2/Gata2/Rgcc/Hk2/Eng/Ramp2/Kit/Gtf2i/Xbp1/Cysltr2/Ago2/Rhoj/Emc10/Aqp1/Rock2/Plk2/Tnfrsf12a/Stat1/Sp1/Grn/Prkca/Stat3/Sash1/Pdcd6/Tie1/Erap1/Ccl2/S100a1/Hspb1/Synj2bp/Mydgf/Nfatc2/Itgb1bp1/Prkd2/Ptk2b/Cxcl10/Wars/Tek/Epha2/Zc3h12a/Hoxa5/Ptn/Pml/Epn1/Sod2/Ppp1r16b/Wnt4/Ptgs2/Nras/Cela1/Nfatc1/Pdcd4/Hdac7/Spry2/Efna1/H2-M3/Atf2/Cd59a/Sirt6/Ptger4/Id1/Il10/Bmp4/Sphk1/Ago1/Plcg1/Notc…
GO:0002683	negative regulation of immune system process	404	0.446511	1.42986	0.000462191	0.0187452	0.0164064	2526	tags=22%, list=14%, signal=19%	Hes1/Pf4/Zfp36/Angpt1/Gata2/Cd74/Trib1/Rabgef1/H2-Aa/Cd24a/Zfpm1/Ldlr/Tmem176a/Smad7/Selenos/Lmo2/Dusp1/Nfkbia/Tmem176b/H2-Ab1/Itpkb/Pglyrp2/Nfkbid/Slamf1/Ezr/Dusp3/Cd84/Zfp36l1/Grn/Paf1/Gal/Cebpb/Cdk6/Bcl10/Samhd1/Il27ra/Cd274/Tob2/Sfrp1/Spn/Ptk2b/Sec14l1/Pik3r1/Zc3h12a/Lgals9/H2-T23/Nme1/Hoxa5/Ldb1/Mif/Hoxb8/Id2/Irf1/Meis1/Cdc73/Lag3/Adar/Stat5b/Prkdc/Phpt1/Prdm16/Plcl2/Nploc4/Tcf3/Tspan32/Rc3h…
GO:0034329	cell junction assembly	339	0.450865	1.42572	0.00148161	0.0379785	0.0332401	3354	tags=29%, list=19%, signal=24%	Col16a1/Esam/Ramp2/Smad7/Vmp1/Mef2c/Adgre5/Rap1b/Sdcbp/Dst/Cd9/Plxnb2/Rock2/Dusp3/Lsr/Prkca/Nlgn2/Pdcd6ip/Ptprk/Heg1/Clstn3/Itgb1bp1/Cldn5/Ptk2b/Tek/Rab13/Bcl2/Epha2/Srf/Rac1/Rapgef1/Ldb1/Arf6/Ptprs/Wdr1/Epb41l5/Ctnna1/Smad3/Rcc2/Wnt4/Pkp4/Clstn1/Map4k4/App/Prkaca/Sema4d/Sipa1l1/Clasp2/Hdac7/Actn4/Mmp14/Ppp1r9a/Ocln/Clasp1/Eif4g1/Flot1/Dbnl/Ctnnd1/Pmp22/Fscn1/Myo6/Gja1/Ube2v2/Nphp1/Dapk3/Vcl/Actn…
GO:1902532	negative regulation of intracellular signal transduction	475	0.44141	1.4257	0.000344321	0.0160231	0.014024	3070	tags=29%, list=17%, signal=25%	Clu/Klf4/Pde10a/Sik1/Atf3/Apoe/Per1/Rgs2/Mcl1/Cd74/Rabgef1/Plaur/Selenos/Cdkn2d/Dusp1/Xbp1/Grina/Igf1r/Pde4b/Timp3/Dusp2/Cavin3/Ndufa13/Wwc2/Ddx3x/Fnip1/Nfkbid/Zmynd11/Phb/Ezr/Pycard/Mecom/Dok2/Dusp3/Ptger3/Cdc42se1/Stat1/Rora/Prkca/Syvn1/Tnip3/Hdac3/Pdcd6/Hyou1/Itpr1/Itga3/Hspb1/Synj2bp/Heg1/Gsk3a/Dyrk3/Cdk5rap3/Itgb1bp1/Dusp8/Arrdc3/Sik2/Sfrp1/Tnip1/Sec14l1/Parl/Bcl2/Dag1/Epha2/Rela/Zc3h12a/Ndr…
GO:0045785	positive regulation of cell adhesion	379	0.446459	1.4236	0.0011137	0.0324234	0.0283781	2113	tags=22%, list=12%, signal=20%	Hes1/Selp/Mmrn1/Calr/Angpt1/Adgrg1/Cd74/Itga6/H2-Aa/Col16a1/Egr3/Cd24a/Smad7/Nfat5/Cd63/Xbp1/H2-Ab1/Tgm2/Itpkb/Hsp90aa1/Nfkbiz/Selenok/Emilin2/Nfkbid/Slamf1/Pycard/Zbtb1/Braf/Nr4a3/Prkca/Cdk6/Flna/Icam1/Bcl10/Gata3/Ccl2/Itga3/Cd274/Itgb1bp1/Triobp/Spn/Prkd2/Il6st/Ptk2b/Prkce/Tek/Dag1/Rela/Lgals9/H2-T23/Rac1/Ldb1/Cd28/Ptn/Irf1/Epb41l5/Unc13d/Smad3/Carmil2/Stat5b/Wnt4/Jak2/Ppp3ca/Map4k4/Dnm2/Zmiz1/…
GO:1901615	organic hydroxy compound metabolic process	405	0.444274	1.42144	0.00148444	0.0379785	0.0332401	3030	tags=25%, list=17%, signal=22%	Nr4a2/Aldh1a1/Apoe/Ly6e/Sult1a1/Ldha/Ldlr/Kit/Itpkb/Trpc1/Galk1/Ebpl/Spr/Myof/Por/Haghl/Cln6/Ppip5k2/Plcb4/Srebf2/Abhd4/Mtch2/Gata3/Scap/Abca2/Mbtps1/Htt/Med1/Sod1/Lmf1/Dhcr7/Ptk2b/Fgfr1/Aplp2/Bcl2/Rbp1/Trp53/Chka/Pcbd1/Slc24a5/Sptlc1/Nfe2l1/Idh1/Plcb2/Gipc1/Nfkb1/Pctp/Erg28/Wnt4/Npc1/Plcl2/Dkkl1/Cat/G6pdx/Cpq/Slc37a4/App/Abcg1/Hmgcr/Pank2/Rdh11/Acadvl/Srd5a3/Cyp7b1/Ip6k2/Abca1/Pmp22/Rdh10/Lipe/C…
GO:0071417	cellular response to organonitrogen compound	446	0.440546	1.42032	0.000572409	0.0217641	0.0190487	1745	tags=19%, list=10%, signal=18%	Nr4a1/Nr4a2/Egr1/Hsp90b1/Socs3/Sgk1/Col16a1/Actb/Car2/Atf4/Xbp1/Mef2c/Diaph1/Lpl/Rap1b/Igf1r/Pde4b/Rangap1/Ndel1/Ppp1r9b/Aqp1/Impact/Ezr/Rock2/Lamtor4/Stat1/Sp1/Gnai3/Zfp36l1/Nr4a3/Prkca/Cebpb/Stat3/Cpeb2/Flna/Cish/Icam1/Anxa5/Akap7/Psen1/Itpr1/Uso1/Taf1/Adcy6/Gsk3a/Rps6kb1/Selenon/Rab31/Slc9a1/Htt/Sik2/Sfrp1/Col1a2/Foxo3/Pik3r1/Ywhag/Rab13/Rela/Stxbp4/Trp53/Rapgef1/Casp7/Rab10/Ptpre/Irf1/Ctnna1/…
GO:0002009	morphogenesis of an epithelium	491	0.439602	1.41829	0.000338223	0.0158643	0.0138849	3122	tags=26%, list=17%, signal=22%	Hes1/Aldh1a1/Klf4/Pbx1/Hbegf/Socs3/Angpt1/Mllt3/Eng/Car2/Mef2c/Ctsl/Spint2/Tgm2/Igf1r/Plxnb2/Prkacb/Tcf15/Rock2/Jag2/Ski/Trim28/Nckap1/Mib1/Mycn/Notch2/Flna/Bcl10/Prkx/Ryk/Psen1/Smo/Gata3/Tacstd2/Kdm2a/Fuz/Htt/Med1/Sfrp1/Btbd7/Cxcl10/Maged1/Fem1b/Fgfr1/Tek/Bcl2/Dag1/Epha2/Srf/Rac1/Hoxa5/Abl2/Frs2/Pml/Wdr1/Luzp1/Brpf1/Epb41l5/Smad3/Carmil2/Hoxb2/Grb2/Wnt4/Ahr/Lama5/Nup50/Crb3/Nfatc1/Prkaca/Grsf1/C…
GO:0044772	mitotic cell cycle phase transition	336	-0.415233	-1.41381	0.000423446	0.0184003	0.0161045	2803	tags=38%, list=16%, signal=32%	Foxo4/Foxm1/Taok3/Cdk5rap2/Bid/Acvr1/Syf2/Rfwd3/E2f4/Rad51b/Taf10/Cdc27/Fbxl15/Miip/Ccng2/Brd7/Tcf19/Camk2g/Kif14/Tjp3/Chmp7/Casp2/Donson/Bub1/Ino80/Klhl22/E2f6/Rpl24/Nasp/Cdc45/Cdc14a/Jade1/Clspn/Ccnjl/Anapc11/Ttk/Usp37/Chmp4b/Rpl17/Cdc25b/Zpr1/Anapc5/Bub1b/Mrnip/Camk2d/Chek2/Gigyf2/Hyal1/Cul4b/Mta3/Dbf4/Akt1/Anapc4/Spdl1/Taok2/Cdk2ap2/Itgb1/Mtbp/Pcid2/Cdt1/Senp2/Ccnd3/Rdx/Zfp36l2/Topbp1/Apc/Rbb…
GO:1904062	regulation of cation transmembrane transport	305	0.447018	1.39695	0.0023872	0.0495029	0.0433266	2895	tags=24%, list=16%, signal=20%	Rgs2/Wwp2/Cd63/Mef2c/Gem/Smim6/Diaph1/Ramp3/Pde4b/Trpc1/Arf1/Fhl1/Rrad/Ehd3/Ptger3/Cbarp/Ahnak/Gal/Chd7/Flna/Wnk1/Nlgn2/Akap7/F2rl3/Ccl2/S100a1/Selenon/Slc9a1/Htt/Homer1/Ptk2b/Prkce/Cxcl10/Hspa2/Fkbp1a/Tcirg1/Kcnip3/Cacnb2/Sri/Ahr/Stom/Snx27/Dnm2/Ano6/Jsrp1/Vamp2/G6pdx/Fxyd5/Fmr1/Asph/Ptpn22/Psen2/Bax/Chp1/Mink1/Gpd1l/Prnp/Bmp4/Gnb5/Cox17/Plcg1/Neto2/Cacna1a/Slc30a1/Dbi/Prkg1/Atp2b4/Nedd4l/Gstm7/…
GO:0071407	cellular response to organic cyclic compound	379	0.437104	1.39377	0.00196633	0.0445148	0.0389608	1734	tags=21%, list=10%, signal=19%	Clu/Egr1/Zfp36/Calr/Per1/Hsp90b1/Sgk1/Id3/Tiparp/Actb/Atf4/Nfkbia/Pdia3/Mef2c/Diaph1/Ramp3/Rap1b/Pde4b/Atp1a1/Ppp1r9b/Ncoa2/Aqp1/Phb/Impact/Ezr/Rock2/Ptger3/Pim1/Stat1/Rora/Gnai3/Zfp36l1/Nr4a3/Rnf4/Stat3/Flna/Slc16a1/Akap13/Akap7/Smo/Lats1/Tfap4/Itpr1/Taf1/Adcy6/Gsk3a/Rps6kb1/Selenon/Slc9a1/Htt/Med1/Sfrp1/Carm1/Eif4e/Rorc/Cry2/Zc3h12a/Rbfox2/Rapgef1/Ncor2/Casp7/Ddx17/Smyd3/Ctnna1/Nfe2l1/Lbh/Nfkb1…
GO:0061564	axon development	436	0.432883	1.39203	0.00160389	0.0399958	0.0350056	2675	tags=21%, list=15%, signal=18%	Nr4a2/Jun/Klf4/Skil/Apoe/Actb/Ndn/Cers2/Rab11a/Plxnc1/Hsp90aa1/Igf1r/Alcam/Bex1/Ndel1/Dst/Ncam1/Plxnb2/Ist1/Ythdf1/Tnfrsf12a/Braf/Grn/Nr4a3/Prkca/Bsg/Map1b/Ryk/Grcc10/Scarf1/Psen1/Smo/Gata3/Usp9x/Neo1/Golga4/Bcl2/Dag1/Epha2/Srf/Apbb2/Rac1/Rab10/Ptprs/Mif/Ptn/Bcl11a/Cyfip1/Zswim8/Fxn/Jak2/Kalrn/Dnm2/Sema4b/App/Anapc2/Sema4d/Sipa1l1/Clasp2/Mapk8ip3/Picalm/Stxbp1/Flot1/Hdac6/Efna1/Gbx2/Dbnl/Pmp22/Gs…
GO:0051051	negative regulation of transport	478	0.429454	1.38745	0.00124988	0.0347785	0.0304394	2551	tags=22%, list=14%, signal=20%	Hes1/Apoe/Angpt1/Prtn3/Rgs2/Rgcc/Cd74/Rabgef1/Wwp2/Il11/Pim3/Atf4/Sar1a/Vamp8/Gem/Smim6/Srgn/Midn/Rap1b/Abcg2/Sdcbp/Rangap1/Slc18a2/Unc119/Rrad/Slamf1/Ezr/Ptger3/Cd84/Cbarp/Braf/Bst2/Prkca/Wnk1/Icam1/Hdac3/Map1b/Anxa5/Plcb4/Srebf2/Il27ra/Ndufaf2/Gsk3a/Itgb1bp1/Sfrp1/Arhgap1/Neo1/Ptk2b/Ubqln2/Prkce/Slc25a5/Gabbr1/Cry2/Bcl2/Bag3/Zc3h12a/Lgals9/Ubac2/Rab11fip1/Svip/Rab7/Pml/Csk/Cyfip1/Sergef/Rsad2/S…
GO:0030855	epithelial cell differentiation	484	0.424322	1.37012	0.00130593	0.0355669	0.0311294	2589	tags=22%, list=14%, signal=19%	Hes1/Jun/Zfp36/Klf4/Klf2/Skil/Fosl2/Maff/Kdm6b/Id3/Eng/Plaur/Cd63/Xbp1/Mef2c/Spint2/Psap/Rap1b/Cdkn1c/Jmjd1c/Tgfbr1/Tcf15/Ezr/Rock2/Maf/Jag2/Ampd2/Tagln2/Mycn/Zfp36l1/Cebpb/Cdk6/Notch2/Gdf3/Flna/Wwtr1/Icam1/Anxa7/Prkx/Ccnd1/Smo/Lats1/Gata3/Heg1/Kdm2a/Triobp/Cldn5/Med1/Sod1/Fem1b/Fgfr1/Rab13/Epha2/Basp1/Rac1/Hoxa5/Rapgef1/Ncor2/Col18a1/Abl2/Ptprs/Numa1/Frs2/Id2/Epb41l5/Smad3/Hoxb5/Ppp1r16b/Lbh/F11…
GO:1901699	cellular response to nitrogen compound	497	0.423902	1.36992	0.00171327	0.0416684	0.0364696	1745	tags=18%, list=10%, signal=17%	Nr4a1/Nr4a2/Egr1/Hsp90b1/Socs3/Ly6e/Sgk1/Col16a1/Actb/Car2/Atf4/Xbp1/Mef2c/Diaph1/Lpl/Rap1b/Igf1r/Pde4b/Rangap1/Ndel1/Ppp1r9b/Aqp1/Impact/Ezr/Rock2/Lamtor4/Stat1/Sp1/Gnai3/Zfp36l1/Nr4a3/Prkca/Cebpb/Rnf4/Stat3/Cpeb2/Flna/Cish/Icam1/Anxa5/Akap7/Psen1/Itpr1/Uso1/Taf1/Adcy6/Gsk3a/Rps6kb1/Selenon/Rab31/Slc9a1/Htt/Sik2/Sfrp1/Col1a2/Foxo3/Pik3r1/Ywhag/Rab13/Rela/Stxbp4/Trp53/Rapgef1/Casp7/Rab10/Ptpre/Ir…
GO:0001701	in utero embryonic development	477	0.422729	1.36644	0.0021407	0.0463627	0.0405782	2726	tags=27%, list=15%, signal=23%	Junb/Hes1/Klf2/Skil/Tm4sf1/Hbegf/Socs3/Ly6e/Angpt1/Maff/Gata2/Prpf19/Spint2/Meg3/Cdkn1c/Ndel1/Myh9/Slc39a1/Tgfbr1/Bmpr1a/Mecom/Xist/Jag2/Dusp3/Trim28/Cops3/Nckap1/Dad1/Sp1/Mib1/Zfp36l1/Grn/Cebpb/Notch2/Syvn1/Gdf3/Chd7/Bcl2l11/Kidins220/Tie1/Thoc2/H13/Prrc2b/Smo/Tgfbr3/Lats1/Gata3/Rbbp6/Pcnt/Heg1/Kdm2a/Usp9x/Med1/Fgfr1/Cdk11b/Srf/Erf/Trp53/Ncor2/Ptpn18/Zfand5/Msh2/Epb41l5/Smad3/Epn1/Ggnbp2/Adar/Sm…
GO:0044057	regulation of system process	490	0.42195	1.36068	0.00197341	0.0445148	0.0389608	2239	tags=17%, list=12%, signal=15%	Klf4/Apoe/Hbegf/Rgs2/Tbxas1/Smad7/Kit/Gtf2i/Vamp8/Mef2c/Abcg2/Pde4b/Atp1a1/Fto/Ncam1/Epb41/Pbx3/Aqp1/Rock2/Gaa/Ehd3/Ptger3/Bscl2/Zfhx2/Nr4a3/Gal/Prkca/Flna/Atp2a2/Wnk1/Icam1/Grcc10/Nlgn2/Gls/S100a1/Gsk3a/Selenon/Slc9a1/Sod1/Homer1/Ptk2b/Ece1/Foxo3/Cry2/Fgfr1/Pik3r1/Dag1/Srf/Zc3h12a/Rab11fip1/Dsg2/Tmem65/Nup155/Hdac4/Smad3/Cacnb2/Ctsc/Sri/Ahr/Mdm4/Akap1/Ptgs2/Jak2/Ppp3ca/G6pdx/App/Nfatc1/Fmr1/Dusp…
GO:0007346	regulation of mitotic cell cycle	458	-0.378113	-1.32371	0.00168533	0.041329	0.0361725	2438	tags=31%, list=14%, signal=28%	Brd7/Dynlt3/Top2b/Kif14/Tjp3/Nek2/Heca/Angel2/Casp2/Drg1/Donson/Tnks/Bub1/Ino80/Hnf4a/Klhl22/Chmp1a/Pebp1/Rpl24/Cdc45/Cdc14a/Jade1/Hnrnpu/Clspn/Chmp5/Anapc11/Ttk/Gadd45a/Chmp4b/Rpl17/Pdgfrb/Cdc25b/Aatf/Zwilch/Anapc5/Nipbl/Chfr/Wee1/Bub1b/Mrnip/Camk2d/Chek2/Chmp2b/Gigyf2/Hyal1/Cul4b/Mta3/Dbf4/Prcc/Akt1/Anapc4/Ubxn2b/Atrx/Spdl1/Taok2/Cdk2ap2/Mtbp/Pcid2/Cdt1/Senp2/Ccnd3/Rdx/Zfp36l2/Topbp1/Apc/Psrc1/…

## Sheet: Aged vs Young - MPP3
ID	Description	setSize	enrichmentScore	NES	pvalue	p.adjust	qvalues	rank	leading_edge	core_enrichment
GO:0006910	phagocytosis, recognition	70	0.816955	2.12498	5.5936e-09	8.26455e-06	6.86394e-06	677	tags=7%, list=4%, signal=7%	Igkc/Ighm/Ighg2b/Pear1/Jmjd6
GO:0006956	complement activation	99	0.775193	2.10614	9.38018e-10	5.54369e-06	4.60419e-06	780	tags=7%, list=4%, signal=7%	Igkc/Rgcc/Ighm/C1rl/Cd55/Ighg2b/Cd59a
GO:0071277	cellular response to calcium ion	70	0.774746	2.01519	3.63845e-07	0.000179194	0.000148826	724	tags=17%, list=4%, signal=17%	Junb/Jund/Fosb/Jun/Fos/Cpne8/Fus/Itpkb/Cpne2/Wnk1/Alox5ap/Add1
GO:0007616	long-term memory	36	0.838698	1.9882	8.52794e-06	0.00135158	0.00112253	448	tags=14%, list=2%, signal=14%	Apoe/Egr1/Sgk1/Ldlr/Ccnd2
GO:0051592	response to calcium ion	111	0.711863	1.95698	1.68005e-07	0.00011463	9.52034e-05	1431	tags=20%, list=8%, signal=18%	Junb/Jund/Fosb/Jun/Fos/Anxa5/Cpne8/Fus/Itpkb/Cpne2/Wnk1/Pla2g4a/Alox5ap/Trpc1/Add1/Htt/Anxa7/Cpne9/Ppp3ca/Slc25a24/Stim1/Mef2c
GO:0033622	integrin activation	23	0.883914	1.93098	2.77227e-05	0.00268592	0.00223074	429	tags=22%, list=2%, signal=21%	Selp/Cd24a/Col16a1/Ptger4/Fermt3
GO:0006261	DNA-dependent DNA replication	128	-0.673702	-1.9101	5.244e-07	0.000221372	0.000183855	3954	tags=59%, list=22%, signal=47%	Rtel1/Helb/Rfc5/Ssbp1/Pole/Chek2/Cdc45/Eme1/Ccne2/Mcmbp/Mcm8/Gins1/Wrn/Prim2/Cenps/E2f8/Cdk2/Ddx11/Lig3/Cdc6/Dscc1/Blm/Brca2/Pcna/Pold2/Cdk9/Stoml2/Cdt1/Cdc7/Msh6/Orc6/Pola1/Rad51/Orc3/Wdhd1/Mgme1/Mcm2/Fbxo5/Atg7/Nucks1/Rnaseh1/Timeless/Chtf8/Rpain/Pola2/Atad5/Rfwd3/Pole2/Samhd1/Wdr18/Thoc1/Gins4/Dnaja3/Ilkap/Etaa1/Rfc4/Orc4/Pold4/Rtf2/Mcm4/Lig1/Pold3/Baz1a/Tipin/Mcm5/Mcm7/Mcm3/Bod1l/Stag2/Smc3/R…
GO:0002040	sprouting angiogenesis	109	0.685971	1.89521	3.9092e-06	0.000796667	0.000661655	1014	tags=21%, list=6%, signal=20%	Nr4a1/Gata2/Klf2/Ramp2/Egr3/Angpt1/Plk2/Klf4/Ptgs2/S100a1/Epha2/Rhoj/Rnf213/Hdac5/Rtn4/Itga5/Cdc42/Jmjd6/Anxa1/Bmp4/Ptk2b/Spred1/Ppp1r16b
GO:0050810	regulation of steroid biosynthetic process	64	0.740041	1.89247	1.55292e-05	0.00187301	0.00155559	1464	tags=20%, list=8%, signal=19%	Apoe/Egr1/Nfkb1/Por/Atp1a1/Igf1r/Sod1/Tspo/Stard4/Wnt4/Rest/Vdr/Lhcgr
GO:0035914	skeletal muscle cell differentiation	64	0.739846	1.89197	1.5851e-05	0.00187359	0.00155607	1431	tags=23%, list=8%, signal=22%	Nr4a1/Nupr1/Egr1/Btg2/Atf3/Fos/Maff/Mef2d/Selenon/Ddx5/Ddx17/Cyp26b1/Akirin1/Lemd2/Mef2c
GO:0048002	antigen processing and presentation of peptide antigen	51	0.761211	1.88455	8.92921e-05	0.00603881	0.0050154	1476	tags=39%, list=8%, signal=36%	Cd74/H2-Q7/H2-Aa/H2-Q6/H2-K1/H2-Eb1/H2-D1/H2-Ab1/Calr/H2-T23/B2m/H2-DMb1/H2-T22/Ide/Tapbp/H2-Q10/Unc93b1/Erap1/H2-Q4/Bag6
GO:0051591	response to cAMP	52	0.756471	1.88293	6.79629e-05	0.00502379	0.00417239	762	tags=17%, list=4%, signal=17%	Junb/Jund/Jun/Per1/Pik3r1/Crem/Itpr1/Rap1b/Akap7
GO:0042551	neuron maturation	47	0.771648	1.87844	8.30118e-05	0.00581354	0.00482831	2705	tags=40%, list=15%, signal=34%	Nr4a2/Cdkn1c/Scarf1/Abl2/B4galt5/App/Anks1/Bcl11a/Bcl2/Dlg2/Mecp2/Pdgfb/Gsk3b/Pmp22/Gnaq/Ntn4/Ank3/Lrrk2/Nrxn1
GO:0007263	nitric oxide mediated signal transduction	20	0.888387	1.85385	6.80039e-05	0.00502379	0.00417239	100	tags=15%, list=1%, signal=15%	Apoe/Mt1/Mt2
GO:1901385	regulation of voltage-gated calcium channel activity	31	0.802542	1.8529	0.000480393	0.0163168	0.0135516	671	tags=23%, list=4%, signal=22%	Ahnak/Gem/Rrad/Pde4b/Ehd3/S100a1/Fmr1
GO:0043620	regulation of DNA-templated transcription in response to stress	52	0.744021	1.85194	0.000154809	0.00836575	0.00694799	421	tags=23%, list=2%, signal=23%	Egr1/Jun/Atf3/Klf2/Dnajb1/Cebpb/Ppp1r15a/Atf4/Rela/Bach1/Impact/Nfe2l2
GO:0048663	neuron fate commitment	55	0.737925	1.84914	8.99179e-05	0.00603881	0.0050154	2954	tags=25%, list=16%, signal=21%	Gata2/Id2/Cdc42/Bmp4/Jag2/Smarcc2/Isl1/Eya1/Runx1/Ehmt2/Zfp521/Epop/Notch1/Foxa1
GO:0010632	regulation of epithelial cell migration	208	0.611923	1.83553	6.92419e-07	0.000255762	0.000212418	2116	tags=28%, list=12%, signal=25%	Apoe/Jun/Rgcc/Gata2/Hbegf/Angpt1/Cd63/Calr/Plk2/Klf4/Ptgs2/Rock2/Zc3h12a/Rab11a/Prkca/Arf6/Tgfbr3/Epha2/Prcp/Tacstd2/Nfe2l2/Rhoj/Grn/Sash1/Hdac5/Rtn4/Gata3/Map2k3/Itga3/Itgb3/Anxa1/Bmp4/Ptk2b/Efna1/Stat5a/Spred1/Serpinf1/Emp2/Fgfr1/Emc10/Clasp2/Mecp2/Aqp1/Pdgfb/Tac1/Mef2c/Prkce/Adipor1/Ets1/Jup/Hspb1/Rhob/Sp1/Zfp580/Bmpr2/Clasp1/Epb41l5/Sh3bp1
GO:0007585	respiratory gaseous exchange by respiratory system	46	0.755515	1.83347	9.80229e-05	0.00643683	0.00534597	1389	tags=30%, list=8%, signal=28%	Nr4a2/Ndn/Tcf15/Fut8/Pbx3/Zfand5/Selenon/Dach1/Gaa/Gls/Hoxa5/Jag2/Ndst1/Mecp2
GO:0010631	epithelial cell migration	261	0.592123	1.82399	1.5698e-07	0.00011463	9.52034e-05	1932	tags=24%, list=11%, signal=22%	Nr4a1/Apoe/Jun/Rgcc/Gata2/Hbegf/Egr3/Angpt1/Cd63/Calr/Plk2/Klf4/Ptgs2/Rock2/Zc3h12a/Rab11a/Prkca/Kit/Arf6/Tgfbr3/Epha2/Prcp/Myh9/Tacstd2/Nfe2l2/Rhoj/Grn/Sash1/Hdac5/Rtn4/Gata3/Map2k3/Itga3/Itgb3/Anxa1/Bmp4/Gipc1/Ptk2b/Efna1/Stat5a/Spred1/Serpinf1/Emp2/Fgfr1/Emc10/Prkx/Clasp2/Mecp2/Aqp1/Pdgfb/Tac1/Mef2c/Pkn3/Prkce/Lemd3/Adipor1/Kank2/Ets1/Jup/Hspb1/Rhob/Sp1/Zfp580
GO:0019218	regulation of steroid metabolic process	90	0.672413	1.82368	0.000115261	0.0069803	0.00579734	1464	tags=20%, list=8%, signal=18%	Apoe/Egr1/Nfkb1/Por/Kit/Ldlr/Atp1a1/Igf1r/Sod1/Rorc/Tspo/Stard4/Stat5a/Wnt4/Rest/Vdr/Rora/Lhcgr
GO:0022600	digestive system process	77	0.684433	1.82283	0.00013352	0.00773633	0.00642524	1739	tags=23%, list=10%, signal=21%	Muc13/Vamp8/Ldlr/Epb41/F11r/Wnk1/Trpc1/Abcg2/Ptger3/Madd/Tjp2/Kcnn4/Lima1/Vdr/Aqp1/Tac1/Abcb1a/Stk39
GO:0090130	tissue migration	265	0.591818	1.82241	1.71751e-07	0.00011463	9.52034e-05	1932	tags=24%, list=11%, signal=22%	Nr4a1/Apoe/Jun/Rgcc/Gata2/Hbegf/Egr3/Angpt1/Cd63/Calr/Plk2/Klf4/Ptgs2/Rock2/Zc3h12a/Rab11a/Prkca/Kit/Arf6/Tgfbr3/Epha2/Prcp/Myh9/Tacstd2/Nfe2l2/Rhoj/Grn/Sash1/Hdac5/Rtn4/Gata3/Map2k3/Itga3/Itgb3/Anxa1/Bmp4/Gipc1/Ptk2b/Efna1/Stat5a/Spred1/Serpinf1/Emp2/Fgfr1/Emc10/Prkx/Clasp2/Mecp2/Aqp1/Pdgfb/Tac1/Mef2c/Pkn3/Prkce/Lemd3/Adipor1/Kank2/Ets1/Jup/Hspb1/Rhob/Sp1/Zfp580
GO:0072577	endothelial cell apoptotic process	52	0.732073	1.8222	0.000258881	0.011571	0.00961002	2769	tags=44%, list=15%, signal=38%	Rgcc/Gata2/Ramp2/Angpt1/Xbp1/Abl2/Nfe2l2/Gata3/Bmp4/Ano6/Tnfaip3/Hipk1/Bmpr2/Ecscr/Il10/Il4/Tnip2/Icam1/Abl1/Tek/Plcg1/H2-M3/Prkci
GO:0007586	digestion	86	0.672377	1.81363	7.18171e-05	0.00523998	0.00435195	1739	tags=21%, list=10%, signal=19%	Muc13/Vamp8/Ldlr/Epb41/F11r/Wnk1/Trpc1/Abcg2/Ptger3/Madd/Tjp2/Kcnn4/Lima1/Vdr/Aqp1/Tac1/Abcb1a/Stk39
GO:0033623	regulation of integrin activation	14	0.906509	1.80379	0.000428908	0.0153627	0.0127591	395	tags=21%, list=2%, signal=21%	Selp/Cd24a/Ptger4
GO:0007626	locomotory behavior	200	0.601825	1.80042	1.83463e-06	0.000516318	0.000428817	2042	tags=21%, list=11%, signal=19%	Nr4a2/Apoe/Egr1/Aplp2/Slc18a2/Oxr1/Arrdc3/Chd7/Id2/Abl2/Meis1/Pbx3/Psap/Agtpbp1/Ccnd2/App/Nav2/Sod1/Gaa/Htt/Hoxb8/Selenop/Abhd12/Htra2/Prex2/Hexa/Myo6/Mecp2/Cln6/Cstb/Ncoa2/Prkce/Pde1b/Ppt1/Naglu/Ntan1/Fxn/Vps13a/Npas3/Etv5/Pak6/Pmp22
GO:0006694	steroid biosynthetic process	123	0.643881	1.79783	1.25451e-05	0.00168413	0.00139872	1464	tags=18%, list=8%, signal=17%	Apoe/Egr1/Pbx1/Nfkb1/Por/Msmo1/Atp1a1/Igf1r/Sod1/Sc5d/Sqle/Tspo/Stard4/Acbd3/Hmgcs1/Wnt4/Rest/Cyb5r3/Vdr/Hmgcr/Dhcr24/Lhcgr
GO:2000351	regulation of endothelial cell apoptotic process	50	0.729401	1.79625	0.000476549	0.016295	0.0135335	2769	tags=42%, list=15%, signal=36%	Rgcc/Gata2/Ramp2/Angpt1/Xbp1/Abl2/Nfe2l2/Gata3/Bmp4/Ano6/Tnfaip3/Ecscr/Il10/Il4/Tnip2/Icam1/Abl1/Tek/Plcg1/H2-M3/Prkci
GO:0021871	forebrain regionalization	19	0.863801	1.7932	0.000834418	0.0218698	0.0181634	1557	tags=21%, list=9%, signal=19%	Adgrg1/Tra2b/Bmp4/Ttc21b
GO:0071772	response to BMP	137	0.628894	1.78665	2.47006e-05	0.00252701	0.00209875	1666	tags=20%, list=9%, signal=18%	Egr1/Hes1/Skil/Smad7/Bmpr1a/Tgfbr3/Id1/Sfrp1/Smad2/Fam83g/Hivep1/Gdf3/Numa1/Gata3/Tcf7l2/Itga3/Bmp4/Neo1/Ddx5/Ube2o/Lemd2/Eng/Twsg1/Fstl1/Ski/Megf8/Lemd3
GO:0071773	cellular response to BMP stimulus	137	0.628894	1.78665	2.47006e-05	0.00252701	0.00209875	1666	tags=20%, list=9%, signal=18%	Egr1/Hes1/Skil/Smad7/Bmpr1a/Tgfbr3/Id1/Sfrp1/Smad2/Fam83g/Hivep1/Gdf3/Numa1/Gata3/Tcf7l2/Itga3/Bmp4/Neo1/Ddx5/Ube2o/Lemd2/Eng/Twsg1/Fstl1/Ski/Megf8/Lemd3
GO:1990000	amyloid fibril formation	16	0.890346	1.78472	0.000425223	0.0153627	0.0127591	900	tags=44%, list=5%, signal=42%	Apoe/Clu/B2m/Ldlr/App/Mdm2/Psen1
GO:0006509	membrane protein ectodomain proteolysis	41	0.744897	1.78204	0.000465336	0.0160827	0.0133571	2509	tags=37%, list=14%, signal=32%	Apoe/Prtn3/Myh9/Timp2/Timp3/Dag1/Psen1/Psenen/Erap1/Psen2/Ncstn/Snx33/Lrig2/Il10/Sppl2a
GO:0002486	antigen processing and presentation of endogenous peptide antigen via MHC class I via ER pathway, TAP-independent	16	0.888881	1.78178	0.000455416	0.0158324	0.0131493	811	tags=44%, list=5%, signal=42%	H2-Q7/H2-Q6/H2-K1/H2-D1/H2-T23/H2-T22/H2-Q10
GO:0007157	heterophilic cell-cell adhesion via plasma membrane cell adhesion molecules	43	0.741864	1.77621	0.000369009	0.0138684	0.0115181	597	tags=12%, list=3%, signal=11%	Selp/Cd24a/Alcam/Pvr/Itga5
GO:0035924	cellular response to vascular endothelial growth factor stimulus	52	0.712587	1.7737	0.000572818	0.0182008	0.0151163	806	tags=17%, list=4%, signal=17%	Nr4a1/Ramp2/Egr3/Cd63/Xbp1/Rela/Spry2/Map2k3/Anxa1
GO:0032212	positive regulation of telomere maintenance via telomerase	30	-0.774708	-1.77141	0.000356525	0.0135502	0.0112539	2339	tags=57%, list=13%, signal=49%	Xrcc5/Parn/Pkib/Acd/Cct8/Fbxo4/Tnks/Aurkb/Pot1a/Atr/Cct7/Dkc1/Cct5/Tcp1/Ctnnb1/Cct4/Cct2
GO:0048532	anatomical structure arrangement	19	0.847286	1.75892	0.00157544	0.031575	0.0262239	585	tags=16%, list=3%, signal=15%	Hspa5/Bmpr1a/Hoxb2
GO:0043576	regulation of respiratory gaseous exchange	18	0.85774	1.7579	0.00109816	0.0258474	0.021467	630	tags=17%, list=4%, signal=16%	Nr4a2/Pbx3/Gls
GO:0060512	prostate gland morphogenesis	30	0.762174	1.7558	0.00242239	0.0403276	0.0334932	1122	tags=23%, list=6%, signal=22%	Igf1r/Sfrp1/Fem1b/Ar/Bmp4/Stat5a/Rarg
GO:0022613	ribonucleoprotein complex biogenesis	385	-0.555777	-1.7555	4.24276e-09	8.26455e-06	6.86394e-06	2567	tags=41%, list=14%, signal=35%	Ddx56/Prpf3/Pih1d1/Snrpd2/Nle1/Rpl7/Sfswap/Glul/Rpl26/Sf3b1/Isg20l2/Utp23/Rpp30/Rpl24/Aar2/Rrp1/Esf1/Bud23/Traf7/Gemin6/Mrpl11/Eif6/Gnl3l/Gtf3a/Rps25/Rpl35/Mterf4/Rps10/Gemin7/Polr2d/Rrp7a/Ddx54/Mettl16/Dhx9/Nol11/Rbm5/Nol8/Shq1/Pak1ip1/Ruvbl2/Ddx27/Mrto4/Ddx52/Exosc7/Riox1/C1qbp/Nop16/Snrpd1/Gemin5/Ddx18/Riok1/Srsf1/Rrp36/Dis3/Rps8/Rps16/Nip7/Znhit3/Pop5/Sart3/Rnasel/Rrs1/Rpl13a/Utp18/Clns1a/Nop…
GO:0060037	pharyngeal system development	24	0.805773	1.75418	0.00130823	0.0285163	0.0236836	2499	tags=42%, list=14%, signal=36%	Hes1/Bmpr1a/Smarca4/Gata3/Bmp4/Ece1/Isl1/Eya1/Bmpr2/Ptch1
GO:0007565	female pregnancy	106	0.635916	1.7516	7.64956e-05	0.00551328	0.00457893	1179	tags=21%, list=7%, signal=20%	Junb/H2-Q7/Vmp1/H3f3b/Calr/Klf9/Ctsl/Ptgs2/Ago2/Ctsb/Il11ra1/Grn/Ar/Sod1/Pla2g4a/Abcg2/Stat5a/Thbd/Tle6/Maged2/Emp2/Wnt4
GO:0003016	respiratory system process	29	0.768936	1.75133	0.00204992	0.0361572	0.0300296	1389	tags=34%, list=8%, signal=32%	Ndn/Tcf15/Pbx3/Zfand5/Selenon/Gaa/Gls/Hoxa5/Jag2/Mecp2
GO:0045665	negative regulation of neuron differentiation	232	0.578537	1.74524	9.91997e-06	0.00146568	0.00121728	2047	tags=22%, list=11%, signal=20%	Apoe/Hes1/Pbx1/Cd24a/H2-K1/H2-D1/Id3/Calr/Plk2/B2m/Bex1/Ryk/Id2/Arf6/Meis1/Id1/Ctsz/Flna/App/Trpc6/Rtn4/Fmr1/Bcl11a/Mdm2/Cd38/Dnm3/Ptger3/Neo1/Gak/Psen1/Efna1/Itm2c/Dync1i2/Ppp3ca/Rest/Cdk5/Mecp2/Ifrd1/Sema7a/Cers2/Eif4e/Gsk3b/Gdi1/Isl1/Tsc2/Jag1/Rap1gap/Rapgef2/Mib1/Pmp22/Thoc2
GO:0050832	defense response to fungus	21	-0.822245	-1.74496	0.000783745	0.020959	0.017407	406	tags=33%, list=2%, signal=33%	Pik3cd/Jagn1/Tgfb1/Mpo/Ncf1/Cotl1/Gapdh
GO:0001649	osteoblast differentiation	167	0.596305	1.74176	6.1006e-05	0.00462238	0.00383901	1851	tags=25%, list=10%, signal=23%	Junb/Jund/H3f3b/Cebpb/Lmna/Id3/Mef2d/Wwtr1/Rorb/Suco/Id2/Bmpr1a/Tgfbr3/Epha2/Id1/Ptger4/Sfrp1/Hdac5/Clic1/Bmp4/Ddx5/Pdlim7/Atraid/Gja1/Limd1/Areg/Noct/Fgfr1/Dlk1/Smad3/Wnt4/Rest/Cebpd/Hdac4/Twsg1/Mef2c/Ski/Trpm4/Gsk3b/Atp6ap1/Wwox/Jag1
GO:0051043	regulation of membrane protein ectodomain proteolysis	22	0.801275	1.74165	0.00229337	0.0388361	0.0322545	618	tags=14%, list=3%, signal=13%	Apoe/Timp2/Timp3
GO:0048486	parasympathetic nervous system development	17	0.860628	1.73745	0.00117148	0.0269394	0.0223739	855	tags=24%, list=5%, signal=22%	Hes1/Nav2/Hoxb2/Adarb1
GO:0001655	urogenital system development	301	0.556664	1.73469	7.94477e-07	0.000260853	0.000216646	1689	tags=19%, list=9%, signal=17%	Egr1/Hes1/Pbx1/Plaur/Gata2/Tiparp/Angpt1/Mecom/Id3/Itga6/Epcam/Smad7/Cdkn1c/Wwtr1/Id2/Igf1r/Ampd2/Tacstd2/Psap/Sfrp1/Fem1b/Smad2/Ar/Hdac5/Nfia/Odc1/Rara/Jmjd6/Gata3/Bcl2/Itga3/Itgb3/Rarb/Anxa1/Bmp4/Bcl2l11/Stat5a/Maged1/Serpinf1/Rarg/Fgfr1/Spry1/Smad3/Wnt4/Prkx/Aqp1/Pdgfb/Gpr4/Mef2c/Bag6/Plag1/Mpv17/Pkd1/Aqp11/Ctnnd1/Aph1c/Kank2
GO:0006418	tRNA aminoacylation for protein translation	41	-0.718329	-1.73381	0.000510732	0.016769	0.0139272	1455	tags=49%, list=8%, signal=45%	Cars2/Fars2/Cars/Tars2/Hars2/Qars/Hars/Aars/Mars/Farsa/Eprs/Rars/Yars/Tars/Iars/Sars/Aimp1/Gars/Lars/Nars
GO:0014831	gastro-intestinal system smooth muscle contraction	12	0.908283	1.73308	0.000959004	0.0235976	0.0195985	751	tags=25%, list=4%, signal=24%	Kit/Ptger4/Ptger3
GO:0009612	response to mechanical stimulus	127	0.61733	1.73151	0.000115064	0.0069803	0.00579734	1765	tags=19%, list=10%, signal=17%	Junb/Jund/Jun/Fos/Nfkbia/Nfkb1/Rela/Kit/Atp1a1/Abl2/Ptger4/Htt/Dag1/Slc9a1/Slc12a2/Rest/Abhd12/Bag3/Aqp1/Arhgdia/Pkd1/Serpine2/Gsk3b/Jup
GO:0042573	retinoic acid metabolic process	17	0.857668	1.73147	0.00131409	0.0285163	0.0236836	1261	tags=18%, list=7%, signal=16%	Aldh1a1/Rbp1/Cyp26b1
GO:0019369	arachidonic acid metabolic process	22	0.796087	1.73037	0.00285174	0.0442357	0.036739	1404	tags=27%, list=8%, signal=25%	Ptgs2/Ptgs1/Pla2g4a/Fads1/Cyp2j6/Sphk1
GO:0042698	ovulation cycle	48	0.704377	1.73007	0.00238388	0.0397986	0.0330539	3017	tags=40%, list=17%, signal=33%	Egr1/Igf1r/Ptger4/Pla2g4a/Anxa1/Stat5a/Lhcgr/Grk2/Arrb1/Retn/Runx1/Pgr/Adamts1/Nrip1/Ptprn/Src/Plekha1/Inhba/Schip1
GO:0001503	ossification	332	0.549488	1.72769	4.49671e-07	0.000204428	0.000169783	2083	tags=23%, list=12%, signal=21%	Junb/Jund/Pbx1/H3f3b/Cebpb/Lmna/Id3/Csgalnact1/Klf10/Ptgs2/Nab2/Sbno2/Mef2d/Wwtr1/Rorb/Rpl38/Suco/Id2/Srgn/Bmpr1a/Tgfbr3/Epha2/Id1/Ptger4/Sfrp1/Tob2/Hdac5/Nab1/Clic1/Tcf7l2/Bcl2/Bmp4/Ddx5/Ifitm1/Mmp14/Pdlim7/Atraid/Ptk2b/Ltbp3/Gja1/Limd1/Areg/Ano6/Noct/Fgfr1/Dlk1/Smad3/Wnt4/Rest/Atp2b1/Cebpd/Hdac4/Twsg1/Tac1/Mef2c/Tmem38b/Bmp1/Fzd9/Ext1/Ski/Trpm4/Csf1/Gsk3b/Thra/Sik3/Atp6ap1/Wwox/Txlng/Jag1/Kazal…
GO:0033555	multicellular organismal response to stress	77	0.648159	1.72622	0.000857847	0.0220429	0.0183073	1745	tags=23%, list=10%, signal=21%	Nr4a2/Apoe/Selenon/Capn2/Hdac5/Bcl2/Eif4g1/Rps6kb1/Tspo/Osm/Gja1/Ncam1/Ppp3ca/Mecp2/Tac1/Mef2c/Eif4e/Kcnip3
GO:0006959	humoral immune response	174	0.590371	1.72401	2.13341e-05	0.00237896	0.00197579	1619	tags=13%, list=9%, signal=12%	Igkc/Rgcc/Gpr183/Ighm/H2-Ab1/H2-T23/C1rl/Cd55/Romo1/Ighg2b/Bcl3/Gata3/Pglyrp2/Cd59a/Pf4/Cd81/Ccl2/Jchain/Tfe3/Mef2c/Cr1l/Slpi
GO:0044706	multi-multicellular organism process	126	0.61496	1.72352	5.62273e-05	0.00437242	0.00363141	1586	tags=21%, list=9%, signal=19%	Junb/H2-Q7/Vmp1/H3f3b/Calr/Klf9/Ctsl/Ptgs2/Ago2/Ctsb/Il11ra1/Grn/Ar/Sod1/Pla2g4a/Abcg2/Stat5a/Thbd/Tle6/Maged2/Emp2/Wnt4/Vdr/Cr1l/P2rx1/Serpine2
GO:0010875	positive regulation of cholesterol efflux	14	0.865012	1.72122	0.0024874	0.0407217	0.0338205	101	tags=14%, list=1%, signal=14%	Apoe/Nfkbia
GO:1902930	regulation of alcohol biosynthetic process	44	0.713326	1.72085	0.00185779	0.0346357	0.028766	1464	tags=20%, list=8%, signal=19%	Apoe/Nfkb1/Por/Sod1/Ptk2b/Wnt4/Rest/Vdr/Lhcgr
GO:0002710	negative regulation of T cell mediated immunity	18	0.837884	1.7172	0.00236915	0.0396648	0.0329427	550	tags=17%, list=3%, signal=16%	Smad7/Slamf1/Spn
GO:0006281	DNA repair	444	-0.53741	-1.71681	2.96993e-09	8.26455e-06	6.86394e-06	3550	tags=42%, list=20%, signal=34%	Wrn/Eya3/Rad9a/Pds5b/Kif22/Xab2/Ercc2/Actr8/Mta1/Aunip/Faap24/Cenps/Slf2/Dclre1b/Cep164/Kdm2a/Nudt1/Rad54b/Poll/Parp9/Smug1/Ints3/Cdk2/Alkbh2/Cdca5/Trip13/Cetn2/Ddx11/Lig3/Ap5s1/Brip1/Msh2/Alkbh3/Faap20/Aptx/Was/Exo1/Blm/Chaf1a/Rad23b/Brca2/Uhrf1/Rnaseh2a/Usp10/Tdp1/Pcna/Mlh3/Rad52/Pold2/Cdk9/Gtf2h3/Brca1/Esco2/Spidr/Sfpq/Pms2/Nipbl/Cbx8/Xrcc5/Ube2t/Cdc7/Stub1/Shprh/Atrip/Msh6/Xrcc1/Exo5/Tdg/Ung/…
GO:0090181	regulation of cholesterol metabolic process	28	0.761038	1.71571	0.0017497	0.0337932	0.0280662	566	tags=14%, list=3%, signal=14%	Apoe/Por/Ldlr/Sod1
GO:0008344	adult locomotory behavior	87	0.636351	1.71404	0.000408209	0.0148921	0.0123683	1796	tags=22%, list=10%, signal=20%	Nr4a2/Oxr1/Chd7/Id2/Abl2/Pbx3/Agtpbp1/Ccnd2/App/Hoxb8/Abhd12/Htra2/Prex2/Hexa/Mecp2/Cstb/Ppt1/Ntan1/Fxn
GO:0060537	muscle tissue development	392	0.536425	1.7125	2.86609e-07	0.000169386	0.00014068	2042	tags=20%, list=11%, signal=18%	Nr4a1/Nupr1/Egr1/Btg2/Atf3/Fos/Sik1/Ly6e/Kdm6b/Tiparp/Angpt1/Skil/Lmna/Smad7/Maff/Meg3/Pim1/Mef2d/Zfpm1/Chd7/Id2/Bmpr1a/Tgfbr3/Meis1/Zfand5/Myl6/Vamp5/Sox6/Selenon/Hdac5/Rara/Cdc42/Tsc22d3/Tcf7l2/Bcl2/Flot1/Heg1/Rps6kb1/Rarb/Bmp4/Csrp2/Ddx5/Slc9a1/Gja1/Ncam1/Ppp3ca/Fgfr1/Nebl/Smad3/Cdk5/Ddx17/Cyp26b1/Akirin1/Svil/Lemd2/Eng/Dsg2/Hdac4/Mef2c/Hmgcr/Ifrd1/Ski/Obsl1/Ctdp1/Myom1/Lemd3/Gsk3b/Tpm1/Trip10…
GO:0001975	response to amphetamine	14	0.860066	1.71138	0.00316396	0.0472197	0.0392173	245	tags=14%, list=1%, signal=14%	Nr4a2/Slc18a2
GO:0014075	response to amine	15	0.859406	1.71002	0.00287142	0.0443083	0.0367993	245	tags=13%, list=1%, signal=13%	Nr4a2/Slc18a2
GO:0106070	regulation of adenylate cyclase-activating G protein-coupled receptor signaling pathway	15	0.859105	1.70942	0.00295404	0.0448802	0.0372743	1488	tags=33%, list=8%, signal=31%	Pde4b/Arrdc3/Ptger3/Atp2b4/Grk2
GO:1903055	positive regulation of extracellular matrix organization	21	0.799803	1.70841	0.00230334	0.0388935	0.0323022	2563	tags=43%, list=14%, signal=37%	Rgcc/Dag1/Colgalt1/Phldb1/Smad3/Clasp2/Clasp1/Fscn1/Carmil2
GO:0009791	post-embryonic development	114	0.615626	1.69746	0.000148372	0.00830297	0.00689585	1498	tags=25%, list=8%, signal=23%	Nr4a2/Csrnp1/Tiparp/Mecom/Meg3/Klf4/Ndn/Nkx2-3/Ago2/Slc18a2/Abl2/Itpr1/Grcc10/Smad2/Sox6/Jak2/Gata3/Tcf7l2/Bcl2/Heg1/Bmp4/Cela1/Psen1/Bcl2l11/Selenop/Dlk1/Rc3h2/Mecp2/Fzd5
GO:0042107	cytokine metabolic process	118	0.611696	1.69396	0.000172809	0.00888089	0.00737583	984	tags=19%, list=5%, signal=18%	Egr1/Cd74/Zfp36/Cebpb/Klf4/Nfkb1/Rela/Zfpm1/Errfi1/Gadd45g/Cd28/App/Spn/Bcl10/Bcl3/Jak2/Stat3/Gata3/Map2k3/Psen1/Stat5a/Il1rap
GO:0042089	cytokine biosynthetic process	114	0.613932	1.69279	0.000172005	0.00888089	0.00737583	984	tags=19%, list=5%, signal=18%	Egr1/Cd74/Zfp36/Cebpb/Klf4/Nfkb1/Rela/Zfpm1/Errfi1/Gadd45g/Cd28/App/Spn/Bcl10/Bcl3/Jak2/Stat3/Gata3/Map2k3/Psen1/Stat5a/Il1rap
GO:1902947	regulation of tau-protein kinase activity	10	0.908551	1.69267	0.00248644	0.0407217	0.0338205	191	tags=30%, list=1%, signal=30%	Egr1/Clu/Nab2
GO:0002792	negative regulation of peptide secretion	142	0.595704	1.69206	0.000117635	0.0069803	0.00579734	1492	tags=20%, list=8%, signal=18%	Apoe/Cd74/Rgcc/Angpt1/Midn/Rabgef1/Anxa5/Slamf1/Pim3/Zc3h12a/Srgn/Ptger4/Sfrp1/Cd84/Rab11fip1/Ptger3/Anxa1/Neo1/Madd/Rptor/Ppp3ca/Pml/Rest/Il27ra/Tnfaip3/Ndufaf2/Hmgcr/Rab11fip5
GO:0032642	regulation of chemokine production	86	0.626311	1.68938	0.000727569	0.0204822	0.017011	712	tags=13%, list=4%, signal=12%	Egr1/Cd74/Cd24a/Mpl/Klf4/Zfpm1/Epha2/Selenok/App/Cd84/Gstp1
GO:0031668	cellular response to extracellular stimulus	200	0.564164	1.68775	3.85232e-05	0.00340585	0.00282865	1411	tags=22%, list=8%, signal=20%	Nr4a2/Jun/Atf3/Fos/Sik1/Hspa5/Cdkn1a/Itga6/Atf4/Klf10/Xbp1/Pim1/Ldha/Zc3h12a/Slc2a1/Lamp2/Fnip1/Srebf2/Impact/Nfe2l2/Hsp90b1/Mybbp1a/Ppan/Fosl1/Fads1/Foxo1/Tcf7l2/Bcl2/Eif4g1/Xpr1/Tnrc6a/Rptor/Gabarapl1/Wnt4/Fcor/Taf1/Map1lc3a/Map1lc3b/Tfrc/Vdr/Ripor1/Ncoa1/Fas
GO:0007517	muscle organ development	346	0.53307	1.68658	2.25698e-06	0.000579945	0.000481661	1605	tags=17%, list=9%, signal=16%	Nr4a1/Nupr1/Egr1/Btg2/Atf3/Fos/Ly6e/Angpt1/Skil/Lmna/Id3/Smad7/Maff/Meg3/Xbp1/Pim1/Mef2d/Zfpm1/Tcf15/Chd7/Bmpr1a/Tgfbr3/Meis1/Myl6/Vamp5/Sox6/Selenon/Hdac5/Tsc22d3/Tcf7l2/Bcl2/Eid2/Flot1/Heg1/Rps6kb1/Bmp4/Adarb1/Ddx5/Smtnl1/Unc45b/Gja1/Ncam1/Ppp3ca/Fgfr1/Smad3/Cdk5/Ddx17/Cyp26b1/Akirin1/Svil/Lemd2/Eng/Hdac4/Mef2c/Hmgcr/Ski/Obsl1/Ctdp1/Myom1
GO:0000819	sister chromatid segregation	172	-0.573136	-1.68451	4.05927e-05	0.00352798	0.00293009	3581	tags=50%, list=20%, signal=40%	Cep192/Pds5b/Cdc27/Kif22/Vps4a/Slf2/Nuf2/Bub1/Phf23/Cdca5/Lrrk1/Trip13/Ddx11/Cdc6/Dscc1/Ncapd2/Cul3/Ndc80/Pinx1/Haspin/Pcid2/Ncaph/Racgap1/Psrc1/Cdt1/Esco2/Mis12/Nup62/Sfpq/Akap8l/Sgo1/Nipbl/Stag1/Kif23/Chmp7/Kif4/Cenpe/Mad2l1/Zwint/Bub3/Tacc3/Ncapd3/Cdca8/Cenpc1/Nsmce2/Naa50/Seh1l/Lcmt1/Tnks/Fbxo5/Ik/Cdc20/Anapc15/Cenpk/Chtf8/Knstrn/Rrs1/Chmp2b/Aurkb/Slf1/Chmp6/Chmp1a/Birc5/Vps4b/Esco1/Chmp4b/Nu…
GO:0042035	regulation of cytokine biosynthetic process	103	0.613486	1.6845	0.000434866	0.0154387	0.0128223	977	tags=19%, list=5%, signal=18%	Egr1/Cd74/Zfp36/Cebpb/Klf4/Nfkb1/Rela/Zfpm1/Errfi1/Cd28/App/Spn/Bcl10/Bcl3/Jak2/Stat3/Gata3/Map2k3/Psen1/Stat5a
GO:1903707	negative regulation of hemopoiesis	138	0.589307	1.67918	0.000247964	0.011571	0.00961002	1084	tags=24%, list=6%, signal=23%	Cd74/Zfp36/Hes1/Gata2/Trib1/Tmem176a/Nfkbia/Smad7/Tmem176b/Zfpm1/Nfkbid/Zc3h12a/Pik3r1/Id2/Itpkb/Klf13/Meis1/Nfe2l2/Sfrp1/Tob2/Lmo2/Rara/Hoxa5/Pglyrp2/Rc3h1/Hoxb8/Anxa1/Bmp4/Pf4/Ptk2b/Stat5a/Tjp2/Paf1
GO:0031102	neuron projection regeneration	57	0.663376	1.67817	0.00114339	0.0263962	0.0219228	1633	tags=25%, list=9%, signal=22%	Jun/Klf4/Bex1/Scarf1/Ndel1/Igf1r/Grn/Rtn4/Jak2/Bcl2/Neo1/Nefh/Fas/Cers2
GO:0045667	regulation of osteoblast differentiation	114	0.606362	1.67191	0.000256037	0.011571	0.00961002	2499	tags=37%, list=14%, signal=32%	Jund/Cebpb/Lmna/Id3/Rorb/Suco/Id2/Bmpr1a/Id1/Ptger4/Sfrp1/Hdac5/Clic1/Bmp4/Ddx5/Pdlim7/Atraid/Limd1/Areg/Noct/Fgfr1/Dlk1/Smad3/Wnt4/Rest/Cebpd/Hdac4/Twsg1/Mef2c/Ski/Trpm4/Gsk3b/Atp6ap1/Jag1/Il6st/Cdk6/Bmpr2/Tob1/Apc/Tmem64/Acvr2a/Ptch1
GO:0002294	CD4-positive, alpha-beta T cell differentiation involved in immune response	60	0.652433	1.66843	0.00182741	0.0343949	0.0285659	1597	tags=32%, list=9%, signal=29%	Gpr183/Smad7/Nfkbid/Zc3h12a/Gadd45g/Ptger4/Nfkbiz/Spn/Rara/Bcl3/Stat3/Rorc/Gata3/Rc3h1/Anxa1/Rc3h2/Rora/Relb/Tmem98
GO:0045165	cell fate commitment	231	0.553173	1.66832	2.46856e-05	0.00252701	0.00209875	2848	tags=23%, list=16%, signal=20%	Hes1/Gata2/Kdm6b/Cebpb/Id2/Bmpr1a/Spry2/Sfrp1/Smad2/Sox6/Ar/Spn/Rara/Gdf3/Smarca4/Cdc42/Stat3/Rorc/Gata3/Tcf7l2/Bcl2/Ets2/Bmp4/Lats1/Psen1/Jag2/Paf1/Fgfr1/Pml/Wnt4/Cyp26b1/Rora/Mef2c/Smarcc2/Psen2/Cyld/Isl1/Eya1/Nfe2l1/Runx1/Dock7/Ehmt2/Apc/Zfp521/Il4/Fgfr3/Sh3pxd2b/Ptch1/Epop/Tgfb1i1/Batf/Lats2/Notch1/Cdc73
GO:0040015	negative regulation of multicellular organism growth	17	-0.81271	-1.66794	0.00258707	0.0416467	0.0345887	150	tags=35%, list=1%, signal=35%	Rai1/Adrb2/Socs2/Gnas/Gdf15/Plac8
GO:0030278	regulation of ossification	198	0.557198	1.66656	5.79977e-05	0.00445151	0.00369711	2596	tags=31%, list=14%, signal=27%	Jund/Pbx1/Cebpb/Lmna/Id3/Rorb/Suco/Id2/Srgn/Bmpr1a/Id1/Ptger4/Sfrp1/Tob2/Hdac5/Clic1/Bcl2/Bmp4/Ddx5/Pdlim7/Atraid/Ptk2b/Ltbp3/Gja1/Limd1/Areg/Ano6/Noct/Fgfr1/Dlk1/Smad3/Wnt4/Rest/Atp2b1/Cebpd/Hdac4/Twsg1/Tac1/Mef2c/Fzd9/Ski/Trpm4/Csf1/Gsk3b/Atp6ap1/Txlng/Jag1/Il6st/Cdk6/Bmpr2/Rsad2/Ecm1/Tob1/Apc/Tmem64/Smurf1/Fgfr3/Acvr2a/Ptch1/Ifitm5/Ahr
GO:0071496	cellular response to external stimulus	228	0.551868	1.66606	4.85163e-05	0.00398238	0.00330748	1411	tags=21%, list=8%, signal=20%	Nr4a2/Jun/Atf3/Fos/Sik1/Hspa5/Cdkn1a/Itga6/Atf4/Klf10/Xbp1/Pim1/Ldha/Zc3h12a/Atp1a1/Slc2a1/Lamp2/Fnip1/Srebf2/Ptger4/Impact/Nfe2l2/Hsp90b1/Mybbp1a/Ppan/Fosl1/Fads1/Foxo1/Tcf7l2/Bcl2/Eif4g1/Xpr1/Dag1/Tnrc6a/Rptor/Gabarapl1/Wnt4/Fcor/Taf1/Map1lc3a/Map1lc3b/Tfrc/Bag3/Vdr/Ripor1/Aqp1/Ncoa1/Fas
GO:0140053	mitochondrial gene expression	101	-0.606351	-1.66252	0.000267123	0.011571	0.00961002	3378	tags=50%, list=19%, signal=40%	Mrps35/Trub2/Slc25a33/Gatc/Mrps11/Mrpl58/Rcc1l/Mrps17/Mrpl2/Rmnd1/Mrps18b/Prkaa1/Mrpl16/Uqcc2/Mtif3/Tefm/Ptcd3/Fastkd3/Mrps12/Mrpl47/Mterf4/Mrps27/Mrpl44/Mrps15/Mrps18a/Gfm1/C1qbp/Alkbh1/Mrps34/Mief1/Mrps21/Mtrf1l/Rpusd4/Mterf3/Shmt2/Mrpl57/Mrpl51/Hars/Mto1/Tsfm/Sirt3/Chchd1/Trnt1/Coa3/Ngrn/Mrpl12/Mrps6/Tfam/Gars/Mrpl43
GO:0045010	actin nucleation	41	-0.686662	-1.65738	0.00196866	0.0352952	0.0293136	2571	tags=44%, list=14%, signal=38%	Was/Arf1/Pick1/Abi2/Ap1ar/Gsn/Fchsd2/Gmfb/Actr3/Arpc5l/Brk1/Arpc2/Arpc4/Arpc3/Arpc1b/Arpc1a/Coro1a/Gmfg
GO:0043954	cellular component maintenance	52	0.665753	1.65713	0.0025687	0.0415256	0.0344881	873	tags=23%, list=5%, signal=22%	Apoe/Neat1/Prtn3/Prnp/Igf1r/Arf6/Abl2/Cttn/Itga3/Abhd17b/Chchd10/Afdn
GO:0048661	positive regulation of smooth muscle cell proliferation	103	0.602246	1.65364	0.000780936	0.020959	0.017407	1488	tags=23%, list=8%, signal=21%	Egr1/Jun/Hbegf/Ptgs2/Mef2d/Prkca/Id2/Bmpr1a/Igf1r/Tgm2/Gnai3/Jak2/Mdm2/Nr4a3/Rps6kb1/Itgb3/Bmp4/Rab5a/Irak1/Pdgfb/Mfn2/Hdac4/Hmgcr/Grk2
GO:0034329	cell junction assembly	339	0.524744	1.65185	1.04434e-05	0.00150538	0.00125026	2116	tags=23%, list=12%, signal=20%	Vmp1/Ramp2/Cd9/Cldn5/Plec/Smad7/Sdcbp/Col16a1/Rock2/Dst/Prkca/Esam/Arf6/Epha2/Adgre5/Rcc2/App/Sipa1l1/Ctnna1/Vcl/Rap1b/Itga5/Dusp3/Plxnb2/Tbcd/Tpbg/Cttn/Bcl2/Flot1/Eif4g1/Dnm3/Heg1/Tns1/Itgb3/Lsr/Afdn/Mmp14/Sdc4/Ptk2b/Clstn3/Il1rap/Whamm/Gja1/Stau2/Smad3/Wnt4/Marveld2/Cdk5/Actn4/Ppp1r9a/Ptprj/Clasp2/Adgrl1/Myo6/Mecp2/Pdgfb/Mef2c/Pdcd6ip/Fzd5/Zfp703/Mpp5/Dbnl/Ctnnd1/Arhgap6/Jup/Adgrl2/Sorbs1/Ptprk…
GO:0150076	neuroinflammatory response	60	0.645594	1.65094	0.00226184	0.0386343	0.0320869	900	tags=17%, list=5%, signal=16%	Nupr1/Jun/Clu/Ptgs2/Ldlr/Ctsc/Grn/App/Jak2/Psen1
GO:0042130	negative regulation of T cell proliferation	61	0.64254	1.64669	0.00299536	0.0452751	0.0376023	1095	tags=20%, list=6%, signal=19%	H2-Aa/Cd24a/Cebpb/H2-Ab1/March7/Prnp/Cd274/Spn/Rc3h1/Bmp4/Sdc4/Ndfip1
GO:0002526	acute inflammatory response	89	0.607635	1.64528	0.00208644	0.0364431	0.030267	1082	tags=13%, list=6%, signal=13%	Nupr1/H2-T23/Ptgs2/Prcp/Ighg2b/Spn/Stat3/Alox5ap/Gstp1/Ptger3/Ano6/F3
GO:0002460	adaptive immune response based on somatic recombination of immune receptors built from immunoglobulin superfamily domains	318	0.525001	1.64471	8.69037e-06	0.00135158	0.00112253	1641	tags=19%, list=9%, signal=17%	Igkc/Cd74/H2-Q7/H2-Q6/Cd24a/H2-K1/Ighm/H2-D1/H2-Ab1/Smad7/H2-T23/B2m/Slamf1/Pou2f2/Nfkbid/Zc3h12a/Pvr/C1rl/Gadd45g/Ctsc/Unc13d/Cd55/Cd28/Nfkbiz/Ighg2b/H2-T22/Cd274/Spn/Bcl10/Bcl3/Stat3/Rorc/Gata3/Rc3h1/Anxa1/H2-Q10/Nsd2/Zbtb1/Arid5a/Cd81/Swap70/Rab27a/Mad2l2/Ndfip1/Emp2/Il27ra/Rc3h2/Tnfaip3/H2-Q4/Tfrc/Rora/Fas/Crlf2/Mef2c/Cr1l/Fzd5/Relb/Trpm4/Tmem98/H2-T3
GO:0046683	response to organophosphorus	81	0.616729	1.6445	0.00263535	0.0422084	0.0350552	762	tags=14%, list=4%, signal=13%	Junb/Jund/Jun/Per1/Pik3r1/Crem/Hsp90b1/Itpr1/Rap1b/Plcg2/Akap7
GO:0034502	protein localization to chromosome	80	-0.620319	-1.64217	0.000357391	0.0135502	0.0112539	3739	tags=60%, list=21%, signal=48%	Bub1b/Bod1/Mcm8/Trappc12/Tinf2/Slf2/Lrwd1/Cdca5/Msh2/Ndc80/Pinx1/Brca2/Haspin/Ctcf/Cdt1/Pih1d1/Esco2/Mis12/Spidr/Nipbl/Cenpq/Chmp7/Gnl3l/Bub3/Acd/Cct8/Ruvbl2/Gnl3/Tnks/Knl1/Ik/Aurkb/Pot1a/Atr/Cct7/Slf1/Daxx/Dkc1/Cct5/Rpa2/Wapl/Ezh2/Tcp1/Cenpa/Cct4/Cdk1/Atrx/Cct2
GO:0010677	negative regulation of cellular carbohydrate metabolic process	42	0.683046	1.64113	0.00269931	0.0428842	0.0356165	2032	tags=33%, list=11%, signal=30%	Nupr1/Sik1/Midn/Ier3/Stat3/Cbfa2t3/C1qtnf12/Hdac4/Soga1/Grb10/Mtch2/Maea/Prkg1/Gfpt1
GO:0008202	steroid metabolic process	236	0.540026	1.63841	8.36351e-05	0.00581354	0.00482831	1538	tags=17%, list=9%, signal=15%	Apoe/Egr1/Pbx1/Sult1a1/Tiparp/Aplp2/Nfkb1/Por/Kit/Ldlr/Msmo1/Atp1a1/Igf1r/Srebf2/App/Sod1/Rorc/Sc5d/Sqle/Tspo/Stard4/Stat5a/Acbd3/Hmgcs1/Fgfr1/Wnt4/Rest/Abca2/Lima1/Cyp26b1/Cyb5r3/Vdr/Rora/Mecp2/Hmgcr/Dhcr24/Lhcgr/Ebpl/Cln6
GO:0019227	neuronal action potential propagation	10	-0.891708	-1.63711	0.0028308	0.0440264	0.0365652	7	tags=20%, list=0%, signal=20%	Clcn1/Scn1b
GO:0098870	action potential propagation	10	-0.891708	-1.63711	0.0028308	0.0440264	0.0365652	7	tags=20%, list=0%, signal=20%	Clcn1/Scn1b
GO:0032637	interleukin-8 production	65	0.636298	1.63711	0.00150347	0.0308526	0.0256239	932	tags=12%, list=5%, signal=12%	Cd74/Klf4/Cd14/Ptger4/Bcl10/Bcl3/Anxa1/Otud7b
GO:0042482	positive regulation of odontogenesis	10	-0.891231	-1.63624	0.00286597	0.0443083	0.0367993	392	tags=20%, list=2%, signal=20%	Tgfb1/Cd34
GO:0042445	hormone metabolic process	161	0.562372	1.63606	0.000314205	0.0127189	0.0105634	1465	tags=16%, list=8%, signal=14%	Egr1/Sult1a1/Aldh1a1/Selenom/Tiparp/Nfkb1/Por/Atp1a1/Igf1r/Ide/Furin/Gata3/Tcf7l2/Htt/Fgfr1/Wnt4/Rest/Rbp1/Cyp26b1/Ece1/Vdr/Mecp2/Cpq/Lhcgr/Retsat
GO:0050678	regulation of epithelial cell proliferation	321	0.520443	1.63294	1.08121e-05	0.00152142	0.00126358	1431	tags=18%, list=8%, signal=17%	Nr4a1/Apoe/Nupr1/Zfp36/Jun/Hes1/Rgcc/Gata2/Egr3/Xbp1/B2m/Klf9/Ctsl/Prkca/Errfi1/Ccnd1/Bmpr1a/Tgfbr3/Id1/Tacstd2/Ccnd2/Sfrp1/Itpr1/Grn/Ar/Stxbp4/Rtn4/Rictor/Cdc42/Hoxa5/Stat3/Gata3/Tcf7l2/Atpif1/Nr4a3/Itgb3/Bmp4/Wdr48/Stat5a/Gja1/Ppp1r16b/Rptor/Maged1/Serpinf1/F3/Ccl2/Fgfr1/Dlk1/Smad3/Emc10/Nrarp/Tnfaip3/Fmc1/Eng/Vdr/Pdgfb/Mef2c
GO:0009991	response to extracellular stimulus	330	0.517513	1.62966	9.87412e-06	0.00146568	0.00121728	1448	tags=18%, list=8%, signal=17%	Nr4a2/Apoe/Zfp36/Jun/Atf3/Fos/Sik1/Hspa5/Cdkn1a/Itga6/Plec/Atf4/Klf10/Xbp1/Pim1/Ldha/Zc3h12a/Cdkn2d/Ldlr/Slc2a1/Igf1r/Lamp2/Fnip1/Srebf2/Impact/Nfe2l2/Hsp90b1/Mybbp1a/Ppan/Fosl1/Sod1/Gdf3/Bcl10/Plcg2/Fads1/Foxo1/Hlcs/Tcf7l2/Bcl2/Eif4g1/Rps6kb1/Xpr1/Tnrc6a/Cad/Rptor/Slc25a25/Gabarapl1/Noct/Wnt4/Rbp1/Fcor/Taf1/Map1lc3a/Map1lc3b/Tfrc/Vdr/Ripor1/Ncoa1/Fas/Fstl1
GO:0090090	negative regulation of canonical Wnt signaling pathway	108	0.589567	1.62818	0.000994569	0.0242889	0.0201726	1838	tags=15%, list=10%, signal=13%	Apoe/Egr1/Mllt3/Wwtr1/Sfrp1/Foxo1/Tcf7l2/Lats1/Limd1/Tle6/Mad2l2/Ppp2r3a/Ctnnd1/Cyld/Gsk3b/Isl1
GO:0007162	negative regulation of cell adhesion	255	0.528873	1.62599	4.98708e-05	0.00403749	0.00335324	1337	tags=18%, list=7%, signal=17%	Cd74/Rgcc/H2-Aa/Cd9/Cd24a/Dusp1/Angpt1/Cebpb/H2-Ab1/Epcam/Smad7/Klf4/Plxnc1/Nfkbid/Zc3h12a/Jam2/Pik3r1/March7/Prnp/Abl2/Rcc2/Tacstd2/Lgals3/Cd274/Spn/Dusp3/Wnk1/Plxnb2/Spint2/Jak2/Gstp1/Rc3h1/Ptger3/Anxa1/Bmp4/Mmp14/Sdc4/Swap70/Mad2l2/Ndfip1/Actn4/Rc3h2/Clasp2/Nrarp/Tnfaip3/Acer2
GO:0050709	negative regulation of protein secretion	134	0.573403	1.62328	0.00037311	0.0138684	0.0115181	1492	tags=20%, list=8%, signal=19%	Apoe/Rgcc/Angpt1/Midn/Rabgef1/Anxa5/Slamf1/Pim3/Zc3h12a/Srgn/Ptger4/Sfrp1/Cd84/Rab11fip1/Ptger3/Anxa1/Neo1/Madd/Rptor/Ppp3ca/Pml/Rest/Il27ra/Tnfaip3/Ndufaf2/Hmgcr/Rab11fip5
GO:0046390	ribose phosphate biosynthetic process	138	-0.567599	-1.62082	0.000250138	0.011571	0.00961002	3288	tags=42%, list=18%, signal=35%	Atp5g3/Dcakd/Ctps2/Dlat/Prps1l3/Mpc1/Ndufc2/Nme7/Prps2/Dnajc30/Ak3/Ppcs/Stoml2/Dld/Nme1/Atp5k/Atp5e/Pdhb/Prpsap1/Acsl5/Acat1/Gcdh/Pank2/Adcy3/Aldoa/Pdhx/Taz/Uqcc3/Pdha1/Impdh2/Atp5b/Atp5j/Gucy1a1/Pdk1/Papss1/Atp5j2/Atp5h/Atp5l/Cox5b/Pnp/Nme4/Impdh1/Nme2/Adssl1/Hprt/Mpc2/Atp5d/Tgfb1/Myc/Atp5c1/Ppcdc/Gmps/Tkt/Atp5g2/Adcy7/Cmpk1/Umps/Paics
GO:0071695	anatomical structure maturation	218	0.538547	1.61797	0.000116885	0.0069803	0.00579734	1498	tags=16%, list=8%, signal=14%	Nr4a2/Hes1/Gata2/Klf2/Xbp1/Cdkn1c/Ctsl/Ptgs2/Pou2f2/Scarf1/Id2/Abl2/Ankrd17/B4galt5/App/Fem1b/Ppp2r1a/Hoxa5/Rec8/Gata3/Anks1/Bcl11a/Bcl2/Dag1/Psen1/Ptk2b/Gja1/Ano6/Fgfr1/Dlg2/Mecp2/Pdgfb/Trpc4ap/Fzd5
GO:0006278	RNA-dependent DNA biosynthetic process	60	-0.632484	-1.6166	0.00189881	0.0348051	0.0289066	2339	tags=43%, list=13%, signal=38%	Pinx1/Smg6/Xrcc5/Parn/Gnl3l/Pkib/Acd/Cct8/Fbxo4/Tnks/Ten1/Aurkb/Rad50/Pot1a/Atr/Hnrnpc/Cct7/Dkc1/Cct5/Hsp90ab1/Hnrnpu/Tcp1/Ptges3/Ctnnb1/Cct4/Cct2
GO:0007004	telomere maintenance via telomerase	60	-0.632484	-1.6166	0.00189881	0.0348051	0.0289066	2339	tags=43%, list=13%, signal=38%	Pinx1/Smg6/Xrcc5/Parn/Gnl3l/Pkib/Acd/Cct8/Fbxo4/Tnks/Ten1/Aurkb/Rad50/Pot1a/Atr/Hnrnpc/Cct7/Dkc1/Cct5/Hsp90ab1/Hnrnpu/Tcp1/Ptges3/Ctnnb1/Cct4/Cct2
GO:0034660	ncRNA metabolic process	403	-0.509715	-1.61405	7.52095e-07	0.000260853	0.000216646	3647	tags=45%, list=20%, signal=37%	Grsf1/Rnf113a1/Mettl2/Ddx47/Thumpd2/Rpp38/Srfbp1/Aarsd1/Xrn1/Rcl1/Nol10/Utp4/C1d/Utp6/Mrm2/Pes1/Fbl/Trub2/Tsen2/Pars2/Pop7/Tsen15/Gar1/Ints3/Gatc/Utp11/Mrps11/Trmt12/Pus10/Tprkb/Dimt1/Trit1/Rps17/Ybey/Ptcd1/Rtcb/Exosc2/Ncl/Prkra/Pop1/Ints11/Toe1/Cars2/Ddx56/Gtpbp3/Mettl6/Pih1d1/Fars2/Lage3/Rpl7/Trmt1/Rpl26/Cars/Mettl1/Tars2/Utp23/Rpp30/Rrp1/Esf1/Bud23/Parn/Adat2/Tsen54/Mettl3/Rpl35/Qtrt1/Mterf4/U…
GO:0021700	developmental maturation	267	0.522285	1.61291	0.00011811	0.0069803	0.00579734	1498	tags=15%, list=8%, signal=14%	Nr4a2/Hes1/Gata2/Klf2/Cd63/Xbp1/Cdkn1c/Ctsl/Ptgs2/Pou2f2/Scarf1/Id2/Abl2/Ankrd17/B4galt5/App/Fem1b/Ppp2r1a/Nfia/Rab38/Hoxa5/Rec8/Gata3/Anks1/Bcl11a/Bcl2/Ywhaz/Dag1/Psen1/Anapc2/Ptk2b/Gja1/Stxbp1/Ano6/Fgfr1/Dlg2/Adgrl1/Mecp2/Pdgfb/Trpc4ap/Fzd5
GO:0048167	regulation of synaptic plasticity	188	0.545058	1.61191	0.000217252	0.0105243	0.0087407	2137	tags=20%, list=12%, signal=18%	Apoe/Egr1/Plk2/Ptgs2/Nrgn/Rab11a/Kit/Prnp/App/Sipa1l1/Rara/Fmr1/Htt/Cd38/Psen1/Anapc2/Gipc1/Ptk2b/Rab5a/Stau2/Stxbp1/Cdk5/Ppp1r9a/Myo6/Mecp2/Mef2c/Shisa9/Serpine2/Psen2/Gsk3b/Syngr1/Ncstn/Rapgef2/Bcl2l1/Lzts1/Rgs14/Snap47/Stx4a
GO:0050772	positive regulation of axonogenesis	96	0.592188	1.61025	0.00151064	0.0308924	0.025657	2129	tags=25%, list=12%, signal=22%	Apoe/Tnfrsf12a/Skil/Plxnc1/Rab11a/Ndel1/Rtn4/Plxnb2/Bcl11a/Anapc2/Map1b/Tiam1/Ist1/Stk25/Sema7a/Dbnl/Megf8/Cyfip1/Gsk3b/Fxn/Gdi1/Shtn1/Bmpr2/Picalm
GO:0061448	connective tissue development	238	0.530299	1.60762	0.000170814	0.00888089	0.00737583	2307	tags=23%, list=13%, signal=20%	Egr1/Selenom/Lmna/Csgalnact1/Xbp1/Slc39a13/Rela/Por/Mef2d/Matn4/Prkca/Arrdc3/Id2/Bmpr1a/Anxa2/Sox6/Maf/Zfp516/Rara/Hoxa5/Rorc/Mex3c/Lncpint/Sptlc2/Bgn/Itgb3/Rarb/Bmp4/Ltbp3/Zeb1/Arid5a/Slc25a25/Rarg/Fgfr1/Mycn/Smad3/Pdgfb/Gpr4/Mef2c/Bmp1/Pkd1/Trpm4/Csf1/Ddrgk1/Thra/Sik3/Creb3l2/Bmpr2/4932438A13Rik/Carm1/Dicer1/Ecm1/Serpinh1/Klf7/Hoxb3
GO:0022618	ribonucleoprotein complex assembly	167	-0.548631	-1.60338	0.000237325	0.0112207	0.00931914	2551	tags=41%, list=14%, signal=36%	Prpf3/Pih1d1/Snrpd2/Nle1/Sfswap/Sf3b1/Rpl24/Aar2/Traf7/Gemin6/Mrpl11/Eif6/Rps25/Rps10/Gemin7/Polr2d/Rrp7a/Dhx9/Rbm5/Shq1/Ruvbl2/Mrto4/Snrpd1/Gemin5/Srsf1/Znhit3/Sart3/Rrs1/Rpl13a/Clns1a/Nop2/Nudt21/Rpl5/Srpk2/Prpf6/Ruvbl1/Atr/Rps27l/Rpf2/Snrpf/Rpl3/Cpsf6/Rpsa/Srsf10/Rpl11/Rps5/Dhx30/Strap/Eif4b/Rbmxl1/Mrps7/Snrpb/Rplp0/Eif3a/Srsf6/Snrpe/Hsp90ab1/Eif4h/Lsm2/Ptges3/Mrpl20/Rsl24d1/Eif2s2/Luc7l3/Psip…
GO:0030968	endoplasmic reticulum unfolded protein response	64	0.626947	1.60326	0.00229263	0.0388361	0.0322545	645	tags=20%, list=4%, signal=20%	Atf3/Hspa5/Ppp1r15a/Calr/Atf4/Xbp1/Pik3r1/Ccnd1/Casp12/Nfe2l2/Herpud2/Pdia6/Dnajc3
GO:1903034	regulation of response to wounding	157	0.547477	1.59767	0.000907284	0.0229147	0.0190313	1636	tags=24%, list=9%, signal=22%	Apoe/Selp/Hbegf/Cd9/Cd24a/Cdkn1a/Tnfrsf12a/Anxa5/Klf4/Xbp1/Scarf1/Prkca/Ndel1/Igf1r/Myh9/Ptger4/Nfe2l2/Anxa2/Grn/Rtn4/Ptger3/Anxa1/Neo1/Gja1/Thbd/Ano6/Ccl2/Smad3/Wnt4/Enpp4/Ptprj/Clasp2/Pdgfb/Hmgcr/Serpine2/Cers2/Prkce
GO:0019915	lipid storage	64	0.624495	1.59699	0.00246404	0.0407217	0.0338205	1367	tags=20%, list=8%, signal=19%	Apoe/Hilpda/Nfkbia/Zc3h12a/Srebf2/Ehd1/Itgb3/Sqle/Pnpla2/Stard4/Stat5a/Cry2/Hexa
GO:0030855	epithelial cell differentiation	484	0.490505	1.59404	2.98157e-06	0.000677734	0.000562877	1462	tags=19%, list=8%, signal=18%	Zfp36/Jun/Hes1/Plaur/Fosl2/Klf2/Cldn5/Kdm6b/Skil/Cebpb/Cd63/Id3/Maff/Klf4/Xbp1/Btg1/Cdkn1c/Ptgs2/Wwtr1/Rock2/Jmjd1c/Tcf15/Errfi1/Ccnd1/Id2/Abl2/Epha2/Ampd2/Id1/Psap/F11r/Txnip/Anxa2/Flna/Mafg/Fem1b/Tagln2/Maf/Ptgs1/Ar/Sod1/Rap1b/Rtn4/Rara/Gdf3/Smarca4/Hoxa5/Numa1/Spint2/Gata3/Slc4a7/Add1/Abcb1b/Heg1/Rarb/Anxa1/Bmp4/Anxa7/Afdn/Gak/Lats1/Hoxb5/Stat5a/Jag2/Gja1/Zeb1/Ppp1r16b/Tjp2/Rarg/Arid4b/Fgfr1/M…
GO:0007548	sex differentiation	226	0.528695	1.59368	0.000268695	0.011571	0.00961002	1613	tags=18%, list=9%, signal=16%	Nupr1/Pbx1/H3f3b/Tiparp/Angpt1/Adgrg1/Cebpb/Serpinb6a/Jmjd1c/Ccnd1/Kit/Chd7/Bmpr1a/Ptger4/Sfrp1/Flna/Ar/Dach1/Sod1/Rara/Ing2/Rec8/Pla2g4a/Gata3/Tcf7l2/Bcl2/Bmp4/Wdr48/Bcl2l11/Stat5a/Gja1/Nefh/Arid4b/Wnt4/Tbc1d20/Dhcr24/Lhcgr/Grk2/Safb2/Abcb1a
GO:0006898	receptor-mediated endocytosis	207	0.531486	1.59351	0.000107165	0.00688416	0.00571749	1624	tags=20%, list=9%, signal=18%	Apoe/Ramp2/Cd9/Ifitm3/Angpt1/Cd63/Clu/Rabgef1/B2m/Cd14/Sdcbp/Micall1/Scarf1/Prkca/Ldlr/Cltb/Anxa2/Tfr2/Plcg2/Ramp3/Fmr1/Cttn/Pip5k1c/Flot1/Dnm3/Ptger3/Itgb3/Gak/Lrpap1/Nsf/Rab5a/Cd81/Mkln1/Eps15/Ap2a2/Myo6/Tfrc/Ap2b1/Grk2/Ap2m1/Dbnl
GO:1901617	organic hydroxy compound biosynthetic process	190	0.535173	1.5858	0.000428459	0.0153627	0.0127591	1559	tags=18%, list=9%, signal=17%	Nr4a2/Apoe/Nfkb1/Ldha/Por/Msmo1/Sod1/Plcg2/Gata3/Trpc1/Htt/Sptlc2/Sc5d/Sqle/Pcbd2/Plcl1/Gipc1/Ptk2b/Stard4/Pcbd1/Hmgcs1/Plcb2/Wnt4/Rest/Spr/Cyb5r3/Plcb4/Acer2/Vdr/Sphk1/Hmgcr/Dhcr24/Lhcgr/Slc24a5/Pdxk
GO:0050671	positive regulation of lymphocyte proliferation	126	0.564679	1.5826	0.000749763	0.0206573	0.0171564	1431	tags=18%, list=8%, signal=17%	Cd74/Hes1/Gpr183/Cd24a/Ighm/Cdkn1a/Mpl/H2-T23/Slamf1/Cd28/Selenok/Cd274/Spn/Irs2/Bcl2/Cd38/Anxa1/Nfatc2/Stat5a/Cd81/Tfrc/Tac1/Mef2c
GO:0050878	regulation of body fluid levels	261	0.513543	1.58193	0.000108388	0.00688788	0.00572058	1739	tags=20%, list=10%, signal=19%	Apoe/Selp/Mmrn1/Cd9/Procr/Anxa5/Xbp1/Vwf/Itga2b/Vamp8/Prkca/Ccnd1/Ptger4/Nfe2l2/Anxa2/Fermt3/Gp9/Pear1/Wnk1/Pip5k1c/Trpc1/Ptger3/Heg1/Aprt/Itgb3/Elovl1/Pf4/Anxa7/Gak/Madd/Stat5a/Gja1/Thbd/Rab27a/Stxbp1/Ano6/F3/Emp2/Enpp4/Kcnn4/Cyp26b1/Ptprj/Map1lc3b/Vdr/Aqp1/Pdgfb/Tac1/P2rx1/Serpine2/Prkce/Mllt6/F2rl3/Stk39
GO:0009611	response to wounding	415	0.489731	1.57437	1.48735e-05	0.00185423	0.00153999	1636	tags=19%, list=9%, signal=18%	Apoe/Selp/Zfp36/Jun/Mmrn1/Neat1/Hbegf/Cd9/Cd24a/Cdkn1a/Tnfrsf12a/Procr/Srsf5/Plec/Anxa5/Klf4/Xbp1/Vwf/Itga2b/Bex1/Matn4/Scarf1/Dst/Prkca/Myof/Ndel1/Igf1r/Prcp/Myh9/Ptger4/Nfe2l2/Anxa2/Fermt3/Flna/Grn/Selenon/Sod1/Rtn4/Gp9/Pear1/Jak2/Pip5k1c/Bcl2/Ptger3/Itgb3/Anxa1/Neo1/Pf4/Sdc4/Gja1/Thbd/Cd81/Rab27a/Stxbp1/Ano6/F3/Ccl2/Nefh/Smad3/Wnt4/Enpp4/Cdk5/Akirin1/Ptprj/Clasp2/Tnfaip3/Eng/Ripor1/Aqp1/Pdgfb/…
GO:0007178	transmembrane receptor protein serine/threonine kinase signaling pathway	289	0.505109	1.5727	8.28409e-05	0.00581354	0.00482831	1666	tags=19%, list=9%, signal=17%	Egr1/Jun/Hes1/Fos/Hspa5/Cldn5/Skil/Smad7/Meg3/Xbp1/Sdcbp/Wwtr1/Fut8/Bmpr1a/Tgfbr3/Id1/Sfrp1/Smad2/Fam83g/Hivep1/Gdf3/Lnpep/Furin/Ing2/Numa1/Tcf7l2/Itga3/Eid2/Akap7/Bmp4/Neo1/Ddx5/Gipc1/Tgif2/Ltbp3/Sptbn1/Zeb1/Ube2o/Ccl2/Pml/Vasn/Smad3/Bambi/Map3k7/Lemd2/Hexa/Eng/Twsg1/Fstl1/Zfp703/Ski/Prdm16/Megf8/Lemd3
GO:0033002	muscle cell proliferation	210	0.522574	1.56753	0.000348962	0.0134795	0.0111951	1488	tags=20%, list=8%, signal=19%	Egr1/Jun/Hbegf/Trib1/Cdkn1a/Angpt1/Klf4/Pim1/Ptgs2/Mef2d/Pik3r1/Prkca/Id2/Bmpr1a/Igf1r/Tgfbr3/Meis1/Tgm2/Gnai3/Selenon/Jak2/Stat3/Tcf7l2/Mdm2/Nr4a3/Rps6kb1/Itgb3/Bmp4/Rab5a/Gja1/Ncam1/Fgfr1/Irak1/Vipr2/Akirin1/Tnfaip3/Ndrg2/Pdgfb/Mfn2/Hdac4/Mef2c/Hmgcr/Grk2
GO:0098813	nuclear chromosome segregation	237	-0.515637	-1.56665	0.000207606	0.0101401	0.00842164	3772	tags=45%, list=21%, signal=36%	Slx4/Eme1/Bub1b/Ccne2/Bod1/Mcmbp/Trappc12/Cep192/Pds5b/Cdc27/Kif22/Ect2/Vps4a/Cenps/Slf2/Nuf2/Bub1/Phf23/Cdca5/Lrrk1/Trip13/Ddx11/Cdc6/Dscc1/Brip1/Ncapd2/Cul3/Ndc80/Pinx1/Brca2/Haspin/Pcid2/Ncaph/Mlh3/Racgap1/Psrc1/Cdt1/Esco2/Mis12/Nup62/Sfpq/Akap8l/Sgo1/Nipbl/Stag1/Spice1/Kif23/Abraxas2/Cenpq/Chmp7/Kif4/Cenpe/Mad2l1/Zwint/Bub3/Tacc3/Ncapd3/Cdca8/Cenpc1/Nsmce2/Naa50/Cenpf/Seh1l/Lcmt1/Tnks/Knl1/Fb…
GO:0002449	lymphocyte mediated immunity	301	0.502352	1.56544	8.45964e-05	0.00581354	0.00482831	1498	tags=16%, list=8%, signal=15%	Igkc/Cd74/H2-Q7/H2-Q6/Cd24a/H2-K1/Ighm/H2-D1/H2-Ab1/Smad7/H2-T23/B2m/Slamf1/Pou2f2/Pvr/C1rl/Rnf19b/Ctsc/Unc13d/Cd55/Cd28/Klrb1c/Ighg2b/H2-T22/Spn/Bcl10/Bcl3/Gata3/Prdx1/H2-Q10/Nsd2/Zbtb1/Stat5a/Arid5a/Cd81/Swap70/Rab27a/Mad2l2/Ndfip1/Emp2/Il27ra/H2-Q4/Tfrc/Fas/Crlf2/Cr1l/Fzd5
GO:1901293	nucleoside phosphate biosynthetic process	185	-0.527841	-1.56251	0.000265245	0.011571	0.00961002	3288	tags=37%, list=18%, signal=30%	Atp5g3/Dcakd/Ctps2/Dlat/Prps1l3/Oasl2/Mpc1/Ndufc2/Nme7/Mthfd2l/Prps2/Dnajc30/Ak3/Ppcs/Stoml2/Ppat/Dld/Nme1/Atp5k/Atp5e/Haao/Pdhb/Prpsap1/Acsl5/Acat1/Gcdh/Pank2/Adcy3/Ada/Tbpl1/Aldoa/Pdhx/Taz/Uqcc3/Pdha1/Impdh2/Atp5b/Idh2/Atp5j/Gucy1a1/Pdk1/Papss1/Atp5j2/Atp5h/Atp5l/Tyms/Cox5b/Pnp/Nme4/Impdh1/Nme2/Adssl1/Hprt/Mpc2/Atp5d/Suclg1/Tgfb1/Myc/Atp5c1/Ppcdc/Gmps/Atp5g2/Adcy7/Cmpk1/Dut/Gars/Umps/Paics
GO:0030856	regulation of epithelial cell differentiation	125	0.555641	1.55224	0.000885777	0.0225644	0.0187404	1383	tags=20%, list=8%, signal=19%	Zfp36/Hes1/Cldn5/Cebpb/Maff/Btg1/Cdkn1c/Wwtr1/Rock2/Errfi1/Ccnd1/Id1/Mafg/Gdf3/Numa1/Gata3/Add1/Bmp4/Stat5a/Zeb1/Mycn/Foxp4/Clock/Prkx/Vdr
GO:0071826	ribonucleoprotein complex subunit organization	174	-0.527646	-1.55113	0.000519615	0.016781	0.0139371	2551	tags=41%, list=14%, signal=35%	Prpf3/Pih1d1/Snrpd2/Zfand1/Nle1/Sfswap/Sf3b1/Rpl24/Aar2/Traf7/Gemin6/Mrpl11/Eif6/Rps25/Rps10/Gemin7/Polr2d/Rrp7a/Dhx9/Rbm5/Shq1/Ruvbl2/Mrto4/Snrpd1/Gemin5/Srsf1/Znhit3/Sart3/Rrs1/Rpl13a/Clns1a/Nop2/Nudt21/Rpl5/Srpk2/Prpf6/Ruvbl1/Atr/Rps27l/Rpf2/Snrpf/Rpl3/Cpsf6/Rpsa/Srsf10/Rpl11/Rps5/Dhx30/Strap/Eif4b/Rbmxl1/Mrps7/Snrpb/Rplp0/Eif3a/Srsf6/Snrpe/Hsp90ab1/Kif5b/Eif4h/Lsm2/Ptges3/Mrpl20/Rsl24d1/Eif2s…
GO:0048568	embryonic organ development	412	0.48185	1.54562	2.59162e-05	0.00255275	0.00212013	1730	tags=17%, list=10%, signal=15%	Junb/Hes1/Pbx1/Aldh1a1/Gata2/Cebpb/Id3/Socs3/Cdkn1c/Zfpm1/Rpl38/Kit/Tra2b/Chd7/Id2/Bmpr1a/Xist/Epha2/Spry2/Erf/Smad2/Lmo2/Sod1/Hoxb2/Rara/Gdf3/Smarca4/Hoxa5/Spint2/Gata3/Tcf7l2/Med12/Nr4a3/Rarb/Hoxb8/Bmp4/Mmp14/Wdr48/Psen1/Rbbp6/Hoxb5/Efna1/Gja1/Zeb1/Rarg/Fgfr1/Mycn/Smad3/Phlda2/Rest/Ggnbp2/Ndst1/Tshz1/Myo6/Eng/Hoxb4/Pdgfb/Ncoa1/Mef2c/Triobp/Hoxb6/Fzd5/Ift172/Pkd1/Cc2d2a/Megf8/Setd2/Naglu
GO:0051961	negative regulation of nervous system development	323	0.492449	1.54455	0.000102327	0.00664564	0.00551939	2463	tags=23%, list=14%, signal=20%	Apoe/Hes1/Pbx1/Cd24a/H2-K1/Adgrg1/H2-D1/Id3/Calr/Plk2/B2m/Bex1/Ryk/Id2/Ldlr/Bmpr1a/Arf6/Ctsc/Meis1/Id1/Ctsz/Flna/App/Trpc6/Ctnna1/Rtn4/Fmr1/Stat3/Bcl11a/Mdm2/Cd38/Dnm3/Ptger3/Bmp4/Neo1/Gak/Psen1/Tspo/Efna1/Itm2c/Dync1i2/Ppp3ca/Mycn/Rest/Cdk5/Mecp2/Fas/Ifrd1/Ski/Sema7a/Tmem98/Cers2/Eif4e/Gsk3b/Gdi1/Isl1/Tsc2/Jag1/Rap1gap/Rapgef2/Mib1/Pmp22/Thoc2/Kctd11/Carm1/Dicer1/Prkacb/Lrig2/Asap1/Adcy6/Fgfr3/E…
GO:0062012	regulation of small molecule metabolic process	287	0.496627	1.54455	0.000265964	0.011571	0.00961002	2033	tags=22%, list=11%, signal=19%	Apoe/Nupr1/Egr1/Cd74/Sik1/Midn/Nfkb1/Zbtb20/Ptgs2/Por/Ier3/Khk/Kit/Ldlr/Ranbp2/Ptger4/App/Sod1/Irs2/Stat3/Rorc/Pla2g4a/Foxo1/Tcf7l2/Nr4a3/Anxa1/Cbfa2t3/Psen1/Atp2b4/Vcp/C1qtnf12/Ptk2b/Stard4/Guca1a/Phlda2/Wnt4/Rest/Clybl/Vdr/Rora/Pdgfb/Hdac4/Soga1/Lhcgr/Prkag2/Pptc7/Grb10/Ncoa2/Prkce/Adipor1/Jmjd8/Mtch2/Etfbkmt/Acsl4/Maea/Sorbs1/Ptpn2/Bcl2l1/Parp1/Prkg1/Gfpt1/Nfe2l1
GO:0007605	sensory perception of sound	123	0.552004	1.54129	0.00149272	0.0307386	0.0255292	1565	tags=19%, list=9%, signal=17%	Diaph1/Serpinb6a/Cdkn2d/Rpl38/Kit/Chd7/Psap/Spry2/Nav2/Sod1/Otos/Jag2/Fgfr1/Fam107b/Slc12a2/Marveld2/Rest/Gsdme/Eps8l2/Hexa/Myo6/Triobp/Mpv17
GO:0033045	regulation of sister chromatid segregation	79	-0.583659	-1.54011	0.00329164	0.0485127	0.0402911	4190	tags=57%, list=23%, signal=44%	Cdc23/Sgo2a/Recql4/Dync1li1/Rmi2/Naa10/Bub1b/Cep192/Cdc27/Slf2/Bub1/Cdca5/Lrrk1/Trip13/Ddx11/Cdc6/Cul3/Ndc80/Pcid2/Cdt1/Sfpq/Nipbl/Cenpe/Mad2l1/Bub3/Tacc3/Nsmce2/Lcmt1/Tnks/Fbxo5/Ik/Anapc15/Aurkb/Slf1/Birc5/Fen1/Anapc5/Zfp207/Cdc26/Wapl/Hnrnpu/Tpr/Nek6/Ctnnb1/Atrx
GO:0050673	epithelial cell proliferation	378	0.482976	1.53852	4.73197e-05	0.00398238	0.00330748	1449	tags=17%, list=8%, signal=16%	Nr4a1/Apoe/Nupr1/Zfp36/Jun/Hes1/Rgcc/Gata2/Egr3/Cebpb/Xbp1/B2m/Klf9/Ctsl/Prkca/Errfi1/Ccnd1/Kit/Id2/Bmpr1a/Tgfbr3/Epha2/Id1/Tacstd2/Ccnd2/Sfrp1/Itpr1/Grn/Ar/Stxbp4/Rtn4/Rictor/Cdc42/Hoxa5/Stat3/Gata3/Tcf7l2/Atpif1/Nr4a3/Itgb3/Bmp4/Wdr48/Psen1/Stat5a/Gja1/Ppp1r16b/Areg/Rptor/Maged1/Serpinf1/F3/Ccl2/Fgfr1/Dlk1/Smad3/Emc10/Prkx/Nrarp/Tnfaip3/Fmc1/Eng/Vdr/Pdgfb/Mef2c/BC004004
GO:0045216	cell-cell junction organization	152	0.532662	1.53783	0.00206175	0.0361572	0.0300296	1634	tags=21%, list=9%, signal=19%	Ramp2/Cd9/Cldn5/Prtn3/Smad7/Rock2/Prkca/Esam/Arf6/Epha2/Perp/Flna/Ctnna1/Vcl/Cdc42/Tbcd/Add1/Heg1/Lsr/Afdn/Gja1/Rab8b/Smad3/Marveld2/Crb3/Actn4/Dsg2/Pdcd6ip/Fzd5/Zfp703/Mpp5/Ctnnd1
GO:0043062	extracellular structure organization	233	0.50835	1.53569	0.000584675	0.0183799	0.0152651	2573	tags=18%, list=14%, signal=16%	Rgcc/Ramp2/Csgalnact1/Aplp2/Col16a1/Tcf15/Abl2/Qsox1/Anxa2/Lgals3/App/Smarca4/Bcl3/Spint2/Flot1/Itgb3/Dag1/Mmp14/Colgalt1/Phldb1/Smad3/Clasp2/Eng/Tmem38b/Pomt1/Mpv17/Tfip11/Lemd3/Ets1/Kazald1/P3h4/Pmp22/Clasp1/Aebp1/Ntn4/Fap/Serpinh1/Fscn1/Apbb2/Sh3pxd2b/Myo1e/Carmil2/Abl1
GO:0030100	regulation of endocytosis	202	0.511784	1.53402	0.00118731	0.027164	0.0225605	2506	tags=26%, list=14%, signal=23%	Apoe/Gata2/Ighm/Angpt1/Cd63/Itsn1/Clu/Rabgef1/B2m/Cd14/Sdcbp/Vamp8/Prkca/Anxa2/Lgals3/Mctp1/Tfr2/Plcg2/Fmr1/Pip5k1c/Add1/Flot1/Itgb3/Lrpap1/Nsf/Rab5b/Rab5a/Ano6/Ppp3ca/Mkln1/Actn4/Ptpn1/Sphk1/Rab4a/Ap2m1/Ppt1/Tsc2/Atxn2/Bcl2l1/Arrb1/Snx33/Rab5c/Mib1/Tnk2/Picalm/Rab20/Ubqln2/Il4/Efnb2/Btbd9/Sirt2/Ankrd13b/Ophn1
GO:0010721	negative regulation of cell development	344	0.484785	1.53071	0.000147566	0.00830297	0.00689585	2463	tags=23%, list=14%, signal=20%	Apoe/Hes1/Pbx1/Cd24a/H2-K1/Adgrg1/H2-D1/Id3/Calr/Plk2/B2m/Bex1/Ryk/Id2/Ldlr/Bmpr1a/Arf6/Meis1/Rcc2/Id1/Tacstd2/Ctsz/Flna/App/Trpc6/Ctnna1/Rtn4/Fmr1/Stat3/Bcl11a/Bcl2/Mdm2/Cd38/Dnm3/Ptger3/Bmp4/Neo1/Gak/Psen1/Tspo/Efna1/Itm2c/Tjp2/Dync1i2/Ppp3ca/Mycn/Rest/Cdk5/Actn4/Mecp2/Fas/Ifrd1/Ski/Sema7a/Ctdp1/Tmem98/Cers2/Eif4e/Gsk3b/Gdi1/Isl1/Tsc2/Jag1/Rap1gap/Rapgef2/Mib1/Pmp22/Thoc2/Kctd11/Carm1/Dicer1/Lr…
GO:0045598	regulation of fat cell differentiation	124	0.547838	1.5297	0.00234093	0.0394156	0.0327358	1160	tags=19%, list=6%, signal=17%	Zfp36/Hes1/Gata2/Mecom/Cebpb/Xbp1/Ptgs2/Wwtr1/Zfpm1/Zc3h12a/Id2/Sfrp1/Runx1t1/Gdf3/Metrnl/Rorc/Gata3/Mex3c/Foxo1/Tcf7l2/Noct/Dlk1/Smad3
GO:0071103	DNA conformation change	175	-0.518961	-1.52731	0.000699638	0.0202566	0.0168237	2459	tags=35%, list=14%, signal=30%	Akap8l/Mis18a/Setdb1/Nipbl/Mbd2/Acin1/Mbd1/Shprh/Dnmt3b/Mphosph8/Trim28/Ddx1/Ncapd3/Dhx9/Rad51/Trp53/Itgb3bp/Mcm2/Top3b/Sart3/Tspyl1/Gtf2h2/Rad50/Kat6a/Pot1a/Chmp1a/Cabin1/Top1/Smarcc1/Daxx/Mbd3/Rbbp4/Hat1/Nusap1/Pole3/Mcm4/Smarca5/Dnmt1/Wapl/Set/Mcm7/Ubn1/Tpr/Smc2/Asf1a/Hells/Dhx36/Top2a/Nap1l1/Nasp/Cdk1/H3f3a/Atrx/Smc4/Hmgb1/Top2b/Hp1bp3/Mcm6/Hhex/Hmga2/Npm1
GO:0043112	receptor metabolic process	191	0.514589	1.5259	0.00181031	0.0343672	0.0285429	1488	tags=20%, list=8%, signal=18%	Apoe/Ramp2/Cd9/Angpt1/Cd63/Sdcbp/Ehd3/Fut8/Anxa2/Rab11b/Hoxa5/Plcg2/Furin/Ramp3/Jak2/Fmr1/Pip5k1c/Flot1/Dnm3/Ptger3/Itgb3/Gprasp1/Git1/Psen1/Lrpap1/Nsf/Rab5a/Cd81/Arap1/Mkln1/Eps15/Cdk5/Ece1/Myo6/Tfrc/Ptpn1/Ap2b1/Grk2
GO:0070665	positive regulation of leukocyte proliferation	133	0.540529	1.52497	0.0015245	0.0310683	0.0258031	1046	tags=15%, list=6%, signal=14%	Cd74/Hes1/Gpr183/Cd24a/Ighm/Cdkn1a/Mpl/H2-T23/Slamf1/Cd28/Selenok/Cd274/Spn/Irs2/Bcl2/Cd38/Anxa1/Nfatc2/Stat5a/Cd81
GO:0051224	negative regulation of protein transport	185	0.516961	1.52194	0.0016621	0.0327434	0.0271943	1502	tags=19%, list=8%, signal=18%	Apoe/Rgcc/Angpt1/Midn/Rabgef1/Anxa5/Slamf1/Pim3/Zc3h12a/Wwp2/Srgn/Ptger4/Sfrp1/Cd84/Rab11fip1/Ndfip2/Os9/Ptger3/Anxa1/Neo1/Madd/Ubac2/Rptor/Ndfip1/Ppp3ca/Pml/Rest/Cdk5/Il27ra/Tnfaip3/Ndufaf2/Bag3/Hmgcr/Rab11fip5/Ube2j1
GO:0110148	biomineralization	137	0.53551	1.52135	0.00306416	0.0459499	0.0381627	2544	tags=25%, list=14%, signal=21%	Cebpb/Atf4/Klf10/Ptgs2/Sbno2/Srgn/Bmpr1a/Anxa2/Tcf7l2/Bmp4/Atraid/Ptk2b/Ltbp3/Gja1/Ano6/Dlk1/Smad3/Wnt4/Atp2b1/Stim1/Mef2c/Tmem38b/Fzd9/Tfip11/Trpm4/Txlng/Sbds/Bmpr2/Dicer1/Ecm1/Fgr/Fgfr3/Acvr2a/Ifitm5
GO:0032870	cellular response to hormone stimulus	444	0.470483	1.52078	4.84645e-05	0.00398238	0.00330748	1988	tags=23%, list=11%, signal=21%	Nr4a1/Nr4a2/Junb/Jund/Zfp36/Jun/Sgk1/Ramp2/Ly6e/Per1/Socs3/Calr/Anxa5/Xbp1/Nfkb1/Rnf4/Klf9/Rela/Rock2/Pik3r1/Prkca/Kit/Ndel1/Atp1a1/Igf1r/Prcp/Ptger4/Leprot/Sfrp1/Cish/Lmo2/Ar/Stxbp4/Irs2/Rara/Smarca4/Ramp3/Jak2/Stat3/Foxo1/Nr4a3/Rps6kb1/Rarb/Anxa1/Bmp4/Ddx5/Cpeb2/Lats1/Slc9a1/Atp2b4/C1qtnf12/Stat5a/Car2/Rab8b/Rarg/Clock/Rest/Atp2b1/Ddx17/Ptpre/Kat5/Taf7/Glrx/Smyd3/Cry2/Ptpn1/Aqp1/Ncoa1/Mef2c/Sog…
GO:0040013	negative regulation of locomotion	283	0.48798	1.5144	0.00032092	0.0129023	0.0107157	1936	tags=20%, list=11%, signal=18%	Apoe/Cd74/Rgcc/Dusp1/Trib1/Adgrg1/Cd63/Calr/Rabgef1/Klf4/Arrdc3/Ryk/Tie1/Bmpr1a/Tgfbr3/Tacstd2/Ptger4/Nfe2l2/Sfrp1/Ctnna1/Mctp1/Dach1/Hdac5/Dusp3/Spint2/Stat3/Gata3/Bcl2/Dag1/Adarb1/Afdn/Nisch/Spred1/Serpinf1/Wnt4/Il27ra/Ptprj/Clasp2/Eng/Mecp2/Pdgfb/Fas/Mef2c/Arhgdia/Srgap3/Sema7a/Cers2/Adipor1/Gsk3b/Tpm1/Jup/Ptprk/Jag1/Rhob/Ptpn2/Pkp2
GO:0031345	negative regulation of cell projection organization	192	0.507939	1.51084	0.00181905	0.0343672	0.0285429	2837	tags=30%, list=16%, signal=26%	Apoe/Hes1/H2-K1/H2-D1/Plk2/B2m/Ryk/Prnp/Arf6/Id1/Tacstd2/Spry2/Ctsz/Flna/Trpc6/Rtn4/Bcl11a/Mdm2/Itga3/Cd38/Dnm3/Neo1/Gak/Psen1/Efna1/Itm2c/Dync1i2/Ppp3ca/Cdk5/Map4/Mecp2/Ifrd1/Sema7a/Cers2/Gsk3b/Gdi1/Tsc2/Rap1gap/Rapgef2/Pmp22/Thoc2/Carm1/Lrig2/Asap1/Adcy6/Efnb2/Cdkl3/Klk8/Pfn2/Il15ra/Lrrk2/Coro1b/Nrxn1/Plxna3/Rufy3/Sema4c/Snapin/Lrp1
GO:0006403	RNA localization	171	-0.515136	-1.51066	0.00182012	0.0343672	0.0285429	3076	tags=40%, list=17%, signal=33%	Nup133/Cetn2/Nup43/Stau1/Nup160/Magoh/Exosc2/Qk/Mcm3ap/Pcid2/Pih1d1/Nup62/Sfpq/Akap8l/Aaas/Tst/Thoc3/Parn/Eif6/Polr2d/Igf2bp3/Dhx9/Nxf1/Seh1l/Tnks/Srsf1/Rbm26/Znhit3/Rrs1/Nxt1/Alyref2/Ltv1/Prpf6/Khdrbs1/Atr/Thoc1/Tomm20/Ncbp3/Sarnp/Exosc3/Ddx39/Xpot/Cpsf6/Sem1/Fyttd1/Sidt2/Dkc1/Magohb/Alyref/Ssb/Ncbp2/Hnrnpu/Hnrnpa3/Tpr/Tcp1/Ran/Dhx36/Srsf3/Cct4/Srsf7/Slbp/Yy1/Phax/Cct2/Mrpl18/Hhex/Hnrnpa1/Npm1
GO:0050867	positive regulation of cell activation	359	0.475358	1.50939	0.000196545	0.00976116	0.00810692	1431	tags=15%, list=8%, signal=14%	Igkc/Selp/Cd74/Hes1/H2-Aa/Gata2/Gpr183/Cd24a/Ighm/Cdkn1a/Egr3/Mpl/H2-Ab1/Xbp1/H2-T23/Slamf1/Vamp8/Nfkbid/Itpkb/Il2rg/Ctsc/Tox/Cd28/Selenok/Nfkbiz/Ighg2b/Cd274/Spn/Irs2/Rara/Bcl10/Jak2/Gata3/Bcl2/Nr4a3/Cd38/Anxa1/Nsd2/Zbtb1/Mmp14/Nfatc2/Stat5a/Cd81/Mad2l2/Stxbp1/Ccl2/Cd83/Ptprj/Hsp90aa1/Tfrc/Pdgfb/Crlf2/Tac1/Zmiz1/Mef2c
GO:0007596	blood coagulation	134	0.532649	1.5079	0.00196457	0.0352952	0.0293136	1586	tags=21%, list=9%, signal=19%	Apoe/Selp/Mmrn1/Cd9/Procr/Anxa5/Vwf/Itga2b/Prkca/Nfe2l2/Anxa2/Fermt3/Gp9/Pear1/Pip5k1c/Ptger3/Itgb3/Pf4/Thbd/Rab27a/Stxbp1/Ano6/F3/Enpp4/Ptprj/Pdgfb/P2rx1/Serpine2
GO:0007059	chromosome segregation	293	-0.486512	-1.50427	0.00027292	0.011604	0.00963745	3740	tags=45%, list=21%, signal=37%	Eme1/Bub1b/Ccne2/Bod1/Ntmt1/Mcmbp/Trappc12/Cep192/Pds5b/Cdc27/Kif22/Ect2/Ercc2/Vps4a/Brd4/Cenps/Slf2/Nuf2/Pum2/Bub1/Phf23/Tlk2/Cdca5/Lrrk1/Trip13/Ddx11/Nup43/Cdc6/Dscc1/Brip1/Ncapd2/Cul3/Rcc1/Ndc80/Pinx1/Brca2/Haspin/Ctcf/Pcid2/Ncaph/Mlh3/Racgap1/Psrc1/Cdt1/Brca1/Esco2/Mis12/Nup62/Sfpq/Akap8l/Mis18a/Sgo1/Nipbl/Stag1/Spice1/Kif23/Abraxas2/Cenpq/Chmp7/Kif4/Spc25/Cenpe/Mad2l1/Zwint/Bub3/Tacc3/Ncapd3…
GO:1901615	organic hydroxy compound metabolic process	405	0.466779	1.49702	0.000194644	0.0097487	0.00809657	2064	tags=18%, list=12%, signal=17%	Nr4a2/Apoe/Sult1a1/Aldh1a1/Ly6e/Aplp2/Nfkb1/Ldha/Por/Myof/Kit/Ldlr/Itpkb/Msmo1/Srebf2/App/Sod1/Galk1/Plcg2/Gata3/Bcl2/Trpc1/Htt/Sptlc2/Akr7a5/Sc5d/Sqle/Pcbd2/Aco2/Tpi1/Plcl1/Gipc1/Ptk2b/Stard4/Pcbd1/Hmgcs1/Plcb2/Fgfr1/Wnt4/Rest/Rbp1/Abca2/Spr/Lima1/Cyp26b1/Cyb5r3/Plcb4/Acer2/Vdr/Mecp2/Sphk1/Cpq/Hmgcr/Dhcr24/Lhcgr/Retsat/Ebpl/Slc24a5/Ldhd/Cln6/Pdxk/Ocrl/Pde1b/Mtch2/Haghl/Slc16a2/Per2/Rapgef2/Sgpp1…
GO:0009266	response to temperature stimulus	146	-0.516616	-1.49693	0.0023603	0.0396289	0.0329129	1688	tags=21%, list=9%, signal=19%	Rasa3/Appl2/Eif2b1/Aldh18a1/Arrb2/Gclc/Rbm3/Dnaja3/Daxx/Tmem135/Hikeshi/Hspa9/Il1r1/Hspa8/Rnf34/Hspa14/Tpr/Dhx36/Sumo1/Hmox1/Eif2s1/Dnaja2/Psip1/Chordc1/Hspa4/Ucp2/Dnaja1/Cd34/Cxcr4/Plac8
GO:0010959	regulation of metal ion transport	367	0.469339	1.49377	0.000436255	0.0154387	0.0128223	1811	tags=20%, list=10%, signal=18%	Hes1/Sgk1/Sik1/Per1/Diaph1/Ahnak/Cd63/Gem/Atf4/B2m/Ptgs2/Rrad/Pde4b/Ehd3/Wwp2/Chd7/S100a1/Prnp/Atp1a1/Epb41/Fhl1/Anxa2/Lgals3/Flna/Itpr1/Trpc6/Selenon/Cracr2b/Cd84/Wnk1/Smim6/Plcg2/Ramp3/Fmr1/Bcl2/Trpc1/Htt/Ptger3/Akap7/Itgb3/Bmp4/Slc9a1/Slc30a1/Atp2b4/Tspo/Ptk2b/Gja1/Rcvrn/Ano6/Pml/Atp2b1/Hspa2/Glrx/Plcb4/Vdr/Pdgfb/Stim1/Orai1/Tmem38b/Lhcgr/Gstm7/P2rx1/Serpine2/Prkce/Mllt6/Psen2/Saraf/F2rl3/Stk3…
GO:0072503	cellular divalent inorganic cation homeostasis	418	0.464321	1.49343	0.00014892	0.00830297	0.00689585	1748	tags=16%, list=10%, signal=14%	Apoe/Mt1/Gata2/Cd24a/Diaph1/Mt2/Anxa5/Atf4/Slc39a13/Grina/Prkca/Atp2a2/Chd7/Prnp/Abl2/Ptger4/Tgm2/Selenok/Itpr1/App/Trpc6/Tmco1/Selenon/Atp2a3/Plcg2/Ramp3/Jak2/Bcl2/Trpc1/Htt/Cd38/Ptger3/Marcksl1/Itgb3/Bmp4/Anxa7/Psen1/Slc30a1/Atp2b4/Ptk2b/Gja1/Swap70/Plcb2/Ccl2/Pml/Smad3/Atp2b1/Vdr/Stim1/Gpr4/Tac1/Tmem38b/Lhcgr/Fzd9/Micu1/Slc24a5/Gstm7/P2rx1/Pkd1/Trpm4/Prkce/Gpr157/Psen2/F2rl3/Jsrp1
GO:0044057	regulation of system process	490	0.459497	1.49312	0.000124079	0.00726048	0.00603003	2496	tags=23%, list=14%, signal=20%	Apoe/Hbegf/Lmna/Smad7/Klf4/Ptgs2/Pde4b/Vamp8/Tbxas1/Rock2/Zc3h12a/Ehd3/Pik3r1/Prkca/Errfi1/Kit/Atp2a2/S100a1/Atp1a1/Epb41/Ctsc/Pbx3/Ptger4/Dusp5/Flna/App/Grcc10/Selenon/Ptgs1/Sod1/Rtn4/Wnk1/Rab11fip1/Gaa/Gls/Tmem65/Jak2/Fmr1/Cttn/Foxo1/Mdm2/Gtf2ird1/Nr4a3/Abcg2/Cd38/Ptger3/Zfhx2/Dag1/Afdn/Madd/Slc9a1/Twf1/Smtnl1/Atp2b4/Ptk2b/Gja1/Ncam1/Emp2/Ppp3ca/Rab8b/Fgfr1/Smad3/Atp2b1/Ece1/Cry2/Dsg2/Mecp2/Aqp…
GO:0070372	regulation of ERK1 and ERK2 cascade	260	0.484398	1.49294	0.000836446	0.0218698	0.0181634	1450	tags=15%, list=8%, signal=14%	Apoe/Cd74/Jun/Atf3/Gpr183/Dusp1/Angpt1/Klf4/Xbp1/Slamf1/Cavin3/Cysltr2/Prkca/Errfi1/Kit/Abl2/Epha2/Spry2/App/Rap1b/Dusp4/Rara/Dusp3/Timp3/Ramp3/Gstp1/Itgb3/Bmp4/Ptk2b/Spred1/Ccl2/Spry1/Ece1/Ndrg2/Tiam1/Ptpn1/Pdgfb/Hmgcr/Pde8a
GO:0050727	regulation of inflammatory response	305	0.47805	1.49197	0.00073047	0.0204822	0.017011	1428	tags=17%, list=8%, signal=16%	Apoe/Nupr1/Zfp36/Cd24a/Per1/Cebpb/Nfkbia/Socs3/Rabgef1/H2-T23/Nfkb1/Ptgs2/Sbno2/Rela/Vamp8/Ier3/Zc3h12a/Prkca/Ldlr/Ctsc/Cd28/Ptger4/Tgm2/Nfkbiz/Ighg2b/Grn/Abcc1/Spn/Sod1/Rictor/Metrnl/Jak2/Pla2g4a/Gata3/Pglyrp2/Alox5ap/Gstp1/Ptger3/Anxa1/C1qtnf12/Stat5a/Osm/Cd81/Serpinf1/Ndfip1/Smad3/Clock/Fem1a/Abhd12/Tnfaip3/Rora/Sphk1/Tac1
GO:0060485	mesenchyme development	240	0.492012	1.49151	0.00123864	0.0278342	0.023117	2105	tags=22%, list=12%, signal=19%	Hes1/Plaur/Rgcc/Smad7/Sdcbp/Wwtr1/Pofut2/Tcf15/Bmpr1a/Tgfbr3/Sfrp1/Flna/Smad2/Rtn4/Hoxa5/Tcf7l2/Bcl2/Mdm2/Htt/Bmp4/Dag1/Ddx5/Exoc4/Efna1/Gja1/Phldb1/Mad2l2/Fgfr1/Vasn/Smad3/Wnt4/Ddx17/Bambi/Clasp2/Tiam1/Eng/Mef2c/Zfp703/Sema7a/Megf8/Adipor1/Gsk3b/Trip10/Isl1/Tsc2/Jag1/Gbx2/Cul7/Bmpr2/Clasp1/Nckap1/Epb41l5
GO:0051271	negative regulation of cellular component movement	285	0.479278	1.48734	0.000798003	0.0212441	0.0176439	1936	tags=20%, list=11%, signal=18%	Apoe/Cd74/Rgcc/Cd9/Dusp1/Trib1/Adgrg1/Cd63/Calr/Rabgef1/Klf4/Ryk/Tie1/Bmpr1a/Tgfbr3/Tacstd2/Ptger4/Nfe2l2/Sfrp1/Ctnna1/Mctp1/Dach1/Hdac5/Dusp3/Spint2/Stat3/Gata3/Bcl2/Dag1/Adarb1/Afdn/Nisch/Spred1/Serpinf1/Wnt4/Actn4/Il27ra/Ptprj/Clasp2/Eng/Mecp2/Pdgfb/Fas/Mef2c/Arhgdia/Srgap3/Sema7a/Cers2/Adipor1/Gsk3b/Tpm1/Jup/Ptprk/Jag1/Rhob/Pkp2
GO:0032496	response to lipopolysaccharide	227	0.491804	1.48163	0.00164473	0.0325095	0.0270001	1118	tags=16%, list=6%, signal=15%	Junb/Jund/Zfp36/Jun/Plscr2/Trib1/Cebpb/Nfkbia/Tnip3/Xbp1/Nfkb1/Cd14/Ptgs2/Sbno2/Rela/Pde4b/Zc3h12a/Prkca/Ptger4/Cd274/Irak3/Sash1/Cd84/Rara/Bcl10/Plcg2/Jak2/Gstp1/Ptger3/Pf4/Rps6ka3/Tab2/Arid5a/Paf1/Ccl2/Noct
GO:0071824	protein-DNA complex subunit organization	160	-0.507004	-1.47373	0.0024843	0.0407217	0.0338205	2821	tags=41%, list=16%, signal=35%	Cenpp/Chaf1a/Polr1e/Sox12/Mcm3ap/Ctcf/Rad52/Cdt1/Smarcd2/Mis12/Mis18a/Shprh/Anp32e/Cenpe/Taf6/Psmc5/Cenpc1/Tbpl1/Rad51/Trp53/Itgb3bp/Gtf2a2/Orc3/Swi5/Mcm2/Psmc4/Cenpk/Sart3/Tspyl1/Kat6a/Gtf2f2/Pbrm1/Smarce1/Psmc2/Supt16/Cabin1/Smarcc1/Daxx/Cebpg/Rbbp4/Taf12/Hat1/Ep300/Pole3/Mcm4/Psmc6/Smarca5/Ptma/Mcm5/Set/Mcm7/Mcm3/Ubn1/Myc/Asf1a/Hells/Nap1l1/Nasp/Cenpa/Senp6/H3f3a/Atrx/Hp1bp3/Ikzf1/Mcm6/Npm1
GO:0033044	regulation of chromosome organization	324	-0.47291	-1.47372	0.000341629	0.0133977	0.0111272	3080	tags=39%, list=17%, signal=33%	Cdca5/Mapkapk5/Lrrk1/Trip13/Ddx11/Cdc6/Nelfa/Cul3/Ctbp1/Mthfr/Ndc80/Wdr61/Wbp2/Pinx1/Smg6/Ppp1r10/Ctcf/Pcid2/Rnf40/Cdk9/Cdt1/Brca1/Vegfa/Pih1d1/Sfpq/Akap8l/Setdb1/Nipbl/Xrcc5/Parn/Gnl3l/Slk/Xrcc1/Dnmt3b/Rnf20/Pkib/Mphosph8/Cenpe/Mad2l1/Bub3/Wdr70/Trim28/Rtf1/Acd/Cct8/Tacc3/Tlk1/Nsmce2/Hnrnpd/Snw1/Ruvbl2/Trp53/Fh1/Atg5/Gnl3/Fbxo4/Kmt2a/Ubr5/Wdhd1/Ctr9/Lcmt1/Tnks/Mcm2/Fbxo5/Atg7/Ik/Ten1/Mcrs1/Chek1…
GO:0045785	positive regulation of cell adhesion	379	0.462946	1.47332	0.000285624	0.0118876	0.00987298	1879	tags=20%, list=10%, signal=19%	Selp/Cd74/Hes1/H2-Aa/Mmrn1/Cd24a/Egr3/Angpt1/Adgrg1/Cd63/H2-Ab1/Itga6/Calr/Smad7/Xbp1/H2-T23/Slamf1/Nfat5/Col16a1/Rela/Nfkbid/Prkca/Itpkb/Il2rg/Unc13d/Cd28/Ptger4/Tgm2/Selenok/Nfkbiz/Flna/Cd274/Emilin2/Spn/Itga5/Rara/Bcl10/Jak2/Gata3/Itga3/Flot1/Nr4a3/Itgb3/Anxa1/Dag1/Zbtb1/Afdn/Sdc4/Ptk2b/Stat5a/Cd81/Ccl2/Emp2/Ppp3ca/Smad3/Wnt4/Irak1/Cd83/Ptprj/Hsp90aa1/Tfe3/Tfrc/Zmiz1/Triobp/Prex1/Csf1/Prkce/Cy…
GO:1904950	negative regulation of establishment of protein localization	190	0.496596	1.47149	0.00259323	0.0416467	0.0345887	1612	tags=19%, list=9%, signal=18%	Apoe/Rgcc/Angpt1/Midn/Rabgef1/Anxa5/Slamf1/Pim3/Zc3h12a/Wwp2/Srgn/Ptger4/Sfrp1/Cd84/Rab11fip1/Ndfip2/Os9/Ptger3/Anxa1/Neo1/Madd/Ubac2/Rptor/Ndfip1/Ppp3ca/Pml/Rest/Cdk5/Il27ra/Tnfaip3/Ndufaf2/Bag3/Hmgcr/Rab11fip5/Ube2j1/Terf1/Svip
GO:1901652	response to peptide	336	0.466358	1.46909	0.000563606	0.0181028	0.0150349	2013	tags=21%, list=11%, signal=19%	Nr4a1/Nr4a2/Egr1/Sgk1/Nfkbia/Socs3/Srsf5/Anxa5/Xbp1/Nfkb1/Rela/Rock2/Pik3r1/Prkca/Khk/Ndel1/Atp2a2/Prnp/Igf1r/Tgfbr3/Casp4/Leprot/Cish/App/Stxbp4/Irs2/Ramp3/Jak2/Scly/Stat3/Foxo1/Mdm2/Nr4a3/Rps6kb1/Anxa1/Cpeb2/Slc9a1/Psen1/C1qtnf12/Cad/Stat5a/Kat7/Car2/Ggh/Rab8b/Atp2b1/Cdk5/Ptpre/Tnfaip3/Cry2/Ptpn1/Soga1/Lhcgr/Grk2/Grb10/Adipor1/Slc27a1/Cyfip1/Gsk3b/Tbc1d4/Socs1/Sorbs1/Agtrap/Tsc2/Jag1/C2cd5/Ghr/…
GO:0007423	sensory organ development	485	0.448468	1.45868	0.000170374	0.00888089	0.00737583	2124	tags=17%, list=12%, signal=15%	Jun/Hes1/Aldh1a1/Gata2/H2-K1/Skil/Klf4/H2-T23/Cdkn1c/Tcf15/Rorb/Rpl38/Chd7/Gpd2/Epha2/Meis1/Psap/Agtpbp1/Spry2/Rhoj/Grcc10/Maf/Sod1/Rara/Gdf3/Smarca4/Stat3/Jmjd6/Gata3/Slc4a7/Bcl2/Nr4a3/Rarb/Bmp4/Sdc4/Pou2f1/Bcl2l11/Tgif2/Jag2/Gja1/Zeb1/Stau2/Slc25a25/Rarg/Fgfr1/Mycn/Smad3/Rest/Cebpd/Tbc1d20/Gsdme/Cyp26b1/Ece1/Tshz1/Myo6/Ppp2r3a/Aqp1/Pdgfb/Mfn2/Twsg1/Triobp/Fzd5/Ski/Mpv17/Cc2d2a/Smchd1/Prdm16/Nag…
GO:0003013	circulatory system process	405	0.453676	1.455	0.000630072	0.0193944	0.0161076	1936	tags=18%, list=11%, signal=17%	Apoe/Ramp2/Hbegf/Angpt1/Smad7/Ptgs2/Pde4b/Wwtr1/Tbxas1/Ier3/Rock2/Zc3h12a/Ehd3/Pik3r1/Prkca/Atp2a2/Chd7/Id2/S100a1/Atp1a1/Tgfbr3/Prcp/F11r/Fli1/Dusp5/Flna/Nav2/Ptgs1/Ar/Sod1/Wnk1/Gaa/Cdc42/Ramp3/Tmem65/Jak2/Map2k3/Mdm2/Cd38/Ptger3/Heg1/Slc9a1/Smtnl1/Atp2b4/Gja1/Emp2/Smad3/Atp2b1/Erap1/Ptprj/Ece1/Eng/Dsg2/Mecp2/Pdgfb/Hdac4/Tac1/Hmgcr/Tmem38b/Grk2/Manf/P2rx1/Trpm4/Abcb1a/Psen2/Thra/Stk39/Tpm1/Jup/C…
GO:0002683	negative regulation of immune system process	404	0.452955	1.45438	0.000270185	0.011571	0.00961002	1095	tags=15%, list=6%, signal=15%	Cd74/Zfp36/Hes1/H2-Aa/Gata2/Cd24a/Dusp1/Trib1/Angpt1/Tmem176a/Cebpb/Nfkbia/H2-Ab1/Smad7/Rabgef1/H2-T23/Tmem176b/Slamf1/Zfpm1/Nfkbid/Zc3h12a/Pik3r1/Id2/Ldlr/Itpkb/Klf13/March7/Prnp/Phpt1/Meis1/Ptger4/Nfe2l2/Elf1/Lgals3/Sfrp1/Tob2/Cd274/Grn/Irak3/Lmo2/Spn/Cd84/Rara/Dusp3/Bcl10/Hoxa5/Tsc22d3/Pglyrp2/Rc3h1/Cd59a/Hoxb8/Anxa1/Bmp4/Pf4/Sdc4/Ptk2b/Stat5a/Sec14l1/Nlrc5/Tjp2/Paf1/Ndfip1
GO:0051052	regulation of DNA metabolic process	336	-0.462731	-1.44902	0.000476995	0.016295	0.0135335	2857	tags=31%, list=16%, signal=27%	Clcf1/Was/Blm/Pinx1/Smg6/Ppp1r10/Pik3ca/Pcna/Rad52/Cdk9/Cdt1/Brca1/Vegfa/Spidr/Pms2/Mis18a/Cbx8/Xrcc5/Parn/Gnl3l/Msh6/Xrcc1/Pkib/Mphosph8/Wdr70/Trim28/Ube2v2/Acd/Cct8/Dhx9/Hnrnpd/Rad51/Trp53/Fh1/Gnl3/Fbxo4/Kmt2a/Rad18/Ubr5/Mgmt/Tnks/Ten1/Mcrs1/Fignl1/Nucks1/Chek1/Timeless/Chtf8/Gfer/Ppp4c/Atad5/Trip12/Arrb2/Aurkb/Rad50/Wdr18/Pot1a/Atr/Thoc1/Hnrnpc/Cct7/Slf1/Nvl/Exosc3/Pam16/Rad51ap1/Cebpg/Parg/Bc…
GO:0061564	axon development	436	0.448419	1.44699	0.000357671	0.0135502	0.0112539	2499	tags=21%, list=14%, signal=18%	Nr4a2/Apoe/Jun/Tnfrsf12a/Skil/Alcam/Klf4/Ndn/Plxnc1/Bex1/Rab11a/Scarf1/Dst/Prkca/Ryk/Ndel1/Igf1r/Epha2/B4galt5/Grn/App/Grcc10/Sipa1l1/Actb/Vcl/Rtn4/Plxnb2/Jak2/Gata3/Bcl11a/Cttn/Pip5k1c/Bcl2/Arhgef28/Flot1/Nr4a3/Neo1/Dag1/Zswim4/Adarb1/Psen1/Anapc2/Efna1/Raph1/Stxbp1/Ncam1/Nefh/Cdk5/Map1b/Auts2/Bsg/Clasp2/Hsp90aa1/Tiam1/Ist1/Map1s/Ext1/Stk25/Ifrd1/Sema7a/Dbnl/Cers2/Megf8/Cyfip1/Gsk3b/Fxn/Gdi1/Isl…
GO:0006816	calcium ion transport	364	0.454729	1.44498	0.000775453	0.0209266	0.0173801	1811	tags=20%, list=10%, signal=18%	Hes1/Ramp2/Diaph1/Ahnak/Gem/Ptgs2/Rrad/Pde4b/Ehd3/Atp2a2/Chd7/S100a1/Prnp/Epb41/Selenok/Anxa2/Lgals3/Itpr1/Trpc6/Tmco1/Selenon/Cracr2b/Atp2a3/Cd84/Smim6/Plcg2/Ramp3/Fmr1/Bcl2/Trpc1/Htt/Ptger3/Marcksl1/Itgb3/Bmp4/Slc9a1/Slc30a1/Atp2b4/Tspo/Ptk2b/Gja1/Rcvrn/Ano6/Plcb2/Slc25a25/Ppp3ca/Pml/Atp2b1/Kcnn4/Cdk5/Hspa2/Tmem37/Vdr/Pdgfb/Stim1/Orai1/Tmem38b/Lhcgr/Micu1/Slc24a5/Gstm7/P2rx1/Pkd1/Trpm4/Prkce/Ps…
GO:0072507	divalent inorganic cation homeostasis	437	0.447629	1.44373	0.000291431	0.0120445	0.0100033	1748	tags=15%, list=10%, signal=14%	Apoe/Mt1/Gata2/Cd24a/Diaph1/Mt2/Anxa5/Atf4/Slc39a13/Grina/Prkca/Atp2a2/Chd7/Prnp/Abl2/Ptger4/Tgm2/Selenok/Itpr1/App/Trpc6/Tmco1/Selenon/Atp2a3/Plcg2/Ramp3/Jak2/Bcl2/Trpc1/Htt/Cd38/Ptger3/Marcksl1/Itgb3/Bmp4/Anxa7/Psen1/Slc30a1/Atp2b4/Ptk2b/Gja1/Swap70/Plcb2/Ccl2/Pml/Smad3/Atp2b1/Vdr/Stim1/Gpr4/Tac1/Tmem38b/Lhcgr/Fzd9/Micu1/Slc24a5/Gstm7/P2rx1/Pkd1/Trpm4/Prkce/Gpr157/Psen2/F2rl3/Jsrp1
GO:0090287	regulation of cellular response to growth factor stimulus	245	0.473054	1.44285	0.00274931	0.0432015	0.0358801	1698	tags=18%, list=9%, signal=17%	Hes1/Hspa5/Angpt1/Skil/Cd63/Smad7/Xbp1/Sdcbp/Myof/Tgfbr3/Spry2/Sfrp1/Smad2/Gdf3/Furin/Ing2/Numa1/Gata3/Tcf7l2/Itga3/Eid2/Cd59a/Bmp4/Neo1/Gipc1/Zeb1/Ube2o/Fgfr1/Vasn/Spry1/Smad3/Wnt4/Bambi/Lemd2/Eng/Ptpn1/Pdgfb/Twsg1/Fstl1/Zfp703/Ski/Grb10/Prdm16/Lemd3/Cyfip1
GO:0070588	calcium ion transmembrane transport	248	0.468427	1.42931	0.00294403	0.0448802	0.0372743	2658	tags=25%, list=15%, signal=22%	Diaph1/Ahnak/Gem/Rrad/Pde4b/Ehd3/Atp2a2/Chd7/S100a1/Prnp/Itpr1/Trpc6/Tmco1/Selenon/Atp2a3/Smim6/Plcg2/Ramp3/Fmr1/Trpc1/Htt/Ptger3/Marcksl1/Itgb3/Bmp4/Slc9a1/Atp2b4/Ptk2b/Ano6/Plcb2/Slc25a25/Atp2b1/Hspa2/Tmem37/Stim1/Orai1/Tmem38b/Lhcgr/Micu1/Slc24a5/Gstm7/Pkd1/Prkce/Psen2/F2rl3/Jsrp1/Cbarp/Cacnb2/Ubash3b/Nipsnap2/Plcb3/Itpr3/Smdt1/Rapgef3/Nol3/Afg3l2/Abl1/Gnb5/Plcg1/Ahr/Mcu/Htr2a
GO:2001233	regulation of apoptotic signaling pathway	390	0.44412	1.41791	0.00173984	0.033713	0.0279996	1411	tags=18%, list=8%, signal=17%	Nr4a2/Nupr1/Cd74/Plaur/Atf3/Traf1/Mcl1/Tnfrsf12a/Skil/Serinc3/Lmna/Itga6/Clu/Xbp1/Tmbim1/Ptgs2/Rela/Sgms1/Ier3/Ddx3x/Cdkn2d/Grina/March7/Cdk11b/Ctsc/P4hb/Nfe2l2/Lgals3/Sfrp1/Gnai3/Mnt/Fem1b/Ctnna1/Ar/Sod1/Ppp2r1a/Timp3/Bcl10/Ing2/Jak2/Cttn/Ndufa13/Bcl2/Mdm2/Atpif1/Htt/Rps6kb1/Bmp4/Pf4/Chchd10/Madd/Psen1/Bcl2l11/Rb1cc1/Itm2c/Osm/Noc2l/Maged1/Fgfr1/Pml/Ing5/Trim39/Smad3/Wnt4/Gsdme/Htra2/Map3k7/Tnfa…
GO:0030099	myeloid cell differentiation	362	0.445202	1.41482	0.000925445	0.023179	0.0192508	1135	tags=17%, list=6%, signal=16%	Junb/Cd74/Zfp36/Jun/Gata2/Gpr183/Fos/Klf2/Trib1/Mpl/Cebpb/Nfkbia/Prtn3/Klf10/B2m/Nkx2-3/Cdkn1c/Dyrk3/Sbno2/Zfpm1/Pik3r1/Prkca/Kit/Id2/Itpkb/Klf13/Tgfbr3/Epha2/Meis1/Myh9/Fli1/Anxa2/Sfrp1/Tob2/App/Sox6/Lmo2/Rara/Smarca4/Hoxa5/Jak2/Stat3/Jmjd6/Gata3/Atpif1/Add1/Itgb3/Hoxb8/Bmp4/Cbfa2t3/Pf4/Psen1/Ptk2b/Stat5a/Tjp2/Cd81/Car2/Paf1/Ndfip1/Rarg/Pml
GO:0071417	cellular response to organonitrogen compound	446	0.434355	1.40393	0.000925592	0.023179	0.0192508	1988	tags=21%, list=11%, signal=19%	Nr4a1/Nr4a2/Egr1/Sgk1/Diaph1/Cebpb/Socs3/Anxa5/Atf4/Xbp1/Nfkb1/Col16a1/Rela/Pde4b/Rock2/Ppp1r9b/Pik3r1/Prkca/Ndel1/Prnp/Igf1r/Impact/Casp4/Leprot/Hsp90b1/Sfrp1/Flna/Cish/Gnai3/Itpr1/App/Ctnna1/Selenon/Actb/Capn2/Rap1b/Stxbp4/Irs2/Jak2/Stat3/Foxo1/Mdm2/Nr4a3/Htt/Akap7/Klf16/Rps6kb1/Cpeb2/Slc9a1/Psen1/Atp2b4/C1qtnf12/Stat5a/Zeb1/Rptor/Car2/Rab8b/Atp2b1/Cdk5/Taf1/Ptpre/Ptpn1/Mecp2/Aqp1/Mef2c/Tmem38b…
GO:0032102	negative regulation of response to external stimulus	328	0.444745	1.39907	0.0012932	0.028412	0.023597	2357	tags=20%, list=13%, signal=18%	Apoe/Zfp36/Cd9/Cd24a/Dusp1/Trib1/Cdkn1a/Socs3/Rabgef1/Anxa5/H2-T23/Nfkb1/Ier3/Zc3h12a/Ryk/Ldlr/Ptger4/Anxa2/Grn/Irak3/Spn/Sod1/Rtn4/Dusp3/Metrnl/Gata3/Gstp1/Ptger3/Neo1/C1qtnf12/Sec14l1/Gja1/Nlrc5/Thbd/Serpinf1/Ndfip1/Smad3/Wnt4/Fem1a/Clasp2/Tnfaip3/Rora/Pdgfb/Hmgcr/Sema7a/Serpine2/Cers2/Kank2/Mill2/Ets1/Isl1/Ptpn2/Ubash3b/Nr1d2/Pros1/Prkg1/Clasp1/Serpinb9/Crk/Parp14/Lrig2/Il10/Cuedc2/Ash1l/Nploc…
GO:0042326	negative regulation of phosphorylation	426	0.432761	1.39641	0.00167157	0.0328206	0.0272584	1438	tags=18%, list=8%, signal=17%	Apoe/Nupr1/Jun/Atf3/Dusp1/Per1/Trib1/Cdkn1a/Angpt1/Mecom/Gadd45b/Socs3/Midn/Ppp1r15a/Smad7/Rabgef1/Klf4/Xbp1/Cdkn1c/Wwtr1/Ier3/Zc3h12a/Cdkn2d/Prkca/Errfi1/Gadd45g/Prnp/Igf1r/Impact/Spry2/Dusp5/Sfrp1/Prkar2b/Irak3/Actb/Dusp4/Irs2/Dusp3/Wnk1/Timp3/Birc3/Dnajc3/Cdkn2c/Dusp16/Stat3/Foxo1/Gstp1/Eif4g1/Heg1/Atxn7/Bmp4/Dusp8/Cbfa2t3/Dag1/Adarb1/Mvp/Lats1/Psen1/Ctdsp2/Efna1/Spred1/Spry1/Gprc5a/Fem1a/Ggnb…
GO:0018108	peptidyl-tyrosine phosphorylation	297	0.447059	1.39587	0.00318764	0.0473086	0.0392911	1996	tags=19%, list=11%, signal=17%	Cd74/Hes1/Hbegf/Cd24a/Ighm/Angpt1/Socs3/Il11/Aplp2/Dyrk3/Prkca/Clk1/Errfi1/Kit/Prnp/Igf1r/Abl2/Ptger4/Sfrp1/App/Rictor/Itga5/Jak2/Itgb3/Mvp/Psen1/Ptk2b/Efna1/Stat5a/Osm/Areg/Cd81/Fgfr1/Gprc5a/Ggnbp2/Ptprj/Socs4/Ptpn1/Pdgfb/Prmt2/Clk4/Ctnnd1/Prkce/Psen2/Socs1/Hk1/Isl1/Nedd9/Iqgap1/Ghr/Ptpn2/Yes1/Ctf1/Il6st/Cadm4
GO:0002009	morphogenesis of an epithelium	491	0.428174	1.39253	0.00125576	0.0281119	0.0233477	2835	tags=25%, list=16%, signal=22%	Hes1/Pbx1/Aldh1a1/Mllt3/Hbegf/Angpt1/Socs3/Klf4/Ctsl/Rock2/Luzp1/Tcf15/Ryk/Igf1r/Abl2/Epha2/Tacstd2/Tgm2/Spry2/Ctsz/Sfrp1/Flna/Fem1b/Ar/Vcl/Hdac5/Hoxb2/Rara/Smarca4/Bcl10/Hoxa5/Plxnb2/Spint2/Gata3/Bcl2/Med12/Htt/Bmp4/Dag1/Mmp14/Psen1/Sdc4/Stat5a/Jag2/Gja1/Areg/Maged1/Car2/Rarg/Fgfr1/Pml/Mycn/Spry1/Smad3/Slc12a2/Wnt4/Crb3/Prkx/Clasp2/Nrarp/Map3k7/Nup50/Eng/Hoxb4/Vdr/Pdgfb/Mef2c/Fzd5/Ski/Ift172/Mpp…
GO:0010608	posttranscriptional regulation of gene expression	414	-0.436934	-1.38995	0.000950944	0.023515	0.0195299	2258	tags=29%, list=13%, signal=26%	Parn/Eif6/Eif2b5/Tnrc6b/Tirap/Cnot9/Mettl3/Cnot6/Trnau1ap/Tnfrsf1b/Polr2d/Igf2bp3/Mettl16/Mrps27/Lsm14a/Mrpl44/Dhx9/Spout1/Hnrnpd/Rbm10/Cnot8/Nck1/Trp53/Eif2ak1/Cnot3/Serp1/C1qbp/Alkbh1/Fbxo4/Thrap3/Mief1/Gemin5/Tardbp/Gtpbp2/E2f1/Bcdin3d/Eif2b1/Rps9/Elavl1/Srp9/Upf3a/Rbm38/Rnasel/Rpl13a/Rpusd4/Eif4g2/Rgs2/Ilf3/Nudt21/Ngdn/Rpl5/Zc3h14/Dapk3/Rps3a1/Khdrbs1/Paip1/Cnot11/Mapkapk2/Cdc37/Shmt2/Hnrnpc/…
GO:1902532	negative regulation of intracellular signal transduction	475	0.425964	1.38118	0.00109816	0.0258474	0.021467	1512	tags=17%, list=8%, signal=16%	Apoe/Cd74/Plaur/Atf3/Sik1/Pde10a/Mcl1/Dusp1/Per1/Mecom/Clu/Rabgef1/Tnip3/Klf4/Xbp1/Dyrk3/Ptgs2/Rela/Pde4b/Nfkbid/Zc3h12a/Ddx3x/Cavin3/Cdkn2d/Grina/Prkca/Arrdc3/Errfi1/Wwc2/March7/Prnp/Igf1r/Abl2/Epha2/Fnip1/Timp2/Nfe2l2/Spry2/Dusp5/Sfrp1/Itpr1/Irak3/Dusp4/Dusp3/Timp3/Dusp16/Foxo1/Ndufa13/Bcl2/Gstp1/Mdm2/Itga3/Ptger3/Crtc3/Heg1/Bmp4/Dusp8/Dag1/Git1/Atp2b4/Otud7b/Efna1/Sec14l1/Spred1/Limd1/Noc2l/Ob…
GO:1901699	cellular response to nitrogen compound	497	0.420831	1.36986	0.00154852	0.0314492	0.0261195	1935	tags=19%, list=11%, signal=18%	Nr4a1/Nr4a2/Egr1/Sgk1/Ly6e/Diaph1/Cebpb/Socs3/Anxa5/Atf4/Xbp1/Nfkb1/Rnf4/Col16a1/Rela/Pde4b/Rock2/Ppp1r9b/Pik3r1/Prkca/Ndel1/Prnp/Igf1r/Impact/Casp4/Leprot/Hsp90b1/Sfrp1/Flna/Cish/Gnai3/Itpr1/App/Ctnna1/Selenon/Actb/Capn2/Rap1b/Stxbp4/Irs2/Jak2/Fmr1/Stat3/Foxo1/Mdm2/Flot1/Nr4a3/Htt/Akap7/Klf16/Rps6kb1/Cpeb2/Slc9a1/Psen1/Atp2b4/C1qtnf12/Stat5a/Zeb1/Rptor/Car2/Rab8b/Atp2b1/Cdk5/Taf1/Ptpre/Ptpn1/Mec…
GO:0010769	regulation of cell morphogenesis involved in differentiation	321	0.435121	1.36523	0.00339101	0.0497291	0.0413015	2166	tags=19%, list=12%, signal=17%	Apoe/Sgk1/Mpl/Tnfrsf12a/Skil/Calr/Plxnc1/Rab11a/Ryk/Ndel1/Unc13d/Rcc2/Id1/Tacstd2/Flna/Trpc6/Sipa1l1/Rtn4/Plxnb2/Fmr1/Bcl11a/Cttn/Dnm3/Itgb3/Zswim4/Afdn/Psen1/Anapc2/Efna1/Stau2/Sdc2/Ppp3ca/Cdk5/Actn4/Map1b/Ppp1r9a/Clasp2/Tiam1/Ist1/Triobp/Stk25/Ifrd1/Sema7a/Prex1/Dbnl/Megf8/Cyfip1/Gsk3b/Fxn/Gdi1/Nedd9/Tsc2/Rapgef2/Mycbp2/Shtn1/Lzts1/Cul7/Bmpr2/Tbc1d24/Picalm/Crk
GO:0009896	positive regulation of catabolic process	404	0.420561	1.35037	0.00219366	0.0377975	0.0313919	1723	tags=19%, list=10%, signal=18%	Apoe/Nupr1/Zfp36/Btg2/Hk2/Tiparp/Trib1/Clu/Smad7/Plk2/Xbp1/Zbtb20/Ago2/Ier3/Rock2/Zc3h12a/Wwp2/Ldlr/Rnf19b/Ctsc/Csnk1d/Gnai3/App/Arih2/Irs2/Hspbp1/Fmr1/Foxo1/Ndufa13/Vps13d/Mdm2/Atpif1/Rc3h1/Htt/Sptlc2/Trim30a/Cbfa2t3/Plk3/Git1/Ankib1/Tnrc6a/Psen1/Nsf/Bcl2l11/Zfand2a/Vcp/Pnpla2/Ptk2b/Gja1/Cd81/Ndfip1/Taf1/Kat5/Rnf139/Vps13c/Scoc/Map3k7/Csnk2a1/Tnfaip3/Hsp90aa1/Socs4/Ppp2r3a/Ptpn1/Bag3/Mfn2/Tmem25…

## Sheet: Aged vs Young - LMPP
ID	Description	setSize	enrichmentScore	NES	pvalue	p.adjust	qvalues	rank	leading_edge	core_enrichment
GO:0006956	complement activation	99	0.720872	2.10833	3.79439e-08	0.000224248	0.000198546	1558	tags=11%, list=9%, signal=10%	Igkc/Rgcc/Iglc1/Iglc2/Ighm/Phb/Ighg2b/Cd55/Il1b/C1qbp/C1rl
GO:0071277	cellular response to calcium ion	70	0.696161	1.94634	8.26485e-06	0.00361038	0.00319658	1492	tags=23%, list=8%, signal=21%	Junb/Fosb/Jund/Fos/Jun/Itpkb/Cpne2/Fus/Wnk1/Nrxn1/Cpne3/Slc25a24/Cpne8/Ncstn/Braf/Alox5ap
GO:0007566	embryo implantation	45	0.757029	1.94334	3.95339e-05	0.00632581	0.00560078	1005	tags=18%, list=6%, signal=17%	H2-Q7/Ptgs2/H3f3b/Vmp1/Calr/Trim28/Ago2/Grn
GO:0007616	long-term memory	36	0.768226	1.93016	0.000192753	0.0158218	0.0140084	1139	tags=19%, list=6%, signal=18%	Apoe/Sgk1/Egr1/Ldlr/Btbd9/Ccnd2/Srf
GO:0035994	response to muscle stretch	16	0.91254	1.92883	5.48171e-05	0.00736293	0.00651903	235	tags=31%, list=1%, signal=31%	Fos/Jun/Nfkb1/Nfkbia/Rela
GO:0051591	response to cAMP	52	0.73296	1.92828	7.30772e-05	0.00899785	0.00796657	1453	tags=25%, list=8%, signal=23%	Junb/Jund/Jun/Per1/Ezr/Zfp36l1/Crem/Rap1b/Itpr1/Itpr3/Stat1/Carm1/Braf
GO:0021871	forebrain regionalization	19	0.874998	1.90416	0.000124933	0.0123059	0.0108955	354	tags=11%, list=2%, signal=10%	Adgrg1/Tra2b
GO:0019882	antigen processing and presentation	90	0.655391	1.89269	6.64869e-06	0.00361038	0.00319658	1569	tags=29%, list=9%, signal=26%	Cd74/H2-Aa/H2-Eb1/H2-Ab1/H2-Q7/H2-Q6/Calr/H2-K1/B2m/Psme2/Icam1/H2-D1/H2-DMb1/Ide/Ighm/Pycard/Ythdf1/H2-Q4/H2-T22/Rab5b/Rab8b/Psmb9/Hfe/Traf6/Tapbp/Tapbpl
GO:0045723	positive regulation of fatty acid biosynthetic process	20	0.847181	1.8672	0.000378258	0.0235316	0.0208346	197	tags=15%, list=1%, signal=15%	Cd74/Ptgs2/Anxa1
GO:0006910	phagocytosis, recognition	70	0.667611	1.86652	3.85231e-05	0.00632581	0.00560078	1249	tags=10%, list=7%, signal=9%	Igkc/Iglc1/Iglc2/Ighm/Ighg2b/Scarb1/Jmjd6
GO:1905606	regulation of presynapse assembly	26	0.798513	1.86601	0.000568991	0.0297467	0.0263373	2036	tags=27%, list=11%, signal=24%	Arf6/Nrxn1/Nlgn2/App/Ptprs/Clstn3/Eif4g1
GO:0003073	regulation of systemic arterial blood pressure	76	0.659246	1.86201	0.000142118	0.0131237	0.0116195	2633	tags=24%, list=15%, signal=20%	Ier3/Mif/Manf/Sod2/Gsk3a/Wnk1/Ar/Cyba/Pdgfb/Nedd4l/Nav2/Gja1/Ece1/G6pdx/Bbs4/Bmpr2/Smtn/Plcb3
GO:0038066	p38MAPK cascade	43	0.730235	1.86188	0.000288059	0.0210176	0.0186087	1384	tags=44%, list=8%, signal=41%	Dusp1/Zfp36/Gadd45b/Zc3h12a/Per1/Map2k3/Ezr/Zfp36l1/Prmt1/Emc10/Sash1/Mink1/Gadd45g/Dlg1/Dusp10/Map3k3/Il1b/Map3k5/Kars
GO:0016339	calcium-dependent cell-cell adhesion via plasma membrane cell adhesion molecules	28	0.788723	1.85813	0.00068551	0.0321537	0.0284684	1110	tags=14%, list=6%, signal=13%	Sell/Selp/Nrxn1/Atp2c1
GO:2000319	regulation of T-helper 17 cell differentiation	15	0.877684	1.84275	0.000523057	0.0290011	0.0256772	108	tags=27%, list=1%, signal=27%	Nfkbiz/Zc3h12a/Nfkbid/Malt1
GO:0014075	response to amine	15	0.877437	1.84223	0.000534877	0.0290011	0.0256772	4	tags=7%, list=0%, signal=7%	Nr4a2
GO:0086011	membrane repolarization during action potential	15	0.875769	1.83873	0.000564428	0.0297467	0.0263373	687	tags=13%, list=4%, signal=13%	Flna/Dlg1
GO:0021516	dorsal spinal cord development	13	0.894401	1.8284	0.00137521	0.0451528	0.0399777	1222	tags=23%, list=7%, signal=22%	Tal1/Lmo4/Pbx3
GO:0048146	positive regulation of fibroblast proliferation	66	0.666853	1.82654	0.000182807	0.0152168	0.0134727	1115	tags=20%, list=6%, signal=19%	Cd74/Jun/Fosl2/Cdkn1a/Cdk6/Anxa2/Mif/Tgif1/Grk2/Zmiz1/Pdgfb/Cdk4/Nras
GO:2000316	regulation of T-helper 17 type immune response	20	0.828601	1.82625	0.000760251	0.0345622	0.0306009	220	tags=25%, list=1%, signal=25%	Nfkbiz/Zc3h12a/Nfkbid/Malt1/Arid5a
GO:0001975	response to amphetamine	14	0.877969	1.82494	0.000923305	0.0371458	0.0328883	4	tags=7%, list=0%, signal=7%	Nr4a2
GO:1905954	positive regulation of lipid localization	76	0.645528	1.82326	0.000265594	0.02036	0.0180265	1875	tags=24%, list=10%, signal=21%	Nfkbia/Hilpda/Zc3h12a/Apoe/Anxa2/Mif/Runx1/Srebf2/Atp8a1/Ehd1/Il1b/Scarb1/Abca7/Ldlrap1/Abcg1/Spp1/Osbpl11/Gal
GO:0042551	neuron maturation	47	0.701898	1.82147	0.000803819	0.0358575	0.0317477	1403	tags=19%, list=8%, signal=18%	Nr4a2/B4galt5/Abl2/Nrxn1/Cdkn1c/Rac1/Pdgfb/Scarf1/App
GO:0002486	antigen processing and presentation of endogenous peptide antigen via MHC class I via ER pathway, TAP-independent	16	0.859836	1.81743	0.00127401	0.0430376	0.0381049	1236	tags=38%, list=7%, signal=35%	H2-Q7/H2-Q6/H2-K1/H2-D1/H2-Q4/H2-T22
GO:0001649	osteoblast differentiation	167	0.577601	1.81028	6.40966e-06	0.00361038	0.00319658	1755	tags=22%, list=10%, signal=20%	Junb/Jund/Cebpb/H3f3b/Lmna/Cdk6/Mef2d/Id3/Bmpr1a/Areg/Epha2/Ptger4/Hdac4/Twsg1/Suco/Id2/Ilk/Tob1/Smad3/Ctnnbip1/Noct/Atraid/Hdac7/Tcirg1/Clic1/Gja1/Hdac5/Wwtr1/Cbfb/Cebpd/Fgfr1/Wnt4/Trpm4/Rorb/Hemgn/Spp1/Smad5
GO:0035924	cellular response to vascular endothelial growth factor stimulus	52	0.685388	1.80312	0.000554415	0.0297467	0.0263373	867	tags=17%, list=5%, signal=17%	Nr4a1/Cd63/Anxa1/Xbp1/Rela/Map2k3/Egr3/Spry2/Pdgfb
GO:0010470	regulation of gastrulation	34	0.727669	1.79392	0.000903575	0.0371458	0.0328883	1405	tags=26%, list=8%, signal=24%	Klf4/Tgif1/Tnfaip3/Tgif2/Bmpr1a/Phldb1/Wnk1/Dag1/Fgfr1
GO:0022408	negative regulation of cell-cell adhesion	170	0.568728	1.78343	1.45614e-05	0.0043029	0.00380973	1555	tags=24%, list=9%, signal=22%	Cd74/H2-Aa/H2-Ab1/Cebpb/Zc3h12a/Rgcc/Klf4/Nfkbid/Cd24a/Cd9/Tnfaip3/Anxa1/Lgals9/Runx1/Runx3/Irf1/Twsg1/Cd274/Gstp1/Abl2/Wnk1/Prkar1a/Jak2/Dlg1/Prnp/Epcam/Dusp3/Spint2/March7/Mad2l2/Ptger3/Ndfip1/Map2k1/Mad1l1/Cbfb/Nrarp/Spn/Hfe/Il4ra/Zfp703/Rc3h1
GO:2000514	regulation of CD4-positive, alpha-beta T cell activation	61	0.660079	1.77966	0.000216898	0.0173226	0.0153371	2668	tags=46%, list=15%, signal=39%	Nfkbiz/Zc3h12a/Il2rg/Cd83/Nfkbid/Malt1/Anxa1/Lgals9/Runx1/Runx3/Irf1/Twsg1/Cd274/Gata3/Rara/Shb/Cbfb/Il4ra/Rc3h1/Vsir/Tgfbr2/Nlrp3/Socs1/Tnfsf4/Il18/Ccr7/Il27/Xcl1
GO:0006636	unsaturated fatty acid biosynthetic process	35	0.716194	1.77459	0.00144034	0.0470299	0.0416396	197	tags=14%, list=1%, signal=14%	Cd74/Ptgs2/Fabp5/Mif/Anxa1
GO:0006942	regulation of striated muscle contraction	68	0.636055	1.76726	0.00044569	0.0266063	0.0235569	1656	tags=18%, list=9%, signal=16%	Pde4b/Zc3h12a/Rgs2/Flna/Rangrf/Grk2/Hdac4/Dlg1/Grcc10/Slc9a1/Trpm4/Agrn
GO:0045667	regulation of osteoblast differentiation	114	0.581284	1.74465	0.000135088	0.0127934	0.0113271	2226	tags=30%, list=12%, signal=26%	Jund/Cebpb/Lmna/Cdk6/Id3/Bmpr1a/Areg/Ptger4/Hdac4/Twsg1/Suco/Id2/Ilk/Tob1/Smad3/Ctnnbip1/Noct/Atraid/Hdac7/Tcirg1/Clic1/Hdac5/Cebpd/Fgfr1/Wnt4/Trpm4/Rorb/Hemgn/Smad5/Ski/Esrra/Fam20c/Ptk2/Bmpr2
GO:0022600	digestive system process	77	0.611905	1.74125	0.000953646	0.0375737	0.0332672	1214	tags=17%, list=7%, signal=16%	Muc13/Ldlr/Ezr/Vamp8/Epb41/Madd/Wnk1/Ireb2/Copa/F11r/Ptger3/Scarb1/Strap
GO:0000819	sister chromatid segregation	172	-0.598551	-1.73982	1.1165e-06	0.00310587	0.0027499	4119	tags=55%, list=23%, signal=43%	Mau2/Tubg1/Nek2/Smc5/Atm/Nsmce2/Ncapd2/Cdc6/Numa1/Nuf2/Chmp2a/Kif2c/Phb2/Ino80/Gen1/Seh1l/Psrc1/Kif23/Haspin/Mad2l1bp/Ndc80/Hdac8/Anapc1/Cdk5rap2/Dsn1/Ttk/Trip13/Tacc3/Esco1/Cenpk/Cit/Kif4/Tnks/Ncapg/Mre11a/Bod1/Akap8/Pinx1/Nek6/Cdt1/Fbxo5/Rb1/Becn1/Sgo1/Ccnb1/Knstrn/Ncaph/Chmp1a/Terf1/Sfpq/Cdc27/Anapc4/Aurkb/Chmp2b/Hnrnpu/Kif22/Stag1/Cenpc1/Incenp/Ncapd3/Cenpe/Cul3/Chmp4b/Mad2l1/Cdc20/Anapc11/Sm…
GO:0019227	neuronal action potential propagation	10	-0.96053	-1.72991	9.16339e-06	0.00361038	0.00319658	13	tags=20%, list=0%, signal=20%	Ntrk3/Scn1b
GO:0098870	action potential propagation	10	-0.96053	-1.72991	9.16339e-06	0.00361038	0.00319658	13	tags=20%, list=0%, signal=20%	Ntrk3/Scn1b
GO:0050868	negative regulation of T cell activation	107	0.582806	1.72903	0.000212186	0.0171784	0.0152095	1435	tags=24%, list=8%, signal=22%	Cd74/H2-Aa/H2-Ab1/Cebpb/Zc3h12a/Nfkbid/Cd24a/Anxa1/Lgals9/Runx1/Runx3/Irf1/Twsg1/Cd274/Prkar1a/Dlg1/Prnp/Dusp3/March7/Ndfip1/Mad1l1/Cbfb/Nrarp/Spn/Hfe/Il4ra
GO:0007586	digestion	86	0.600111	1.727	0.000930215	0.0371458	0.0328883	1214	tags=15%, list=7%, signal=14%	Muc13/Ldlr/Ezr/Vamp8/Epb41/Madd/Wnk1/Ireb2/Copa/F11r/Ptger3/Scarb1/Strap
GO:0006959	humoral immune response	174	0.54956	1.72486	4.47403e-05	0.00677987	0.0060028	1813	tags=13%, list=10%, signal=12%	Igkc/H2-Ab1/Rgcc/Ctsg/Iglc1/Romo1/Pf4/Iglc2/Ighm/Phb/Gata3/Pglyrp2/Ighg2b/Cd55/Notch2/Il1b/Jchain/Tfe3/Pglyrp1/C1qbp/C1rl/Spns2/Bcl3
GO:0045600	positive regulation of fat cell differentiation	56	0.644745	1.72202	0.000918724	0.0371458	0.0328883	1324	tags=21%, list=7%, signal=20%	Zfp36/Ptgs2/Cebpb/Zc3h12a/Xbp1/Mecom/Zfp36l1/Metrnl/Id2/Noct/Carm1/Gdf3
GO:0035914	skeletal muscle cell differentiation	64	0.632262	1.72014	0.000848802	0.0358575	0.0317477	458	tags=14%, list=3%, signal=14%	Nr4a1/Atf3/Fos/Egr1/Maff/Btg2/Mef2d/Nupr1/Uqcc2
GO:0046890	regulation of lipid biosynthetic process	148	0.553524	1.709	5.1041e-05	0.00726537	0.00643266	1522	tags=16%, list=8%, signal=15%	Cd74/Nfkb1/Ptgs2/Sik1/Apoe/Egr1/Ldlr/Fabp5/Rab38/Anxa1/Zbtb20/Tspo/Dbi/Insig1/Pdgfb/Stard4/Il1b/Cdk4/Scarb1/Por/Asah1/Wnt4/Lpgat1/Abcg1
GO:0033045	regulation of sister chromatid segregation	79	-0.648395	-1.70635	7.3079e-05	0.00899785	0.00796657	4012	tags=58%, list=22%, signal=45%	Smc5/Atm/Nsmce2/Cdc6/Numa1/Gen1/Mad2l1bp/Ndc80/Hdac8/Anapc1/Cdk5rap2/Ttk/Trip13/Tacc3/Cit/Tnks/Nek6/Cdt1/Fbxo5/Rb1/Becn1/Ccnb1/Terf1/Sfpq/Cdc27/Anapc4/Aurkb/Hnrnpu/Cenpe/Cul3/Mad2l1/Anapc11/Rad21/Bub3/Ik/Nipbl/Anapc5/Cep192/Ctnnb1/Slf1/Fen1/Atrx/Tpr/Zfp207/Birc5/Wapl
GO:0002293	alpha-beta T cell differentiation involved in immune response	61	0.625749	1.6871	0.000983196	0.0384814	0.0340709	2579	tags=43%, list=14%, signal=37%	Nfkbiz/Zc3h12a/Nfkbid/Malt1/Anxa1/Ptger4/Irf1/Tmem98/Foxp1/Gadd45g/Gata3/Rara/Shb/Spn/Il4ra/Otud5/Rora/Rc3h1/Bcl3/Nlrp3/Relb/Gpr183/Tnfsf4/Il18/Ccr7/Il27
GO:2000379	positive regulation of reactive oxygen species metabolic process	101	0.574738	1.68277	0.000433147	0.0261214	0.0231275	1090	tags=19%, list=6%, signal=18%	Ptgs2/Zc3h12a/Cdkn1a/Klf4/Icam1/Hsp90aa1/Eif5a/Romo1/Sod2/Hdac4/Tspo/Gstp1/Smad3/Jak2/Cyba/Pdgfb/Klf2/Park7/Il1b
GO:0042711	maternal behavior	12	-0.896824	-1.67629	0.000467011	0.0270794	0.0239757	949	tags=33%, list=5%, signal=32%	Crebrf/Mbd2/Nr3c1/Pten
GO:0002237	response to molecule of bacterial origin	244	0.5111	1.66903	2.19307e-05	0.00563524	0.00498936	1295	tags=21%, list=7%, signal=20%	Junb/Jund/Jun/Zfp36/Nfkb1/Ptgs2/Nfkbia/Cebpb/Pde4b/Zc3h12a/Ctsg/Cd24a/Malt1/Mif/B2m/Tnfaip3/Xbp1/Arid5a/Trib1/Rela/Rps6ka3/Pf4/Vim/Lgals9/Ptger4/Upf1/Sash1/Sbno2/Pycard/Cd274/Gstp1/Cd14/Jak2/Rara/Prkca/Noct/Irf5/Dusp10/Lias/Plscr3/Paf1/Ptger3/Tcf3/Il1b/Cdk4/Cxcl16/Scarb1/Stat1/Plscr2/Plcg2/Hsf1/Irak2
GO:0098813	nuclear chromosome segregation	237	-0.552497	-1.65721	4.83099e-06	0.00361038	0.00319658	4119	tags=50%, list=23%, signal=39%	Mau2/Eme1/Tubg1/Nek2/Helq/Smc5/Atm/Cenps/Nsmce2/Ncapd2/Cdc6/Numa1/Nuf2/Chmp2a/Kif2c/Phb2/Ino80/Gen1/Trappc12/Seh1l/Psrc1/Kif23/Fancd2/Haspin/Mad2l1bp/Ndc80/Hdac8/Klhdc8b/Mus81/Sun1/Anapc1/Cdk5rap2/Dsn1/Ttk/Trip13/Tacc3/Esco1/Cenpk/Cit/Kif4/Tnks/Fancm/Ncapg/Ccne1/Mre11a/Bod1/Akap8/Pinx1/Nek6/Cdt1/Fbxo5/Msh5/Rb1/Cenpq/Becn1/Sgo1/Ccnb1/Brip1/Knstrn/Ncaph/Chmp1a/Terf1/Ccne2/Knl1/Sfpq/Cdc27/Anapc4/Aur…
GO:0044706	multi-multicellular organism process	126	0.545637	1.6512	0.000402057	0.0247516	0.0219147	1463	tags=15%, list=8%, signal=14%	Junb/H2-Q7/Ptgs2/H3f3b/Vmp1/Calr/Il11ra1/Lgals9/Trim28/Ar/Ago2/Thbd/Ctsl/Grn/Hsf1/Ctsb/Wnt4/Stat5a/C1qbp
GO:0042035	regulation of cytokine biosynthetic process	103	0.556621	1.64249	0.000995104	0.03852	0.0341051	1496	tags=22%, list=8%, signal=21%	Cd74/Zfp36/Nfkb1/Cebpb/Egr1/Klf4/Rel/Rela/Map2k3/Grk2/Irf1/Errfi1/Jak2/Gata3/Il1b/Tbk1/Ube2j1/Zfpm1/Bcl10/App/Spn/Stat5a/Traf6
GO:0042089	cytokine biosynthetic process	114	0.545808	1.63818	0.000733622	0.0338727	0.0299904	1496	tags=21%, list=8%, signal=19%	Cd74/Zfp36/Nfkb1/Cebpb/Egr1/Klf4/Rel/Rela/Map2k3/Grk2/Irf1/Gadd45g/Errfi1/Jak2/Gata3/Il1b/Tbk1/Ube2j1/Zfpm1/Bcl10/App/Spn/Stat5a/Traf6
GO:0045444	fat cell differentiation	223	0.507682	1.6377	4.22203e-05	0.00656636	0.00581377	1932	tags=22%, list=11%, signal=19%	Nr4a1/Nr4a2/Zfp36/Ptgs2/Cebpb/Zc3h12a/Rgs2/Klf4/Xbp1/Mecom/Arl4a/Ccnd1/Zfp36l1/Nr4a3/Gata2/Sod2/Hes1/Metrnl/Pias1/Id2/Smad3/Insig1/Gata3/Mex3c/Zfp516/Noct/Dusp10/Zfpm1/Wwtr1/Carm1/Gdf3/Cebpd/Socs7/Ctbp1/Rora/Ffar2/Trpm4/Pex11a/Fto/Foxo1/Osbpl11/Senp2/Per2/Ccdc85b/Zadh2/Tmem120a/Creb5/Bscl2
GO:0042107	cytokine metabolic process	118	0.542809	1.63659	0.00133597	0.0446077	0.0394951	2579	tags=32%, list=14%, signal=28%	Cd74/Zfp36/Nfkb1/Cebpb/Egr1/Klf4/Rel/Rela/Map2k3/Grk2/Irf1/Gadd45g/Errfi1/Jak2/Gata3/Il1b/Tbk1/Ube2j1/Zfpm1/Bcl10/App/Spn/Stat5a/Traf6/Hspb1/Bcl3/Irf7/Tyrobp/Cd28/Lag3/Ticam1/Myd88/Nod1/Zfp287/Icosl/Trem1/Il18/Il27
GO:0051983	regulation of chromosome segregation	98	-0.602597	-1.63347	0.000304286	0.0216666	0.0191833	4040	tags=56%, list=23%, signal=44%	Nek2/Smc5/Atm/Nsmce2/Cdc6/Numa1/Kif2c/Gen1/Mad2l1bp/Ndc80/Hdac8/Anapc1/Cdk5rap2/Ttk/Trip13/Tacc3/Cit/Tnks/Nek6/Cdt1/Fbxo5/Rb1/Becn1/Ccnb1/Knstrn/Terf1/Pum1/Smc6/Sfpq/Cdc27/Anapc4/Aurkb/Hnrnpu/Csnk2a2/Ect2/Cenpe/Cul3/Sirt2/Mad2l1/Anapc11/Rad18/Rad21/Bub3/Ik/Nipbl/Anapc5/Cep192/Ctnnb1/Slf1/Fen1/Atrx/Tpr/Zfp207/Birc5/Wapl
GO:0010035	response to inorganic substance	398	0.477474	1.62416	1.57658e-06	0.00310587	0.0027499	1593	tags=18%, list=9%, signal=16%	Nr4a1/Junb/Nr4a2/Fosb/Jund/Fos/Jun/Kdm6b/Zc3h12a/Mt1/B2m/Itpkb/Crip1/Tnfaip3/Anxa1/Cpne2/Rela/Glrx/Oser1/Fus/Nr4a3/Cuta/Sod2/Ppp3ca/Khk/Impact/Gsk3a/Npc1/Id2/Wnk1/Foxp1/Nrxn1/Fxn/Ireb2/Capn1/Prnp/Akr1b3/Alad/Slc30a1/Cfl1/Fbp1/Tfr2/Nedd4l/Ppp1ca/Cpne3/Park7/Cdk4/Itpr3/Tcirg1/Anxa5/Sec31a/Map3k5/Slc25a24/Gart/Slc25a13/Mt2/Plcg2/Hsf1/Trap1/Cpne8/Ercc6/Ppp2ca/Ncstn/Gss/Hfe/Braf/Alox5ap/Endog/Homer1/H…
GO:0045741	positive regulation of epidermal growth factor-activated receptor activity	10	-0.899978	-1.62085	0.000618693	0.0312519	0.02767	656	tags=30%, list=4%, signal=29%	Fbxw7/Adam17/Ncf1
GO:0042693	muscle cell fate commitment	11	-0.879889	-1.61358	0.00155494	0.0494069	0.0437442	49	tags=27%, list=0%, signal=27%	Acvr1/Rbpj/Mef2c
GO:0050866	negative regulation of cell activation	185	0.509596	1.60442	0.000222869	0.0175621	0.0155492	1435	tags=21%, list=8%, signal=19%	Cd74/H2-Aa/H2-Ab1/Cebpb/Zc3h12a/Apoe/Rabgef1/Ldlr/Nfkbid/Cd24a/Cd9/Tnfaip3/Anxa1/Lgals9/Runx1/Runx3/Irf1/Twsg1/Cd274/Id2/Prkar1a/Tspan32/Dlg1/Prnp/Pglyrp2/Dusp3/Pdgfb/March7/Grn/Ptger3/Ndfip1/Mad1l1/Cbfb/Nrarp/Pglyrp1/Spn/Hfe/Il4ra
GO:1905818	regulation of chromosome separation	61	-0.628629	-1.59858	0.00154718	0.0494069	0.0437442	3974	tags=64%, list=22%, signal=50%	Dync1li1/Bub1b/Bub1/Cdc23/Atm/Nsmce2/Cdc6/Numa1/Gen1/Mad2l1bp/Ndc80/Anapc1/Cdk5rap2/Ttk/Trip13/Tacc3/Cit/Nek6/Cdt1/Fbxo5/Rb1/Ccnb1/Terf1/Cdc27/Anapc4/Aurkb/Csnk2a2/Cenpe/Cul3/Mad2l1/Anapc11/Rad21/Bub3/Ik/Anapc5/Cep192/Tpr/Zfp207/Birc5
GO:0007059	chromosome segregation	293	-0.522178	-1.59552	8.32349e-06	0.00361038	0.00319658	3537	tags=43%, list=20%, signal=35%	Ino80/Gen1/Trappc12/Seh1l/Psrc1/Kif23/Fancd2/Haspin/Mad2l1bp/Ndc80/Mis18a/Hdac8/Klhdc8b/Smarcad1/Rcc1/Uvrag/Ska1/Mus81/Sun1/Anapc1/Cdk5rap2/Dsn1/Ttk/Trip13/Tacc3/Esco1/Cenpk/Cit/Kif4/Tnks/Fancm/Ncapg/Top3b/Brca1/Ccne1/Mre11a/Bod1/Akap8/Pinx1/Nek6/Cdt1/Cenpn/Fbxo5/Msh5/Rb1/Cenpq/Becn1/Sgo1/Tlk2/Ccnb1/Cenph/Brip1/Knstrn/Ncaph/Chmp1a/Terf1/Pum1/Ccne2/Nup37/Knl1/Smc6/Sfpq/Cdc27/Anapc4/Aurkb/Spc25/Chm…
GO:0031668	cellular response to extracellular stimulus	200	0.500863	1.59549	0.000105899	0.0111761	0.00989517	1223	tags=16%, list=7%, signal=15%	Nr4a2/Atf3/Fos/Jun/Sik1/Zc3h12a/Pim1/Cdkn1a/Hspa5/Ldha/Dctpp1/Xbp1/Atf4/Ppan/Wdr45b/Klf10/Slc2a1/Impact/Srebf2/Fnip1/Ireb2/Ulk1/Fosl1/Tsc1/Map1lc3a/Tnrc6a/Atp5g1/Nuak2/Srf/Map3k5/Ripor1
GO:0010632	regulation of epithelial cell migration	208	0.497104	1.59002	0.000362484	0.0230393	0.0203987	1457	tags=18%, list=8%, signal=17%	Jun/Ptgs2/Zc3h12a/Rgcc/Apoe/Klf4/Calr/Cd63/Arf6/Angpt1/Hbegf/Anxa1/Map2k3/Gata2/Emc10/Epha2/Atp5a1/Tacstd2/Sash1/Spred1/Itga3/Gata3/Prkca/Pfn1/Plcg1/Pdgfb/Dusp10/Rtn4/Grn/Map3k3/Hdac7/Strap/Hdac5/Coro1c/Fgfr1/Rab11a/Ptpn23/Stat5a
GO:0010631	epithelial cell migration	261	0.481732	1.58792	6.02341e-05	0.00791075	0.00700407	1457	tags=17%, list=8%, signal=16%	Nr4a1/Jun/Ptgs2/Zc3h12a/Rgcc/Apoe/Klf4/Calr/Cd63/Arf6/Angpt1/Hbegf/Anxa1/Map2k3/Egr3/Pxn/Gata2/Emc10/Epha2/Atp5a1/Tacstd2/Sash1/Spred1/Itga3/Gata3/Prkca/Pfn1/Plcg1/Pdgfb/Dusp10/Rtn4/Grn/Map3k3/Hdac7/Scarb1/Srf/Strap/Hdac5/Coro1c/Fgfr1/Rab11a/Ptpn23/Prkx/Stat5a
GO:0019935	cyclic-nucleotide-mediated signaling	162	0.507962	1.58611	0.00058582	0.0298891	0.0264634	1053	tags=12%, list=6%, signal=11%	Pde10a/Pde4b/Rgs2/Apoe/Adgrg1/Ramp3/Arrdc3/Adgre5/Pf4/Gna13/Ptger4/Grk2/Gsk3a/Prkar1a/Guca1a/Crtc3/Pde4a/Pebp1/Ptger3
GO:0090130	tissue migration	265	0.48149	1.58557	3.92658e-05	0.00632581	0.00560078	1457	tags=17%, list=8%, signal=15%	Nr4a1/Jun/Ptgs2/Zc3h12a/Rgcc/Apoe/Klf4/Calr/Cd63/Arf6/Angpt1/Hbegf/Anxa1/Map2k3/Egr3/Pxn/Gata2/Emc10/Epha2/Atp5a1/Tacstd2/Sash1/Spred1/Itga3/Gata3/Prkca/Pfn1/Plcg1/Pdgfb/Dusp10/Rtn4/Grn/Map3k3/Hdac7/Scarb1/Srf/Strap/Hdac5/Coro1c/Fgfr1/Rab11a/Ptpn23/Prkx/Stat5a
GO:0034502	protein localization to chromosome	80	-0.600363	-1.58499	0.00124768	0.0428202	0.0379124	3523	tags=52%, list=20%, signal=42%	Trappc12/Haspin/Ndc80/Nabp2/Hdac8/Ttk/Tnks/Terf2ip/Bod1/Pinx1/Cdt1/Rb1/Dkc1/Cenpq/Terf1/Rpa1/Mrnip/Tcp1/Knl1/Aurkb/Gnl3l/Lemd2/Cct5/Daxx/Cct2/Esr1/Pot1a/Ezh2/Mis12/Rad21/Bub3/Ik/Nipbl/Slf1/Tnks2/Atrx/Rpa2/Ctcf/Cdk1/Cct4/Cenpa/Wapl
GO:0009991	response to extracellular stimulus	330	0.469194	1.58215	2.75348e-05	0.00621639	0.00550391	1444	tags=16%, list=8%, signal=15%	Nr4a2/Atf3/Fos/Jun/Zfp36/Sik1/Zc3h12a/Apoe/Pim1/Cdkn1a/Sell/Hspa5/Ldlr/Ldha/Plec/Dctpp1/Xbp1/Atf4/Slc25a25/Ppan/Wdr45b/Sod2/Klf10/Slc2a1/Impact/Cdkn2d/Srebf2/Fnip1/Rps6kb1/Ireb2/Ulk1/Alad/Fosl1/Tsc1/Noct/Rbp1/Map1lc3a/Tnrc6a/Atp5g1/Il1b/Nuak2/Srf/Cad/Map3k5/Ripor1/Stat1/Slc16a1/Plcg2/Gdf3/Bcl10/Hfe/Wnt4
GO:0050727	regulation of inflammatory response	305	0.47075	1.57871	7.16014e-05	0.00899785	0.00796657	1590	tags=18%, list=9%, signal=17%	Zfp36/Nfkb1/Ptgs2/Nfkbia/Cebpb/Nfkbiz/Zc3h12a/Apoe/Ier3/Rabgef1/Per1/Ldlr/Cd24a/Mif/Tnfaip3/Anxa1/Rela/Osm/Nupr1/Socs3/Lgals9/Ptger4/Metrnl/Vamp8/Sbno2/Pycard/Gstp1/Smad3/Cuedc2/C1qtnf12/Jak2/Ctsc/Gata3/Spata2/Prkca/Pglyrp2/Rictor/Dusp10/Grn/Ighg2b/Ptger3/Ndfip1/Park7/Abcc1/Il1b/Abhd12/Kars/Pglyrp1/Spn/Stat5a/Nfe2l1/Alox5ap/Rora/Selenos/Ffar2
GO:0060537	muscle tissue development	392	0.464864	1.57846	1.23475e-05	0.00428862	0.00379708	1593	tags=16%, list=9%, signal=15%	Nr4a1/Atf3/Fos/Kdm6b/Sik1/Rgs2/Pim1/Egr1/Lmna/Tiparp/Maff/Ly6e/Ifrd1/Btg2/Skil/Vamp5/Mef2d/Angpt1/Fkbp1a/Bmpr1a/Nupr1/Ddx39b/Ppp3ca/Ybx3/Svil/Hdac4/Gsk3a/Uqcc2/Chd7/Id2/Foxp1/Smad3/Rps6kb1/Prkar1a/Dlg1/Emd/Rara/Tsc1/Myl6b/Psma6/S1pr1/Tsc22d3/Hdac7/Myl6/Selenon/Pdlim5/Nras/Srf/Nln/Jarid2/Slc9a1/Gja1/Hdac5/Zfpm1/Eya2/Nebl/Frs2/Fgfr1/Heg1/Usp19/Homer1/Slc25a4/Flcn/Hdac2
GO:0071496	cellular response to external stimulus	228	0.485447	1.57055	0.000182424	0.0152168	0.0134727	1223	tags=16%, list=7%, signal=15%	Nr4a2/Atf3/Fos/Jun/Sik1/Zc3h12a/Pim1/Cdkn1a/Hspa5/Ldha/Dctpp1/Xbp1/Atf4/Ppan/Wdr45b/Klf10/Slc2a1/Ptger4/Arhgdia/Impact/Srebf2/Fnip1/Ireb2/Ulk1/Rac1/Bag3/Fosl1/Tsc1/Dag1/Map1lc3a/Tnrc6a/Atp5g1/Nuak2/Srf/Map3k5/Ripor1
GO:0014706	striated muscle tissue development	373	0.463405	1.56684	1.16176e-05	0.00428862	0.00379708	1593	tags=16%, list=9%, signal=15%	Nr4a1/Atf3/Fos/Kdm6b/Sik1/Rgs2/Pim1/Egr1/Lmna/Maff/Ly6e/Ifrd1/Btg2/Skil/Vamp5/Mef2d/Angpt1/Fkbp1a/Bmpr1a/Nupr1/Ddx39b/Ppp3ca/Ybx3/Svil/Hdac4/Gsk3a/Uqcc2/Chd7/Id2/Foxp1/Smad3/Rps6kb1/Prkar1a/Emd/Rara/Tsc1/Myl6b/Psma6/S1pr1/Tsc22d3/Hdac7/Myl6/Selenon/Pdlim5/Nras/Srf/Nln/Jarid2/Slc9a1/Gja1/Hdac5/Zfpm1/Eya2/Nebl/Frs2/Fgfr1/Heg1/Usp19/Homer1/Slc25a4/Hdac2
GO:1903706	regulation of hemopoiesis	365	0.459477	1.56295	1.37874e-05	0.00428862	0.00379708	1457	tags=20%, list=8%, signal=18%	Cd74/H2-Aa/Fos/Jun/Zfp36/Nfkbia/Cebpb/Nfkbiz/Zc3h12a/Pim1/Il2rg/Cd83/Cdk6/Nfkbid/Cd24a/Tob2/Malt1/B2m/Tmem176a/Itpkb/Anxa1/Xbp1/Nme1/Trib1/Hsp90aa1/Egr3/Zfp36l1/Prmt1/Pf4/Gata2/Zeb1/Tmem176b/Klf10/Lgals9/Hes1/Pus7/Runx1/Tox/Runx3/Irf1/Csf3r/Id2/Fnip1/Ythdf2/Zmiz1/Ctnnbip1/Gata3/Tal1/Rara/Prkca/Pglyrp2/Ppargc1b/Dusp10/Rbp1/Shb/Paf1/Zbtb46/Ndfip1/Tcf3/Notch2/Il1b/Carmil2/Stat1/Zfpm1/Tfe3/Rarg/Cbfb/…
GO:0006281	DNA repair	444	-0.493874	-1.55852	3.24997e-06	0.00361038	0.00319658	4164	tags=46%, list=23%, signal=37%	Ube2v1/Ssrp1/Dtl/Polq/Fancc/Ascc2/Pole/Zswim7/Eme1/Mcm9/Rad51b/Aptx/Cdc5l/Helq/Smc5/Ap5s1/Sirt1/Atm/Cenps/Nsmce2/Fan1/Ddx1/Ddb2/Rad52/Bard1/Cdk7/Dclre1a/Ppp4c/Uvssa/Exo1/Ap5z1/Cdk9/Mdc1/Ino80/Gen1/Nudt16l1/Fancd2/Alkbh2/Ercc5/Dhx9/Ercc1/Nono/Nabp2/Primpol/Rad51/Mcm4/Smarcad1/Palb2/Smg1/Rev1/Rad54b/Uvrag/Mus81/Rnf111/Gtf2h4/Tdp2/Trip13/Ube2t/Wdhd1/Chd1l/Shprh/Zmpste24/Inip/Wdr70/Fancm/Terf2ip/Morf…
GO:0007159	leukocyte cell-cell adhesion	293	0.468404	1.55538	5.16321e-05	0.00726537	0.00643266	1496	tags=20%, list=8%, signal=19%	Cd74/H2-Aa/H2-Ab1/Cebpb/Nfkbiz/Zc3h12a/Il2rg/Klf4/Cd83/Sell/Selp/Nfkbid/Cd24a/Malt1/Itpkb/Icam1/Anxa1/Xbp1/Hsp90aa1/Rela/Egr3/Nr4a3/Lgals9/Hes1/Runx1/Runx3/Irf1/Pycard/Twsg1/Cd274/Gstp1/Wnk1/Zmiz1/Itga5/Prkar1a/Dlg1/Adk/Capn1/Prnp/Gata3/Rara/Dusp3/March7/Dusp10/Shb/Ndfip1/Il1b/Carmil2/Mad1l1/Cbfb/Selenok/Bcl10/Nrarp/Spn/Hfe/Il4ra/Flot2/Stat5a/Traf6
GO:0001503	ossification	332	0.46027	1.55242	2.83998e-05	0.00621639	0.00550391	2089	tags=19%, list=12%, signal=17%	Junb/Jund/Ptgs2/Cebpb/H3f3b/Lmna/Cdk6/Ifitm1/Tob2/Mef2d/Id3/Rpl38/Pbx1/Bmpr1a/Areg/Klf10/Epha2/Ptger4/Hdac4/Sbno2/Twsg1/Nab2/Suco/Id2/Ilk/Tob1/Smad3/Csgalnact1/Ctnnbip1/Noct/Ppargc1b/Atraid/S1pr1/Srgn/Hdac7/Fzd9/Tcirg1/Clic1/Gja1/Hdac5/Wwtr1/Cbfb/Cebpd/Bmp1/Fgfr1/Wnt4/Traf6/Trpm4/Rorb/Hemgn/Spp1/Nfe2/Smad5/Mapk8/Ano6/Ski/Esrra/Ifitm5/Sort1/Icmt/Ext2/Fam20c
GO:0050870	positive regulation of T cell activation	174	0.493996	1.55047	0.000830215	0.0358575	0.0317477	1496	tags=21%, list=8%, signal=20%	Cd74/H2-Aa/H2-Ab1/Nfkbiz/Il2rg/Cd83/Nfkbid/Cd24a/Malt1/Itpkb/Anxa1/Xbp1/Hsp90aa1/Egr3/Lgals9/Hes1/Runx1/Runx3/Irf1/Pycard/Cd274/Zmiz1/Adk/Gata3/Rara/Dusp10/Shb/Il1b/Carmil2/Cbfb/Selenok/Bcl10/Spn/Il4ra/Flot2/Stat5a/Traf6
GO:0050867	positive regulation of cell activation	359	0.451287	1.53466	3.96032e-05	0.00632581	0.00560078	1496	tags=17%, list=8%, signal=16%	Cd74/Igkc/H2-Aa/H2-Ab1/Nfkbiz/Il2rg/Cdkn1a/Cd83/Selp/Nfkbid/Cd24a/Malt1/Mif/Itpkb/Anxa1/Xbp1/Hsp90aa1/Iglc1/Egr3/Nr4a3/Iglc2/Gata2/Lgals9/Hes1/Runx1/Tox/Runx3/Vamp8/Ighm/Irf1/Crlf2/Pycard/Cd274/Zmiz1/Jak2/Ctsc/Adk/Gata3/Rara/Cd320/Stxbp2/Irs2/Pdgfb/Zfp335/Dusp10/Shb/Mad2l2/Ighg2b/Tcf3/Il1b/Rps6ka1/Carmil2/Stxbp1/Cbfb/Selenok/Bcl10/Kars/Spn/Il4ra/Flot2/Stat5a/Traf6
GO:0002250	adaptive immune response	426	0.448286	1.53384	9.15089e-06	0.00361038	0.00319658	1674	tags=17%, list=9%, signal=16%	Cd74/Igkc/H2-Aa/H2-Eb1/H2-Ab1/H2-Q7/Nfkbiz/Zc3h12a/H2-Q6/Nfkbid/Cd24a/Malt1/Hspa8/H2-K1/Mif/B2m/Icam1/Pvr/H2-D1/Tnfaip3/Anxa1/H2-DMb1/Arid5a/Rnf19b/Iglc1/Iglc2/Dbnl/Ighm/Trim27/Nfkb2/Irf1/Crlf2/Pycard/Rnf125/Lat/Cd274/Tmem98/Gadd45g/Jak2/Ctsc/Dlg1/Cd7/Gata3/Tsc1/Dusp10/Mad2l2/Ighg2b/Cd55/Ndfip1/Il1b/Nras/Jchain/Tcirg1/H2-Q4/H2-T22/Tfe3/Bcl10/Spn/Hfe/Il4ra/Otud5/C1qbp/Traf6/Rora/Tsta3/Lat2/Rc3h1/C…
GO:0030855	epithelial cell differentiation	484	0.444792	1.53178	2.33359e-06	0.00344787	0.0030527	2307	tags=21%, list=13%, signal=19%	Jun/Zfp36/Kdm6b/Fosl2/Ptgs2/Cebpb/Plaur/Klf4/Maff/Cdk6/Anxa2/Maf/Cd63/Skil/Btg1/Icam1/Id3/Anxa1/Xbp1/Ccnd1/Ezr/Zfp36l1/Mafg/Vim/Zeb1/Hes1/Flna/Epha2/Tagln2/Rap1b/Txnip/Abl2/Id2/Jmjd1c/Foxp1/Slc4a7/Smad3/Errfi1/Ar/Rilpl2/Cdkn1c/Gata3/Fasn/Rac1/Rara/Klf7/Pdgfb/Spint2/Rtn4/F11r/Klf2/Srsf6/Notch2/Il1b/Map2k1/Abcb1b/Basp1/Sfn/Gja1/Asah1/Wwtr1/Rarg/Gdf3/Afdn/Smarca4/Frs2/Anxa4/Fgfr1/Ptprs/Scrib/Prkx/Wn…
GO:0002683	negative regulation of immune system process	404	0.448503	1.52864	3.85531e-05	0.00632581	0.00560078	1569	tags=18%, list=9%, signal=17%	Cd74/H2-Aa/H2-Ab1/Dusp1/Zfp36/Nfkbia/Cebpb/Zc3h12a/Rabgef1/Cdk6/Ldlr/Nfkbid/Cd24a/Tob2/Mif/Phpt1/Tmem176a/Itpkb/Angpt1/Tnfaip3/Anxa1/Nme1/Trib1/Ezr/Zfp36l1/Prmt1/Pf4/Gata2/Tmem176b/Lgals9/Hes1/Ptger4/Runx1/Runx3/Trim27/Irf1/Twsg1/Cd274/Id2/Ythdf2/Prkar1a/Cuedc2/Tspan32/Dlg1/Prnp/Tal1/Rara/Pglyrp2/Dusp3/March7/Dusp10/Paf1/Tsc22d3/Grn/Zbtb46/Ndfip1/Tcf3/Sec14l1/Pcbp2/Zfpm1/Mad1l1/Ufd1/Cbfb/Bcl10/Nr…
GO:0033044	regulation of chromosome organization	324	-0.496401	-1.52116	3.88615e-05	0.00632581	0.00560078	3064	tags=40%, list=17%, signal=34%	Nek7/Anapc1/Cdk5rap2/Naf1/Ttk/Trip13/Tacc3/Wdhd1/Kdm4a/Zmpste24/Taf7/Myb/Cit/Wdr70/Tnks/Ctc1/Terf2ip/Mnat1/Brca1/Paxbp1/Mre11a/Prmt6/Rps6ka5/Akap8/Naa40/Eed/Pinx1/Nek6/Mapkapk5/Cdt1/Fbxo5/Rb1/Dkc1/Asxl2/Hmbox1/Becn1/Tlk2/Ccnb1/Cdc45/Fmr1/Mapk1/Dnmt1/Rnf20/Bcor/Suv39h1/Mcph1/Hnrnpc/Lpin1/Rtf1/Terf1/Gtf2h2/Chek1/Tcp1/Sfpq/Cdc27/Anapc4/Atf7ip/Aurkb/Smg6/Hnrnpu/Setdb1/Gnl3l/Cct5/Iws1/Daxx/Ep300/Gfi1/…
GO:1901652	response to peptide	336	0.444035	1.50223	0.000104241	0.0111761	0.00989517	1457	tags=17%, list=8%, signal=16%	Nr4a1/Nr4a2/Nfkb1/Nfkbia/Sgk1/Egr1/Srsf5/Ramp3/Icam1/Ptpre/Tnfaip3/Anxa1/Xbp1/Rela/Casp4/Pkm/Zfp36l1/Nr4a3/Socs3/Pxn/Vim/Grk2/Rab31/Khk/Ndel1/Gsk3a/Irf1/Stxbp4/Cish/Cyc1/Rps6kb1/C1qtnf12/Jak2/Capn1/Prnp/Rangap1/Prkca/Camk2a/Tsc1/Irs2/Irf5/Cfl1/Il1b/Cdk4/Stat2/Cad/Anxa5/Srsf3/Stat1/Cpeb2/Slc9a1/Rab8b/Hsf1/Hnrnpk/App/Socs7/Braf/Stat5a
GO:0051051	negative regulation of transport	478	0.433934	1.49939	3.12438e-05	0.00632581	0.00560078	1561	tags=18%, list=9%, signal=16%	Cd74/Ptgs2/Zc3h12a/Rgcc/Rgs2/Apoe/Ier3/Rabgef1/Pim3/Gem/Fabp5/Il11/Prtn3/Yrdc/Icam1/Bst2/Angpt1/Tnfaip3/Anxa1/Rrad/Atf4/Wwp2/Osm/Midn/Ezr/Iscu/Lgals9/Ppp3ca/Hes1/Ptger4/Grk2/Vamp8/Rab11fip1/Trim27/Gsk3a/Unc119/Srebf2/Rap1b/Sar1a/Pfkl/Madd/Wnk1/Lrpap1/Serpinb1a/Rab7/Ndfip2/Insig1/Rangap1/Map1b/Prkca/Slc30a1/Klf7/Bag3/Gsto1/Irs2/Ubqln2/Picalm/Srgn/Smim6/Eny2/Nedd4l/Sdcbp/Ptger3/Ndfip1/Park7/Il1b/Sv…
GO:0046394	carboxylic acid biosynthetic process	247	0.45495	1.48777	0.000451222	0.0266672	0.0236108	2095	tags=22%, list=12%, signal=20%	Cd74/Nfkb1/Ptgs2/Fabp5/Mif/Ldha/Anxa1/Pkm/Ptger4/H2-Ke6/Shmt1/Tecr/Prkab1/Acly/Atic/Insig1/Ndufab1/Fasn/Aldh1a1/Elovl6/Gsto1/Pdgfb/Rbp1/Lias/Adi1/Stard4/Mri1/Scd2/Park7/Il1b/Degs1/Cad/Mthfd1/Gart/Ggt5/Pecr/Hacd4/Mtap/Ap2a1/Alox5ap/Lpgat1/Elovl5/Tha1/Per2/Got2/Ltc4s/Abhd2/Thnsl2/Prkab2/Sphk1/Plod3/Lta4h/Htt/Hacd3
GO:0051224	negative regulation of protein transport	185	0.472189	1.48665	0.00156908	0.0495897	0.043906	1446	tags=22%, list=8%, signal=20%	Zc3h12a/Rgcc/Apoe/Rabgef1/Pim3/Angpt1/Tnfaip3/Anxa1/Wwp2/Midn/Ezr/Lgals9/Ppp3ca/Ptger4/Rab11fip1/Trim27/Pfkl/Madd/Serpinb1a/Ndfip2/Insig1/Rangap1/Klf7/Bag3/Srgn/Eny2/Ptger3/Ndfip1/Park7/Il1b/Svip/Anxa5/Sergef/Frmd4a/Idh2/Ube2j1/Ppp2ca/Anxa4/Ubr5/Otud5
GO:0048285	organelle fission	417	-0.473874	-1.48622	4.93872e-05	0.00726537	0.00643266	3626	tags=36%, list=20%, signal=29%	Phb2/Pex19/Mastl/Mybl2/Opa1/Ccdc8/Ino80/Gen1/Aurka/Seh1l/Psrc1/Kif23/Fancd2/Haspin/March5/Mad2l1bp/Bnip3/Ndc80/Rad51/Klhdc8b/Rad54b/Rcc1/Mus81/Dnm1l/Sun1/Anapc1/Pex11b/Cdk5rap2/Dsn1/Ttk/Trip13/Tacc3/Cenpk/Tnf/Cit/Kif4/Tnks/Fancm/Ncapg/Lrp5/Ccne1/Mre11a/Bod1/Akap8/Acot8/Pinx1/Ccsap/Nek6/Cdt1/Fbxo5/Msh5/Rb1/Mfn1/Becn1/Sgo1/Ccnb1/Mtfr1/Brip1/Sirt7/Knstrn/Ncaph/Kif11/Lpin1/Chmp1a/Terf1/Chek2/Ccne2/Ei…
GO:2001234	negative regulation of apoptotic signaling pathway	218	0.46083	1.48188	0.000943449	0.0374214	0.0331324	1311	tags=18%, list=7%, signal=17%	Cd74/Nr4a2/Ptgs2/Plaur/Mcl1/Lmna/Ier3/Ing2/Mif/Icam1/Tmbim1/Tnfaip3/Xbp1/Rela/Mnt/Grina/Pf4/Sod2/Ybx3/Siah2/Ddx3x/Noc2l/Cdkn2d/Parl/Madd/Rps6kb1/Fxn/Ar/Nanos3/Bcl2l12/March7/Tnfrsf23/Psme3/Creb3/Park7/Il1b/Map2k1/Trap1/Eya2/Zmynd11
GO:0006260	DNA replication	233	-0.491594	-1.47366	0.000677535	0.0321537	0.0284684	3560	tags=41%, list=20%, signal=33%	Cdk9/Ino80/Gen1/Map2k4/Baz1a/Dhx9/Rbbp7/Primpol/Rad51/Rnaseh1/Mcm4/Cst3/Rrm1/Fam111a/Wdhd1/Esco1/Rfc3/Zmpste24/Rfc4/Fancm/Ctc1/Donson/Rfc2/Ccne1/Mre11a/Zpr1/Mcm3/Cdt1/Rrm2b/Fbxo5/Msh6/Wrn/Cdc45/Poli/Pcna/Dnaja3/Helb/Orc2/Rfc5/Terf1/Usp37/Chek2/Ccne2/Rpa1/Thoc1/Atf1/Chaf1a/Rrm2/Mgme1/Pola1/Atad5/Rpa3/Supt16/Ccna2/Zbtb38/Nucks1/Gins4/Rfwd3/Top1/Etaa1/Zfp830/Npm1/Cacybp/Orc4/Rev3l/Blm/Tbrg1/Nfix/Rad…
GO:0070372	regulation of ERK1 and ERK2 cascade	260	0.446883	1.47253	0.00148016	0.0478018	0.042323	1453	tags=15%, list=8%, signal=14%	Cd74/Atf3/Jun/Dusp1/Apoe/Klf4/Ramp3/Mif/Icam1/Angpt1/Xbp1/Ezr/Epha2/Spry1/Spred1/Phb/Pycard/Rap1b/Gstp1/Abl2/Nrxn1/Errfi1/Spry2/Dlg1/Rara/Prkca/Dusp3/Pdgfb/Dusp10/Notch2/Il1b/Crkl/Map2k1/Abca7/Kars/Frs2/Ece1/App/Braf
GO:0050673	epithelial cell proliferation	378	0.430083	1.46029	0.000360792	0.0230393	0.0203987	1473	tags=18%, list=8%, signal=17%	Nr4a1/Jun/Zfp36/Cebpb/Rgcc/Apoe/Cdk6/B2m/Tnfaip3/Xbp1/Nme1/Ccnd1/Egr3/Bmpr1a/Zfp36l1/Nr4a3/Areg/Nupr1/Gata2/Emc10/Hes1/Epha2/Atp5a1/Tacstd2/Runx3/Stxbp4/Id2/Foxp1/Smad3/Errfi1/Ar/Serpinb1a/Dlg1/Adk/Gata3/F3/Ctsl/Prkca/Fmc1/Atpif1/Rictor/Plcg1/Cyba/Pdgfb/Itpr1/Dusp10/Rtn4/Grn/Ccnd2/Srsf6/Notch2/Scarb1/Nras/Map2k1/Rps6ka1/Strap/Sfn/Stat1/Gja1/Nrarp/Ncstn/Frs2/Fgfr1/Igfbp4/Prkx/Stat5a/Bax/Mydgf
GO:0007517	muscle organ development	346	0.432002	1.45773	0.000342256	0.0225748	0.0199874	1593	tags=15%, list=9%, signal=14%	Nr4a1/Atf3/Fos/Rgs2/Pim1/Egr1/Lmna/Maff/Ly6e/Btg2/Skil/Vamp5/Mef2d/Id3/Angpt1/Fkbp1a/Xbp1/Bmpr1a/Nupr1/Ddx39b/Ppp3ca/Ybx3/Cd164/Svil/Hdac4/Gsk3a/Uqcc2/Chd7/Foxp1/Smad3/Rps6kb1/Emd/Myl6b/Psma6/S1pr1/Tsc22d3/Hdac7/Myl6/Selenon/Nras/Nln/Jarid2/Gja1/Hdac5/Zfpm1/Frs2/Fgfr1/Heg1/Usp19/Homer1/Slc25a4/Hdac2
GO:0050678	regulation of epithelial cell proliferation	321	0.43197	1.45083	0.000653209	0.0321537	0.0284684	1473	tags=17%, list=8%, signal=16%	Nr4a1/Jun/Zfp36/Rgcc/Apoe/Cdk6/B2m/Tnfaip3/Xbp1/Nme1/Ccnd1/Egr3/Bmpr1a/Zfp36l1/Nr4a3/Nupr1/Gata2/Emc10/Hes1/Atp5a1/Tacstd2/Runx3/Stxbp4/Foxp1/Smad3/Errfi1/Ar/Dlg1/Gata3/F3/Ctsl/Prkca/Fmc1/Atpif1/Rictor/Plcg1/Cyba/Pdgfb/Itpr1/Dusp10/Rtn4/Grn/Ccnd2/Srsf6/Notch2/Nras/Strap/Sfn/Stat1/Gja1/Nrarp/Frs2/Fgfr1/Stat5a/Bax/Mydgf
GO:0062012	regulation of small molecule metabolic process	287	0.437342	1.44937	0.000997218	0.03852	0.0341051	1731	tags=18%, list=10%, signal=16%	Cd74/Nfkb1/Ptgs2/Sik1/Apoe/Egr1/Ier3/Ldlr/Fabp5/Mif/Anxa1/Zbtb20/Midn/Nr4a3/Nupr1/Ptger4/Khk/Hdac4/Dbi/Guca1a/C1qtnf12/Insig1/Pdk1/Cd320/Irs2/Pdgfb/Phlda2/Fbp1/Stard4/Clybl/Ppp1ca/Park7/Il1b/Por/Map2k1/Nln/App/Igfbp4/Sirt5/Wnt4/Ap2a1/Nfe2l1/Rora/Lpgat1/Abcg1/Flcn/Cbfa2t3/Plek/Gk/Foxo1/Elovl5
GO:0030098	lymphocyte differentiation	348	0.423204	1.43015	0.000674864	0.0321537	0.0284684	1873	tags=25%, list=10%, signal=23%	Cd74/Igkc/H2-Aa/H2-Ab1/Nfkbiz/Zc3h12a/Il2rg/Egr1/Cd83/Cdk6/Nfkbid/Cd24a/Malt1/B2m/Itpkb/Nkx2-3/Tnfaip3/Il11ra1/Anxa1/Xbp1/Hsp90aa1/Egr3/Zfp36l1/Dnajb9/Zeb1/Lgals9/Ptger4/Runx1/Tox/Runx3/Ighm/Mink1/Irf1/Chd7/Abl2/Id2/Fnip1/Zmiz1/Tmem98/Foxp1/Gadd45g/Gata3/Dock2/Rara/Pglyrp2/Tsc1/Dusp10/Shb/Hdac7/Ndfip1/Tcf3/Notch2/Fzd9/Il1b/Srf/Itm2a/Tcirg1/Carmil2/Jmjd6/Hdac5/Plcg2/Cbfb/Nrarp/Pknox1/Pglyrp1/Spn/I…
GO:1902532	negative regulation of intracellular signal transduction	475	0.410487	1.41837	9.40094e-05	0.0110797	0.00980984	1311	tags=17%, list=7%, signal=16%	Cd74/Atf3/Pde10a/Dusp1/Ptgs2/Plaur/Pde4b/Sik1/Zc3h12a/Mcl1/Rgs2/Apoe/Klf4/Rabgef1/Per1/Nfkbid/Arrdc3/Mif/Tnfaip3/Xbp1/Dusp5/Mecom/Rela/Dusp8/Ezr/Grina/Sod2/Ybx3/Epha2/Spry1/Grk2/Ddx3x/Spred1/Noc2l/Gsk3a/Itga3/Phb/Cdkn2d/Pycard/Parl/Gstp1/Abl2/Fnip1/Dyrk3/Errfi1/Spry2/Dlg1/Crtc3/Cdc42se1/Git1/Capn1/Prnp/Prkca/Spred2/Dusp3/Bcl2l12/Tsc1/Gsto1/March7/Dag1/Itpr1/Dusp10/Kctd10/Fbp1/Timp2/Creb3/Pebp1/Hd…
GO:0040013	negative regulation of locomotion	283	0.427492	1.40979	0.00125238	0.0428202	0.0379124	2190	tags=18%, list=12%, signal=16%	Cd74/Dusp1/Rgcc/Apoe/Klf4/Rabgef1/Adgrg1/Calr/Cd63/Arrdc3/Mif/Trib1/Bmpr1a/Ptger4/Tacstd2/Arhgdia/Spred1/Ilk/Gata3/Dusp3/Pdgfb/Spint2/Dag1/Dusp10/Cfl1/Srf/Strap/Idh2/Hdac5/Afdn/Coro1c/Ptpn23/Wnt4/Braf/Flcn/Rap2b/Cnn2/Sema4c/Adam15/Tie1/Abhd2/Ccdc125/Clasp2/Cers2/Adarb1/Ptprk/Arhgap4/Lrch1/Ptk2/Nisch
GO:0006397	mRNA processing	417	-0.44863	-1.40705	0.000531793	0.0290011	0.0256772	2796	tags=36%, list=16%, signal=31%	Gpatch1/Cstf2t/Usp4/Ahcyl1/Rbm22/Sugp1/Tsen54/Rbm27/Pdcd11/Zpr1/Gemin2/Lsm6/Pnpt1/Rest/Cdk12/Cstf1/Zmat5/Srrt/Acin1/Khdrbs1/Cpsf2/Rnf113a2/Supt5/Xrn2/Ccnb1/Xab2/Snrpd2/Virma/Crnkl1/Syf2/Fmr1/Wbp4/Rbmx/Pabpc1/Rnf20/Dbr1/Prpf4b/Rnpc3/Lsm5/Srpk2/Phf5a/Bud31/Hnrnpc/Srsf10/Cdk13/Sltm/Ddx41/Snrnp25/Gemin7/Thrap3/Sart1/Ubl5/Zfp326/Sfpq/Zmat2/Cactin/Syncrip/Thoc1/Rnmt/Rbm17/Wdr33/Prpf4/Hnrnpu/Nsrp1/Thoc3…
GO:0051271	negative regulation of cellular component movement	285	0.423981	1.40127	0.00128166	0.0430376	0.0381049	2190	tags=18%, list=12%, signal=16%	Cd74/Dusp1/Rgcc/Apoe/Klf4/Rabgef1/Adgrg1/Calr/Cd63/Mif/Cd9/Trib1/Actn4/Bmpr1a/Ptger4/Tacstd2/Arhgdia/Spred1/Ilk/Gata3/Dusp3/Pdgfb/Spint2/Dag1/Dusp10/Cfl1/Srf/Strap/Idh2/Hdac5/Afdn/Coro1c/Ptpn23/Wnt4/Braf/Flcn/Rap2b/Actn1/Cnn2/Sema4c/Adam15/Tie1/Abhd2/Ccdc125/Clasp2/Cers2/Adarb1/Ptprk/Arhgap4/Lrch1/Ptk2/Nisch
GO:0032102	negative regulation of response to external stimulus	328	0.416146	1.40012	0.0013512	0.0448629	0.039721	1504	tags=14%, list=8%, signal=13%	Dusp1/Zfp36/Nfkb1/Zc3h12a/Apoe/Cdkn1a/Ier3/Rabgef1/Anxa2/Ldlr/Cd24a/Mif/Cd9/Tnfaip3/Trib1/Socs3/Lgals9/Ptger4/Metrnl/Pycard/Gstp1/Ythdf2/Smad3/Nrxn1/Cuedc2/Thbd/C1qtnf12/Gata3/Dusp3/Pdgfb/Dusp10/Rtn4/Grn/Ptger3/Ndfip1/Anxa5/Sec14l1/Gja1/Pcbp2/Ufd1/Ptprs/Pglyrp1/Spn/Wnt4/C1qbp/Rora
GO:0042326	negative regulation of phosphorylation	426	0.402789	1.37816	0.000531908	0.0290011	0.0256772	1119	tags=16%, list=6%, signal=15%	Atf3/Jun/Dusp1/Gadd45b/Zc3h12a/Rgs2/Apoe/Cdkn1a/Klf4/Ier3/Rabgef1/Actb/Per1/Angpt1/Tnfaip3/Fkbp1a/Xbp1/Dusp5/Mecom/Trib1/Birc3/Midn/Ppp1r15a/Dusp8/Ezr/Nupr1/Socs3/Hexim1/Cdkn2c/Spry1/Grk2/Atxn7/Hdac4/Spred1/Impact/Trim27/Irf1/Phb/Cdkn2d/Pycard/Gstp1/Wnk1/Ilk/Gadd45g/Errfi1/Spry2/Prkar1a/Cdkn1c/Dlg1/Cdc42se1/Prnp/Prkca/Gprc5a/Spred2/Dusp3/Irs2/Dag1/Dusp10/Fgfr1op/Shb/Fbp1/Pebp1/Pde12/Mvp/Park7/Il1…
GO:0044057	regulation of system process	490	0.39408	1.36048	0.00057161	0.0297467	0.0263373	1706	tags=14%, list=10%, signal=13%	Ptgs2/Pde4b/Zc3h12a/Rgs2/Apoe/Lmna/Klf4/Fabp5/Icam1/Hbegf/Dusp5/Gtf2i/Nr4a3/Ddx39b/Ppp3ca/Flna/Rangrf/Ptger4/Grk2/Runx1/Vamp8/Hdac4/Rab11fip1/Epb41/Gsk3a/Gtf2ird1/S100a1/Madd/Wnk1/Tmem98/Foxp1/Smad3/Nrxn1/Errfi1/Jak2/Ctsc/Dlg1/Adk/Prkca/Cyba/Pdgfb/Dag1/Rtn4/Grcc10/Pebp1/Ptger3/Il1b/Selenon/Map2k1/Srf/Jarid2/Pbx3/Gaa/Slc9a1/Gja1/Rab8b/Nlgn2/Afdn/Ece1/App/Fgfr1/Homer1/Slc25a4/Trpm4/Cst7/Agrn/Camk2g…

## Sheet: Aged vs Young - CC-1
ID	Description	setSize	enrichmentScore	NES	pvalue	p.adjust	qvalues	rank	leading_edge	core_enrichment
GO:0048002	antigen processing and presentation of peptide antigen	51	0.759772	1.92422	3.43702e-06	0.00677093	0.00623367	868	tags=25%, list=5%, signal=24%	Cd74/H2-Aa/Calr/H2-Q7/H2-Eb1/H2-Ab1/Ide/Pycard/H2-DMb1/H2-Q6/Tapbpl/H2-K1/H2-Q10
GO:0071277	cellular response to calcium ion	70	0.716301	1.90705	2.60545e-06	0.00677093	0.00623367	172	tags=10%, list=1%, signal=10%	Junb/Fosb/Jund/Jun/Fos/Iqgap1/Fus
GO:0010470	regulation of gastrulation	34	0.799001	1.86211	0.000158289	0.0341737	0.0314621	767	tags=21%, list=4%, signal=20%	Klf4/Tgif2/Tnfaip3/Tgif1/Fgfr1/Clasp2/Bmpr1a
GO:0019226	transmission of nerve impulse	71	-0.652231	-1.85289	8.35714e-05	0.0341737	0.0314621	1297	tags=6%, list=7%, signal=5%	Fmr1/Pafah1b1/P2rx4/Scn1b
GO:0007566	embryo implantation	45	0.744072	1.84258	6.52721e-05	0.0321465	0.0295957	954	tags=24%, list=5%, signal=23%	Calr/H2-Q7/Ago2/Trim28/H3f3b/Ptgs2/C1qbp/Vmp1/Grn/Sod1/Fkbp4
GO:0042551	neuron maturation	47	0.726247	1.82115	0.00014499	0.0341737	0.0314621	1999	tags=26%, list=11%, signal=23%	Nr4a2/B4galt5/Rac1/Abl2/Anks1/Cdkn1c/Scarf1/Bcl11a/Bcl2/Gsk3b/Gnaq/Mtor
GO:2000018	regulation of male gonad development	11	-0.921509	-1.81541	0.000135358	0.0341737	0.0314621	34	tags=18%, list=0%, signal=18%	Wnt4/Cited2
GO:0007616	long-term memory	36	0.766842	1.81115	0.00025735	0.0447335	0.041184	375	tags=14%, list=2%, signal=14%	Egr1/Apoe/Btbd9/Ldlr/Ehmt2
GO:0006636	unsaturated fatty acid biosynthetic process	35	0.772823	1.80851	0.00030002	0.0454646	0.041857	1325	tags=29%, list=7%, signal=27%	Cd74/Mif/Ptgs2/Anxa1/Fabp5/Hpgds/Ptgs1/Scd2/Abcd1/Ptges2
GO:0051591	response to cAMP	52	0.708979	1.7987	0.000280788	0.0449733	0.0414048	1969	tags=25%, list=11%, signal=22%	Junb/Jund/Jun/Per1/Zfp36l1/Fdx1/Crem/Rap1b/Braf/Ezr/Aqp1/Carm1/Rapgef1
GO:0048146	positive regulation of fibroblast proliferation	66	0.670121	1.76496	0.000146833	0.0341737	0.0314621	1813	tags=24%, list=10%, signal=22%	Cd74/Fosl2/Cdk6/Mif/Jun/Cdkn1a/Tgif1/Ccna2/Grk2/Fbrs/Myc/Dhx9/Ccnb1/Aqp1/Anxa2/Pdgfrb
GO:0002579	positive regulation of antigen processing and presentation	11	0.938561	1.74772	0.000145601	0.0341737	0.0314621	122	tags=27%, list=1%, signal=27%	Cd74/H2-Ab1/Pycard
GO:0002455	humoral immune response mediated by circulating immunoglobulin	94	0.630198	1.73721	0.000121507	0.0341737	0.0314621	2082	tags=11%, list=12%, signal=9%	Igkc/H2-Ab1/C1qbp/Bcl3/Iglc2/Cr1l/Fcgr2b/Tnf/Ptprc/Ighv1-82
GO:0097154	GABAergic neuron differentiation	10	0.947286	1.7322	0.000133394	0.0341737	0.0314621	329	tags=20%, list=2%, signal=20%	Gata2/Rac1
GO:1903038	negative regulation of leukocyte cell-cell adhesion	119	0.595105	1.692	9.95316e-05	0.0341737	0.0314621	1769	tags=23%, list=10%, signal=21%	Cd74/H2-Aa/Klf4/H2-Ab1/Zc3h12a/Smad7/Runx3/Ass1/Nfkbid/Lgals9/Anxa1/Mad1l1/March7/Cd24a/Runx1/Dusp3/Spn/Gstp1/Socs1/Tmem131l/Cyld/Hlx/Cebpb/Rc3h2/Irf1/Cd274/Prnp
GO:0044706	multi-multicellular organism process	126	0.565797	1.61885	0.000241029	0.0431661	0.0397409	1146	tags=17%, list=6%, signal=16%	Junb/Calr/H2-Q7/Ago2/Abcg2/Trim28/H3f3b/Ptgs2/C1qbp/Vmp1/Lgals9/Grn/Dazap1/Il11ra1/Mapk1/Dkkl1/Sod1/Fkbp4/Ash1l/Ptn/Cr1l
GO:0071897	DNA biosynthetic process	155	0.552999	1.61237	0.000275978	0.0449733	0.0414048	1971	tags=34%, list=11%, signal=30%	Klf4/Hsp90aa1/Dusp1/Nhp2/Nop10/Cdkn1a/Cdkn2d/Vcp/Pole/Tfdp1/Phb/Pcna/Lig1/Dach1/Cct8/Dtl/Dkc1/Rfc2/Ddx39b/Pnkp/Pinx1/Terf2/Mapk1/Lig3/Arrb2/Rad50/Rev1/Fam129b/Trp53/Myc/Nat10/Rpa1/Aurkb/Gja1/Pclaf/Telo2/Smg5/Hnrnpd/Parp4/Atm/Gsk3b/Rfc5/Src/Dscc1/Nvl/Cct5/Pdgfrb/Sh2b1/Map3k4/Pola1/Sirt1/Hmbox1
GO:0010035	response to inorganic substance	398	0.50134	1.59318	2.17993e-06	0.00677093	0.00623367	2137	tags=21%, list=12%, signal=19%	Nr4a1/Nr4a2/Junb/Fosb/Jund/Kdm6b/Zc3h12a/Mt1/Jun/Fos/Apex1/Iqgap1/Crip1/Tnfaip3/Fus/Vcp/Nefh/Parp1/Tcirg1/Ass1/Lig1/Alad/Gpx1/Anxa1/Rnf4/Akr1b3/Mien1/Glrx2/Mtf1/Loxl2/Nr4a3/Mt2/Cuta/Htt/Mapk1/Psap/Oser1/Sod1/Dlg4/Gatm/Gsk3a/Tfr2/Rela/Itpkb/Atp13a2/Fxn/Braf/Selenow/Trp53/Mpo/Tfrc/Id2/Park7/Selenom/Prdx1/Glrx/Hsph1/Bcl2/Txn1/Hnrnpd/Ppp1ca/Aqp1/Alox5ap/Homer1/Gsk3b/Ireb2/Src/Ercc6/Ep300/Capn1/Prnp/D…
GO:0014706	striated muscle tissue development	373	0.501789	1.58877	7.67253e-06	0.00950072	0.00874686	2071	tags=18%, list=12%, signal=17%	Nr4a1/Atf3/Egr1/Btg2/Kdm6b/Ly6e/Pim1/Sik1/Vamp5/Fos/Skil/Smad7/Uqcc2/Angpt1/Nupr1/Rgs2/Maff/Ndufv2/Gpx1/Mef2d/Fgfr1/Lmna/Ddx39b/Eng/Ybx3/Ift20/Mapk1/Bmpr1a/Flot1/Svil/Rps6kb1/Arrb2/Psma6/Chd7/Meis1/Gsk3a/Usp19/Nln/Myc/Hlx/Id2/Tgfbr3/Gja1/Akap13/Ccnt2/Mapk14/Selenon/Ccnb1/Bcl2/Hmg20b/Sox6/Homer1/Gsk3b/Ep300/Pdlim5/Eya2/Pdgfrb/Notch1/Fgf3/Lemd3/Sirt1/Tsc1/Fkbp1a/Cdc42/Bin3/Mtor/Ncam1/Gpc1/Med1
GO:0007517	muscle organ development	346	0.5035	1.58465	8.44229e-06	0.00950072	0.00874686	2118	tags=18%, list=12%, signal=17%	Nr4a1/Atf3/Id3/Egr1/Btg2/Ly6e/Pim1/Vamp5/Fos/Skil/Smad7/Uqcc2/Xbp1/Angpt1/Nupr1/Rgs2/Maff/Gpx1/Mef2d/Fgfr1/Lmna/Ddx39b/Eng/Ybx3/Mapk1/Bmpr1a/Cd164/Flot1/Svil/Rps6kb1/Arrb2/Psma6/Chd7/Meis1/Gsk3a/Usp19/Nln/Foxk1/Myc/Hlx/Tgfbr3/Gja1/Ccnt2/Mapk14/Selenon/Ccnb1/Bcl2/Hmg20b/Sox6/Homer1/Gsk3b/Ep300/Notch1/Fgf3/Lemd3/Sirt1/Fkbp1a/Bin3/Mtor/Ncam1/Gpc1/Chkb/Med1/Serp1
GO:1902107	positive regulation of leukocyte differentiation	156	0.540143	1.57792	0.000347972	0.0478259	0.044031	2017	tags=24%, list=11%, signal=22%	Cd74/H2-Aa/Klf10/Jun/Fos/Hsp90aa1/Xbp1/Nfkbiz/Runx3/Il2rg/Zfp36l1/Tespa1/Nfkbid/Lgals9/Anxa1/Trib1/Tyrobp/Nckap1l/Myb/Cd83/Atp6ap1/Runx1/Egr3/Socs1/Notch2/Itpkb/Carmil2/Cyld/Hlx/Id2/Irf1/Gsk3b/Dusp10/Tox/Zbtb16/Tnf/Ptprc/Ada
GO:0060537	muscle tissue development	392	0.492596	1.56596	9.6454e-06	0.00950072	0.00874686	2019	tags=18%, list=11%, signal=16%	Nr4a1/Atf3/Egr1/Btg2/Kdm6b/Ly6e/Pim1/Sik1/Vamp5/Fos/Skil/Smad7/Tiparp/Uqcc2/Angpt1/Nupr1/Rgs2/Maff/Ndufv2/Gpx1/Mef2d/Fgfr1/Lmna/Ddx39b/Eng/Ybx3/Ift20/Mapk1/Bmpr1a/Flot1/Svil/Rps6kb1/Arrb2/Psma6/Chd7/Meis1/Gsk3a/Usp19/Nln/Myc/Hlx/Id2/Tgfbr3/Gja1/Akap13/Ccnt2/Mapk14/Selenon/Ccnb1/Bcl2/Hmg20b/Sox6/Homer1/Gsk3b/Ep300/Pdlim5/Eya2/Pdgfrb/Notch1/Fgf3/Lemd3/Sirt1/Tsc1/Fkbp1a/Cdc42/Bin3/Mtor/Ncam1/Gpc1
GO:0046034	ATP metabolic process	207	0.516864	1.55349	0.000161906	0.0341737	0.0314621	2105	tags=31%, list=12%, signal=28%	Ldha/Mif/Uqcc2/Cycs/Hk2/Cox5a/Atpif1/Ak2/Mtch2/Vcp/Tpi1/Parp1/Nupr1/Ogdh/Zbtb20/Cyc1/Atp5k/Atp5j2/Galk1/Atp5g1/Cox7c/Uqcrb/Ndufv2/Atp1b1/Slc25a25/Atp5g3/Ndufb6/Msh2/Uqcrc1/Sdhd/Sdha/Tspo/Eif6/Uqcr10/Dnajc15/Ndufs6/Atp6v1b2/Ndufa12/Atp5e/Foxk1/Fxn/Trp53/Ndufb9/Nudt5/Guk1/Myc/Park7/Abcd1/Cox6a1/Ndufv3/Ccnb1/Ampd2/Pfkl/Cox7a2/Chchd10/Ndufc2/Ola1/Stoml2/Ndufb8/Cox4i1/Pfkp/Psen1/Cbfa2t3/Ndufa8/Ndufs1
GO:0050867	positive regulation of cell activation	359	0.48611	1.53278	4.17198e-05	0.0293719	0.0270413	2305	tags=19%, list=13%, signal=17%	Igkc/Cd74/H2-Aa/Mif/H2-Ab1/Hsp90aa1/Selp/Hes1/Hspd1/Xbp1/Pycard/Nfkbiz/Vamp8/Runx3/Gata2/Cdkn1a/Il2rg/Tespa1/Nfkbid/Lgals9/Anxa1/Tyrobp/Nr4a3/Nckap1l/Myb/Msh2/Cd83/Cd24a/Runx1/Egr3/Spn/Socs1/Itpkb/Itgal/Carmil2/Iglc2/Cyld/Tfrc/Hlx/Lgals8/Slc39a10/Rps6ka1/Hsph1/Ccdc88b/Bcl2/Thy1/Irf1/Fam49b/Dusp10/Tox/Jak2/Cd274/Zbtb16/Plek/Pdgfrb/Efnb1/Ptprc/Pms2/Ada/Cd320/Ighv1-82/Dhps/Dnaja3/Snx4/Nlrp3/Il4ra/Ns…
GO:0071496	cellular response to external stimulus	228	0.505555	1.52792	0.000334546	0.0470754	0.04334	2479	tags=25%, list=14%, signal=22%	Nr4a2/Atf3/Hspa5/Ldha/Pim1/Hsp90b1/Klf10/Zc3h12a/Sik1/Jun/Fos/Ppan/Dctpp1/Xbp1/Cdkn1a/Higd1a/Pdia3/Atp5g1/Rac1/Mybbp1a/Ehmt2/Ripor1/Mapk1/Arhgdia/Sik2/Eif2s1/Dnajc15/Srebf2/Trp53/Fnip1/Slc2a1/Tfrc/Tbl2/Ssh1/Bcl2/Aqp1/Gsk3b/Ireb2/Cnn2/Usp33/Got1/Atf4/Sirt1/Tsc1/Ptprc/Mtor/Eif4g1/Med1/Pdxp/Mapk8/Angptl4/Pik3c2a/Rragc/Tnrc6a/Eif2ak4/Nudt1/Ptpn11
GO:0050727	regulation of inflammatory response	305	0.486302	1.5137	0.000298365	0.0454646	0.041857	2785	tags=25%, list=16%, signal=21%	Nfkbia/Mif/Zfp36/Rabgef1/Zc3h12a/Apoe/Nfkb1/Hspd1/Per1/Pycard/Nfkbiz/Vamp8/Socs3/Tnfaip3/Nupr1/Ldlr/Ptgs2/Selenos/Osm/Gpx1/Lgals9/Anxa1/Grn/Cd24a/Sod1/Spn/Mcph1/Gstp1/Gpx4/Sbno2/Rela/Ffar2/Btk/Ash1l/Abhd12/Slit2/Cyld/Metrnl/Cebpb/Park7/Abcd1/Dhx9/Mapk14/Atm/Alox5ap/Dusp10/Fcgr2b/Ddt/Jak2/Ndufc2/Spata2/Ets1/Cst7/Tnf/Cdk19/Ada/Tbc1d23/Rictor/Snx4/Sharpin/Nlrp3/Cuedc2/Uaca/Esr1/Drosha/Nfe2l1/Siglecg…
GO:0007159	leukocyte cell-cell adhesion	293	0.481019	1.4875	0.000137646	0.0341737	0.0314621	2260	tags=23%, list=13%, signal=21%	Cd74/H2-Aa/Klf4/H2-Ab1/Zc3h12a/Hsp90aa1/Selp/Hes1/Smad7/Hspd1/Xbp1/Pycard/Nfkbiz/Runx3/Ass1/Il2rg/Tespa1/Nfkbid/Lgals9/Anxa1/Fermt3/Mad1l1/Nr4a3/March7/Nckap1l/Myb/Cd83/Cd24a/Runx1/Egr3/Dusp3/Spn/Gstp1/Socs1/Itga5/Tmem131l/Rela/Itpkb/Itgal/Carmil2/Cyld/Tfrc/Hlx/Cebpb/Lgals8/Hsph1/Ccdc88b/Rc3h2/Thy1/Irf1/Fam49b/Dusp10/Icam1/Irak1/Cd274/Capn1/Prnp/Zbtb16/Ets1/Efnb1/Tnf/Ptprc/Ada/Dhps/Dnaja3/Mia3/Nl…
GO:0002683	negative regulation of immune system process	404	0.466856	1.48709	5.40065e-05	0.0297854	0.027422	2260	tags=22%, list=13%, signal=19%	Cd74/Nfkbia/H2-Aa/Cdk6/Mif/Zfp36/H2-Ab1/Rabgef1/Zc3h12a/Dusp1/Hes1/Smad7/Angpt1/Nme1/Runx3/Prmt1/Tnfaip3/Gata2/Ldlr/Tob2/Phpt1/Selenos/C1qbp/Ppm1b/Zfp36l1/Nfkbid/Gpx1/Lgals9/Tapbpl/Anxa1/Trib1/Grn/Tyrobp/Mad1l1/March7/Cd24a/Runx1/Dusp3/Spn/Tspan32/Arrb2/Nmi/Socs1/Meis1/Tmem131l/Itpkb/Btk/Ezr/Myc/Cr1l/Slit2/Cyld/Hlx/Id2/Cebpb/Wdr61/Rc3h2/Nlrc5/Pcbp2/Thy1/Atm/Irf1/Milr1/Dusp10/Fcgr2b/Tjp2/Ddt/Cd274…
GO:0045785	positive regulation of cell adhesion	379	0.466433	1.47828	0.000116078	0.0341737	0.0314621	2158	tags=21%, list=12%, signal=19%	Cd74/H2-Aa/Calr/Cdk6/H2-Ab1/Hsp90aa1/Selp/Hes1/Smad7/Hspd1/Iqgap1/Xbp1/Angpt1/Pycard/Nfkbiz/Runx3/Adgrg1/C1qbp/Rac1/Utrn/Il2rg/Tespa1/Nfkbid/Lgals9/Anxa1/Nr4a3/Nckap1l/Myb/Cd83/Cd24a/Runx1/Hacd1/Egr3/Spn/Flot1/Flna/Socs1/Itga5/Rela/Itpkb/Itgal/Ptpn23/Carmil2/Braf/Ptn/Unc13d/Cyld/Tfrc/Hlx/Lgals8/Emilin2/Hsph1/Ccdc88b/Thy1/Atm/Irf1/Fam49b/Gsk3b/Dusp10/Icam1/Irak1/Src/Jak2/Cd274/Dnm2/Rreb1/Capn1/Cd6…
GO:0002250	adaptive immune response	426	0.45931	1.46913	9.34562e-05	0.0341737	0.0314621	2739	tags=21%, list=15%, signal=18%	Igkc/Cd74/H2-Aa/H2-Q7/H2-Eb1/Mif/H2-Ab1/Zc3h12a/Smad7/Hspd1/Pycard/Cd48/Nfkbiz/Tnfaip3/H2-DMb1/H2-Q6/Tcirg1/Cd79b/C1qbp/Nfkbid/Anxa1/Rnf125/Dbnl/H2-K1/Rnf19b/Msh2/Cd24a/Pvr/Otub1/Spn/H2-Q10/Bcl3/Btk/Iglc2/Unc13d/Cr1l/Supt6/Tfrc/Hlx/Cd79a/Hprt/Gzmb/Rc3h2/Irf1/Fam49b/Dusp10/Icam1/Fcgr2b/Jak2/Cd274/Mcoln2/Serpina3g/Trim27/Pou2f2/Sirt1/Tnf/Tsc1/Ptprc/Mtor/Pms2/Ada/Nfkb2/Ighv1-82/Tfe3/Nlrp3/Il4ra/Nsd2…
GO:0050778	positive regulation of immune response	497	0.449992	1.45495	5.54381e-05	0.0297854	0.027422	2274	tags=18%, list=13%, signal=16%	Igkc/Cd74/Ctsg/H2-Q7/Pde4b/Mif/H2-Ab1/Rabgef1/Zc3h12a/Hspd1/Xbp1/Pycard/Nfkbiz/Vamp8/Ddx21/Gata2/Sfpq/H2-Q6/Phb/Phpt1/Ddx1/Cd79b/Sin3a/C1qbp/Tespa1/Nfkbid/Lgals9/Rbck1/Anxa1/Nr4a3/H2-K1/Nckap1l/Myb/Msh2/Rbm14/Mapk1/Cd24a/Pvr/Bax/Dusp3/Spn/H2-Q10/Eif2b3/Rela/Carmil2/Ffar2/Btk/Iglc2/Braf/Ezr/Cr1l/Cyld/Rgcc/Tfrc/Hlx/Slc39a10/Park7/Cd79a/Dhx9/Mapk14/Bcl2/Rc3h2/Nlrc5/Thy1/Irf1/Fam49b/Bag6/Fcgr2b/Cd274…

## Sheet: Aged vs Young - CC-2
ID	Description	setSize	enrichmentScore	NES	pvalue	p.adjust	qvalues	rank	leading_edge	core_enrichment
GO:0006942	regulation of striated muscle contraction	68	0.683054	1.87111	1.06412e-05	0.0186234	0.0174276	3082	tags=24%, list=17%, signal=20%	P2rx4/Pde4b/Zc3h12a/Flna/Sri/Grk2/Rangrf/Tmem38b/Dlg1/Trpm4/Rgs2/Bin1/Smtn/Atp1a1/Tnni3/Pkp2
GO:0055117	regulation of cardiac muscle contraction	57	0.693597	1.85587	5.09428e-05	0.0231594	0.0216724	3082	tags=26%, list=17%, signal=22%	P2rx4/Pde4b/Zc3h12a/Flna/Sri/Rangrf/Tmem38b/Dlg1/Trpm4/Rgs2/Bin1/Smtn/Atp1a1/Tnni3/Pkp2
GO:1903115	regulation of actin filament-based movement	42	0.715706	1.83508	0.000123383	0.0440048	0.0411793	3082	tags=24%, list=17%, signal=20%	Pde4b/Flna/Sri/Rangrf/Dlg1/Trpm4/Ptger3/Bin1/Atp1a1/Pkp2
GO:0046683	response to organophosphorus	81	0.644569	1.79426	4.76254e-05	0.0231594	0.0216724	474	tags=12%, list=3%, signal=12%	Dntt/Junb/Jun/P2rx4/Hsp90b1/Per1/Ndufs4/Pik3cg/Crem/Ezr
GO:0002181	cytoplasmic translation	85	-0.605228	-1.79287	3.63869e-05	0.0231594	0.0216724	2480	tags=44%, list=14%, signal=38%	Rps26/Gm10073/Rpl19/Rps23/Rpl17/Rbm4/Rpl24/Gm3550/Drg2/Rpl18a/Rpl31/Eef2/Rpl11/Eif2s3x/Unk/Rpl30/Eif4b/Rplp0/Rpl35a/Dph3/Aars/Rpl10a/Rpl9/Rpsa/Dhx9/Rpl8/Rpl26/Rpl15/Nck1/Etf1/Eif4a2/Rpl29/Rplp1/Rps2/Eif4ebp1/Gspt1/Dhx36
[truncated: 10 more rows]

[truncated: 17 more sheets: Aged vs Young - MP-1, Aged vs Young - MP-2, Aged vs Young - MP-3, Aged vs Young - PP, CASIN vs Aged - HSC-1, CASIN vs Aged - HSC-2, CASIN vs Aged - HSC-3, CASIN vs Aged - MPP1, CASIN vs Aged - MPP2, CASIN vs Aged - MPP3, CASIN vs Aged - LMPP, CASIN vs Aged - CC-1, CASIN vs Aged - CC-2, CASIN vs Aged - MP-1, CASIN vs Aged - MP-2, CASIN vs Aged - MP-3, CASIN vs Aged - PP]
