# Supplementary material for: Transplanting rejuvenated blood stem cells extends lifespan of aged immunocompromised mice
Source: NPJ Regen Med. 2022 Dec 29;7:78. doi: 10.1038/s41536-022-00275-y (PMC9800381; doi:10.1038/s41536-022-00275-y)
Supplement: Supplementary file 8 — Supplementary Dataset 6 [file 41536_2022_275_MOESM8_ESM.xlsx]

## Sheet: Tables description
Supplementary Dataset 6
Differential transcriptional variability analysis.
We used the tool BASiCS (regression model + no spike-ins) to look for genes with differential variability between the three conditions of study (Young, Aged and CASIN) in clusters HSC-1, HSC-2 and HSC-3.
The following tables sumarize the results of the differential variability tests for the residual over-dispersion, a parameter that corrects the dependency between mean and variance in the expression values.
The genes were considered differentially variable if:
- absolute residual over-dispersion difference > 0.5
- expected false discovery rate (EFDR) < 0.05
Description of the tables columns:
GeneName	Name of the differentially variable gene
ResDispOverall	Average residual over-dispersion between the two conditions
ResDisp1	Residual over-dispersion in the first condition
ResDisp2	Residual over-dispersion in the second condition
ResDispDistance	Difference between ResDisp1 and ResDisp2
ProbDiffResDisp	Probability that ResDispDistance is higher than 0.5
ResultDiffResDisp	Condition with the highest variability
MeanOverall	Average of the mean expression between the two conditions
Tables are ordered by «GeneName».

## Sheet: Aged vs Young - HSC-1
GeneName	ResDispOverall	ResDisp1	ResDisp2	ResDispDistance	ProbDiffResDisp	ResultDiffResDisp	MeanOverall
1190007I07Rik	0.874	1.481	-0.305	1.8	0.974	Aged_HSC-1+	0.471
1500009L16Rik	1.014	0.55	1.917	-1.371	0.944	Young_HSC-1+	0.25
1700017B05Rik	1.548	1.215	2.194	-0.972	0.954	Young_HSC-1+	0.648
1700096K18Rik	0.5	-0.295	2.042	-2.333	0.992	Young_HSC-1+	0.14
2010107E04Rik	-0.746	-0.107	-1.987	1.87	0.978	Aged_HSC-1+	2.776
2010111I01Rik	1.163	0.801	1.867	-1.07	0.944	Young_HSC-1+	0.758
2300009A05Rik	0.513	1.215	-0.85	2.058	0.978	Aged_HSC-1+	0.429
2510046G10Rik	0.783	1.365	-0.348	1.661	0.904	Aged_HSC-1+	0.212
2810474O19Rik	1.943	1.659	2.497	-0.833	0.988	Young_HSC-1+	1.929
3110043O21Rik	1.026	1.769	-0.418	2.212	0.99	Aged_HSC-1+	0.133
4930453C13Rik	1.099	1.736	-0.136	1.939	0.888	Aged_HSC-1+	0.005
4930471E19Rik	1.724	2.375	0.46	1.904	0.906	Aged_HSC-1+	0.008
5930430L01Rik	0.08	-0.52	1.247	-1.805	0.892	Young_HSC-1+	0.033
6030458C11Rik	0.287	-0.242	1.314	-1.51	0.892	Young_HSC-1+	0.186
9530082P21Rik	0.478	1.124	-0.778	1.783	0.894	Aged_HSC-1+	0.066
A1cf	0.689	-0.119	2.259	-2.352	0.946	Young_HSC-1+	0.008
A930041C12Rik	1.414	2.134	0.015	2.13	0.922	Aged_HSC-1+	0.017
AA467197	0.651	0.104	1.714	-1.58	0.918	Young_HSC-1+	0.028
Abhd18	1.694	1.274	2.509	-1.238	0.886	Young_HSC-1+	0.13
Accs	0.039	-0.682	1.439	-2.06	0.96	Young_HSC-1+	0.123
Acox1	1.595	1.18	2.402	-1.217	1	Young_HSC-1+	1.001
Adam15	0.496	-0.101	1.655	-1.785	0.934	Young_HSC-1+	0.14
Adamts1	2.367	3.249	0.655	2.624	0.964	Aged_HSC-1+	0.077
Adamts5	1.343	0.4	3.174	-2.712	0.986	Young_HSC-1+	0.033
Adamts9	1.84	2.586	0.391	2.129	0.948	Aged_HSC-1+	0.055
Adcy3	0.587	-0.017	1.761	-1.749	0.928	Young_HSC-1+	0.075
Adgra3	0.083	0.652	-1.022	1.655	0.886	Aged_HSC-1+	0.302
Adgrf5	0.816	0.125	2.156	-1.974	0.892	Young_HSC-1+	0.011
Adh5	0.189	0.644	-0.694	1.381	0.932	Aged_HSC-1+	1.111
Aes	-1.154	-1.568	-0.35	-1.213	0.914	Young_HSC-1+	3.583
Aff4	1.601	1.162	2.454	-1.293	1	Young_HSC-1+	1.976
Agl	2.611	1.978	3.839	-1.861	1	Young_HSC-1+	0.185
Ahr	1.7	1.293	2.491	-1.219	0.966	Young_HSC-1+	0.226
AI463229	0.581	-0.022	1.751	-1.754	0.886	Young_HSC-1+	0.03
Akap12	1.072	1.734	-0.214	1.949	0.898	Aged_HSC-1+	0.009
Ammecr1	0.946	1.497	-0.123	1.581	0.898	Aged_HSC-1+	0.114
Ankrd11	1.721	1.469	2.211	-0.736	0.964	Young_HSC-1+	5.038
Ankrd28	1.259	1.779	0.25	1.516	0.96	Aged_HSC-1+	0.485
Anxa2	1.397	2.154	-0.073	2.251	0.996	Aged_HSC-1+	0.362
Anxa3	1.227	1.73	0.25	1.475	0.89	Aged_HSC-1+	0.041
Ap1s2	0.139	-0.498	1.374	-1.931	0.95	Young_HSC-1+	0.077
Apbb2	0.47	-0.111	1.6	-1.655	0.93	Young_HSC-1+	0.145
Aplp2	0.631	0.34	1.194	-0.846	0.9	Young_HSC-1+	1.789
Apobr	0.566	0.015	1.636	-1.573	0.928	Young_HSC-1+	0.082
App	0.51	-0.023	1.546	-1.552	0.958	Young_HSC-1+	0.474
Arhgap11a	0.703	1.233	-0.328	1.535	0.902	Aged_HSC-1+	0.043
Arhgap18	1.341	1.024	1.955	-0.93	0.938	Young_HSC-1+	0.774
Arhgap25	0.571	1.21	-0.67	1.931	0.954	Aged_HSC-1+	0.185
Arhgap29	1.302	0.878	2.125	-1.268	0.936	Young_HSC-1+	0.395
Arhgap9	0.627	1.157	-0.403	1.499	0.888	Aged_HSC-1+	0.226
Arhgef12	0.844	0.417	1.673	-1.276	0.938	Young_HSC-1+	0.581
Arl1	-0.915	-0.357	-1.998	1.557	0.898	Aged_HSC-1+	1.187
Arl10	0.065	-0.492	1.146	-1.588	0.892	Young_HSC-1+	0.156
Arpc1a	-1.224	-1.723	-0.256	-1.467	0.888	Young_HSC-1+	1.302
Arpc4	-1.479	-2.063	-0.344	-1.646	0.924	Young_HSC-1+	1.498
Arrdc3	2.197	1.936	2.703	-0.774	0.89	Young_HSC-1+	0.867
Arrdc4	0.765	0.098	2.061	-1.979	0.998	Young_HSC-1+	0.334
Atad2b	0.249	-0.278	1.272	-1.545	0.934	Young_HSC-1+	0.429
Atf3	3.129	2.733	3.899	-1.158	1	Young_HSC-1+	0.984
Atp5l	-0.803	-0.402	-1.583	1.15	0.912	Aged_HSC-1+	5.23
Atp9a	0.381	-0.197	1.505	-1.771	0.894	Young_HSC-1+	0.031
Aurkb	0.357	-0.397	1.822	-2.274	0.97	Young_HSC-1+	0.02
Avpi1	0.978	1.645	-0.317	1.951	0.988	Aged_HSC-1+	0.809
B4galt1	1.32	0.907	2.122	-1.214	0.97	Young_HSC-1+	0.555
B4galt6	0.529	1.076	-0.531	1.507	0.91	Aged_HSC-1+	0.191
B830012L14Rik	1.747	2.728	-0.159	2.93	0.98	Aged_HSC-1+	0.015
B930036N10Rik	1.975	1.517	2.863	-1.345	0.992	Young_HSC-1+	0.233
Baz2a	1.07	0.712	1.763	-1.044	0.888	Young_HSC-1+	0.405
BC035044	0.315	-0.271	1.454	-1.708	0.9	Young_HSC-1+	0.02
Bcr	1.908	2.805	0.165	2.639	1	Aged_HSC-1+	0.349
Bex1	1.04	0.754	1.596	-0.852	0.902	Young_HSC-1+	1.172
Bex4	1.416	1.055	2.117	-1.063	0.99	Young_HSC-1+	0.967
Bgn	1.773	1.167	2.949	-1.782	1	Young_HSC-1+	0.33
Bhlhe40	2.289	1.993	2.865	-0.866	0.942	Young_HSC-1+	0.877
Bloc1s1	0.756	1.36	-0.416	1.791	0.968	Aged_HSC-1+	0.434
Bmp2k	0.199	-0.342	1.249	-1.6	0.892	Young_HSC-1+	0.152
Bphl	0.763	1.404	-0.481	1.83	0.964	Aged_HSC-1+	0.405
Bptf	0.409	0.128	0.954	-0.832	0.886	Young_HSC-1+	2.03
Brd2	-0.023	0.548	-1.132	1.676	0.928	Aged_HSC-1+	0.875
Brwd3	0.368	0.951	-0.765	1.731	0.916	Aged_HSC-1+	0.139
Btg1	1.054	0.765	1.617	-0.858	0.962	Young_HSC-1+	2.19
Btg2	2.241	1.949	2.807	-0.852	0.998	Young_HSC-1+	2.845
Bub1	1.047	0.563	1.988	-1.457	0.916	Young_HSC-1+	0.02
C030034I22Rik	0.435	0.958	-0.581	1.571	0.904	Aged_HSC-1+	0.128
C030037D09Rik	0.635	1.276	-0.612	1.895	0.926	Aged_HSC-1+	0.102
C1ra	0.381	-0.362	1.825	-2.179	0.988	Young_HSC-1+	0.095
Cadm4	0.888	0.117	2.385	-2.288	0.96	Young_HSC-1+	0.043
Camk2d	-0.017	-0.523	0.965	-1.49	0.914	Young_HSC-1+	0.744
Camk2n1	2.278	1.996	2.824	-0.834	0.926	Young_HSC-1+	0.613
Cars	1.774	1.478	2.347	-0.879	0.89	Young_HSC-1+	0.62
Casc3	0.259	-0.306	1.356	-1.692	0.96	Young_HSC-1+	0.431
Cavin2	2.425	1.904	3.436	-1.522	1	Young_HSC-1+	0.769
Ccdc82	0.619	1.212	-0.532	1.681	0.944	Aged_HSC-1+	0.292
Ccl3	4.066	3.577	5.016	-1.434	1	Young_HSC-1+	0.414
Ccl9	2.696	3.41	1.308	2.072	0.996	Aged_HSC-1+	0.046
Ccno	0.56	-0.135	1.911	-2.025	0.902	Young_HSC-1+	0.009
Cd200r1	0.523	-0.054	1.642	-1.73	0.954	Young_HSC-1+	0.159
Cd302	1.86	1.4	2.754	-1.358	0.994	Young_HSC-1+	0.257
Cd3eap	0.734	0.013	2.135	-2.141	0.996	Young_HSC-1+	0.254
Cd69	3.368	3.024	4.037	-1.031	0.946	Young_HSC-1+	0.14
Cd9	1.242	0.997	1.718	-0.712	0.936	Young_HSC-1+	4.179
Cd93	1.49	1.21	2.033	-0.82	0.896	Young_HSC-1+	0.834
Cdc14b	1.097	1.767	-0.203	1.931	0.948	Aged_HSC-1+	0.107
Cdc42ep3	0.513	1.106	-0.638	1.731	0.962	Aged_HSC-1+	0.654
Cdc42ep4	0.858	1.507	-0.402	1.9	0.924	Aged_HSC-1+	0.146
Cdc42ep5	1.068	1.928	-0.604	2.476	0.984	Aged_HSC-1+	0.106
Cdc45	0.609	0.107	1.583	-1.515	0.906	Young_HSC-1+	0.045
Cdh11	2.02	-0.22	6.37	-6.656	1	Young_HSC-1+	0.026
Cdk5rap1	0.641	0.121	1.649	-1.484	0.908	Young_HSC-1+	0.104
Cdk6	1.614	1.341	2.145	-0.802	0.916	Young_HSC-1+	1.004
Cdkn1a	2.212	1.714	3.177	-1.467	1	Young_HSC-1+	4.292
Cebpa	0.31	-0.6	2.077	-2.666	0.996	Young_HSC-1+	0.054
Cenpa	2.166	1.872	2.737	-0.859	0.982	Young_HSC-1+	1.189
Cenps	0.565	-0.174	2	-2.169	0.984	Young_HSC-1+	0.065
Cep19	0.904	1.466	-0.187	1.63	0.902	Aged_HSC-1+	0.267
Chil5	1.229	0.67	2.315	-1.632	0.934	Young_HSC-1+	0.14
Chmp2a	-0.566	-1.072	0.417	-1.481	0.96	Young_HSC-1+	1.384
Chrm3	1.354	2.201	-0.292	2.448	0.968	Aged_HSC-1+	0.121
Chst11	0.664	-0.118	2.183	-2.337	0.996	Young_HSC-1+	0.195
Chst2	0.605	0.052	1.678	-1.575	0.89	Young_HSC-1+	0.099
Churc1	0.701	1.143	-0.157	1.29	0.942	Aged_HSC-1+	0.825
Cit	0.647	0.098	1.711	-1.595	0.92	Young_HSC-1+	0.051
Cited4	3.987	3.322	5.278	-1.963	1	Young_HSC-1+	0.21
Cldn5	4.442	4	5.3	-1.286	0.99	Young_HSC-1+	0.537
Clec1a	1.542	1.156	2.292	-1.126	0.99	Young_HSC-1+	0.878
Clec4e	0.167	-0.5	1.461	-1.962	0.95	Young_HSC-1+	0.064
Clic4	2.087	1.829	2.589	-0.768	0.908	Young_HSC-1+	0.88
Clmp	1.064	-0.038	3.202	-3.178	0.982	Young_HSC-1+	0.005
Cln3	0.611	1.146	-0.428	1.519	0.894	Aged_HSC-1+	0.257
Clu	2.635	2.156	3.566	-1.413	1	Young_HSC-1+	0.886
Cmas	-0.143	-0.46	0.472	-0.952	0.892	Young_HSC-1+	1.905
Col1a2	1.286	0.125	3.539	-3.378	1	Young_HSC-1+	0.083
Col27a1	1.162	0.047	3.327	-3.306	0.97	Young_HSC-1+	0.004
Colec12	1.07	0.053	3.046	-3.072	0.946	Young_HSC-1+	0.003
Cpa3	0.61	-0.139	2.064	-2.227	0.964	Young_HSC-1+	0.022
Cpxm1	0.911	0.222	2.248	-2.006	0.99	Young_HSC-1+	0.2
Crbn	-0.48	-1.032	0.593	-1.645	0.892	Young_HSC-1+	0.366
Crybg3	0.407	1.04	-0.824	1.799	0.896	Aged_HSC-1+	0.071
Csf1	1.196	-0.193	3.892	-4.103	1	Young_HSC-1+	0.043
Csgalnact1	0.724	0.366	1.419	-1.08	0.898	Young_HSC-1+	0.771
Ctla2b	1.078	0.703	1.806	-1.142	0.978	Young_HSC-1+	0.849
Ctla4	1.758	2.809	-0.284	3.07	0.994	Aged_HSC-1+	0.043
Ctnnb1	0.459	-0.015	1.381	-1.42	1	Young_HSC-1+	1.528
Ctsb	0.356	-0.001	1.047	-1.057	0.898	Young_HSC-1+	1.405
Ctsc	0.629	1.099	-0.284	1.41	0.896	Aged_HSC-1+	0.825
Ctsl	0.707	0.407	1.29	-0.89	0.94	Young_HSC-1+	1.803
Cux1	0.966	0.648	1.585	-0.936	0.984	Young_HSC-1+	1.875
Cwc25	0.955	1.64	-0.375	1.999	0.996	Aged_HSC-1+	0.506
Cx3cl1	0.382	-0.225	1.562	-1.842	0.942	Young_HSC-1+	0.184
Cxcl10	4.848	5.716	3.162	2.508	1	Aged_HSC-1+	0.078
Cxcl12	3.443	0.683	8.802	-8.207	1	Young_HSC-1+	0.186
Cxcl14	4.196	1.667	9.107	-7.472	1	Young_HSC-1+	0.103
Cxcl2	3.963	3.075	5.686	-2.614	1	Young_HSC-1+	0.119
Cxcr2	2.599	3.957	-0.038	3.987	0.98	Aged_HSC-1+	0.006
Cxcr4	3.333	2.976	4.026	-1.045	1	Young_HSC-1+	1.745
Cxxc4	1.083	0.498	2.219	-1.772	0.922	Young_HSC-1+	0.03
Cyp26b1	3.111	2.482	4.334	-1.87	1	Young_HSC-1+	0.179
Cyp51	2.053	1.803	2.539	-0.729	0.904	Young_HSC-1+	1.092
D10Wsu102e	0.745	1.37	-0.47	1.861	0.976	Aged_HSC-1+	0.464
D5Ertd579e	0.459	0.007	1.336	-1.386	0.886	Young_HSC-1+	0.472
Dclk1	0.869	-0.262	3.065	-3.349	0.958	Young_HSC-1+	0.008
Dctn3	0.34	1.453	-1.821	3.271	1	Aged_HSC-1+	1.518
Ddit4	2.354	2.019	3.003	-0.991	1	Young_HSC-1+	1.169
Ddit4l	1.274	0.238	3.285	-3.039	0.986	Young_HSC-1+	0.013
Ddx50	-0.976	-1.411	-0.13	-1.374	0.926	Young_HSC-1+	2.029
Ddx60	0.313	-0.299	1.502	-1.736	0.936	Young_HSC-1+	0.111
Dennd4a	1.701	1.272	2.534	-1.264	1	Young_HSC-1+	1.622
Dennd5a	-0.161	-0.837	1.151	-2.036	0.974	Young_HSC-1+	0.531
Dennd5b	2.273	1.889	3.017	-1.129	1	Young_HSC-1+	1.505
Depdc1a	1.659	2.258	0.496	1.769	0.896	Aged_HSC-1+	0.007
Dgkh	2.456	2.038	3.27	-1.21	1	Young_HSC-1+	0.405
Dhx9	-0.758	-0.239	-1.766	1.585	0.892	Aged_HSC-1+	1.098
Diaph3	0.939	0.527	1.739	-1.261	0.902	Young_HSC-1+	0.306
Dip2a	0.902	1.553	-0.363	1.883	0.908	Aged_HSC-1+	0.064
Dna2	0.549	-0.146	1.898	-2.086	0.976	Young_HSC-1+	0.067
Dnaja1	0.228	-0.118	0.899	-1.014	1	Young_HSC-1+	3.999
Dnajc28	0.311	-0.428	1.746	-2.159	0.936	Young_HSC-1+	0.026
Dnm2	0.006	-0.49	0.97	-1.45	0.894	Young_HSC-1+	0.51
Dock8	0.105	-0.405	1.097	-1.558	0.926	Young_HSC-1+	0.375
Dot1l	2.462	2.208	2.956	-0.758	0.91	Young_HSC-1+	0.992
Dtd2	0.361	0.93	-0.743	1.627	0.926	Aged_HSC-1+	0.408
Dtna	0.358	-0.461	1.948	-2.567	0.932	Young_HSC-1+	0.016
E2f7	0.983	1.76	-0.526	2.245	0.974	Aged_HSC-1+	0.08
Ebf1	2.061	-0.089	6.238	-6.374	1	Young_HSC-1+	0.023
Ebf3	1.581	-0.029	4.707	-4.735	1	Young_HSC-1+	0.007
Ebi3	0.839	0.312	1.862	-1.505	0.912	Young_HSC-1+	0.2
Egln1	-0.234	-0.798	0.861	-1.567	0.898	Young_HSC-1+	0.291
Egln3	1.646	2.066	0.831	1.236	0.888	Aged_HSC-1+	0.207
Egr4	3.342	4.418	1.252	3.157	1	Aged_HSC-1+	0.063
Ehd3	1.531	2.002	0.617	1.392	0.892	Aged_HSC-1+	0.383
Eif2s2	0.373	0.008	1.082	-1.069	1	Young_HSC-1+	4.759
Eif3a	0.674	0.402	1.203	-0.809	0.952	Young_HSC-1+	3.257
Eif4g1	0.354	-0.099	1.234	-1.316	0.984	Young_HSC-1+	1.401
Elf4	0.119	-0.425	1.177	-1.593	0.912	Young_HSC-1+	0.37
Elk4	1.474	1.186	2.032	-0.862	0.954	Young_HSC-1+	1.219
Elovl7	0.776	1.413	-0.461	1.81	0.938	Aged_HSC-1+	0.099
Elp3	-0.163	-0.764	1.005	-1.742	0.926	Young_HSC-1+	0.197
Emp2	2.258	1.895	2.964	-1.089	0.908	Young_HSC-1+	0.256
Enah	0.707	1.448	-0.731	2.152	0.926	Aged_HSC-1+	0.031
Eng	0.512	0.182	1.154	-0.98	0.908	Young_HSC-1+	1.246
Epb41l2	2.038	1.7	2.693	-1.016	0.97	Young_HSC-1+	0.695
Epcam	1.935	2.441	0.952	1.483	0.956	Aged_HSC-1+	0.371
Epha4	1.923	2.552	0.703	1.767	0.906	Aged_HSC-1+	0.058
Ercc5	0.437	1.063	-0.778	1.792	0.938	Aged_HSC-1+	0.131
Erf	1.616	1.311	2.209	-0.906	0.922	Young_HSC-1+	0.822
Erg	0.448	-0.207	1.722	-1.928	0.988	Young_HSC-1+	0.293
Ern1	1.508	1.126	2.25	-1.142	0.966	Young_HSC-1+	0.469
Errfi1	2.069	2.519	1.195	1.291	0.912	Aged_HSC-1+	0.14
Etnk1	1.242	0.831	2.039	-1.205	1	Young_HSC-1+	1.645
Evpl	1.159	1.812	-0.109	1.812	0.886	Aged_HSC-1+	0.023
Exoc3	0.326	0.925	-0.836	1.707	0.942	Aged_HSC-1+	0.451
Eya4	1.585	2.569	-0.327	2.911	0.994	Aged_HSC-1+	0.033
F2r	1.771	1.356	2.575	-1.22	1	Young_HSC-1+	0.86
F3	0.431	-0.297	1.844	-2.176	0.938	Young_HSC-1+	0.033
F630028O10Rik	0.468	-0.324	2.006	-2.275	0.954	Young_HSC-1+	0.024
F830016B08Rik	2.429	2.957	1.405	1.625	0.948	Aged_HSC-1+	0.097
Faap20	-0.286	0.311	-1.445	1.722	0.908	Aged_HSC-1+	0.412
Fabp3	0.821	-0.097	2.604	-2.757	0.966	Young_HSC-1+	0.006
Fabp5	2.571	2.317	3.064	-0.754	0.984	Young_HSC-1+	2.118
Fam110c	1.675	1.332	2.34	-1.002	0.962	Young_HSC-1+	0.572
Fam129b	0.808	1.369	-0.282	1.639	0.91	Aged_HSC-1+	0.218
Fam204a	-0.534	-1.257	0.869	-2.134	0.976	Young_HSC-1+	0.366
Fam208b	0.3	-0.28	1.426	-1.665	0.978	Young_HSC-1+	0.387
Fam20c	1.59	0.861	3.006	-2.135	0.984	Young_HSC-1+	0.111
Fam214a	1.185	1.735	0.117	1.611	0.944	Aged_HSC-1+	0.267
Fam69a	0.936	0.464	1.851	-1.345	0.962	Young_HSC-1+	0.513
Fat1	0.838	-0.165	2.787	-2.906	0.966	Young_HSC-1+	0.008
Fbln5	2.052	0.614	4.843	-4.277	0.998	Young_HSC-1+	0.016
Fbn1	1.555	0.751	3.117	-2.353	0.966	Young_HSC-1+	0.009
Fbxo22	0.236	0.868	-0.993	1.853	0.966	Aged_HSC-1+	0.417
Fermt2	1.669	1.087	2.799	-1.722	0.966	Young_HSC-1+	0.07
Fgd3	0.934	1.513	-0.191	1.729	0.908	Aged_HSC-1+	0.267
Fgfr1	1.867	1.57	2.444	-0.858	0.91	Young_HSC-1+	0.744
Filip1l	0.113	-0.56	1.42	-1.96	0.942	Young_HSC-1+	0.051
Fkbp4	-0.565	-1.254	0.774	-1.996	1	Young_HSC-1+	1.365
Fkbp7	0.006	-0.684	1.346	-1.999	0.968	Young_HSC-1+	0.188
Flt1	1.242	2.002	-0.234	2.193	0.964	Aged_HSC-1+	0.051
Fn1	1.796	2.379	0.662	1.684	0.928	Aged_HSC-1+	0.105
Fndc5	0.773	0.141	2.001	-1.825	0.894	Young_HSC-1+	0.014
Fosb	2.685	2.363	3.311	-0.945	1	Young_HSC-1+	2.407
Foxc1	1.844	0.357	4.731	-4.3	1	Young_HSC-1+	0.016
Foxp1	-0.039	-0.498	0.852	-1.36	0.998	Young_HSC-1+	1.863
Fry	0.81	1.452	-0.437	1.829	0.922	Aged_HSC-1+	0.247
Fryl	1.303	0.941	2.007	-1.101	0.92	Young_HSC-1+	0.52
Fstl1	1.202	0.587	2.395	-1.817	1	Young_HSC-1+	0.392
Furin	1.655	1.317	2.311	-0.996	0.994	Young_HSC-1+	1.259
Fus	0.318	0.01	0.915	-0.906	0.98	Young_HSC-1+	3.774
Fut8	0.59	0.293	1.168	-0.883	0.942	Young_HSC-1+	2.035
Fzd1	0.16	-0.5	1.444	-2.011	0.922	Young_HSC-1+	0.023
Fzd4	1.218	1.807	0.075	1.7	0.924	Aged_HSC-1+	0.149
G0s2	3.309	2.688	4.514	-1.849	0.954	Young_HSC-1+	0.059
Gal3st2c	1.91	2.617	0.537	2.113	0.924	Aged_HSC-1+	0.058
Gas6	0.936	-0.135	3.015	-3.116	1	Young_HSC-1+	0.199
Gch1	0.963	0.576	1.715	-1.18	0.954	Young_HSC-1+	0.648
Gcnt1	1.747	1.253	2.706	-1.441	0.998	Young_HSC-1+	0.458
Gdf15	3.479	3.117	4.181	-1.063	0.97	Young_HSC-1+	0.153
Gdf3	0.789	0.3	1.737	-1.47	0.9	Young_HSC-1+	0.109
Ggt5	1.172	0.268	2.928	-2.712	1	Young_HSC-1+	0.091
Ghr	1.118	0.214	2.874	-2.653	1	Young_HSC-1+	0.158
Gigyf1	-0.103	-0.801	1.254	-2.018	0.984	Young_HSC-1+	0.566
Gimap4	1.128	0.552	2.248	-1.65	0.92	Young_HSC-1+	0.042
Gimap8	1.001	0.575	1.83	-1.252	0.906	Young_HSC-1+	0.208
Git2	1.422	1.132	1.986	-0.851	0.968	Young_HSC-1+	1.599
Gkn3	3.399	2.894	4.381	-1.473	0.986	Young_HSC-1+	0.103
Gla	1.218	1.916	-0.139	2.056	0.97	Aged_HSC-1+	0.137
Glipr1l1	1.657	2.254	0.499	1.777	0.946	Aged_HSC-1+	0.205
Glrx	-0.107	0.527	-1.339	1.836	0.94	Aged_HSC-1+	0.643
Gm11808	1.361	1.678	0.746	0.934	0.996	Aged_HSC-1+	2.395
Gm13822	0.192	-0.465	1.467	-1.885	0.932	Young_HSC-1+	0.028
Gm13889	1.979	2.997	0.003	3.031	1	Aged_HSC-1+	0.138
Gm14286	0.65	1.324	-0.658	1.929	0.92	Aged_HSC-1+	0.085
Gm14964	1.421	2.015	0.267	1.747	0.938	Aged_HSC-1+	0.114
Gm15261	2.352	1.912	3.209	-1.299	1	Young_HSC-1+	0.437
Gm1673	1.141	0.649	2.098	-1.467	0.996	Young_HSC-1+	0.475
Gm17259	1.383	2.014	0.158	1.833	0.914	Aged_HSC-1+	0.065
Gm17619	1.368	1.982	0.176	1.765	0.924	Aged_HSC-1+	0.06
Gm20186	2.581	3.2	1.38	1.811	0.986	Aged_HSC-1+	0.19
Gm20707	1.196	2.008	-0.38	2.354	0.98	Aged_HSC-1+	0.09
Gm26782	0.62	0.06	1.708	-1.62	0.946	Young_HSC-1+	0.184
Gm26870	4.337	4.804	3.43	1.369	0.946	Aged_HSC-1+	0.112
Gm31105	0.9	1.638	-0.533	2.136	0.932	Aged_HSC-1+	0.052
Gm37469	0.151	-0.501	1.419	-1.921	0.934	Young_HSC-1+	0.035
Gm39459	0.663	1.273	-0.523	1.719	0.892	Aged_HSC-1+	0.011
Gm42418	2.011	2.335	1.381	0.944	1	Aged_HSC-1+	37.194
Gm43570	1.075	0.454	2.281	-1.822	0.886	Young_HSC-1+	0.021
Gm45509	2.996	4.768	-0.446	5.182	1	Aged_HSC-1+	0.067
Gm4951	2.121	1.637	3.06	-1.431	0.988	Young_HSC-1+	0.143
Gm5111	0.536	-0.267	2.096	-2.351	0.996	Young_HSC-1+	0.245
Gmpr	0.308	0.8	-0.646	1.412	0.89	Aged_HSC-1+	0.334
Got2	-0.433	-1.019	0.704	-1.748	0.912	Young_HSC-1+	0.553
Gp9	0.996	1.672	-0.318	2.015	0.968	Aged_HSC-1+	0.252
Gpbp1l1	-0.292	-1.018	1.119	-2.102	0.99	Young_HSC-1+	0.729
Gpr84	1.296	2.095	-0.255	2.346	0.94	Aged_HSC-1+	0.024
Gpx3	3.931	2.453	6.801	-4.371	1	Young_HSC-1+	0.118
Gpx8	0.813	0.021	2.351	-2.329	0.978	Young_HSC-1+	0.052
Gramd1a	0.521	0.095	1.348	-1.243	0.95	Young_HSC-1+	0.634
Grb10	1.41	1.093	2.024	-0.923	0.958	Young_HSC-1+	0.875
Grcc10	0.449	1.184	-0.978	2.138	0.994	Aged_HSC-1+	0.914
Grem1	1.466	0.051	4.215	-4.21	1	Young_HSC-1+	0.009
H2afv	-0.094	-0.577	0.845	-1.435	1	Young_HSC-1+	2.73
H2afx	1.357	1.084	1.886	-0.805	0.892	Young_HSC-1+	0.648
H2afy	0.47	0.185	1.025	-0.837	0.99	Young_HSC-1+	4.777
Hba-a1	3.942	6.015	-0.084	6.097	1	Aged_HSC-1+	0.072
Hbb-bs	4.758	6.66	1.064	5.577	1	Aged_HSC-1+	0.12
Hectd1	0.759	0.459	1.341	-0.878	0.962	Young_HSC-1+	2.36
Hells	2.175	1.716	3.067	-1.355	0.984	Young_HSC-1+	0.178
Hes1	2.737	2.441	3.313	-0.875	1	Young_HSC-1+	2.62
Hey1	2.076	2.961	0.356	2.596	1	Aged_HSC-1+	0.112
Hist1h1a	1.264	0.538	2.675	-2.146	0.988	Young_HSC-1+	0.051
Hist1h1d	1.899	1.311	3.041	-1.716	0.994	Young_HSC-1+	0.121
Hist1h2ab	1.028	0.221	2.594	-2.367	0.982	Young_HSC-1+	0.021
Hist1h2an	0.677	-0.211	2.401	-2.626	0.976	Young_HSC-1+	0.015
Hist1h2bj	1.815	2.29	0.893	1.423	0.888	Aged_HSC-1+	0.043
Hist1h3e	1.093	0.55	2.148	-1.607	0.982	Young_HSC-1+	0.222
Hist2h2ac	1.09	0.498	2.241	-1.715	0.968	Young_HSC-1+	0.101
Hivep2	1.792	1.408	2.536	-1.114	1	Young_HSC-1+	1.185
Hk1	0.415	0.044	1.135	-1.105	0.932	Young_HSC-1+	1.152
Hk1os	0.135	0.763	-1.085	1.911	0.912	Aged_HSC-1+	0.058
Hlx	1.119	0.438	2.439	-1.99	0.994	Young_HSC-1+	0.206
Hmga2	1.838	1.326	2.832	-1.444	0.98	Young_HSC-1+	0.16
Hmgb2	1.078	0.745	1.725	-0.974	1	Young_HSC-1+	4.134
Hmgb3	-0.176	-0.634	0.714	-1.358	0.942	Young_HSC-1+	1.046
Hmgcr	1.894	1.571	2.522	-0.948	1	Young_HSC-1+	1.891
Hmgcs1	2.196	1.889	2.792	-0.897	0.968	Young_HSC-1+	0.595
Hmgn1	-0.275	-0.598	0.352	-0.956	0.918	Young_HSC-1+	2.826
Hnf4a	1.333	0.718	2.528	-1.703	0.892	Young_HSC-1+	0.012
Hnrnpd	-0.869	-1.441	0.242	-1.675	0.988	Young_HSC-1+	2.186
Hnrnpdl	0.222	-0.129	0.902	-1.043	0.978	Young_HSC-1+	2.377
Hoxa7	0.516	0.986	-0.398	1.42	0.898	Aged_HSC-1+	0.487
Hoxa9	0.707	0.348	1.404	-1.063	0.926	Young_HSC-1+	0.882
Hoxb2	0.856	0.204	2.123	-1.904	0.998	Young_HSC-1+	0.359
Hp	3.028	-0.078	9.061	-9.266	1	Young_HSC-1+	0.126
Hs6st2	1.29	0.617	2.599	-2.029	0.922	Young_HSC-1+	0.01
Hspa1a	3.061	2.356	4.43	-2.095	1	Young_HSC-1+	0.05
Hspb1	2.668	3.382	1.281	2.087	0.984	Aged_HSC-1+	0.093
Htra1	1.151	0.11	3.171	-3.073	0.996	Young_HSC-1+	0.017
Id1	3.649	3.238	4.446	-1.192	1	Young_HSC-1+	0.549
Id3	2.983	2.473	3.973	-1.497	1	Young_HSC-1+	0.824
Id4	0.783	-0.196	2.686	-2.924	0.988	Young_HSC-1+	0.01
Ide	-0.102	-0.611	0.887	-1.492	0.89	Young_HSC-1+	0.46
Ifit3	0.995	-0.072	3.067	-3.207	0.98	Young_HSC-1+	0.01
Ifitm1	1.461	1.23	1.91	-0.685	0.896	Young_HSC-1+	19.748
Ifngr1	0.669	0.376	1.236	-0.882	0.904	Young_HSC-1+	1.403
Igf1	1.797	0.828	3.678	-2.854	0.986	Young_HSC-1+	0.031
Igf1r	0.755	0.327	1.588	-1.266	1	Young_HSC-1+	1.633
Igfbp4	1.104	0.769	1.753	-0.972	0.964	Young_HSC-1+	0.959
Igfbp5	2.522	-0.051	7.518	-7.616	1	Young_HSC-1+	0.035
Igfbp7	2.258	0.009	6.625	-6.642	1	Young_HSC-1+	0.084
Igsf3	1.483	1.005	2.412	-1.46	0.902	Young_HSC-1+	0.084
Il10	1.822	2.877	-0.226	3.125	1	Aged_HSC-1+	0.024
Il10ra	0.663	1.356	-0.682	2.064	0.914	Aged_HSC-1+	0.021
Il11	3.253	3.694	2.397	1.269	0.918	Aged_HSC-1+	0.316
Il17ra	1.456	1.126	2.097	-0.958	0.934	Young_HSC-1+	0.657
Il3ra	0.255	-0.367	1.462	-1.764	0.942	Young_HSC-1+	0.179
Inhba	1.122	1.96	-0.504	2.481	0.958	Aged_HSC-1+	0.051
Ino80d	0.689	0.198	1.642	-1.46	0.992	Young_HSC-1+	0.727
Irf1	2.019	1.735	2.569	-0.824	0.908	Young_HSC-1+	0.515
Irf2	-0.229	-0.623	0.538	-1.187	0.918	Young_HSC-1+	1.361
Irf2bpl	1.676	1.298	2.408	-1.09	0.988	Young_HSC-1+	1.029
Islr	1.294	0.534	2.769	-2.232	0.946	Young_HSC-1+	0.026
Itga6	1.339	1.085	1.83	-0.754	0.89	Young_HSC-1+	1.764
Itgav	2.493	2.048	3.358	-1.307	1	Young_HSC-1+	1.218
Itm2c	0.689	0.297	1.451	-1.177	0.976	Young_HSC-1+	1.185
Itpr2	0.571	1.202	-0.655	1.858	0.94	Aged_HSC-1+	0.112
Jam2	2.31	1.982	2.947	-0.938	0.968	Young_HSC-1+	0.931
Jdp2	1.964	1.654	2.565	-0.925	0.948	Young_HSC-1+	0.576
Jund	1.485	1.245	1.95	-0.702	0.948	Young_HSC-1+	15.447
Jup	2.077	1.722	2.767	-1.039	0.958	Young_HSC-1+	0.439
Kansl1l	1.019	0.632	1.772	-1.143	0.94	Young_HSC-1+	0.644
Kctd12	1.259	0.899	1.959	-1.103	0.914	Young_HSC-1+	0.427
Kdm1a	0.559	0.155	1.345	-1.185	0.988	Young_HSC-1+	1.249
Kdm5c	-0.003	-0.521	1.003	-1.451	0.894	Young_HSC-1+	0.393
Kdm5d	0.825	1.622	-0.721	2.402	0.97	Aged_HSC-1+	0.077
Kdm7a	1.875	1.482	2.638	-1.151	0.99	Young_HSC-1+	0.594
Kidins220	0.192	-0.33	1.206	-1.48	0.902	Young_HSC-1+	0.484
Kif21a	0.541	-0.187	1.955	-2.166	0.982	Young_HSC-1+	0.179
Kif2c	0.562	-0.175	1.992	-2.091	0.928	Young_HSC-1+	0.005
Kif5b	0.678	0.316	1.382	-1.08	0.996	Young_HSC-1+	1.966
Kif5c	1.924	2.707	0.404	2.279	0.966	Aged_HSC-1+	0.065
Kifc1	0.416	-0.322	1.85	-2.114	0.924	Young_HSC-1+	0.012
Kirrel	0.637	-0.13	2.127	-2.238	0.91	Young_HSC-1+	0.004
Kitl	3.231	2.103	5.421	-3.39	1	Young_HSC-1+	0.019
Klf13	1.917	1.588	2.556	-0.964	1	Young_HSC-1+	3.312
Klf4	2.516	2.26	3.014	-0.75	0.932	Young_HSC-1+	1.179
Klf9	1.329	1.06	1.852	-0.787	0.958	Young_HSC-1+	2.369
Klhl24	0.856	0.579	1.393	-0.797	0.916	Young_HSC-1+	2.144
Klhl25	0.406	1.032	-0.808	1.896	0.89	Aged_HSC-1+	0.056
Klrg2	0.585	-0.267	2.24	-2.492	0.94	Young_HSC-1+	0.018
Kpna1	0.614	0.164	1.488	-1.319	0.942	Young_HSC-1+	0.615
Kpna2	0.129	-0.452	1.257	-1.722	0.902	Young_HSC-1+	0.07
Kras	1.411	1.114	1.989	-0.902	0.978	Young_HSC-1+	1.607
Lamc1	0.563	-0.328	2.293	-2.629	1	Young_HSC-1+	0.116
Larp1	0.256	-0.292	1.322	-1.58	0.99	Young_HSC-1+	0.878
Lars	0.57	0.119	1.446	-1.339	0.944	Young_HSC-1+	0.594
Lax1	0.338	-0.188	1.36	-1.562	0.916	Young_HSC-1+	0.163
Lbp	0.727	0.283	1.588	-1.323	0.956	Young_HSC-1+	0.575
Lbr	0.032	-0.418	0.905	-1.343	0.912	Young_HSC-1+	0.739
Lepr	4.755	3.725	6.755	-3.063	0.998	Young_HSC-1+	0.037
Lfng	1.696	1.275	2.515	-1.256	0.992	Young_HSC-1+	0.47
Lgals3	1.921	2.922	-0.025	3.004	0.998	Aged_HSC-1+	0.118
Lhfp	1.479	0.225	3.914	-3.714	1	Young_HSC-1+	0.045
Lif	2.134	2.824	0.795	1.974	0.954	Aged_HSC-1+	0.023
Limk2	1.052	1.617	-0.046	1.627	0.906	Aged_HSC-1+	0.09
Lims1	0.499	0.104	1.267	-1.134	0.928	Young_HSC-1+	0.831
Lmbrd1	0.344	-0.189	1.38	-1.537	0.968	Young_HSC-1+	0.604
Lmln	0.003	0.71	-1.369	2.064	0.888	Aged_HSC-1+	0.008
Lmna	2.711	2.363	3.385	-1.019	0.998	Young_HSC-1+	1.273
Loxl1	0.93	-0.35	3.414	-3.788	1	Young_HSC-1+	0.017
Lpar1	0.45	-0.135	1.586	-1.618	0.89	Young_HSC-1+	0.008
Lpl	3.154	2.495	4.433	-1.951	1	Young_HSC-1+	0.13
Lrp10	0.778	0.431	1.453	-1.012	0.906	Young_HSC-1+	0.897
Lrrc58	0.786	0.408	1.52	-1.095	0.946	Young_HSC-1+	0.881
Lzts1	1.403	2.315	-0.366	2.629	0.984	Aged_HSC-1+	0.034
Mad2l1	0.588	0.093	1.549	-1.367	0.888	Young_HSC-1+	0.095
Madd	1.611	1.274	2.264	-0.988	0.96	Young_HSC-1+	0.718
Mafb	0.99	-0.145	3.195	-3.338	0.998	Young_HSC-1+	0.012
Map1a	1.572	1.034	2.617	-1.624	0.9	Young_HSC-1+	0.022
Map2k3	1.649	1.389	2.153	-0.771	0.92	Young_HSC-1+	1.802
Map9	2.528	2.219	3.129	-0.917	0.992	Young_HSC-1+	1.301
March3	0.955	-0.233	3.262	-3.465	1	Young_HSC-1+	0.131
Mcm6	1.6	1.244	2.291	-1.04	0.986	Young_HSC-1+	0.727
Mcm7	1.82	1.532	2.379	-0.842	0.922	Young_HSC-1+	0.531
Mcm8	0.035	-0.529	1.13	-1.637	0.886	Young_HSC-1+	0.041
Mctp2	0.109	-0.473	1.24	-1.812	0.89	Young_HSC-1+	0.023
Mdm4	-0.712	-1.28	0.392	-1.682	0.91	Young_HSC-1+	0.597
Mettl1	0.716	0.333	1.46	-1.082	0.896	Young_HSC-1+	0.501
Mex3a	0.489	-0.021	1.48	-1.451	0.888	Young_HSC-1+	0.141
Mgst1	0.664	0.198	1.569	-1.39	0.9	Young_HSC-1+	0.229
Mia2	0.34	-0.038	1.073	-1.073	0.906	Young_HSC-1+	0.832
Mier1	-0.205	-0.689	0.737	-1.434	0.99	Young_HSC-1+	1.773
Mif	0.662	0.389	1.191	-0.808	0.96	Young_HSC-1+	4.249
Milr1	-0.111	-0.665	0.963	-1.627	0.896	Young_HSC-1+	0.035
Mki67	5.211	5.794	4.08	1.725	1	Aged_HSC-1+	0.28
Mlec	0.428	0.926	-0.538	1.431	0.958	Aged_HSC-1+	0.954
Mlf1	1.659	2.279	0.454	1.737	0.918	Aged_HSC-1+	0.093
Mlh3	-0.134	-0.715	0.994	-1.731	0.93	Young_HSC-1+	0.073
Mmp14	2.14	1.673	3.047	-1.397	0.994	Young_HSC-1+	0.196
Morf4l2	-0.898	-1.489	0.248	-1.667	0.946	Young_HSC-1+	1.262
Mpnd	-0.218	-0.75	0.815	-1.573	0.898	Young_HSC-1+	0.268
Mpp7	1.263	0.864	2.037	-1.181	0.942	Young_HSC-1+	0.345
Mrpl57	-0.104	0.533	-1.342	1.869	0.97	Aged_HSC-1+	0.925
Msmo1	2.279	2.021	2.781	-0.765	0.932	Young_HSC-1+	1.552
mt-Atp8	1.73	1.967	1.268	0.703	0.908	Aged_HSC-1+	3.121
Mt1	2.567	2.283	3.117	-0.842	0.968	Young_HSC-1+	1.798
Mtdh	0.101	-0.351	0.98	-1.339	1	Young_HSC-1+	3.919
Mthfd2	2.811	2.464	3.487	-1.013	0.994	Young_HSC-1+	0.657
Muc1	0.666	1.28	-0.527	1.771	0.91	Aged_HSC-1+	0.096
Myct1	0.998	0.68	1.617	-0.931	1	Young_HSC-1+	4.88
Myh9	1.247	0.939	1.843	-0.908	0.978	Young_HSC-1+	2.058
Myl9	1.05	-0.045	3.177	-3.25	0.968	Young_HSC-1+	0.005
Mylk	0.669	0.043	1.886	-1.878	0.988	Young_HSC-1+	0.255
Myo1c	1.54	1.19	2.22	-1.055	0.96	Young_HSC-1+	0.563
Nabp1	1.568	2.142	0.454	1.706	0.962	Aged_HSC-1+	0.271
Nabp2	-0.069	0.494	-1.162	1.674	0.894	Aged_HSC-1+	0.592
Ncaph	0.776	1.397	-0.43	1.86	0.898	Aged_HSC-1+	0.024
Ncstn	0.351	-0.107	1.238	-1.38	0.886	Young_HSC-1+	0.256
Ndfip1	-0.266	-0.838	0.846	-1.703	0.926	Young_HSC-1+	0.484
Ndufa8	-0.788	-0.287	-1.759	1.469	0.914	Aged_HSC-1+	1.616
Ndufaf8	0.243	0.813	-0.863	1.684	0.968	Aged_HSC-1+	0.861
Ndufb2	-0.206	0.401	-1.385	1.735	0.978	Aged_HSC-1+	1.435
Neat1	2.564	2.291	3.096	-0.801	0.99	Young_HSC-1+	7.923
Necap1	0.251	-0.351	1.421	-1.727	0.916	Young_HSC-1+	0.143
Nedd9	1.547	2.097	0.48	1.62	0.946	Aged_HSC-1+	0.186
Nelfe	-0.346	-0.891	0.712	-1.581	0.904	Young_HSC-1+	0.408
Nemf	0.38	-0.04	1.195	-1.244	0.894	Young_HSC-1+	0.614
Neo1	2.421	1.926	3.383	-1.481	0.986	Young_HSC-1+	0.244
Nfib	1.349	0.054	3.862	-3.8	0.988	Young_HSC-1+	0.005
Nfil3	2.647	2.313	3.297	-0.976	0.986	Young_HSC-1+	0.565
Nisch	0.489	0.099	1.245	-1.181	0.96	Young_HSC-1+	1.296
Nme2	0.499	1.221	-0.905	2.095	0.978	Aged_HSC-1+	0.168
Nop14	0.457	0.019	1.306	-1.293	0.938	Young_HSC-1+	0.686
Nploc4	0.432	1.192	-1.045	2.225	0.972	Aged_HSC-1+	0.188
Npr1	0.548	1.182	-0.683	1.848	0.92	Aged_HSC-1+	0.034
Nptn	0.445	-0.024	1.357	-1.429	0.938	Young_HSC-1+	0.434
Npy	2.856	1.482	5.524	-4.058	1	Young_HSC-1+	0.028
Nr4a1	1.879	1.62	2.382	-0.761	0.98	Young_HSC-1+	6.44
Nr4a2	1.849	1.458	2.607	-1.151	1	Young_HSC-1+	4.454
Nrip1	0.973	0.727	1.449	-0.724	0.9	Young_HSC-1+	2.23
Nrp2	1.842	1.287	2.92	-1.629	0.888	Young_HSC-1+	0.056
Nsf	0.735	0.267	1.642	-1.406	0.94	Young_HSC-1+	0.385
Nt5e	0.893	-0.107	2.835	-2.949	0.988	Young_HSC-1+	0.026
Nudt1	0.741	1.466	-0.667	2.114	0.97	Aged_HSC-1+	0.189
Nudt13	0.648	1.17	-0.366	1.437	0.888	Aged_HSC-1+	0.215
Nupr1	2.316	1.84	3.24	-1.399	1	Young_HSC-1+	3.767
Oasl1	2.355	3.24	0.636	2.6	0.992	Aged_HSC-1+	0.016
Ocel1	0.367	0.919	-0.706	1.583	0.9	Aged_HSC-1+	0.217
Olfr632	0.793	-0.245	2.808	-3.082	0.986	Young_HSC-1+	0.011
Olfr655	3.332	3.953	2.126	1.886	0.912	Aged_HSC-1+	0.016
Orc1	0.229	0.836	-0.95	1.891	0.896	Aged_HSC-1+	0.014
Osbpl8	0.246	-0.136	0.988	-1.128	0.928	Young_HSC-1+	1.084
Pam	1.494	1.157	2.148	-0.986	0.92	Young_HSC-1+	0.624
Parp1	1.011	0.45	2.1	-1.668	1	Young_HSC-1+	0.542
Parva	0.932	-0.007	2.756	-2.725	0.938	Young_HSC-1+	0.003
Parvb	0.518	1.134	-0.68	1.768	0.886	Aged_HSC-1+	0.086
Pcdh10	1.261	1.913	-0.005	1.877	0.89	Aged_HSC-1+	0.019
Pcdhga5	0.274	-0.386	1.556	-1.98	0.898	Young_HSC-1+	0.022
Pclaf	3.458	3.005	4.338	-1.338	0.986	Young_HSC-1+	0.072
Pcna	0.482	-0.148	1.705	-1.853	1	Young_HSC-1+	0.715
Pdcd1	1.917	3.033	-0.25	3.273	0.986	Aged_HSC-1+	0.041
Pde10a	2.889	2.588	3.473	-0.895	0.996	Young_HSC-1+	1.829
Pde4d	1.159	0.781	1.892	-1.094	0.916	Young_HSC-1+	0.37
Pdgfrb	1.267	0.244	3.253	-3.038	1	Young_HSC-1+	0.059
Pdk4	0.887	1.573	-0.444	1.985	0.926	Aged_HSC-1+	0.028
Pdzrn4	1.681	0.038	4.873	-4.957	1	Young_HSC-1+	0.006
Peg10	0.553	-0.054	1.73	-1.771	0.886	Young_HSC-1+	0.012
Perp	1.936	1.585	2.618	-1.05	0.906	Young_HSC-1+	0.432
Pf4	2.693	2.353	3.353	-0.988	0.996	Young_HSC-1+	0.448
Pgf	0.985	-0.168	3.225	-3.345	0.972	Young_HSC-1+	0.009
Pgm1	-0.22	-0.773	0.854	-1.642	0.906	Young_HSC-1+	0.243
Phactr2	0.265	-0.193	1.154	-1.317	0.906	Young_HSC-1+	0.53
Phf20l1	1.545	1.207	2.201	-0.992	1	Young_HSC-1+	2.43
Phpt1	1.56	1.906	0.888	1.022	0.962	Aged_HSC-1+	0.978
Piezo1	0.04	0.619	-1.084	1.716	0.888	Aged_HSC-1+	0.12
Pik3cd	0.382	-0.203	1.518	-1.746	0.97	Young_HSC-1+	0.331
Plek2	1.075	1.876	-0.479	2.323	0.966	Aged_HSC-1+	0.076
Plekhg1	1.392	2.219	-0.214	2.396	0.95	Aged_HSC-1+	0.053
Plin3	0.475	1.095	-0.728	1.814	0.94	Aged_HSC-1+	0.422
Plpp3	1.245	0.426	2.835	-2.435	0.998	Young_HSC-1+	0.094
Plppr3	-0.312	-0.94	0.907	-1.817	0.942	Young_HSC-1+	0.41
Plscr1	1.025	0.598	1.855	-1.263	0.996	Young_HSC-1+	1.317
Plscr2	1.856	1.368	2.804	-1.437	0.994	Young_HSC-1+	0.672
Plxdc2	0.562	0.12	1.422	-1.279	0.916	Young_HSC-1+	0.445
Plxna4os1	0.904	0.488	1.711	-1.205	0.892	Young_HSC-1+	0.222
Pmepa1	3.014	2.517	3.978	-1.464	1	Young_HSC-1+	4.578
Pmp22	2.384	3.198	0.804	2.354	0.942	Aged_HSC-1+	0.17
Pomp	-0.895	-0.327	-1.998	1.699	0.94	Aged_HSC-1+	2.475
Ppfia1	0.865	1.494	-0.357	1.859	0.962	Aged_HSC-1+	0.468
Ppil3	0.194	0.764	-0.913	1.666	0.91	Aged_HSC-1+	0.384
Ppip5k1	0.782	1.552	-0.712	2.244	0.99	Aged_HSC-1+	0.133
Ppp1r3b	0.371	-0.377	1.824	-2.222	0.954	Young_HSC-1+	0.06
Ppp4r4	1.987	0.796	4.301	-3.494	0.994	Young_HSC-1+	0.021
Ppp6r1	-0.043	0.486	-1.07	1.518	0.902	Aged_HSC-1+	0.521
Pqlc1	0.417	1.113	-0.933	2.081	0.988	Aged_HSC-1+	0.656
Prex2	0.633	1.219	-0.506	1.725	0.9	Aged_HSC-1+	0.175
Prkaa2	0.785	0.225	1.873	-1.605	0.932	Young_HSC-1+	0.085
Prkar2b	0.263	0.746	-0.675	1.409	0.892	Aged_HSC-1+	0.553
Prkd2	0.025	-0.542	1.127	-1.715	0.912	Young_HSC-1+	0.292
Prpf38b	0.043	-0.403	0.91	-1.297	0.978	Young_HSC-1+	1.35
Prrc1	0.426	-0.141	1.528	-1.698	0.954	Young_HSC-1+	0.336
Prrc2b	0.457	-0.132	1.601	-1.738	0.998	Young_HSC-1+	0.971
Prss23	1.075	-0.075	3.309	-3.445	0.988	Young_HSC-1+	0.006
Psrc1	0.787	0.297	1.74	-1.432	0.898	Young_HSC-1+	0.037
Ptgs2os2	1.019	0.401	2.22	-1.731	0.886	Young_HSC-1+	0.009
Ptk2b	0.007	-0.717	1.414	-2.129	0.998	Young_HSC-1+	0.779
Ptpn14	0.724	1.326	-0.445	1.7	0.922	Aged_HSC-1+	0.186
Pura	-1.026	-1.546	-0.017	-1.542	0.948	Young_HSC-1+	2.123
Qpctl	-0.253	-0.981	1.161	-2.118	0.962	Young_HSC-1+	0.147
Rabep1	0.109	-0.371	1.041	-1.418	0.922	Young_HSC-1+	0.589
Ramp1	0.562	0.263	1.141	-0.879	0.968	Young_HSC-1+	2.98
Ramp3	3.08	2.702	3.815	-1.11	1	Young_HSC-1+	0.791
Ran	0.132	-0.171	0.723	-0.891	0.978	Young_HSC-1+	4.224
Rapgef2	0.011	-0.721	1.433	-2.149	0.964	Young_HSC-1+	0.225
Rapgef5	0.254	-0.443	1.608	-2.038	0.942	Young_HSC-1+	0.047
Rapgef6	0.576	0.166	1.371	-1.21	0.94	Young_HSC-1+	0.779
Rapsn	0.58	1.241	-0.704	1.974	0.914	Aged_HSC-1+	0.028
Rasd1	2.277	3.376	0.142	3.213	1	Aged_HSC-1+	0.121
Rasl11b	1.88	1.472	2.672	-1.226	0.896	Young_HSC-1+	0.098
Rbbp7	-0.666	-1.135	0.243	-1.384	0.934	Young_HSC-1+	1.495
Rbl1	0.193	-0.293	1.137	-1.436	0.886	Young_HSC-1+	0.113
Rbmx	0.044	-0.45	1.003	-1.418	0.898	Young_HSC-1+	0.414
Rbpms	1.131	0.811	1.752	-0.939	0.998	Young_HSC-1+	2.086
Rc3h2	1.269	0.856	2.072	-1.206	0.984	Young_HSC-1+	0.695
Rcc2	0.321	-0.005	0.954	-0.963	0.96	Young_HSC-1+	2.325
Rcn3	0.288	-0.285	1.401	-1.682	0.974	Young_HSC-1+	0.507
Rfc2	0.084	-0.498	1.214	-1.713	0.994	Young_HSC-1+	0.852
Rftn1	0.164	-0.249	0.967	-1.202	0.912	Young_HSC-1+	0.676
Rfx3	0.462	1.053	-0.687	1.782	0.898	Aged_HSC-1+	0.099
Rhbdl2	1.279	0.673	2.457	-1.755	0.91	Young_HSC-1+	0.054
Rhoj	0.818	1.351	-0.217	1.567	0.89	Aged_HSC-1+	0.156
Rhoq	0.642	1.308	-0.651	1.958	0.958	Aged_HSC-1+	0.269
Rnaseh2b	0.258	-0.214	1.176	-1.402	0.89	Young_HSC-1+	0.209
Rnaset2a	0.625	1.354	-0.791	2.163	0.992	Aged_HSC-1+	0.646
Rnf141	0.352	0.9	-0.712	1.634	0.89	Aged_HSC-1+	0.193
Rnf167	-0.33	-0.851	0.681	-1.543	0.924	Young_HSC-1+	0.514
Rnf20	-0.016	0.496	-1.01	1.424	0.908	Aged_HSC-1+	0.538
Rnf216	-0.384	-0.868	0.555	-1.403	0.896	Young_HSC-1+	0.628
Rpl27	0.688	0.999	0.083	0.912	0.99	Aged_HSC-1+	11.063
Rpl31	-0.738	-0.428	-1.338	0.905	0.934	Aged_HSC-1+	11.283
Rpl36al	1.135	1.443	0.536	0.914	0.992	Aged_HSC-1+	4.081
Rpl39l	2.019	1.38	3.26	-1.916	0.888	Young_HSC-1+	0.015
Rrbp1	1.093	0.824	1.617	-0.789	0.964	Young_HSC-1+	2.655
Rrm2b	0.383	-0.269	1.649	-1.917	0.958	Young_HSC-1+	0.197
Rsad2	2.968	3.303	2.317	1	0.922	Aged_HSC-1+	0.198
Rsph3b	0.231	0.896	-1.061	2.026	0.922	Aged_HSC-1+	0.073
S100a8	2.446	3.362	0.669	2.661	0.966	Aged_HSC-1+	0.031
S100a9	2.419	3.149	1.001	2.175	0.978	Aged_HSC-1+	0.06
Safb2	0.802	0.417	1.55	-1.117	0.966	Young_HSC-1+	0.968
Sbspon	2.208	2.671	1.307	1.371	0.886	Aged_HSC-1+	0.457
Scamp1	-0.3	-0.935	0.935	-1.874	0.908	Young_HSC-1+	0.344
Scara3	0.75	0.02	2.168	-2.179	0.91	Young_HSC-1+	0.004
Scmh1	0.895	0.442	1.774	-1.349	0.94	Young_HSC-1+	0.522
Scn1b	2.162	1.795	2.876	-1.062	0.978	Young_HSC-1+	0.393
Sdc2	-0.269	-0.864	0.886	-1.778	0.918	Young_HSC-1+	0.176
Sdf2l1	1.339	0.909	2.174	-1.276	0.964	Young_HSC-1+	0.291
Sec24a	0.299	-0.202	1.273	-1.478	0.886	Young_HSC-1+	0.213
Selenop	-0.002	-0.377	0.727	-1.091	0.9	Young_HSC-1+	1.092
Selp	2.351	1.78	3.46	-1.693	1	Young_HSC-1+	1.298
Sema6a	3.597	4.703	1.448	3.257	1	Aged_HSC-1+	0.097
Serinc1	1.408	1.025	2.153	-1.128	1	Young_HSC-1+	2.057
Serpine2	3.509	2.802	4.881	-2.063	1	Young_HSC-1+	0.211
Serping1	2.592	-0.14	7.897	-8.02	1	Young_HSC-1+	0.038
Serpinh1	1.118	0.116	3.064	-2.988	1	Young_HSC-1+	0.09
Sesn1	0.933	1.452	-0.074	1.557	0.95	Aged_HSC-1+	0.546
Setd5	0.662	0.278	1.407	-1.124	0.968	Young_HSC-1+	0.921
Setd7	-0.089	-0.609	0.92	-1.516	0.902	Young_HSC-1+	0.465
Sf3b5	-0.831	-0.288	-1.886	1.561	0.89	Aged_HSC-1+	1.481
Sfi1	0.61	0.147	1.509	-1.354	0.898	Young_HSC-1+	0.302
Sfn	1.421	2.17	-0.032	2.217	0.982	Aged_HSC-1+	0.108
Sgms2	1.379	2.128	-0.075	2.217	0.988	Aged_HSC-1+	0.143
Sgo2a	0.404	-0.463	2.088	-2.563	0.976	Young_HSC-1+	0.016
Sh3bgrl	-0.034	0.584	-1.234	1.768	0.974	Aged_HSC-1+	0.968
Sh3bgrl3	-0.164	-0.548	0.581	-1.15	0.986	Young_HSC-1+	3.576
Shisa8	0.972	0.35	2.18	-1.859	0.982	Young_HSC-1+	0.242
Shox2	1.445	0.044	4.165	-4.079	0.996	Young_HSC-1+	0.007
Sik1	0.971	0.638	1.619	-0.98	0.958	Young_HSC-1+	1.143
Sik3	0.616	0.146	1.527	-1.367	0.95	Young_HSC-1+	0.608
Ska1	0.333	-0.33	1.621	-1.993	0.918	Young_HSC-1+	0.011
Skap2	-0.41	-0.834	0.412	-1.243	0.914	Young_HSC-1+	1.248
Ski	1.369	1.022	2.043	-1.043	0.972	Young_HSC-1+	1.025
Skil	2.476	2.083	3.239	-1.159	1	Young_HSC-1+	4.999
Skint3	0.629	-0.155	2.151	-2.239	0.934	Young_HSC-1+	0.016
Sla2	0.186	0.747	-0.904	1.649	0.914	Aged_HSC-1+	0.457
Slbp	1.344	1.049	1.915	-0.872	0.932	Young_HSC-1+	0.743
Slc15a2	2.172	2.794	0.963	1.867	0.972	Aged_HSC-1+	0.102
Slc16a11	0.449	-0.298	1.899	-2.234	0.95	Young_HSC-1+	0.02
Slc16a2	0.369	-0.311	1.689	-1.976	0.958	Young_HSC-1+	0.124
Slc16a3	1.705	2.554	0.054	2.532	0.99	Aged_HSC-1+	0.105
Slc20a1	2.432	2.085	3.106	-1.024	0.984	Young_HSC-1+	0.377
Slc29a1	0.029	-0.588	1.226	-1.799	0.944	Young_HSC-1+	0.195
Slc35d3	0.458	-0.193	1.721	-1.976	0.928	Young_HSC-1+	0.024
Slc35f6	0.738	1.271	-0.296	1.527	0.904	Aged_HSC-1+	0.161
Slc35g2	1.283	2.11	-0.324	2.448	0.974	Aged_HSC-1+	0.049
Slc38a2	0.968	0.668	1.55	-0.885	0.996	Young_HSC-1+	5.135
Slc39a13	2.007	1.692	2.62	-0.93	0.982	Young_HSC-1+	0.899
Slc40a1	0.627	-0.184	2.202	-2.331	0.98	Young_HSC-1+	0.015
Slc43a1	-0.066	-0.654	1.077	-1.609	0.898	Young_HSC-1+	0.107
Slc46a3	-0.052	-0.734	1.272	-1.976	0.898	Young_HSC-1+	0.029
Slc52a3	1.052	1.9	-0.593	2.497	0.976	Aged_HSC-1+	0.109
Slc6a9	0.772	0.049	2.176	-2.117	0.962	Young_HSC-1+	0.028
Slc7a1	2.156	1.833	2.785	-0.965	0.978	Young_HSC-1+	0.729
Slc9a2	0.041	-0.63	1.346	-2.06	0.91	Young_HSC-1+	0.025
Slfn2	2.818	2.414	3.604	-1.203	1	Young_HSC-1+	0.261
Smad4	0.01	0.536	-1.012	1.553	0.89	Aged_HSC-1+	0.718
Smad6	0.573	0.065	1.559	-1.49	0.902	Young_HSC-1+	0.089
Smad7	1.919	1.675	2.393	-0.721	0.942	Young_HSC-1+	2.979
Smtnl1	2.35	1.941	3.144	-1.218	0.922	Young_HSC-1+	0.119
Snrpg	0.478	0.837	-0.22	1.059	0.996	Aged_HSC-1+	4.101
Snx14	0.352	-0.234	1.49	-1.669	0.97	Young_HSC-1+	0.352
Snx16	0.328	-0.327	1.6	-1.95	0.958	Young_HSC-1+	0.171
Snx22	1.825	2.804	-0.076	2.742	0.918	Aged_HSC-1+	0.005
Socs3	2.17	1.926	2.642	-0.718	0.902	Young_HSC-1+	1.09
Spaca1	0.111	-0.544	1.384	-1.944	0.946	Young_HSC-1+	0.038
Spaca6	2.327	2.019	2.927	-0.898	0.954	Young_HSC-1+	0.641
Spag4	0.655	1.283	-0.565	1.834	0.944	Aged_HSC-1+	0.081
Spag6l	-0.178	-0.782	0.995	-1.847	0.888	Young_HSC-1+	0.055
Sparc	2.326	-0.035	6.913	-7.029	1	Young_HSC-1+	0.012
Spc25	1.254	0.617	2.493	-1.904	0.97	Young_HSC-1+	0.054
Spp1	4.673	4.334	5.331	-0.993	0.96	Young_HSC-1+	0.224
Ssfa2	0.952	1.442	0.001	1.402	0.892	Aged_HSC-1+	0.245
Ssr1	-0.05	-0.482	0.789	-1.262	0.958	Young_HSC-1+	1.403
Ssr3	0.428	0.024	1.211	-1.181	0.996	Young_HSC-1+	1.677
Stc2	0.762	0.125	1.998	-1.867	0.904	Young_HSC-1+	0.016
Stk26	0.603	1.322	-0.791	2.11	0.994	Aged_HSC-1+	0.698
Stxbp4	2.157	1.845	2.763	-0.94	0.972	Young_HSC-1+	0.479
Sult1a1	2.602	2.334	3.122	-0.778	0.936	Young_HSC-1+	1.301
Sult5a1	4.822	5.458	3.585	1.904	0.948	Aged_HSC-1+	0.035
Supt3	-0.12	-0.72	1.047	-1.762	0.936	Young_HSC-1+	0.357
Syk	0.624	1.214	-0.521	1.729	0.93	Aged_HSC-1+	0.286
Syp	1.226	1.973	-0.224	2.181	0.926	Aged_HSC-1+	0.016
Tac1	4.301	3.858	5.163	-1.311	0.994	Young_HSC-1+	0.308
Taf1	0.708	0.256	1.585	-1.359	0.964	Young_HSC-1+	0.592
Taok3	0.536	-0.639	2.82	-3.463	1	Young_HSC-1+	0.664
Tax1bp1	0.515	0.144	1.234	-1.098	1	Young_HSC-1+	4.14
Tbxas1	1.058	0.707	1.741	-1.024	0.984	Young_HSC-1+	1.091
Tcaf1	0.734	1.313	-0.391	1.695	0.906	Aged_HSC-1+	0.079
Tcf19	0.518	-0.184	1.882	-2.085	0.93	Young_HSC-1+	0.011
Tcp1	-0.626	-1.029	0.158	-1.192	0.906	Young_HSC-1+	1.637
Tcp11l2	0.413	-0.096	1.403	-1.504	0.972	Young_HSC-1+	0.658
Tecpr2	0.836	0.225	2.022	-1.758	0.916	Young_HSC-1+	0.056
Tgfbr3	0.482	-0.088	1.59	-1.687	0.95	Young_HSC-1+	0.268
Tgtp1	1.493	0.977	2.496	-1.498	0.922	Young_HSC-1+	0.059
Thbd	0.751	1.332	-0.378	1.635	0.886	Aged_HSC-1+	0.065
Thbs1	4.33	4.042	4.889	-0.843	0.932	Young_HSC-1+	0.472
Thsd4	-0.122	-0.777	1.15	-1.956	0.92	Young_HSC-1+	0.042
Timeless	0.492	-0.326	2.082	-2.413	0.996	Young_HSC-1+	0.057
Timm8b	0.065	0.567	-0.91	1.473	0.912	Aged_HSC-1+	0.822
Tinagl1	2.01	1.682	2.647	-0.968	0.994	Young_HSC-1+	1.586
Tinf2	1.258	1.764	0.276	1.438	0.9	Aged_HSC-1+	0.267
Tirap	0.896	0.244	2.16	-1.924	0.958	Young_HSC-1+	0.093
Tk1	1.692	1.087	2.866	-1.832	0.972	Young_HSC-1+	0.045
Tln2	1.322	0.368	3.175	-2.779	0.972	Young_HSC-1+	0.009
Tm4sf1	3.457	3.001	4.343	-1.335	1	Young_HSC-1+	2.267
Tm9sf3	0.113	-0.269	0.856	-1.108	0.984	Young_HSC-1+	2.79
Tmbim1	2.214	1.982	2.664	-0.682	0.886	Young_HSC-1+	1.989
Tmed5	0.852	0.599	1.343	-0.756	0.89	Young_HSC-1+	2.393
Tmem2	1.17	1.76	0.024	1.814	0.958	Aged_HSC-1+	0.195
Tmem215	1.344	2.369	-0.647	2.996	0.998	Aged_HSC-1+	0.071
Tmem51	0.509	-0.675	2.808	-3.522	1	Young_HSC-1+	0.072
Tmem59	-0.647	-1.061	0.157	-1.208	0.966	Young_HSC-1+	3.31
Tmem86a	1.41	0.241	3.679	-3.432	1	Young_HSC-1+	0.15
Tmem88	0.991	1.613	-0.216	1.783	0.91	Aged_HSC-1+	0.029
Tmem94	0.216	0.738	-0.797	1.471	0.894	Aged_HSC-1+	0.109
Tmem9b	0.062	-0.54	1.231	-1.768	0.914	Young_HSC-1+	0.282
Tnfrsf11b	1.413	0.087	3.988	-3.954	1	Young_HSC-1+	0.015
Tnfrsf12a	2.623	2.156	3.53	-1.38	1	Young_HSC-1+	1.772
Tnfrsf1b	1.245	0.883	1.947	-1.08	0.934	Young_HSC-1+	0.58
Tnfsf11	0.64	-0.035	1.951	-2.012	0.91	Young_HSC-1+	0.009
Tns2	1.145	0.477	2.442	-1.966	0.954	Young_HSC-1+	0.103
Tor1aip1	0.47	0.099	1.191	-1.09	0.938	Young_HSC-1+	0.896
Tpbg	1.254	2.137	-0.462	2.599	0.994	Aged_HSC-1+	0.167
Tpd52	0.035	0.592	-1.049	1.633	0.956	Aged_HSC-1+	1.046
Tpi1	0.189	-0.212	0.968	-1.191	0.994	Young_HSC-1+	1.74
Tpm2	0.287	-0.33	1.483	-1.791	0.94	Young_HSC-1+	0.079
Tpm4	2.326	2.003	2.954	-0.949	0.96	Young_HSC-1+	0.562
Traf1	2.6	2.356	3.073	-0.719	0.916	Young_HSC-1+	1.212
Trim25	0.873	1.405	-0.159	1.612	0.944	Aged_HSC-1+	0.584
Trp53inp1	1.243	1.87	0.026	1.863	0.96	Aged_HSC-1+	0.295
Tsc1	-0.019	-0.653	1.212	-1.886	0.948	Young_HSC-1+	0.294
Tsix	1.244	0.751	2.201	-1.44	0.968	Young_HSC-1+	0.27
Tspan15	0.818	-0.254	2.901	-3.133	0.99	Young_HSC-1+	0.008
Tuba1c	0.995	0.559	1.842	-1.29	0.984	Young_HSC-1+	0.679
Txndc16	1.145	0.342	2.705	-2.396	0.994	Young_HSC-1+	0.085
Uap1	0.416	0.927	-0.576	1.49	0.898	Aged_HSC-1+	0.608
Ubr7	-0.187	-0.956	1.305	-2.263	0.978	Young_HSC-1+	0.227
Uchl1	0.899	0.405	1.859	-1.369	0.894	Young_HSC-1+	0.144
Usmg5	-0.195	0.25	-1.059	1.278	0.934	Aged_HSC-1+	2.249
Usp25	0.064	0.601	-0.981	1.57	0.906	Aged_HSC-1+	0.588
Usp31	-0.106	-0.63	0.91	-1.642	0.896	Young_HSC-1+	0.083
Utrn	1.168	0.819	1.845	-1.028	0.974	Young_HSC-1+	1.178
Vcpip1	-0.015	-0.622	1.164	-1.789	0.964	Young_HSC-1+	0.458
Vegfa	2.38	1.992	3.134	-1.133	0.996	Young_HSC-1+	0.696
Vim	1.805	2.053	1.323	0.729	0.958	Aged_HSC-1+	3.827
Vps13c	0.576	0.049	1.599	-1.569	0.942	Young_HSC-1+	0.343
Vwf	2.383	1.69	3.727	-2.025	1	Young_HSC-1+	0.809
Wdr26	1.002	0.734	1.524	-0.792	0.898	Young_HSC-1+	1.445
Wdr44	0.888	1.468	-0.237	1.658	0.908	Aged_HSC-1+	0.266
Wsb1	-0.194	-0.656	0.702	-1.399	0.958	Young_HSC-1+	1.201
Wwp2	0.905	1.422	-0.098	1.51	0.912	Aged_HSC-1+	0.509
Wwtr1	1.496	1.123	2.219	-1.081	0.936	Young_HSC-1+	0.485
Xist	3.76	3.265	4.721	-1.466	1	Young_HSC-1+	15.917
Xk	0.289	0.916	-0.928	1.826	0.916	Aged_HSC-1+	0.185
Ybx1	-0.733	-1.078	-0.062	-1.035	0.982	Young_HSC-1+	6.089
Ybx3	0.113	-0.199	0.719	-0.918	0.886	Young_HSC-1+	2.033
Ypel4	0.969	1.516	-0.092	1.598	0.89	Aged_HSC-1+	0.08
Ywhab	-0.729	0.006	-2.155	2.129	0.988	Aged_HSC-1+	2.259
Zcchc24	-0.194	-0.828	1.036	-1.898	0.92	Young_HSC-1+	0.04
Zfp36l2	1.466	1.735	0.944	0.793	0.988	Aged_HSC-1+	8.115
Zfp74	0.339	-0.261	1.503	-1.787	0.926	Young_HSC-1+	0.113
Zfp934	-0.042	-0.687	1.21	-1.917	0.89	Young_HSC-1+	0.081
Zg16	1.78	2.802	-0.205	2.963	0.984	Aged_HSC-1+	0.095
Znfx1	0.217	-0.546	1.698	-2.211	0.97	Young_HSC-1+	0.152
Zswim5	0.529	-0.395	2.324	-2.877	0.956	Young_HSC-1+	0.015

## Sheet: Aged vs Young - HSC-2
GeneName	ResDispOverall	ResDisp1	ResDisp2	ResDispDistance	ProbDiffResDisp	ResultDiffResDisp	MeanOverall
1700097N02Rik	1.558	0.285	2.683	-2.36	0.964	Young_HSC-2+	0.259
2700038G22Rik	1.021	2.269	-0.082	2.318	0.964	Aged_HSC-2+	0.102
4930523C07Rik	1.143	2.257	0.16	2.156	0.96	Aged_HSC-2+	0.256
4932438A13Rik	0.639	1.55	-0.167	1.69	0.922	Aged_HSC-2+	0.865
4933429H19Rik	0.718	-0.29	1.61	-1.839	0.888	Young_HSC-2+	0.037
4933434E20Rik	0.033	0.977	-0.802	1.674	0.916	Aged_HSC-2+	0.52
Abi2	0.473	1.885	-0.774	2.67	0.972	Aged_HSC-2+	0.227
Abl2	1.056	2.324	-0.063	2.43	0.974	Aged_HSC-2+	0.319
AC163720.3	3.539	2.32	4.616	-2.329	0.996	Young_HSC-2+	0.097
AC165953.2	0.528	1.546	-0.372	1.894	0.904	Aged_HSC-2+	0.063
Acbd3	0.08	1.019	-0.75	1.701	0.926	Aged_HSC-2+	0.696
Acot11	0.822	1.923	-0.15	2.051	0.942	Aged_HSC-2+	0.079
Acox1	1.744	1.006	2.395	-1.393	0.914	Young_HSC-2+	0.435
Acox3	0.608	-0.466	1.557	-2.071	0.934	Young_HSC-2+	0.114
Acsf3	0.665	1.727	-0.273	2.005	0.9	Aged_HSC-2+	0.05
Acyp1	0.085	-0.757	0.829	-1.562	0.89	Young_HSC-2+	1.274
Adamts9	1.564	3.346	-0.01	3.379	0.976	Aged_HSC-2+	0.016
Adh5	0.195	-1.001	1.251	-2.257	0.996	Young_HSC-2+	1.528
Adnp2	0.423	1.556	-0.577	2.098	0.926	Aged_HSC-2+	0.114
Adrb2	3.023	2.445	3.534	-1.103	0.984	Young_HSC-2+	1.259
Afap1l1	0.545	-0.521	1.486	-2.02	0.93	Young_HSC-2+	0.541
Aff1	0.866	1.786	0.053	1.687	0.906	Aged_HSC-2+	0.392
Afg3l2	0.452	1.467	-0.445	1.888	0.906	Aged_HSC-2+	0.281
Agl	1.954	3.753	0.365	3.423	1	Aged_HSC-2+	0.168
Ago3	1.105	2.046	0.273	1.811	0.928	Aged_HSC-2+	0.249
Ahcyl2	1.171	2.274	0.197	2.09	0.976	Aged_HSC-2+	0.357
Ahr	1.138	-0.166	2.291	-2.345	0.98	Young_HSC-2+	0.221
AI504432	1.416	2.34	0.6	1.75	0.918	Aged_HSC-2+	0.126
Aldh1b1	0.715	1.794	-0.239	2.071	0.916	Aged_HSC-2+	0.069
Amer1	1.393	0.447	2.229	-1.708	0.912	Young_HSC-2+	0.272
Ankrd28	0.542	1.381	-0.2	1.55	0.9	Aged_HSC-2+	0.428
Ankrd33b	1.282	2.196	0.476	1.733	0.9	Aged_HSC-2+	0.249
Anp32b	0.395	-0.082	0.816	-0.886	0.9	Young_HSC-2+	6.587
Anxa1	0.489	1.494	-0.4	1.925	0.978	Aged_HSC-2+	1.31
Apoa1	1.808	0.624	2.853	-2.103	0.928	Young_HSC-2+	0.011
Apoe	2.577	1.95	3.131	-1.185	1	Young_HSC-2+	6.732
Aqp1	0.988	2.066	0.035	2.039	0.894	Aged_HSC-2+	0.047
Arfgef1	1.346	0.541	2.058	-1.509	0.924	Young_HSC-2+	0.698
Arhgap30	1.216	2.049	0.48	1.569	0.906	Aged_HSC-2+	0.676
Arhgef28	1.155	0.001	2.175	-2.136	0.932	Young_HSC-2+	0.207
Arid5a	2.619	3.176	2.127	1.048	0.892	Aged_HSC-2+	0.349
Arl5b	2.712	3.627	1.904	1.748	1	Aged_HSC-2+	0.498
Atf3	4.326	3.819	4.775	-0.958	0.988	Young_HSC-2+	1.561
Atp2a2	1.268	2.159	0.482	1.71	0.942	Aged_HSC-2+	0.604
AU022252	0.91	2.357	-0.368	2.817	0.98	Aged_HSC-2+	0.099
Aurkb	2.302	1.387	3.11	-1.698	0.92	Young_HSC-2+	0.038
Auts2	1.271	2.563	0.13	2.425	0.992	Aged_HSC-2+	0.268
AW112010	0.217	-0.725	1.049	-1.765	0.988	Young_HSC-2+	1.982
AY036118	1.823	2.699	1.048	1.623	0.968	Aged_HSC-2+	0.625
Azin1	0.374	1.495	-0.615	2.008	0.932	Aged_HSC-2+	0.462
B3gnt5	1.12	2.281	0.094	2.128	0.976	Aged_HSC-2+	0.294
Baiap2	0.512	1.543	-0.398	1.929	0.94	Aged_HSC-2+	0.26
Bambi	3.348	2.644	3.969	-1.347	0.986	Young_HSC-2+	0.349
Banf1	0.381	-0.621	1.266	-1.882	0.978	Young_HSC-2+	1.561
BC005561	1.469	2.186	0.835	1.349	0.898	Aged_HSC-2+	0.772
BC035044	1.029	-0.281	2.185	-2.476	0.97	Young_HSC-2+	0.226
Bcl11a	0.361	-0.4	1.034	-1.414	0.908	Young_HSC-2+	2.02
Bclaf3	0.687	1.945	-0.425	2.336	0.986	Aged_HSC-2+	0.542
Bex6	1.11	-0.051	2.136	-2.139	0.918	Young_HSC-2+	0.137
Bgn	1.757	0.526	2.843	-2.319	0.992	Young_HSC-2+	0.277
Bin1	1.002	0.091	1.807	-1.741	0.894	Young_HSC-2+	0.316
Birc3	0.705	2.228	-0.641	2.894	0.998	Aged_HSC-2+	0.228
Birc5	3.658	2.741	4.467	-1.783	0.966	Young_HSC-2+	0.106
Bora	0.648	-0.349	1.528	-1.852	0.9	Young_HSC-2+	0.275
Brca2	1.233	0.089	2.244	-2.109	0.934	Young_HSC-2+	0.245
Brpf3	0.432	-0.387	1.156	-1.586	0.888	Young_HSC-2+	0.079
Btaf1	0.915	1.8	0.134	1.683	0.892	Aged_HSC-2+	0.362
Btg1	1.499	0.83	2.091	-1.257	0.994	Young_HSC-2+	2.962
Btg2	2.599	1.805	3.3	-1.507	1	Young_HSC-2+	3.661
Bub3	-0.258	-1.3	0.663	-1.929	0.91	Young_HSC-2+	1.103
Cabin1	0.278	-0.703	1.144	-1.909	0.938	Young_HSC-2+	0.516
Camk1	0.418	-0.532	1.256	-1.737	0.898	Young_HSC-2+	0.861
Camk1d	0.945	2.106	-0.082	2.243	0.926	Aged_HSC-2+	0.086
Camk2n1	2.057	0.873	3.103	-2.228	0.986	Young_HSC-2+	0.12
Cand1	0.469	-0.837	1.623	-2.476	0.97	Young_HSC-2+	0.401
Cav2	0.885	-0.242	1.879	-2.051	0.932	Young_HSC-2+	0.179
Cbfa2t2	0.729	-0.271	1.614	-1.86	0.914	Young_HSC-2+	0.185
Cbx3	0.197	-0.48	0.796	-1.239	0.914	Young_HSC-2+	2.909
Ccdc117	0.454	1.441	-0.418	1.866	0.908	Aged_HSC-2+	0.172
Ccdc34	1.047	-0.11	2.068	-2.171	0.986	Young_HSC-2+	0.567
Ccdc88a	0.883	-0.218	1.856	-2.019	0.978	Young_HSC-2+	0.767
Ccl2	4.829	3.717	5.811	-2.07	0.994	Young_HSC-2+	0.13
Ccl4	3.633	3.1	4.104	-0.997	0.996	Young_HSC-2+	2.217
Ccl5	3.027	1.25	4.597	-3.443	0.974	Young_HSC-2+	0.041
Ccna2	1.377	-0.223	2.791	-3.008	0.992	Young_HSC-2+	0.047
Ccnb1	1.947	0.598	3.139	-2.487	0.986	Young_HSC-2+	0.07
Ccnb1ip1	2.177	-0.066	4.158	-4.263	0.996	Young_HSC-2+	0.022
Cct3	-0.131	-1.102	0.727	-1.86	0.962	Young_HSC-2+	2.296
Cd2ap	0.261	1.143	-0.519	1.651	0.894	Aged_HSC-2+	0.347
Cd33	0.94	2.394	-0.344	2.658	0.952	Aged_HSC-2+	0.023
Cd34	2.047	2.874	1.317	1.564	1	Aged_HSC-2+	2.741
Cd44	0.999	2.006	0.11	1.916	0.972	Aged_HSC-2+	0.885
Cd52	3.032	3.587	2.542	1.059	0.948	Aged_HSC-2+	1.257
Cd59a	0.724	1.929	-0.34	2.307	0.958	Aged_HSC-2+	0.215
Cd63	0.838	0.205	1.396	-1.179	0.996	Young_HSC-2+	6.115
Cd9	1.089	0.251	1.829	-1.594	0.99	Young_HSC-2+	1.933
Cdc25b	0.588	-0.585	1.624	-2.225	0.924	Young_HSC-2+	0.054
Cdk14	0.854	-0.174	1.763	-1.908	0.91	Young_HSC-2+	0.134
Cdkn1a	3.478	2.977	3.92	-0.949	0.988	Young_HSC-2+	1.768
Cdkn2aip	0.546	1.565	-0.355	1.911	0.954	Aged_HSC-2+	0.792
Cebpa	0.547	-0.525	1.494	-1.993	0.9	Young_HSC-2+	0.166
Celf4	0.783	-0.336	1.772	-2.123	0.9	Young_HSC-2+	0.032
Cenpa	3.279	2.719	3.773	-1.063	0.978	Young_HSC-2+	0.618
Cenps	1.128	-0.547	2.609	-3.095	0.994	Young_HSC-2+	0.163
Cenpw	1.064	0.131	1.889	-1.81	0.914	Young_HSC-2+	0.305
Cep295	0.767	1.92	-0.252	2.031	0.964	Aged_HSC-2+	0.287
Cep41	0.589	-0.645	1.678	-2.226	0.956	Young_HSC-2+	0.222
Cfap43	0.834	2.14	-0.32	2.427	0.984	Aged_HSC-2+	0.349
Chchd10	1.219	0.035	2.265	-2.26	0.996	Young_HSC-2+	0.709
Cish	2.147	2.917	1.468	1.474	0.952	Aged_HSC-2+	0.289
Cited4	1.977	-0.293	3.981	-4.235	1	Young_HSC-2+	0.085
Ckap2l	1.604	0.315	2.742	-2.415	0.974	Young_HSC-2+	0.038
Ckap4	1.105	2.106	0.221	1.868	0.934	Aged_HSC-2+	0.462
Cks1b	1.982	1.38	2.513	-1.131	0.902	Young_HSC-2+	0.774
Clec4e	1.364	-0.139	2.692	-2.821	0.992	Young_HSC-2+	0.189
Clk1	0.911	0.436	1.33	-0.883	0.946	Young_HSC-2+	4.91
Clspn	1.56	0.707	2.314	-1.654	0.908	Young_HSC-2+	0.124
Cmas	0.237	-0.568	0.948	-1.511	0.916	Young_HSC-2+	1.597
Copz1	0.465	-0.515	1.33	-1.744	0.91	Young_HSC-2+	0.705
Cox5b	-1.125	-0.264	-1.885	1.589	0.926	Aged_HSC-2+	4.953
Cped1	0.708	1.849	-0.301	2.318	0.912	Aged_HSC-2+	0.025
Cpxm1	1.057	-0.172	2.143	-2.329	0.98	Young_HSC-2+	0.171
Crem	3.231	3.896	2.644	1.26	0.946	Aged_HSC-2+	0.277
Crim1	0.741	-0.333	1.69	-2.006	0.914	Young_HSC-2+	0.329
Crispld1	0.925	1.924	0.043	1.826	0.924	Aged_HSC-2+	0.347
Csf2rb	1.52	0.259	2.633	-2.365	0.986	Young_HSC-2+	0.127
Csgalnact1	1.525	0.738	2.221	-1.469	0.95	Young_HSC-2+	0.676
Ctla2b	1.731	0.934	2.436	-1.471	0.972	Young_HSC-2+	0.766
Ctsg	2.563	0.037	4.795	-4.742	1	Young_HSC-2+	0.086
Ctsh	1.298	0.263	2.213	-1.956	0.966	Young_HSC-2+	0.486
Ctss	0.835	-0.377	1.905	-2.282	0.956	Young_HSC-2+	0.391
Cul9	1.38	-0.466	3.011	-3.417	1	Young_HSC-2+	0.275
Cwc25	0.598	2.006	-0.646	2.648	0.988	Aged_HSC-2+	0.417
Cxcl12	4.879	7.732	2.358	5.427	1	Aged_HSC-2+	0.083
Cxcl2	5.521	4.995	5.985	-1	0.932	Young_HSC-2+	0.713
Cycs	0.459	-0.624	1.415	-2.079	0.99	Young_HSC-2+	1.543
Cyp26b1	1.348	3.049	-0.154	3.166	0.986	Aged_HSC-2+	0.148
Cyr61	1.86	4.085	-0.105	4.233	1	Aged_HSC-2+	0.225
Dazap1	0.408	1.317	-0.395	1.665	0.896	Aged_HSC-2+	0.897
Dctn3	-0.214	1.109	-1.383	2.433	0.994	Aged_HSC-2+	1.381
Dctpp1	1.19	0.568	1.738	-1.166	0.932	Young_HSC-2+	1.733
Dcxr	0.367	1.426	-0.568	1.944	0.92	Aged_HSC-2+	0.189
Ddah2	0.998	0.029	1.854	-1.793	0.962	Young_HSC-2+	0.945
Ddit4	2.863	2.203	3.445	-1.237	0.982	Young_HSC-2+	0.432
Ddx21	0.673	0.08	1.196	-1.117	0.918	Young_HSC-2+	2.298
Ddx58	0.699	-0.53	1.785	-2.258	0.972	Young_HSC-2+	0.338
Degs1	0.476	1.422	-0.359	1.734	0.918	Aged_HSC-2+	0.303
Dennd4a	2.736	2.269	3.147	-0.88	0.918	Young_HSC-2+	1.071
Dennd5b	4.005	3.213	4.705	-1.498	1	Young_HSC-2+	1.404
Depdc1a	1.795	0.467	2.969	-2.38	0.926	Young_HSC-2+	0.011
Dgat1	1.712	0.878	2.449	-1.607	0.91	Young_HSC-2+	0.122
Dgkh	1.399	2.467	0.455	2.007	0.902	Aged_HSC-2+	0.074
Dlg1	0.429	-0.664	1.395	-2.036	0.936	Young_HSC-2+	0.302
Dlk1	3.237	4.449	2.166	2.279	0.982	Aged_HSC-2+	0.143
Dnajc10	0.543	-0.447	1.418	-1.771	0.904	Young_HSC-2+	0.578
Dnmt1	1.249	0.092	2.27	-2.153	0.984	Young_HSC-2+	0.695
Dock10	1.059	2.047	0.186	1.84	0.922	Aged_HSC-2+	0.541
Dok3	1.458	-0.258	2.974	-3.275	0.988	Young_HSC-2+	0.059
Dopey1	0.554	-0.422	1.416	-1.763	0.9	Young_HSC-2+	0.169
Dscc1	1.361	2.185	0.633	1.565	0.9	Aged_HSC-2+	0.095
Dusp5	2.412	1.906	2.859	-0.948	0.958	Young_HSC-2+	1.181
Dut	2.157	1.627	2.625	-0.999	0.97	Young_HSC-2+	1.782
Dync1h1	0.611	1.626	-0.286	1.933	0.956	Aged_HSC-2+	0.612
Dzip1	0.92	-0.375	2.063	-2.376	0.936	Young_HSC-2+	0.061
Egfl7	0.569	-0.176	1.227	-1.38	0.946	Young_HSC-2+	2.173
Eif2s2	0.534	0.004	1.001	-0.994	0.888	Young_HSC-2+	3.644
Eif4g3	0.65	-0.34	1.524	-1.831	0.928	Young_HSC-2+	0.669
Elovl5	0.52	1.799	-0.61	2.291	0.936	Aged_HSC-2+	0.209
Enpp4	0.537	1.756	-0.54	2.248	0.968	Aged_HSC-2+	0.337
Enpp5	0.47	1.43	-0.379	1.835	0.95	Aged_HSC-2+	0.528
Entpd1	0.917	-0.254	1.952	-2.159	0.938	Young_HSC-2+	0.123
Epb41l2	2.553	3.287	1.905	1.396	0.976	Aged_HSC-2+	0.414
Eprs	0.12	1.227	-0.859	2.056	0.984	Aged_HSC-2+	1.446
Erc1	0.694	1.748	-0.236	1.938	0.936	Aged_HSC-2+	0.196
Eri2	1.023	2.598	-0.369	2.958	0.99	Aged_HSC-2+	0.068
Esam	1.34	0.364	2.202	-1.819	0.978	Young_HSC-2+	0.74
Esr1	0.627	-0.714	1.812	-2.364	0.932	Young_HSC-2+	0.156
Etnk1	1.679	0.728	2.519	-1.83	0.992	Young_HSC-2+	1.008
Etv3	1.095	2.031	0.268	1.743	0.92	Aged_HSC-2+	0.565
Eva1a	1.031	2.182	0.014	2.138	0.906	Aged_HSC-2+	0.028
Eva1b	0.535	-0.544	1.488	-2.097	0.94	Young_HSC-2+	0.591
Eya1	1.13	-0.146	2.257	-2.409	0.988	Young_HSC-2+	0.402
F2r	1.969	1.04	2.789	-1.802	0.98	Young_HSC-2+	0.38
Fabp5	3.047	2.519	3.514	-0.996	0.992	Young_HSC-2+	1.088
Fam111a	0.872	-0.442	2.033	-2.476	0.988	Young_HSC-2+	0.431
Fam171b	1.089	0.058	1.999	-2.068	0.898	Young_HSC-2+	0.033
Fam189b	0.538	2.038	-0.786	2.86	0.984	Aged_HSC-2+	0.095
Fam214a	1.32	2.62	0.172	2.427	0.984	Aged_HSC-2+	0.284
Fam32a	-0.364	0.52	-1.145	1.627	0.916	Aged_HSC-2+	1.515
Fam43a	0.756	-0.632	1.982	-2.526	0.97	Young_HSC-2+	0.314
Fam46a	2.929	3.781	2.176	1.641	0.994	Aged_HSC-2+	0.165
Fam53c	0.627	-0.318	1.461	-1.697	0.89	Young_HSC-2+	0.169
Fam69b	0.59	-0.41	1.473	-1.815	0.96	Young_HSC-2+	1.268
Fam98c	0.419	-0.58	1.301	-1.796	0.924	Young_HSC-2+	0.528
Fbxo25	0.901	1.945	-0.021	1.923	0.9	Aged_HSC-2+	0.093
Fbxo31	0.499	-0.386	1.28	-1.65	0.894	Young_HSC-2+	0.206
Fdps	1.676	1.033	2.244	-1.238	0.902	Young_HSC-2+	0.622
Fgd3	1.129	2.622	-0.19	2.78	0.988	Aged_HSC-2+	0.088
Fgf3	0.665	-0.429	1.631	-2.066	0.914	Young_HSC-2+	0.038
Fhdc1	0.472	-0.573	1.395	-2.121	0.916	Young_HSC-2+	0.086
Fkbp4	0.089	-0.885	0.948	-1.858	0.96	Young_HSC-2+	1.905
Flt1	1.019	2.313	-0.124	2.563	0.922	Aged_HSC-2+	0.012
Fnip1	1.283	2.622	0.099	2.481	0.994	Aged_HSC-2+	0.454
Fosb	1.58	1.071	2.03	-0.955	0.998	Young_HSC-2+	12.206
Foxo1	0.723	1.732	-0.169	1.892	0.912	Aged_HSC-2+	0.232
Foxo3	0.763	-0.242	1.651	-1.854	0.926	Young_HSC-2+	0.507
Furin	2.228	3.186	1.382	1.764	0.99	Aged_HSC-2+	0.678
G0s2	1.208	2.658	-0.073	2.818	0.94	Aged_HSC-2+	0.009
G3bp1	-0.692	-1.885	0.362	-2.241	0.986	Young_HSC-2+	3.128
Gab1	0.73	-0.603	1.909	-2.508	0.956	Young_HSC-2+	0.086
Gbp6	1.64	2.8	0.615	2.262	0.894	Aged_HSC-2+	0.025
Gclc	0.298	1.301	-0.588	1.905	0.902	Aged_HSC-2+	0.269
Gcsh	0.545	1.405	-0.215	1.606	0.912	Aged_HSC-2+	0.774
Gfod2	2.911	3.791	2.134	1.69	0.982	Aged_HSC-2+	0.176
Gja1	1.066	2.692	-0.37	3.145	0.976	Aged_HSC-2+	0.064
Glg1	0.255	-0.861	1.24	-2.1	0.93	Young_HSC-2+	0.633
Glipr1l1	0.909	2.071	-0.117	2.122	0.918	Aged_HSC-2+	0.25
Gls	0.807	1.846	-0.111	1.939	0.976	Aged_HSC-2+	1.104
Gm10827	2.479	-0.213	4.856	-5.03	1	Young_HSC-2+	0.034
Gm11713	1.057	2.136	0.105	1.909	0.91	Aged_HSC-2+	0.121
Gm11808	0.383	1.082	-0.235	1.29	0.934	Aged_HSC-2+	3.631
Gm12840	3.203	6.233	0.526	5.686	1	Aged_HSC-2+	0.078
Gm15261	2.742	1.383	3.942	-2.575	1	Young_HSC-2+	0.297
Gm15657	1.718	0.93	2.414	-1.518	0.908	Young_HSC-2+	0.338
Gm1604a	1.193	-0.064	2.303	-2.312	0.938	Young_HSC-2+	0.015
Gm17056	0.97	2.447	-0.335	2.744	0.97	Aged_HSC-2+	0.08
Gm20186	1.19	3.066	-0.466	3.497	1	Aged_HSC-2+	0.178
Gm20467	0.688	1.797	-0.291	2.031	0.932	Aged_HSC-2+	0.251
Gm26532	2.537	1.943	3.061	-1.12	0.974	Young_HSC-2+	0.816
Gm26737	1.576	3.35	0.008	3.359	0.978	Aged_HSC-2+	0.021
Gm26782	0.97	2.269	-0.177	2.422	0.986	Aged_HSC-2+	0.226
Gm26802	1.765	0.577	2.815	-2.251	0.986	Young_HSC-2+	0.18
Gm26870	3.704	4.658	2.861	1.777	0.954	Aged_HSC-2+	0.108
Gm32554	1.908	0.778	2.905	-2.049	0.894	Young_HSC-2+	0.065
Gm42031	1.288	0.048	2.383	-2.347	0.94	Young_HSC-2+	0.091
Gm42372	0.958	-0.094	1.886	-1.962	0.896	Young_HSC-2+	0.061
Gm42418	1.798	2.503	1.176	1.333	1	Aged_HSC-2+	24.289
Gm45184	4.079	7.777	0.813	7.01	1	Aged_HSC-2+	0.094
Gm45509	4.423	6.039	2.996	3.064	1	Aged_HSC-2+	0.119
Gm7967	1.571	3.107	0.215	2.968	0.99	Aged_HSC-2+	0.082
Gmcl1	2.183	-0.172	4.264	-4.42	1	Young_HSC-2+	0.323
Gmnn	1.762	0.453	2.919	-2.451	1	Young_HSC-2+	0.387
Gng3	0.553	1.799	-0.548	2.343	0.916	Aged_HSC-2+	0.041
Golph3	1.037	-0.237	2.162	-2.388	0.988	Young_HSC-2+	0.345
Gpatch4	0.602	-0.424	1.509	-1.863	0.924	Young_HSC-2+	0.441
Gpr132	1.063	2.205	0.055	2.104	0.942	Aged_HSC-2+	0.385
Gpr183	1.22	2.758	-0.139	2.866	0.974	Aged_HSC-2+	0.536
Gpr65	1.405	2.818	0.158	2.659	0.992	Aged_HSC-2+	0.294
Gramd1b	1.649	2.608	0.801	1.823	0.972	Aged_HSC-2+	0.292
Grk3	0.553	1.573	-0.348	1.886	0.914	Aged_HSC-2+	0.283
Gstm2	1	2.081	0.046	2.06	0.91	Aged_HSC-2+	0.236
Gt(ROSA)26Sor	0.528	1.591	-0.411	2.008	0.944	Aged_HSC-2+	0.425
Gvin1	0.607	-0.534	1.615	-2.093	0.912	Young_HSC-2+	0.061
Gypc	0.621	1.582	-0.228	1.741	0.898	Aged_HSC-2+	0.255
H2afv	0.299	-0.712	1.191	-1.889	1	Young_HSC-2+	3.939
H2afx	2.21	1.301	3.012	-1.717	1	Young_HSC-2+	1.008
Hacd4	2.001	1.486	2.455	-0.963	0.918	Young_HSC-2+	1.851
Haus8	1.713	3.184	0.414	2.767	1	Aged_HSC-2+	0.162
Havcr2	1.45	0.016	2.717	-2.751	0.98	Young_HSC-2+	0.051
Hba-a1	1.413	-0.003	2.664	-2.605	0.928	Young_HSC-2+	0.014
Hbb-bs	2.878	-0.155	5.556	-5.728	1	Young_HSC-2+	0.064
Hbb-bt	5.026	4.409	5.571	-1.156	0.978	Young_HSC-2+	0.671
Hcar2	2.735	3.898	1.707	2.276	0.93	Aged_HSC-2+	0.053
Hdgf	0.118	-0.705	0.845	-1.554	0.954	Young_HSC-2+	2.497
Herc6	0.263	1.35	-0.697	1.957	0.9	Aged_HSC-2+	0.22
Hes1	3.903	3.013	4.689	-1.69	1	Young_HSC-2+	0.867
Hexim1	0.726	1.724	-0.155	1.874	0.926	Aged_HSC-2+	0.303
Hgf	0.387	-0.716	1.361	-2.023	0.934	Young_HSC-2+	0.224
Hilpda	0.841	2.093	-0.265	2.406	0.988	Aged_HSC-2+	0.59
Hinfp	0.657	2.019	-0.545	2.501	0.982	Aged_HSC-2+	0.172
Hip1r	0.368	-0.675	1.29	-1.881	0.904	Young_HSC-2+	0.279
Hist1h1d	1.344	-0.244	2.746	-2.983	0.996	Young_HSC-2+	0.132
Hist1h1e	2.611	2.069	3.09	-1.011	0.98	Young_HSC-2+	1.456
Hist1h2ab	1.777	-0.26	3.575	-3.77	0.998	Young_HSC-2+	0.032
Hist1h2ac	2.41	1.517	3.198	-1.685	0.958	Young_HSC-2+	0.336
Hist1h2ae	3.234	2.356	4.009	-1.632	1	Young_HSC-2+	0.966
Hist1h2ap	3.658	2.995	4.243	-1.249	1	Young_HSC-2+	1.767
Hist1h2bc	3.074	2.547	3.539	-1.015	0.978	Young_HSC-2+	0.783
Hist1h2bj	1.608	0.258	2.8	-2.588	0.95	Young_HSC-2+	0.051
Hist1h2bn	1.555	0.045	2.888	-2.852	0.968	Young_HSC-2+	0.022
Hist1h3c	3.503	2.265	4.596	-2.394	0.956	Young_HSC-2+	0.054
Hist1h3e	1.607	0.065	2.97	-2.912	0.998	Young_HSC-2+	0.326
Hist1h3i	0.962	-0.251	2.034	-2.299	0.94	Young_HSC-2+	0.034
Hist1h4d	1.969	1.233	2.619	-1.388	0.994	Young_HSC-2+	1.116
Hist1h4i	2.022	1.104	2.833	-1.741	0.976	Young_HSC-2+	0.225
Hist3h2ba	2.777	2.006	3.457	-1.472	0.932	Young_HSC-2+	0.233
Hjurp	1.655	2.324	1.064	1.272	0.954	Aged_HSC-2+	0.814
Hmgb2	2.09	1.604	2.519	-0.909	0.988	Young_HSC-2+	4.844
Hmgb3	0.405	-0.331	1.056	-1.388	0.892	Young_HSC-2+	1.328
Hmgn2	1.252	0.798	1.652	-0.851	0.922	Young_HSC-2+	4.798
Hmmr	4.034	2.976	4.968	-2.016	0.94	Young_HSC-2+	0.047
Hmox1	2.078	-0.496	4.351	-4.843	1	Young_HSC-2+	0.064
Hnrnpa3	0.15	-0.51	0.733	-1.235	0.938	Young_HSC-2+	4.338
Hnrnpd	0.873	0.228	1.442	-1.239	0.946	Young_HSC-2+	2.364
Hnrnpk	-1.137	-1.931	-0.437	-1.512	0.916	Young_HSC-2+	5.902
Homer1	1.369	2.504	0.365	2.1	0.962	Aged_HSC-2+	0.179
Hook3	0.527	1.415	-0.257	1.595	0.91	Aged_HSC-2+	0.697
Hoxa5	0.88	1.976	-0.089	2.098	0.966	Aged_HSC-2+	0.528
Hspa1b	4.419	5.052	3.859	1.192	0.898	Aged_HSC-2+	0.194
Hspe1	-0.127	-0.978	0.624	-1.617	0.986	Young_HSC-2+	4.912
Hsph1	2.292	3.173	1.513	1.642	0.978	Aged_HSC-2+	0.353
Icos	2.946	6.394	-0.1	6.578	1	Aged_HSC-2+	0.037
Id1	4.743	4.238	5.189	-0.961	0.968	Young_HSC-2+	0.891
Id3	4.358	3.799	4.851	-1.077	0.97	Young_HSC-2+	0.439
Id4	1.254	2.727	-0.046	2.738	0.956	Aged_HSC-2+	0.026
Ier3	2.663	2.145	3.121	-0.99	1	Young_HSC-2+	3.945
Ifi203	0.644	-0.055	1.262	-1.339	0.928	Young_HSC-2+	2.464
Ifit1	2.535	0.131	4.658	-4.529	1	Young_HSC-2+	0.143
Ifitm7	1.256	0.252	2.143	-1.982	0.938	Young_HSC-2+	0.226
Ift140	0.882	-0.059	1.712	-1.76	0.896	Young_HSC-2+	0.077
Igfbp5	2.759	5.925	-0.038	5.965	0.996	Aged_HSC-2+	0.029
Igkc	3.515	4.243	2.871	1.362	0.966	Aged_HSC-2+	0.599
Iigp1	1.478	0.626	2.23	-1.595	0.898	Young_HSC-2+	0.198
Ikbkb	0.217	1.173	-0.627	1.781	0.906	Aged_HSC-2+	0.448
Il11	2.879	4.375	1.558	2.82	0.994	Aged_HSC-2+	0.103
Il12a	1.863	0.786	2.814	-2.073	0.99	Young_HSC-2+	0.469
Il6ra	1.327	2.707	0.109	2.559	0.986	Aged_HSC-2+	0.177
Imp3	-0.269	0.551	-0.994	1.537	0.92	Aged_HSC-2+	2.098
Ing2	1.685	1.093	2.208	-1.11	0.966	Young_HSC-2+	1.813
Irf1	2.305	1.614	2.914	-1.297	0.988	Young_HSC-2+	0.963
Irs2	1.081	2.122	0.161	1.983	0.924	Aged_HSC-2+	0.215
Isg15	2.302	1.466	3.04	-1.583	0.982	Young_HSC-2+	0.33
Itga2b	1.072	2.258	0.023	2.221	0.978	Aged_HSC-2+	0.367
Itga4	1.126	0.412	1.757	-1.348	0.908	Young_HSC-2+	0.934
Itga6	1.458	0.687	2.139	-1.473	0.944	Young_HSC-2+	1.126
Itgam	0.832	-0.279	1.813	-2.157	0.924	Young_HSC-2+	0.045
Ivns1abp	1.07	2.026	0.226	1.806	0.98	Aged_HSC-2+	1.05
Iws1	0.278	1.254	-0.584	1.723	0.912	Aged_HSC-2+	0.401
Junb	1.732	1.253	2.156	-0.888	0.99	Young_HSC-2+	19.864
Jund	1.45	0.922	1.916	-0.987	0.996	Young_HSC-2+	36.207
Kansl3	1.091	-0.037	2.088	-2.104	0.974	Young_HSC-2+	0.373
Kcnab1	0.796	1.911	-0.19	2.077	0.898	Aged_HSC-2+	0.017
Kcnk3	0.896	2.213	-0.267	2.428	0.906	Aged_HSC-2+	0.024
Kdm5a	1.916	1.186	2.56	-1.37	0.982	Young_HSC-2+	0.911
Kif11	2.395	1.436	3.243	-1.804	0.938	Young_HSC-2+	0.07
Kif16b	0.449	1.685	-0.642	2.298	0.954	Aged_HSC-2+	0.157
Kif18a	0.649	-0.322	1.506	-1.771	0.898	Young_HSC-2+	0.141
Kif18b	1.029	-0.105	2.031	-2.156	0.92	Young_HSC-2+	0.013
Kif20b	1.289	-0.174	2.58	-2.75	0.99	Young_HSC-2+	0.136
Kif4	1.707	0.42	2.844	-2.342	0.972	Young_HSC-2+	0.038
Kifc1	1.642	-0.222	3.289	-3.477	0.99	Young_HSC-2+	0.019
Klf4	2.881	2.393	3.311	-0.915	0.988	Young_HSC-2+	2.593
Klf5	0.761	1.903	-0.248	2.26	0.918	Aged_HSC-2+	0.029
Klf9	2.19	1.619	2.694	-1.075	0.966	Young_HSC-2+	1.444
Klrb1c	1.332	2.823	0.014	2.735	0.968	Aged_HSC-2+	0.153
Knl1	2.547	0.993	3.919	-2.901	0.99	Young_HSC-2+	0.053
Ktn1	0.665	-0.345	1.558	-1.886	0.992	Young_HSC-2+	1.793
Lancl3	0.772	1.914	-0.236	2.08	0.892	Aged_HSC-2+	0.036
Lcor	0.68	1.667	-0.193	1.834	0.916	Aged_HSC-2+	0.233
Lcp1	0.879	1.592	0.249	1.393	0.95	Aged_HSC-2+	1.85
Leng9	0.297	1.415	-0.69	2.052	0.904	Aged_HSC-2+	0.17
Lepr	3.033	0.005	5.707	-5.792	1	Young_HSC-2+	0.021
Lgals3	2.702	1.177	4.049	-2.898	0.972	Young_HSC-2+	0.028
Lgalsl	0.48	-0.7	1.522	-2.135	0.928	Young_HSC-2+	0.135
Lima1	0.73	-0.445	1.767	-2.255	0.938	Young_HSC-2+	0.15
Lmcd1	2.037	0.47	3.421	-2.956	0.958	Young_HSC-2+	0.026
Lonrf3	1.16	2.337	0.12	2.166	0.914	Aged_HSC-2+	0.101
Lpin1	0.975	-0.148	1.968	-2.044	0.938	Young_HSC-2+	0.242
Lrrc58	0.71	1.714	-0.177	1.807	0.934	Aged_HSC-2+	0.602
Lrrn3	1.082	2.538	-0.203	2.761	0.934	Aged_HSC-2+	0.016
Lsm2	0.345	-0.598	1.178	-1.732	0.916	Young_HSC-2+	0.999
Ly6e	0.436	-0.156	0.959	-1.112	0.938	Young_HSC-2+	4.26
Lysmd3	0.656	1.915	-0.457	2.406	0.984	Aged_HSC-2+	0.387
Macf1	0.407	1.351	-0.427	1.741	0.94	Aged_HSC-2+	1.265
Mafb	1.309	2.832	-0.037	2.807	0.95	Aged_HSC-2+	0.014
Mafg	1.601	0.798	2.311	-1.495	0.962	Young_HSC-2+	0.877
Mafk	1.359	2.253	0.569	1.708	0.904	Aged_HSC-2+	0.436
Maml3	0.979	-0.275	2.087	-2.344	0.986	Young_HSC-2+	0.397
Map1b	1.474	-0.178	2.934	-3.155	0.996	Young_HSC-2+	0.073
Map7d1	0.581	1.551	-0.276	1.764	0.914	Aged_HSC-2+	0.315
Mapk8	0.852	2.506	-0.608	3.099	0.998	Aged_HSC-2+	0.3
Mat2a	0.99	0.366	1.541	-1.197	0.91	Young_HSC-2+	1.722
Mcl1	1.013	0.591	1.386	-0.79	0.93	Young_HSC-2+	9.369
Med14	1.085	2.444	-0.115	2.591	0.988	Aged_HSC-2+	0.211
Meg3	4.383	3.822	4.878	-1.049	0.986	Young_HSC-2+	0.695
Meis2	0.986	2.193	-0.08	2.206	0.938	Aged_HSC-2+	0.06
Melk	1.054	-0.158	2.125	-2.358	0.938	Young_HSC-2+	0.027
Mettl7a1	0.831	-0.269	1.803	-2.055	0.98	Young_HSC-2+	0.918
Mia3	0.787	1.842	-0.144	1.918	0.936	Aged_HSC-2+	0.35
Micu3	0.795	-0.38	1.833	-2.233	0.924	Young_HSC-2+	0.185
Mif	1.088	0.415	1.684	-1.27	1	Young_HSC-2+	5.62
Mindy1	0.724	-0.192	1.534	-1.787	0.916	Young_HSC-2+	0.754
Minpp1	0.125	1.272	-0.888	2.135	0.958	Aged_HSC-2+	0.593
Mis18bp1	2.207	1.3	3.008	-1.642	0.892	Young_HSC-2+	0.076
Mllt3	2.408	1.6	3.122	-1.531	1	Young_HSC-2+	1.794
Mmp14	3.035	-0.056	5.765	-5.853	1	Young_HSC-2+	0.169
Mmrn1	1.775	0.94	2.513	-1.577	0.98	Young_HSC-2+	0.993
Mpzl1	0.893	-0.493	2.116	-2.559	0.982	Young_HSC-2+	0.183
Mrps34	0.098	-0.831	0.919	-1.727	0.888	Young_HSC-2+	0.81
Mrps6	0.472	1.35	-0.303	1.647	0.918	Aged_HSC-2+	0.676
Msi2	0.8	0.26	1.278	-1.02	0.932	Young_HSC-2+	3.178
Msrb3	1.042	-0.075	2.028	-2.126	0.922	Young_HSC-2+	0.061
Mta3	0.446	-0.469	1.255	-1.713	0.924	Young_HSC-2+	0.514
Mtdh	0.569	0.005	1.067	-1.07	0.934	Young_HSC-2+	3.77
Mtf2	1.151	0.422	1.796	-1.389	0.902	Young_HSC-2+	0.946
Muc13	1.651	0.824	2.381	-1.541	1	Young_HSC-2+	1.48
Mum1l1	0.777	1.795	-0.122	1.937	0.898	Aged_HSC-2+	0.043
Mxi1	0.789	2.006	-0.287	2.287	0.982	Aged_HSC-2+	0.51
Myct1	1.11	0.458	1.686	-1.218	0.986	Young_HSC-2+	3.03
Myo1c	3.986	3.437	4.471	-1.056	0.976	Young_HSC-2+	0.487
N4bp3	2.488	3.128	1.923	1.204	0.92	Aged_HSC-2+	0.299
Nap1l1	1.123	0.636	1.553	-0.903	0.918	Young_HSC-2+	2.9
Nap1l3	1.795	0.845	2.634	-1.768	0.994	Young_HSC-2+	0.574
Nat8l	0.718	2.007	-0.421	2.43	0.916	Aged_HSC-2+	0.022
Ncapg	1.353	2.62	0.234	2.39	0.942	Aged_HSC-2+	0.033
Ncbp3	0.798	1.975	-0.242	2.238	0.968	Aged_HSC-2+	0.436
Ncl	0.432	-0.073	0.878	-0.954	0.972	Young_HSC-2+	10.388
Ndel1	1.658	2.551	0.869	1.699	0.974	Aged_HSC-2+	0.811
Ndnf	1.845	0.446	3.082	-2.532	0.928	Young_HSC-2+	0.027
Ndufa4	-0.202	-1.126	0.615	-1.767	1	Young_HSC-2+	8.014
Nebl	1.312	2.739	0.051	2.641	0.95	Aged_HSC-2+	0.045
Nedd4	0.426	-0.185	0.965	-1.156	0.896	Young_HSC-2+	3.089
Neil3	1.356	-0.318	2.835	-3.268	0.99	Young_HSC-2+	0.018
Nfkb1	2.549	3.231	1.946	1.286	1	Aged_HSC-2+	1.622
Nfkbid	2.283	1.738	2.765	-1	0.91	Young_HSC-2+	0.845
Nhp2	0.244	-0.629	1.014	-1.597	0.936	Young_HSC-2+	1.517
Nifk	0.463	-0.538	1.348	-1.872	0.962	Young_HSC-2+	1.017
Nipbl	0.792	0.066	1.433	-1.357	0.912	Young_HSC-2+	1.342
Nmd3	-0.009	0.891	-0.803	1.749	0.906	Aged_HSC-2+	0.452
Nme1	1.05	0.432	1.596	-1.162	0.952	Young_HSC-2+	2.643
Nol7	-0.068	-1.048	0.797	-1.852	0.968	Young_HSC-2+	2.705
Nop58	0.956	0.397	1.449	-1.036	0.926	Young_HSC-2+	2.378
Npnt	1.03	-0.117	2.044	-2.239	0.902	Young_HSC-2+	0.019
Nr4a1	2.399	1.804	2.924	-1.125	1	Young_HSC-2+	4.903
Nr4a2	3.078	2.212	3.842	-1.635	1	Young_HSC-2+	3.183
Nr4a3	2.826	3.803	1.963	1.852	0.986	Aged_HSC-2+	0.29
Nrip1	1.702	1.085	2.247	-1.16	0.984	Young_HSC-2+	1.966
Nsd2	1.2	0.428	1.883	-1.435	0.922	Young_HSC-2+	0.759
Nudt7	0.708	-0.395	1.682	-2.084	0.94	Young_HSC-2+	0.108
Nupr1	3.038	2.386	3.615	-1.224	0.976	Young_HSC-2+	2.547
Nusap1	2.625	1.089	3.982	-2.884	0.978	Young_HSC-2+	0.086
Oaf	0.24	1.294	-0.69	1.959	0.896	Aged_HSC-2+	0.138
Oasl1	1.963	-0.053	3.743	-3.764	1	Young_HSC-2+	0.039
Oasl2	1.266	0.217	2.194	-1.918	0.94	Young_HSC-2+	0.298
Olfm5	1.102	2.691	-0.301	2.922	0.97	Aged_HSC-2+	0.016
Orai1	0.792	1.537	0.135	1.415	0.888	Aged_HSC-2+	1.163
Otud1	1.107	0.013	2.073	-1.964	0.944	Young_HSC-2+	0.204
P4hb	-0.129	0.758	-0.912	1.709	0.898	Aged_HSC-2+	0.99
Pag1	0.741	1.665	-0.075	1.702	0.916	Aged_HSC-2+	0.375
Palb2	-0.082	1.03	-1.063	2.245	0.912	Aged_HSC-2+	0.058
Pam	0.683	1.881	-0.376	2.225	0.964	Aged_HSC-2+	0.471
Patj	1.035	-0.195	2.121	-2.226	0.942	Young_HSC-2+	0.121
Pbld1	1.163	-0.193	2.362	-2.55	0.956	Young_HSC-2+	0.045
Pbx3	0.654	-0.417	1.601	-1.93	0.924	Young_HSC-2+	0.29
Pcdh17	1.124	2.599	-0.178	2.706	0.968	Aged_HSC-2+	0.034
Pcdh7	1.287	-0.163	2.568	-2.78	0.992	Young_HSC-2+	0.172
Pcdhgc4	1.048	2.626	-0.345	2.95	0.988	Aged_HSC-2+	0.081
Pcgf5	0.584	1.931	-0.605	2.561	1	Aged_HSC-2+	1.591
Pclaf	2.814	1.762	3.743	-2.018	0.976	Young_HSC-2+	0.098
Pcmtd2	0.368	-0.908	1.495	-2.329	0.962	Young_HSC-2+	0.405
Pde8a	0.755	1.984	-0.331	2.304	0.96	Aged_HSC-2+	0.159
Pdgfb	1.994	1.09	2.794	-1.725	0.898	Young_HSC-2+	0.073
Pdzk1ip1	1.859	1.326	2.329	-0.989	0.97	Young_HSC-2+	2.639
Peak1	0.458	-0.66	1.446	-2.077	0.94	Young_HSC-2+	0.521
Pf4	2.728	1.83	3.522	-1.686	1	Young_HSC-2+	0.556
Pgp	0.275	-0.727	1.16	-1.898	0.894	Young_HSC-2+	0.513
Phpt1	-0.158	0.894	-1.086	1.915	0.96	Aged_HSC-2+	1.428
Pigt	0.356	-0.628	1.224	-1.8	0.894	Young_HSC-2+	0.591
Pimreg	2.267	0.726	3.628	-2.864	0.954	Young_HSC-2+	0.024
Pip5k1a	0.464	-0.501	1.317	-1.787	0.91	Young_HSC-2+	0.5
Plagl1	4.461	5.59	3.464	2.191	0.956	Aged_HSC-2+	0.121
Plgrkt	-0.079	-0.934	0.676	-1.603	0.888	Young_HSC-2+	1.94
Plk1	1.779	-0.051	3.395	-3.526	0.98	Young_HSC-2+	0.014
Plk2	3.007	2.395	3.547	-1.16	0.964	Young_HSC-2+	0.521
Plod3	0.365	1.44	-0.585	1.999	0.936	Aged_HSC-2+	0.265
Pop5	0.243	1.402	-0.78	2.185	0.992	Aged_HSC-2+	0.979
Pou3f1	1.614	3.432	0.009	3.463	0.972	Aged_HSC-2+	0.034
Ppbp	1.36	2.978	-0.069	3.025	0.95	Aged_HSC-2+	0.023
Ppia	0.232	-0.261	0.668	-0.93	0.972	Young_HSC-2+	33.679
Ppm1a	0.631	-0.258	1.416	-1.696	0.928	Young_HSC-2+	0.803
Ppm1n	1.488	0.016	2.788	-2.785	0.94	Young_HSC-2+	0.016
Ppme1	0.65	1.498	-0.099	1.575	0.896	Aged_HSC-2+	0.512
Ppp1r14b	0.635	0.018	1.18	-1.176	0.944	Young_HSC-2+	3.059
Ppp2r2b	1.445	-0.07	2.783	-2.85	0.938	Young_HSC-2+	0.006
Ppp4r2	-0.052	1.104	-1.074	2.149	0.96	Aged_HSC-2+	0.833
Prdx4	0.927	0.127	1.633	-1.507	0.92	Young_HSC-2+	1.058
Prex2	0.944	2.09	-0.069	2.134	0.95	Aged_HSC-2+	0.153
Prim1	1.083	0.014	2.027	-2.004	0.94	Young_HSC-2+	0.322
Prkar2a	1.072	-0.121	2.125	-2.19	0.972	Young_HSC-2+	0.177
Prpf18	1.072	-0.168	2.167	-2.349	0.988	Young_HSC-2+	0.36
Prr13	0.831	0	1.565	-1.566	0.962	Young_HSC-2+	1.547
Prr7	1.477	2.888	0.23	2.636	0.944	Aged_HSC-2+	0.054
Prrc2b	0.73	-0.233	1.581	-1.66	0.924	Young_HSC-2+	0.842
Prrc2c	0.592	0.054	1.068	-1.036	0.888	Young_HSC-2+	3.102
Psip1	0.372	-0.424	1.076	-1.468	0.92	Young_HSC-2+	1.535
Psma8	0.994	0.031	1.845	-1.8	0.908	Young_HSC-2+	0.127
Ptger4	1.14	0.211	1.961	-1.673	0.914	Young_HSC-2+	0.383
Pwwp2b	0.825	1.742	0.015	1.762	0.894	Aged_HSC-2+	0.117
Pxylp1	0.84	2.314	-0.461	2.719	0.986	Aged_HSC-2+	0.205
Rab43	1.148	2.328	0.106	2.179	0.946	Aged_HSC-2+	0.1
Rab5b	0.716	-0.273	1.59	-1.771	0.902	Young_HSC-2+	0.321
Rabgef1	1.836	2.821	0.966	1.819	0.97	Aged_HSC-2+	0.313
Rad51ap1	0.877	-0.038	1.686	-1.696	0.898	Young_HSC-2+	0.061
Ramp2	1.456	3.262	-0.139	3.405	0.998	Aged_HSC-2+	0.852
Ran	0.879	0.293	1.397	-1.114	0.988	Young_HSC-2+	5.48
Ranbp1	0.855	0.159	1.47	-1.303	0.978	Young_HSC-2+	2.714
Raph1	1.648	3.548	-0.031	3.598	1	Aged_HSC-2+	0.119
Rara	1.271	2.732	-0.02	2.811	0.998	Aged_HSC-2+	0.201
Rarb	0.91	2.241	-0.266	2.424	0.982	Aged_HSC-2+	0.147
Rasa4	2.65	3.222	2.145	1.086	0.894	Aged_HSC-2+	0.312
Rasl11a	1.084	2.364	-0.047	2.439	0.956	Aged_HSC-2+	0.085
Rassf4	0.728	1.888	-0.297	2.07	0.928	Aged_HSC-2+	0.132
Rbm3	0.039	-0.529	0.541	-1.078	0.978	Young_HSC-2+	9.615
Rbmxl1	0.432	-0.38	1.149	-1.513	0.896	Young_HSC-2+	1.162
Rcan1	1.081	2.791	-0.429	3.211	0.998	Aged_HSC-2+	0.096
Rcsd1	0.717	1.933	-0.357	2.238	0.974	Aged_HSC-2+	0.665
Reep3	1.077	0.077	1.96	-1.869	0.94	Young_HSC-2+	0.54
Rel	2.399	3.362	1.548	1.809	1	Aged_HSC-2+	0.832
Rela	0.373	1.265	-0.415	1.62	0.908	Aged_HSC-2+	0.579
Rfc3	1.052	-0.228	2.182	-2.463	0.992	Young_HSC-2+	0.503
Rfc5	0.787	-0.089	1.561	-1.617	0.898	Young_HSC-2+	0.464
Rgcc	3.328	2.789	3.804	-1.02	0.986	Young_HSC-2+	1.291
Rgs12	0.64	-0.604	1.739	-2.291	0.948	Young_HSC-2+	0.127
Rgs7bp	0.805	-0.317	1.795	-2.009	0.912	Young_HSC-2+	0.092
Rhob	2.34	1.903	2.726	-0.816	0.942	Young_HSC-2+	2.029
Rhoc	1.341	3.119	-0.229	3.339	0.998	Aged_HSC-2+	0.081
Rhoh	0.761	-0.063	1.488	-1.578	0.91	Young_HSC-2+	1.185
Rif1	1.145	-0.057	2.206	-2.282	0.996	Young_HSC-2+	0.802
Rinl	0.316	-0.588	1.114	-1.713	0.888	Young_HSC-2+	0.31
Rnase12	1.055	-0.027	2.011	-2.089	0.888	Young_HSC-2+	0.009
Rnaseh2b	1.09	-0.031	2.08	-2.132	0.964	Young_HSC-2+	0.328
Rnf144a	0.338	-0.598	1.166	-1.743	0.9	Young_HSC-2+	0.327
Rnf19b	1.01	2.155	-0.001	2.154	0.962	Aged_HSC-2+	0.297
Rpa1	0.402	-1.012	1.652	-2.612	0.982	Young_HSC-2+	0.271
Rpl27	-0.265	0.545	-0.981	1.536	0.998	Aged_HSC-2+	15.429
Rps28	0.943	1.588	0.373	1.209	1	Aged_HSC-2+	75.382
Rrad	2.52	3.575	1.587	2.033	1	Aged_HSC-2+	0.486
Rrm2	1.372	-0.149	2.716	-2.878	0.99	Young_HSC-2+	0.056
Rsad2	2.571	-0.03	4.868	-4.889	1	Young_HSC-2+	0.294
Rsbn1l	0.117	-0.661	0.804	-1.436	0.89	Young_HSC-2+	2.052
Rsrc2	1.105	0.543	1.602	-1.065	0.928	Young_HSC-2+	2.29
Rtn4	-0.02	0.788	-0.733	1.542	0.934	Aged_HSC-2+	2.135
Rtp4	2.241	1.384	2.997	-1.62	0.986	Young_HSC-2+	0.403
Runx1t1	1.526	2.487	0.677	1.642	0.902	Aged_HSC-2+	0.16
Runx3	1.897	2.647	1.234	1.427	0.968	Aged_HSC-2+	0.682
Rusc1	0.214	1.296	-0.741	1.976	0.942	Aged_HSC-2+	0.252
Satb1	3.416	4.006	2.895	1.096	0.922	Aged_HSC-2+	0.405
Sbno2	0.899	1.809	0.096	1.693	0.892	Aged_HSC-2+	0.686
Sbspon	1.376	2.798	0.119	2.669	0.994	Aged_HSC-2+	0.408
Sclt1	0.719	-0.207	1.537	-1.736	0.908	Young_HSC-2+	0.271
Scn1b	1.749	0.613	2.752	-2.109	0.976	Young_HSC-2+	0.249
Sdcbp	-0.234	-0.985	0.43	-1.387	0.888	Young_HSC-2+	3.144
Sdf2l1	1.745	0.976	2.424	-1.452	0.92	Young_HSC-2+	0.394
Sdsl	1.467	0.481	2.338	-1.859	0.998	Young_HSC-2+	1.366
Selenoi	2.021	1.067	2.863	-1.838	0.914	Young_HSC-2+	0.162
Sema3d	0.938	-0.14	1.89	-2.022	0.902	Young_HSC-2+	0.04
Sept6	0.417	1.547	-0.58	2.103	0.974	Aged_HSC-2+	0.977
Serpina3g	1.911	0.703	2.978	-2.273	1	Young_HSC-2+	1.057
Serpinf1	0.938	-0.127	1.878	-1.956	0.97	Young_HSC-2+	0.974
Sf3b1	0.202	1.338	-0.8	2.129	1	Aged_HSC-2+	3.551
Sgo1	2.034	1.082	2.875	-1.684	0.888	Young_HSC-2+	0.058
Sh2d5	0.751	-0.25	1.636	-1.824	0.892	Young_HSC-2+	0.293
Sh3glb1	0.672	0.073	1.202	-1.114	0.896	Young_HSC-2+	2.202
Shisa5	0.932	0.166	1.609	-1.465	0.986	Young_HSC-2+	2.803
Shisa8	1.361	0.205	2.382	-2.192	0.97	Young_HSC-2+	0.62
Sidt2	0.408	1.611	-0.656	2.241	0.964	Aged_HSC-2+	0.472
Sik1	1.465	0.8	2.052	-1.257	0.986	Young_HSC-2+	1.795
Sipa1l1	1.493	0.417	2.444	-2.002	0.976	Young_HSC-2+	0.413
Sirt3	0.028	-0.938	0.882	-1.76	0.946	Young_HSC-2+	1.883
Siva1	0.405	-0.996	1.643	-2.655	0.998	Young_HSC-2+	1.632
Slbp	1.965	1.277	2.573	-1.293	0.974	Young_HSC-2+	0.992
Slc16a10	0.86	2.217	-0.338	2.576	0.976	Aged_HSC-2+	0.094
Slc16a11	1.792	-0.019	3.393	-3.437	0.994	Young_HSC-2+	0.106
Slc2a1	1.271	2.373	0.297	2.062	0.95	Aged_HSC-2+	0.286
Slc38a1	1.771	2.281	1.32	0.965	0.916	Aged_HSC-2+	1.902
Slc38a9	0.639	1.594	-0.205	1.863	0.928	Aged_HSC-2+	0.271
Slc4a1ap	1.004	-0.049	1.934	-1.896	0.924	Young_HSC-2+	0.187
Slc50a1	-0.357	-1.323	0.497	-1.803	0.944	Young_HSC-2+	2.264
Slf1	0.577	-0.404	1.443	-1.747	0.908	Young_HSC-2+	0.245
Slfn2	2.197	0.606	3.602	-2.995	1	Young_HSC-2+	0.144
Slfn5	1.307	-0.223	2.659	-2.781	0.98	Young_HSC-2+	0.166
Smchd1	0.557	1.685	-0.439	2.138	0.988	Aged_HSC-2+	1.159
Smg1	0.433	1.425	-0.443	1.852	0.932	Aged_HSC-2+	0.645
Smim6	1.233	2.057	0.505	1.524	0.918	Aged_HSC-2+	0.542
Smtnl1	1.125	2.283	0.102	2.202	0.912	Aged_HSC-2+	0.112
Snrpd1	-0.583	-1.418	0.155	-1.563	0.918	Young_HSC-2+	3.082
Snx20	2.078	2.838	1.406	1.481	0.916	Aged_HSC-2+	0.314
Socs3	2.811	2.242	3.313	-1.074	1	Young_HSC-2+	1.525
Spaca6	1.267	2.31	0.345	1.952	0.934	Aged_HSC-2+	0.155
Spc25	1.689	0.376	2.847	-2.411	0.95	Young_HSC-2+	0.061
Spdl1	1.155	-0.028	2.199	-2.19	0.938	Young_HSC-2+	0.045
Specc1l	0.523	-0.579	1.497	-2.064	0.944	Young_HSC-2+	0.387
Spi1	1.268	1.953	0.662	1.285	0.966	Aged_HSC-2+	1.657
Spp1	2.688	1.093	4.098	-3.002	0.992	Young_HSC-2+	0.067
Srek1ip1	0.118	-0.757	0.891	-1.647	0.902	Young_HSC-2+	0.657
Srp9	-1.216	-2.101	-0.435	-1.631	0.898	Young_HSC-2+	3.708
Srsf7	0.801	0.232	1.304	-1.069	0.92	Young_HSC-2+	2.342
Ssfa2	0.504	-0.603	1.481	-2.023	0.922	Young_HSC-2+	0.188
Stat6	0.505	-0.462	1.359	-1.842	0.9	Young_HSC-2+	0.262
Stk26	0.594	-0.527	1.584	-2.052	0.972	Young_HSC-2+	0.972
Stk40	0.783	2.178	-0.449	2.604	0.996	Aged_HSC-2+	0.324
Stmn1	1.591	1.2	1.936	-0.726	0.902	Young_HSC-2+	10.288
Strn3	0.421	1.319	-0.372	1.678	0.906	Aged_HSC-2+	0.679
Stxbp4	2.694	2.124	3.198	-1.066	0.964	Young_HSC-2+	0.669
Sult2b1	1.356	2.994	-0.09	3.037	0.966	Aged_HSC-2+	0.034
Sun2	0.957	0.119	1.698	-1.561	0.928	Young_HSC-2+	0.601
Syncrip	0.209	-0.694	1.006	-1.703	0.922	Young_HSC-2+	1.331
Tacc3	0.984	-0.307	2.123	-2.423	0.968	Young_HSC-2+	0.088
Tal1	1.171	0.342	1.902	-1.584	0.92	Young_HSC-2+	0.712
Tap2	0.564	1.367	-0.146	1.553	0.934	Aged_HSC-2+	1.203
Tcf15	0.959	-0.134	1.925	-1.989	0.954	Young_HSC-2+	0.52
Tcp11l2	0.645	-0.38	1.551	-1.963	0.93	Young_HSC-2+	0.62
Tfe3	0.812	1.814	-0.073	1.779	0.906	Aged_HSC-2+	0.196
Tgif1	1.083	2.106	0.18	1.964	0.954	Aged_HSC-2+	0.475
Tgif2	0.237	1.244	-0.653	1.914	0.888	Aged_HSC-2+	0.231
Tgtp1	0.458	-0.441	1.252	-1.671	0.902	Young_HSC-2+	0.069
Thap1	1.367	0.116	2.472	-2.336	0.986	Young_HSC-2+	0.222
Timm22	0.011	0.891	-0.766	1.696	0.888	Aged_HSC-2+	0.663
Tinagl1	2.045	1.058	2.917	-1.839	0.992	Young_HSC-2+	0.464
Tipin	2.066	1.303	2.739	-1.442	0.974	Young_HSC-2+	0.685
Tk1	1.483	0.384	2.453	-2.109	0.936	Young_HSC-2+	0.04
Tm4sf1	1.15	2.581	-0.113	2.695	0.97	Aged_HSC-2+	0.225
Tm9sf3	0.16	-0.61	0.84	-1.492	0.922	Young_HSC-2+	2.247
Tmem215	0.866	2.073	-0.199	2.244	0.94	Aged_HSC-2+	0.151
Tmem37	1	0.009	1.875	-1.817	0.898	Young_HSC-2+	0.235
Tmem80	0.437	1.408	-0.42	1.841	0.906	Aged_HSC-2+	0.215
Tmx4	0.679	1.559	-0.098	1.703	0.944	Aged_HSC-2+	1.052
Tnfaip3	1.892	2.854	1.042	1.816	0.954	Aged_HSC-2+	0.279
Tnfaip8	1.029	0.501	1.496	-0.991	0.934	Young_HSC-2+	3.073
Tnfrsf23	1.777	3.12	0.59	2.486	0.976	Aged_HSC-2+	0.068
Tnip3	2.716	2.163	3.205	-1.042	0.978	Young_HSC-2+	0.763
Top1	0.522	1.078	0.031	1.04	0.9	Aged_HSC-2+	3.849
Topbp1	0.697	-0.53	1.781	-2.312	0.996	Young_HSC-2+	0.771
Tor1aip1	0.695	-0.712	1.938	-2.627	0.998	Young_HSC-2+	0.769
Trf	0.976	1.968	0.1	1.888	0.938	Aged_HSC-2+	0.383
Trim13	0.613	1.696	-0.344	2.052	0.928	Aged_HSC-2+	0.16
Trim5	1.052	-0.138	2.102	-2.203	0.934	Young_HSC-2+	0.109
Trip11	0.686	-0.347	1.599	-1.94	0.91	Young_HSC-2+	0.534
Tsc22d2	2.159	2.803	1.59	1.219	0.962	Aged_HSC-2+	1.155
Tsc22d3	2.095	1.382	2.726	-1.335	1	Young_HSC-2+	1.966
Tspan15	2.091	4.544	-0.075	4.718	0.998	Aged_HSC-2+	0.011
Tspyl4	0.979	-0.288	2.099	-2.33	0.918	Young_HSC-2+	0.085
Ttc26	0.731	-0.398	1.729	-2.046	0.916	Young_HSC-2+	0.038
Ttk	1.215	-0.232	2.493	-2.706	0.972	Young_HSC-2+	0.016
Tuba1b	2.026	1.404	2.575	-1.161	0.998	Young_HSC-2+	2.763
Tubb6	1.814	2.651	1.074	1.586	0.924	Aged_HSC-2+	0.127
Txndc16	2.111	0.43	3.596	-3.213	0.998	Young_HSC-2+	0.097
Ubald1	0.837	1.975	-0.168	2.126	0.958	Aged_HSC-2+	0.344
Ubb	0.651	0.177	1.069	-0.89	0.97	Young_HSC-2+	43.968
Ube2c	4.814	3.96	5.57	-1.608	0.984	Young_HSC-2+	0.152
Ube2d3	0.668	0.14	1.134	-1.032	0.93	Young_HSC-2+	3.379
Ubxn4	0.586	-0.196	1.277	-1.442	0.942	Young_HSC-2+	1.767
Uhmk1	0.471	1.553	-0.484	2.123	0.914	Aged_HSC-2+	0.259
Uhrf1bp1l	1.582	2.439	0.825	1.64	0.906	Aged_HSC-2+	0.253
Ulk1	0.753	1.901	-0.261	2.053	0.95	Aged_HSC-2+	0.374
Upp1	1.675	1.019	2.255	-1.23	0.912	Young_HSC-2+	0.525
Uqcr11	-0.811	-0.079	-1.457	1.326	0.91	Aged_HSC-2+	4.513
Usp18	1.011	-0.056	1.953	-2.015	0.896	Young_HSC-2+	0.039
Usp37	0.539	1.696	-0.483	2.138	0.96	Aged_HSC-2+	0.368
Utp3	0.132	1.177	-0.792	1.904	0.96	Aged_HSC-2+	0.868
Vasn	0.911	2.468	-0.465	2.932	0.976	Aged_HSC-2+	0.091
Vav3	0.669	1.754	-0.29	2.018	0.94	Aged_HSC-2+	0.428
Vim	2.156	2.703	1.673	1.023	1	Aged_HSC-2+	4.904
Vps37b	2.544	3.317	1.862	1.463	0.988	Aged_HSC-2+	0.677
Vps53	0.454	1.796	-0.732	2.555	0.992	Aged_HSC-2+	0.356
Wfdc18	2.668	0.687	4.418	-3.663	0.998	Young_HSC-2+	0.145
Wipi2	0.226	1.137	-0.579	1.788	0.898	Aged_HSC-2+	0.588
Xdh	0.808	1.914	-0.169	2.035	0.928	Aged_HSC-2+	0.08
Xist	6.249	5.065	7.294	-2.213	1	Young_HSC-2+	6.4
Xlr3b	1.975	0.576	3.211	-2.615	0.968	Young_HSC-2+	0.07
Xpnpep1	0.155	1.108	-0.688	1.737	0.888	Aged_HSC-2+	0.18
Xpr1	0.749	1.919	-0.285	2.176	0.964	Aged_HSC-2+	0.469
Yae1d1	3.331	2.69	3.897	-1.192	0.998	Young_HSC-2+	0.763
Ybx1	-0.161	-0.656	0.276	-0.911	0.908	Young_HSC-2+	8.005
Ypel3	0.523	-0.213	1.173	-1.337	0.95	Young_HSC-2+	2.662
Zc3h4	0.452	1.495	-0.47	1.92	0.91	Aged_HSC-2+	0.208
Zc3h7b	0.239	-0.906	1.251	-2.138	0.922	Young_HSC-2+	0.346
Zfand5	0.901	0.419	1.326	-0.89	0.888	Young_HSC-2+	3.575
Zfp36	1.616	1.117	2.057	-0.944	0.994	Young_HSC-2+	9.247
Zfp518b	1.286	2.328	0.365	2.028	0.906	Aged_HSC-2+	0.026
Zfp622	0.633	-0.328	1.482	-1.737	0.922	Young_HSC-2+	0.829
Zfp7	0.494	1.614	-0.496	2.147	0.888	Aged_HSC-2+	0.041
Zfp703	1.054	2.312	-0.057	2.326	0.95	Aged_HSC-2+	0.099
Zfp874b	0.73	1.736	-0.159	1.83	0.894	Aged_HSC-2+	0.088
Zg16	0.974	2.117	-0.035	2.1	0.92	Aged_HSC-2+	0.119
Zgrf1	0.725	-0.33	1.657	-1.896	0.89	Young_HSC-2+	0.058
Zmynd19	0.5	-0.56	1.436	-1.926	0.934	Young_HSC-2+	0.219

## Sheet: Aged vs Young - HSC-3
GeneName	ResDispOverall	ResDisp1	ResDisp2	ResDispDistance	ProbDiffResDisp	ResultDiffResDisp	MeanOverall
0610010K14Rik	-0.06	-0.813	0.789	-1.553	0.884	Young_HSC-3+	0.512
1200007C13Rik	1.08	2.065	-0.03	2.105	0.918	Aged_HSC-3+	0.025
1500011K16Rik	0.468	1.263	-0.429	1.764	0.916	Aged_HSC-3+	0.778
1700021F05Rik	0.694	1.836	-0.593	2.388	0.978	Aged_HSC-3+	0.131
2010111I01Rik	0.165	0.92	-0.685	1.518	0.894	Aged_HSC-3+	0.704
2610035D17Rik	0.617	-0.245	1.589	-1.757	0.918	Young_HSC-3+	0.345
2610037D02Rik	1.102	-0.069	2.422	-2.431	1	Young_HSC-3+	0.477
2700062C07Rik	0.182	1.016	-0.759	1.77	0.882	Aged_HSC-3+	0.145
2810474O19Rik	1.875	1.315	2.506	-1.188	0.994	Young_HSC-3+	1.905
9230112J17Rik	1.94	-0.106	4.246	-4.347	0.99	Young_HSC-3+	0.03
A230072E10Rik	0.98	-0.123	2.224	-2.361	0.918	Young_HSC-3+	0.026
A330069E16Rik	1.716	-0.131	3.799	-3.836	0.998	Young_HSC-3+	0.058
Abhd8	0.814	0.042	1.684	-1.565	0.92	Young_HSC-3+	0.492
Acox1	1.36	0.213	2.653	-2.423	1	Young_HSC-3+	0.939
Aff4	1.875	1.088	2.763	-1.697	1	Young_HSC-3+	1.86
Ago2	1.216	0.507	2.015	-1.523	0.98	Young_HSC-3+	1.407
Ahr	1.4	0.651	2.245	-1.594	0.884	Young_HSC-3+	0.18
AI504432	1.093	2.139	-0.087	2.156	0.95	Aged_HSC-3+	0.146
AI839979	0.623	1.69	-0.58	2.32	0.9	Aged_HSC-3+	0.016
Aldh1a1	2.22	1.612	2.904	-1.326	0.892	Young_HSC-3+	0.454
Alg9	0.932	-0.157	2.16	-2.322	0.936	Young_HSC-3+	0.084
Ammecr1l	0.574	1.36	-0.313	1.65	0.89	Aged_HSC-3+	0.289
Ankrd11	1.397	0.916	1.94	-1.032	0.994	Young_HSC-3+	4.646
Ankrd26	0.864	-0.088	1.939	-2.007	0.942	Young_HSC-3+	0.118
Anln	1.277	-0.012	2.73	-2.684	0.948	Young_HSC-3+	0.015
Anxa2	1.237	1.872	0.52	1.318	0.898	Aged_HSC-3+	0.791
Apex1	0.506	-0.181	1.281	-1.454	0.892	Young_HSC-3+	0.82
Aplp2	0.718	-0.057	1.591	-1.658	0.988	Young_HSC-3+	1.615
Apoe	2.462	2.068	2.906	-0.846	0.968	Young_HSC-3+	4.665
Arap2	1.156	0.181	2.255	-2.068	0.954	Young_HSC-3+	0.366
Arf6	0.321	-0.368	1.097	-1.485	0.882	Young_HSC-3+	0.863
Arhgap17	0.437	-0.456	1.444	-1.911	0.956	Young_HSC-3+	0.946
Arhgap30	1.119	1.916	0.22	1.694	0.924	Aged_HSC-3+	0.546
Arhgef12	1.183	0.485	1.97	-1.427	0.884	Young_HSC-3+	0.512
Arid5b	2.148	1.379	3.014	-1.627	0.994	Young_HSC-3+	0.611
Arl6ip1	0.381	-0.174	1.008	-1.21	0.956	Young_HSC-3+	3.076
Arrdc4	0.682	-0.592	2.119	-2.702	0.988	Young_HSC-3+	0.303
Ash1l	0.503	-0.223	1.32	-1.522	0.966	Young_HSC-3+	1.771
Asns	1.967	1.336	2.678	-1.351	0.94	Young_HSC-3+	0.504
Aspm	1.574	-0.073	3.431	-3.487	0.988	Young_HSC-3+	0.032
Atf3	3.257	2.581	4.019	-1.457	0.992	Young_HSC-3+	0.911
Atf4	0.795	0.268	1.389	-1.114	0.958	Young_HSC-3+	2.945
Atp2a3	0.381	-0.329	1.181	-1.496	0.882	Young_HSC-3+	0.483
Atp2b1	1.335	0.713	2.036	-1.332	0.98	Young_HSC-3+	1.611
Atp6v1d	0.202	-0.641	1.153	-1.771	0.914	Young_HSC-3+	0.688
Atp6v1g2	1.148	0.192	2.226	-1.889	0.9	Young_HSC-3+	0.093
Atrn	0.718	-0.197	1.749	-1.862	0.904	Young_HSC-3+	0.165
Aurkb	1.886	0.756	3.161	-2.424	0.974	Young_HSC-3+	0.061
Avl9	0.306	-0.383	1.082	-1.433	0.89	Young_HSC-3+	1.104
B930036N10Rik	0.932	0.094	1.877	-1.791	0.946	Young_HSC-3+	0.288
Bambi	0.85	-0.056	1.871	-1.92	0.9	Young_HSC-3+	0.166
BC005561	1.645	1.027	2.342	-1.304	0.958	Young_HSC-3+	1.07
BC035044	0.842	-0.029	1.824	-1.801	0.92	Young_HSC-3+	0.098
Bcl10	-0.197	0.598	-1.095	1.654	0.91	Aged_HSC-3+	1.233
Bcl2l11	3.183	2.657	3.776	-1.119	0.996	Young_HSC-3+	2.183
Bend4	1.063	0.119	2.127	-1.984	0.94	Young_HSC-3+	0.432
Bhlhe40	2.52	1.956	3.156	-1.184	0.96	Young_HSC-3+	0.889
Birc5	2.761	0.993	4.754	-3.827	1	Young_HSC-3+	0.126
Bloc1s1	0.839	1.988	-0.457	2.423	0.982	Aged_HSC-3+	0.425
Bmpr2	2.249	1.519	3.073	-1.565	1	Young_HSC-3+	0.984
Bptf	-0.124	-0.766	0.6	-1.342	0.912	Young_HSC-3+	2.109
Braf	0.634	-0.294	1.68	-2.068	0.936	Young_HSC-3+	0.492
Brd8	0.011	-0.655	0.762	-1.389	0.884	Young_HSC-3+	0.755
Btg2	2.211	1.736	2.746	-0.99	0.958	Young_HSC-3+	1.546
Bub1	1.408	0.378	2.57	-2.21	0.914	Young_HSC-3+	0.029
Bub1b	1.018	-0.088	2.264	-2.341	0.962	Young_HSC-3+	0.032
C1rl	0.656	-0.279	1.711	-1.987	0.902	Young_HSC-3+	0.105
C330011M18Rik	0.94	-0.24	2.27	-2.467	0.944	Young_HSC-3+	0.049
C730034F03Rik	1.254	2.524	-0.178	2.738	0.974	Aged_HSC-3+	0.082
Cavin2	1.423	2.813	-0.144	2.994	0.972	Aged_HSC-3+	0.231
Cbx3	1.115	1.654	0.508	1.161	0.926	Aged_HSC-3+	1.889
Ccdc167	0.375	-0.566	1.436	-1.988	0.91	Young_HSC-3+	0.163
Ccdc34	1.61	0.929	2.377	-1.4	0.882	Young_HSC-3+	0.443
Ccl5	4.088	1.016	7.552	-6.59	1	Young_HSC-3+	0.28
Ccna2	2.588	1.489	3.826	-2.405	0.974	Young_HSC-3+	0.04
Ccnb1	1.965	-0.068	4.258	-4.333	1	Young_HSC-3+	0.082
Ccnb2	2.404	0.261	4.821	-4.555	1	Young_HSC-3+	0.08
Ccne2	1.02	-0.13	2.316	-2.455	0.95	Young_HSC-3+	0.049
Ccng2	0.549	-0.632	1.881	-2.452	0.976	Young_HSC-3+	0.38
Ccnh	0.024	0.929	-0.996	1.871	0.904	Aged_HSC-3+	0.623
Ccnl1	0.768	0.247	1.356	-1.111	0.976	Young_HSC-3+	3.333
Ccpg1	0.278	-0.473	1.125	-1.59	0.896	Young_HSC-3+	0.218
Ccrl2	2.634	3.426	1.741	1.748	0.956	Aged_HSC-3+	0.181
Cd28	2.024	2.703	1.259	1.465	0.884	Aged_HSC-3+	0.428
Cd69	3.075	2.263	3.991	-1.745	0.982	Young_HSC-3+	0.352
Cd9	1.489	0.923	2.127	-1.202	1	Young_HSC-3+	3.397
Cdc20	1.731	0.291	3.355	-3.067	0.998	Young_HSC-3+	0.129
Cdc42	-1.391	-0.51	-2.384	1.833	0.932	Aged_HSC-3+	4.439
Cdc6	1.739	0.958	2.62	-1.636	0.932	Young_HSC-3+	0.157
Cdca3	2.831	1.952	3.822	-1.844	0.926	Young_HSC-3+	0.077
Cdca7	1.351	0.564	2.237	-1.663	0.934	Young_HSC-3+	0.439
Cdca8	3.008	2.049	4.089	-2.035	0.964	Young_HSC-3+	0.117
Cdk1	2.143	1.258	3.141	-1.881	0.974	Young_HSC-3+	0.227
Cdk17	0.719	-0.246	1.807	-2.096	0.992	Young_HSC-3+	0.968
Cdkl2	1.326	-0.116	2.953	-2.938	0.954	Young_HSC-3+	0.019
Cdkn1a	2.527	1.771	3.38	-1.606	1	Young_HSC-3+	3.788
Cdkn3	1.525	-0.056	3.309	-3.336	0.994	Young_HSC-3+	0.016
Cenpa	2.429	1.703	3.248	-1.54	1	Young_HSC-3+	1.523
Cenpe	1.792	0.515	3.232	-2.751	0.976	Young_HSC-3+	0.046
Cenpf	2.785	1.652	4.063	-2.395	0.99	Young_HSC-3+	0.122
Cenpk	0.859	-0.173	2.022	-2.14	0.936	Young_HSC-3+	0.084
Cenpm	1.873	1.129	2.712	-1.535	0.888	Young_HSC-3+	0.097
Cenps	0.843	-0.279	2.108	-2.397	0.964	Young_HSC-3+	0.104
Chad	1.498	0.133	3.039	-2.923	0.984	Young_HSC-3+	0.071
Chek2	0.716	-0.358	1.927	-2.307	0.968	Young_HSC-3+	0.155
Chic2	0.714	0.048	1.465	-1.432	0.978	Young_HSC-3+	1.922
Chst11	2.112	1.337	2.985	-1.708	0.982	Young_HSC-3+	0.31
Chsy1	0.292	-0.526	1.215	-1.836	0.896	Young_HSC-3+	0.127
Churc1	0.543	1.342	-0.358	1.712	0.918	Aged_HSC-3+	0.853
Cir1	0.384	-0.278	1.131	-1.43	0.91	Young_HSC-3+	1.222
Ckap2	0.63	-0.134	1.491	-1.604	0.882	Young_HSC-3+	0.066
Ckap5	0.972	1.792	0.047	1.788	0.914	Aged_HSC-3+	0.397
Cks1b	1.336	0.117	2.71	-2.66	0.998	Young_HSC-3+	0.661
Cks2	1.429	0.156	2.866	-2.712	1	Young_HSC-3+	0.744
Clca3a1	1.344	2.586	-0.056	2.691	0.962	Aged_HSC-3+	0.189
Clk1	0.138	-0.459	0.811	-1.278	0.962	Young_HSC-3+	3.413
Cltc	0.856	0.261	1.526	-1.302	0.886	Young_HSC-3+	1.139
Clu	1.679	3.385	-0.245	3.653	0.998	Aged_HSC-3+	0.216
Cnn2	0.906	0.193	1.709	-1.543	0.914	Young_HSC-3+	0.673
Col16a1	0.867	1.797	-0.181	1.963	0.938	Aged_HSC-3+	0.218
Cox5a	-0.225	-0.781	0.401	-1.183	0.896	Young_HSC-3+	2.914
Cox6a1	-0.273	-0.98	0.524	-1.492	0.902	Young_HSC-3+	1.52
Cox6b1	-1.209	-0.467	-2.046	1.526	0.894	Aged_HSC-3+	3.765
Cpa3	1.229	-0.089	2.715	-2.775	0.966	Young_HSC-3+	0.03
Creb5	2.379	1.271	3.629	-2.374	1	Young_HSC-3+	0.654
Crebbp	0.596	-0.398	1.716	-2.079	0.986	Young_HSC-3+	1.253
Csf2rb2	1.431	2.62	0.091	2.523	0.972	Aged_HSC-3+	0.115
Csnk1e	0.358	-0.573	1.408	-1.968	0.974	Young_HSC-3+	1.163
Ctdspl	0.855	1.89	-0.314	2.273	0.95	Aged_HSC-3+	0.291
Ctla2b	1.9	1.338	2.534	-1.188	0.964	Young_HSC-3+	1.009
Ctnnb1	0.331	-0.813	1.62	-2.434	0.998	Young_HSC-3+	1.546
Ctsh	0.945	0.147	1.845	-1.643	0.93	Young_HSC-3+	0.546
Ctsl	0.962	0.424	1.568	-1.175	0.926	Young_HSC-3+	1.551
Cux1	0.535	-0.217	1.384	-1.604	0.994	Young_HSC-3+	2.257
Cxcr4	3.339	2.467	4.323	-1.849	1	Young_HSC-3+	2.412
Cyp51	2.067	1.577	2.618	-1.054	0.964	Young_HSC-3+	1.302
D10Wsu102e	0.598	1.316	-0.21	1.557	0.888	Aged_HSC-3+	0.478
Dach1	1.198	0.292	2.22	-1.915	0.958	Young_HSC-3+	0.352
Dctn3	0.313	1.659	-1.204	2.88	1	Aged_HSC-3+	1.553
Dctpp1	1.24	0.508	2.066	-1.53	0.986	Young_HSC-3+	1.259
Ddit4	2.381	1.8	3.035	-1.254	0.984	Young_HSC-3+	0.997
Ddx3y	2.076	2.743	1.324	1.378	0.912	Aged_HSC-3+	0.388
Ddx4	1.366	0.257	2.617	-2.309	0.962	Young_HSC-3+	0.06
Ddx60	0.93	2.004	-0.282	2.235	0.93	Aged_HSC-3+	0.107
Dennd5b	2.783	1.911	3.765	-1.85	1	Young_HSC-3+	1.505
Dgat1	1.449	0.423	2.605	-2.222	0.986	Young_HSC-3+	0.408
Dgcr8	0.72	1.937	-0.652	2.591	0.97	Aged_HSC-3+	0.157
Diaph1	0.341	-0.668	1.479	-2.117	1	Young_HSC-3+	2.006
Diaph3	0.722	-0.196	1.758	-1.906	0.92	Young_HSC-3+	0.257
Dnajb14	0.986	0.102	1.983	-1.759	0.94	Young_HSC-3+	0.416
Dnajb4	-0.11	-0.94	0.827	-1.816	0.906	Young_HSC-3+	0.627
Dntt	2.421	1.757	3.17	-1.415	0.926	Young_HSC-3+	0.172
Dot1l	2.09	1.441	2.821	-1.363	0.99	Young_HSC-3+	1.303
Drap1	-0.83	-0.126	-1.623	1.513	0.894	Aged_HSC-3+	2.19
Dusp5	1.683	0.716	2.774	-2.064	1	Young_HSC-3+	0.925
Dynll1	1.022	0.307	1.829	-1.524	1	Young_HSC-3+	2.479
Dyrk3	2.213	1.723	2.765	-1.016	0.9	Young_HSC-3+	0.621
E2f1	1.313	0.305	2.449	-2.114	0.964	Young_HSC-3+	0.134
Egfl7	0.806	0.118	1.582	-1.445	0.976	Young_HSC-3+	1.765
Egr1	3.449	3.811	3.041	0.766	0.924	Aged_HSC-3+	3.174
Ehbp1l1	0.71	1.625	-0.322	1.953	0.946	Aged_HSC-3+	0.509
Ehd3	1.313	2.802	-0.365	3.115	0.996	Aged_HSC-3+	0.123
Ehd4	1.196	0.561	1.911	-1.396	0.91	Young_HSC-3+	0.858
Eif2ak2	0.168	-0.609	1.044	-1.683	0.896	Young_HSC-3+	0.368
Eif2s2	0.922	0.409	1.5	-1.082	0.992	Young_HSC-3+	4.544
Eif5a	-0.137	-0.707	0.506	-1.217	0.992	Young_HSC-3+	9.558
Elovl6	0.46	-0.425	1.457	-1.921	0.892	Young_HSC-3+	0.173
Epb41l2	1.962	1.411	2.585	-1.141	0.934	Young_HSC-3+	0.738
Epb41l5	0.55	-0.325	1.537	-1.839	0.886	Young_HSC-3+	0.089
Eprs	1.061	0.571	1.614	-1.043	0.918	Young_HSC-3+	1.692
Erf	2.171	1.501	2.926	-1.447	0.97	Young_HSC-3+	0.691
Errfi1	0.895	1.746	-0.065	1.839	0.882	Aged_HSC-3+	0.119
Esco2	1.768	0.527	3.167	-2.64	0.966	Young_HSC-3+	0.029
Esyt1	0.38	-0.523	1.398	-1.859	0.928	Young_HSC-3+	0.412
Etnk1	0.966	0.167	1.867	-1.699	0.994	Young_HSC-3+	1.679
Exosc2	3.071	3.84	2.204	1.646	0.998	Aged_HSC-3+	0.416
Fabp5	2.857	2.401	3.371	-0.957	0.99	Young_HSC-3+	2.429
Fam111a	1.136	0.024	2.39	-2.34	0.988	Young_HSC-3+	0.25
Fam114a2	0.145	0.917	-0.725	1.611	0.9	Aged_HSC-3+	0.642
Fam173a	0.093	-0.685	0.97	-1.627	0.898	Young_HSC-3+	0.873
Fam181b	0.942	-0.051	2.061	-2.072	0.926	Young_HSC-3+	0.084
Fbxo5	2.038	0.867	3.359	-2.523	0.966	Young_HSC-3+	0.065
Fcho2	0.669	-0.059	1.49	-1.538	0.96	Young_HSC-3+	1.385
Fdps	0.889	-0.353	2.29	-2.634	0.998	Young_HSC-3+	0.786
Fgl2	0.96	1.723	0.1	1.635	0.884	Aged_HSC-3+	0.161
Fgr	1.063	-0.104	2.379	-2.477	0.942	Young_HSC-3+	0.034
Filip1l	1.095	0.209	2.093	-1.895	0.928	Young_HSC-3+	0.064
Fjx1	0.927	-0.055	2.035	-2.075	0.904	Young_HSC-3+	0.022
Fkbp2	0.638	-0.045	1.408	-1.429	0.896	Young_HSC-3+	0.943
Flot1	0.477	1.324	-0.478	1.71	0.94	Aged_HSC-3+	0.767
Flt1	1.819	2.809	0.703	2.101	0.882	Aged_HSC-3+	0.021
Fn1	1.079	-0.281	2.613	-2.889	0.966	Young_HSC-3+	0.054
Fopnl	0.22	-0.802	1.372	-2.184	0.968	Young_HSC-3+	0.443
Fosb	2.682	2.306	3.106	-0.808	0.944	Young_HSC-3+	3.264
Fosl2	2.311	1.856	2.824	-0.949	0.914	Young_HSC-3+	1.212
Frmd4a	1.039	-0.163	2.394	-2.489	0.978	Young_HSC-3+	0.198
Furin	1.638	0.529	2.889	-2.379	1	Young_HSC-3+	1.109
Fus	0.615	0.125	1.168	-1.034	0.948	Young_HSC-3+	3.605
Fyb	0.491	1.233	-0.345	1.549	0.89	Aged_HSC-3+	0.83
G0s2	2.148	-0.112	4.696	-4.727	1	Young_HSC-3+	0.022
Gch1	0.843	-0.111	1.918	-2.031	0.992	Young_HSC-3+	0.736
Gfod2	0.958	-0.259	2.33	-2.599	0.986	Young_HSC-3+	0.142
Gimap3	1.982	3.347	0.442	2.782	0.954	Aged_HSC-3+	0.033
Gins2	0.421	-0.434	1.385	-1.836	0.906	Young_HSC-3+	0.204
Git2	1.164	0.39	2.037	-1.645	0.992	Young_HSC-3+	1.603
Glrp1	1.044	0.023	2.196	-2.053	0.952	Young_HSC-3+	0.12
Gm11770	1.581	2.813	0.191	2.562	0.966	Aged_HSC-3+	0.069
Gm11808	1.109	1.877	0.243	1.623	0.998	Aged_HSC-3+	2.198
Gm15261	2.528	2.013	3.109	-1.096	0.93	Young_HSC-3+	0.679
Gm16104	1.045	-0.367	2.637	-2.901	0.99	Young_HSC-3+	0.091
Gm16140	1.148	-0.003	2.445	-2.402	0.994	Young_HSC-3+	0.2
Gm20186	2.132	3.028	1.122	1.906	0.902	Aged_HSC-3+	0.14
Gm20342	1.772	1.032	2.607	-1.659	0.936	Young_HSC-3+	0.293
Gm26532	2.359	1.522	3.302	-1.779	1	Young_HSC-3+	1.271
Gm26735	0.573	-0.428	1.702	-2.091	0.946	Young_HSC-3+	0.159
Gm26737	2.163	-0.131	4.75	-4.803	0.996	Young_HSC-3+	0.015
Gm26802	1.529	0.022	3.228	-3.192	0.996	Young_HSC-3+	0.079
Gm26870	1.717	2.781	0.518	2.356	0.912	Aged_HSC-3+	0.029
Gm32554	2.297	1.052	3.702	-2.658	0.974	Young_HSC-3+	0.06
Gm42047	1.291	0.247	2.469	-2.218	0.97	Young_HSC-3+	0.111
Gm42418	1.682	2.03	1.289	0.736	0.884	Aged_HSC-3+	36.327
Gm45716	0.914	-0.244	2.22	-2.418	0.974	Young_HSC-3+	0.155
Gmnn	1.492	0.351	2.78	-2.433	0.998	Young_HSC-3+	0.307
Gna13	1.302	0.654	2.034	-1.413	0.972	Young_HSC-3+	1.338
Gnai2	-1.766	-2.699	-0.715	-1.913	0.964	Young_HSC-3+	5.267
Gnaq	0.998	0.146	1.959	-1.86	0.966	Young_HSC-3+	0.693
Gpcpd1	0.925	-0.052	2.027	-2.062	0.966	Young_HSC-3+	0.482
Grcc10	0.975	1.992	-0.171	2.178	0.994	Aged_HSC-3+	0.819
Greb1	1.091	2.073	-0.016	2.095	0.898	Aged_HSC-3+	0.03
H1f0	1.833	2.966	0.556	2.447	1	Aged_HSC-3+	0.628
H2-Aa	1.095	0.692	1.551	-0.843	0.916	Young_HSC-3+	5.209
H2-DMb1	0.793	1.431	0.075	1.368	0.888	Aged_HSC-3+	1.059
H2afv	0.482	-0.295	1.358	-1.657	1	Young_HSC-3+	3.085
H2afx	1.906	0.986	2.942	-1.953	1	Young_HSC-3+	0.821
H3f3b	1.133	0.736	1.581	-0.845	0.944	Young_HSC-3+	42.754
Hagh	-0.001	0.857	-0.969	1.852	0.886	Aged_HSC-3+	0.287
Hbb-bs	1.107	2.199	-0.124	2.332	0.908	Aged_HSC-3+	0.021
Hbp1	0.509	-0.357	1.484	-1.827	0.954	Young_HSC-3+	0.94
Hectd1	0.497	-0.316	1.414	-1.746	0.992	Young_HSC-3+	2.029
Hells	1.608	0.069	3.343	-3.307	1	Young_HSC-3+	0.267
Herpud1	1.821	1.272	2.441	-1.184	0.998	Young_HSC-3+	2.736
Hes1	3.351	2.563	4.239	-1.682	1	Young_HSC-3+	1.448
Hirip3	1.111	0.053	2.303	-2.194	0.97	Young_HSC-3+	0.266
Hist1h1a	1.601	-0.18	3.61	-3.833	1	Young_HSC-3+	0.077
Hist1h1b	3.759	2.631	5.031	-2.428	0.992	Young_HSC-3+	0.152
Hist1h1d	2.016	0.709	3.491	-2.737	0.994	Young_HSC-3+	0.174
Hist1h2ab	2.333	1.038	3.793	-2.754	0.974	Young_HSC-3+	0.065
Hist1h2bb	1.448	-0.031	3.115	-3.133	0.988	Young_HSC-3+	0.022
Hist1h2bg	0.882	-0.083	1.971	-2.065	0.922	Young_HSC-3+	0.048
Hist1h2bm	1.643	-0.058	3.562	-3.701	0.998	Young_HSC-3+	0.021
Hist1h3c	4.048	2.951	5.285	-2.296	0.95	Young_HSC-3+	0.081
Hist1h3e	1.613	0.599	2.756	-2.125	0.964	Young_HSC-3+	0.238
Hist1h4c	1.085	0.065	2.236	-2.117	0.942	Young_HSC-3+	0.126
Hist1h4d	1.837	1.216	2.538	-1.307	0.96	Young_HSC-3+	0.76
Hist1h4h	1.328	0.362	2.418	-2.038	0.96	Young_HSC-3+	0.262
Hist2h2bb	0.976	-0.183	2.284	-2.531	0.966	Young_HSC-3+	0.045
Hivep2	1.779	1.193	2.44	-1.262	0.964	Young_HSC-3+	1.02
Hmgb1	-0.398	-0.867	0.131	-0.997	0.936	Young_HSC-3+	10.287
Hmgb2	1.248	0.526	2.063	-1.543	1	Young_HSC-3+	4.958
Hmgcr	2.217	1.541	2.98	-1.445	1	Young_HSC-3+	2.116
Hmmr	2.307	-0.166	5.094	-5.261	1	Young_HSC-3+	0.062
Hmox1	1.473	0.651	2.401	-1.7	0.912	Young_HSC-3+	0.112
Hnrnpa2b1	-0.37	-1.177	0.54	-1.683	0.996	Young_HSC-3+	4.304
Hnrnpa3	-0.588	-1.37	0.293	-1.689	0.97	Young_HSC-3+	4.168
Hnrnpdl	0.372	-0.301	1.131	-1.426	0.988	Young_HSC-3+	2.586
Hnrnpf	-1.594	-2.436	-0.645	-1.807	0.956	Young_HSC-3+	6.252
Hook3	1.084	0.218	2.06	-1.803	0.972	Young_HSC-3+	0.801
Hoxa9	0.896	0.337	1.527	-1.208	0.888	Young_HSC-3+	1.178
Hspa1a	1.943	0.401	3.683	-3.246	0.97	Young_HSC-3+	0.031
Hspa1b	1.851	-0.015	3.956	-3.953	0.994	Young_HSC-3+	0.029
Hspa4	1.346	0.913	1.834	-0.923	0.95	Young_HSC-3+	2.597
Hspb1	2.718	5.317	-0.212	5.547	1	Aged_HSC-3+	0.053
Hspe1	0.015	-0.544	0.645	-1.192	0.952	Young_HSC-3+	4.137
Id1	3.832	3.072	4.688	-1.62	0.986	Young_HSC-3+	0.294
Ide	0.432	-0.431	1.405	-1.813	0.916	Young_HSC-3+	0.442
Ifi203	0.737	-0.087	1.666	-1.752	0.99	Young_HSC-3+	1.812
Ifi27	2.2	1.62	2.853	-1.223	0.992	Young_HSC-3+	1.715
Ifi47	0.835	1.732	-0.177	1.796	0.916	Aged_HSC-3+	0.464
Ifit1	0.956	-0.224	2.286	-2.545	0.948	Young_HSC-3+	0.07
Ifngr1	1	0.355	1.727	-1.372	0.992	Young_HSC-3+	1.767
Ift74	0.903	2.143	-0.495	2.609	0.974	Aged_HSC-3+	0.211
Ighm	2.601	1.701	3.616	-1.919	1	Young_HSC-3+	0.785
Igtp	1.066	-0.144	2.43	-2.568	0.986	Young_HSC-3+	0.231
Ikzf5	0.299	-0.52	1.222	-1.696	0.9	Young_HSC-3+	0.279
Il18	0.694	1.856	-0.616	2.528	0.972	Aged_HSC-3+	0.32
Il1r2	2.716	1.998	3.524	-1.536	0.982	Young_HSC-3+	0.356
Il4	1.003	-0.172	2.327	-2.481	0.948	Young_HSC-3+	0.083
Incenp	1.63	0.889	2.464	-1.605	0.888	Young_HSC-3+	0.182
Ipo5	0.546	-0.364	1.573	-1.935	0.914	Young_HSC-3+	0.399
Iqgap1	1.411	0.913	1.973	-1.054	0.982	Young_HSC-3+	2.667
Irf1	1.793	0.912	2.786	-1.903	0.996	Young_HSC-3+	0.659
Irf2bpl	1.915	1.304	2.604	-1.286	0.926	Young_HSC-3+	0.81
Irf7	0.876	-0.139	2.022	-2.174	0.948	Young_HSC-3+	0.18
Isoc1	0.06	0.863	-0.846	1.682	0.892	Aged_HSC-3+	0.517
Itch	0.842	0.213	1.551	-1.336	0.884	Young_HSC-3+	0.894
Itga2	1.14	1.996	0.174	1.879	0.898	Aged_HSC-3+	0.036
Itga6	1.235	0.708	1.829	-1.118	0.904	Young_HSC-3+	1.243
Itgav	2.767	2.166	3.445	-1.268	0.998	Young_HSC-3+	1.135
Itgb1	0.029	-0.608	0.747	-1.361	0.9	Young_HSC-3+	1.931
Jarid2	0.956	0.259	1.743	-1.476	0.906	Young_HSC-3+	0.598
Jdp2	1.507	0.607	2.521	-1.898	0.994	Young_HSC-3+	0.593
Jmy	1.375	0.538	2.317	-1.818	0.962	Young_HSC-3+	0.557
Jpt1	0.556	-0.461	1.703	-2.192	1	Young_HSC-3+	1.002
Jup	2.391	1.757	3.105	-1.329	0.94	Young_HSC-3+	0.387
Kcnk6	1.842	0.979	2.816	-1.811	0.882	Young_HSC-3+	0.058
Kcnq1ot1	1.851	1.359	2.405	-1.063	0.998	Young_HSC-3+	4.2
Kctd14	1.239	0.289	2.31	-2.039	0.936	Young_HSC-3+	0.099
Kdm2a	0.575	-0.331	1.595	-1.924	0.992	Young_HSC-3+	1.074
Kdm5a	0.803	-0.145	1.872	-2.02	0.998	Young_HSC-3+	1.132
Kif11	2.179	0.88	3.644	-2.711	0.99	Young_HSC-3+	0.081
Klf13	1.883	1.329	2.508	-1.163	1	Young_HSC-3+	2.766
Klf4	2.856	2.459	3.304	-0.85	0.892	Young_HSC-3+	1.221
Klf9	1.618	0.745	2.604	-1.885	1	Young_HSC-3+	1.687
Kmt2a	0.668	0.162	1.239	-1.1	0.9	Young_HSC-3+	1.81
Kmt2e	0.58	-0.076	1.319	-1.419	0.974	Young_HSC-3+	2.026
Knl1	1.821	0.24	3.603	-3.386	1	Young_HSC-3+	0.075
Knstrn	1.818	0.296	3.533	-3.22	0.998	Young_HSC-3+	0.081
Kras	0.885	0.214	1.642	-1.45	0.964	Young_HSC-3+	1.48
Krtcap3	0.87	0.02	1.83	-1.795	0.89	Young_HSC-3+	0.085
Kti12	-0.157	0.605	-1.017	1.706	0.918	Aged_HSC-3+	0.551
Lamtor2	-0.338	0.455	-1.233	1.667	0.896	Aged_HSC-3+	1.476
Lck	0.792	-0.247	1.963	-2.267	0.942	Young_HSC-3+	0.105
Lcorl	1.259	2.445	-0.078	2.411	0.976	Aged_HSC-3+	0.258
Lfng	1.733	1.113	2.433	-1.348	0.904	Young_HSC-3+	0.474
Lgals3	1.679	2.879	0.326	2.54	0.968	Aged_HSC-3+	0.182
Lmna	2.963	2.217	3.804	-1.589	1	Young_HSC-3+	1.502
Lockd	1.619	0.494	2.888	-2.431	0.992	Young_HSC-3+	0.208
Loxl2	2.86	0.861	5.115	-4.24	1	Young_HSC-3+	0.075
Lrrc58	0.661	-0.109	1.53	-1.622	0.904	Young_HSC-3+	0.626
Lrrfip1	1.555	1.136	2.026	-0.897	0.93	Young_HSC-3+	2.687
Lzts1	0.694	-0.229	1.735	-1.946	0.902	Young_HSC-3+	0.042
Madd	1.472	0.217	2.886	-2.675	1	Young_HSC-3+	0.73
Maf	0.794	1.886	-0.437	2.336	0.952	Aged_HSC-3+	0.226
Mafk	0.657	1.544	-0.345	1.89	0.944	Aged_HSC-3+	0.515
Manba	0.247	-0.683	1.295	-2.015	0.93	Young_HSC-3+	0.094
Map1a	1.943	-0.107	4.255	-4.328	0.986	Young_HSC-3+	0.026
Map1b	1.171	2.538	-0.37	2.857	0.982	Aged_HSC-3+	0.147
Map4k4	1.381	0.832	2.001	-1.181	0.948	Young_HSC-3+	1.358
Map9	2.904	2.148	3.756	-1.615	1	Young_HSC-3+	0.967
Mapk6	1.254	0.288	2.344	-2.08	0.992	Young_HSC-3+	0.752
Mapk8	0.145	0.901	-0.706	1.57	0.894	Aged_HSC-3+	0.314
Matn4	1.876	0.621	3.29	-2.566	0.92	Young_HSC-3+	0.077
Mbtps1	0.696	1.742	-0.483	2.246	0.978	Aged_HSC-3+	0.455
Mcm3	1.562	0.447	2.819	-2.38	1	Young_HSC-3+	0.704
Mcm5	1.196	-0.102	2.66	-2.72	1	Young_HSC-3+	0.308
Mcm6	1.657	1.084	2.303	-1.198	0.944	Young_HSC-3+	0.935
Mdk	1.535	0.624	2.562	-1.985	0.934	Young_HSC-3+	0.089
Mgst2	0.605	-0.235	1.551	-1.755	0.928	Young_HSC-3+	0.219
Mia3	0.746	-0.137	1.743	-1.93	0.93	Young_HSC-3+	0.391
Mis18bp1	1.579	0.3	3.021	-2.656	0.968	Young_HSC-3+	0.052
Mpp5	0.804	1.785	-0.301	2.048	0.954	Aged_HSC-3+	0.304
Mrpl17	0.143	1.055	-0.886	1.983	0.942	Aged_HSC-3+	0.912
Mrpl52	0.303	0.79	-0.246	1.024	0.89	Aged_HSC-3+	3.569
Mrps14	-0.568	0.507	-1.781	2.281	0.97	Aged_HSC-3+	1.596
Msmo1	2.664	1.827	3.609	-1.782	1	Young_HSC-3+	2.283
Msn	0.575	-0.139	1.381	-1.492	0.986	Young_HSC-3+	2.38
Mt2	1.078	2.077	-0.048	2.075	0.908	Aged_HSC-3+	0.132
Mtfr2	0.605	-0.276	1.599	-1.946	0.932	Young_HSC-3+	0.161
Mthfd2	2.653	2.187	3.177	-1.029	0.902	Young_HSC-3+	0.555
Mttp	1	-0.369	2.544	-2.882	0.992	Young_HSC-3+	0.107
Mybl2	0.964	1.948	-0.147	2.147	0.912	Aged_HSC-3+	0.031
Myct1	1.036	0.153	2.032	-1.872	1	Young_HSC-3+	4.565
Myh9	1.416	0.937	1.956	-1.032	0.904	Young_HSC-3+	1.759
Myl10	2.527	1.973	3.153	-1.187	1	Young_HSC-3+	3.342
Myo1c	2.837	1.798	4.008	-2.213	1	Young_HSC-3+	0.506
Myof	0.422	-0.402	1.352	-1.689	0.9	Young_HSC-3+	0.404
Nab2	1.492	0.634	2.459	-1.808	0.99	Young_HSC-3+	0.695
Nap1l1	0.439	-0.158	1.112	-1.293	0.974	Young_HSC-3+	2.442
Nasp	0.987	0.016	2.081	-2.088	0.994	Young_HSC-3+	0.61
Nav1	0.7	1.598	-0.312	1.896	0.916	Aged_HSC-3+	0.148
Ncapd3	0.623	-0.21	1.562	-1.727	0.922	Young_HSC-3+	0.305
Ndc80	0.893	0.118	1.767	-1.74	0.884	Young_HSC-3+	0.078
Nde1	0.601	-0.436	1.77	-2.146	0.952	Young_HSC-3+	0.258
Ndufb2	-0.588	0.215	-1.493	1.675	0.918	Aged_HSC-3+	1.574
Ndufs7	-0.517	0.274	-1.41	1.723	0.884	Aged_HSC-3+	1.613
Neil3	0.913	-0.077	2.029	-2.062	0.932	Young_HSC-3+	0.033
Neurl3	2.361	1.568	3.256	-1.679	1	Young_HSC-3+	3.065
Nfat5	1.378	0.806	2.022	-1.211	0.984	Young_HSC-3+	2.081
Nfkbid	1.121	1.957	0.178	1.762	0.884	Aged_HSC-3+	0.277
Nlrc3	1.035	2.096	-0.161	2.229	0.932	Aged_HSC-3+	0.04
Nqo2	0.79	-0.108	1.803	-2.072	0.914	Young_HSC-3+	0.056
Nr4a1	2.147	1.658	2.698	-1.045	0.994	Young_HSC-3+	4.62
Nr4a2	2.18	1.49	2.959	-1.478	1	Young_HSC-3+	2.755
Ntf5	1.463	2.669	0.104	2.576	0.956	Aged_HSC-3+	0.046
Nup50	0.45	-0.349	1.35	-1.692	0.914	Young_HSC-3+	0.561
Nupr1	3.189	2.764	3.669	-0.921	0.894	Young_HSC-3+	1.725
Nusap1	2.122	-0.123	4.652	-4.753	1	Young_HSC-3+	0.108
Ocrl	0.41	-0.577	1.523	-2.097	0.964	Young_HSC-3+	0.458
Orc6	0.734	-0.062	1.633	-1.64	0.896	Young_HSC-3+	0.415
P2ry14	0.763	-0.362	2.032	-2.462	0.98	Young_HSC-3+	0.36
P3h3	0.984	-0.003	2.098	-2.025	0.96	Young_HSC-3+	0.271
Pbk	1.503	0.072	3.117	-3.024	0.998	Young_HSC-3+	0.073
Pbrm1	0.43	-0.263	1.213	-1.425	0.902	Young_HSC-3+	1.051
Pcna	0.604	-0.043	1.334	-1.404	0.892	Young_HSC-3+	0.91
Pdap1	-0.163	-0.844	0.604	-1.333	0.886	Young_HSC-3+	1.217
Pde10a	3.2	2.473	4.019	-1.551	1	Young_HSC-3+	1.548
Pde4a	0.846	1.703	-0.121	1.835	0.916	Aged_HSC-3+	0.209
Pdgfa	1.062	0.132	2.111	-1.962	0.894	Young_HSC-3+	0.078
Pdgfb	2.453	4.697	-0.078	4.817	1	Aged_HSC-3+	0.187
Pds5a	0.474	-0.41	1.471	-1.86	0.952	Young_HSC-3+	0.744
Peli1	0.351	-0.427	1.228	-1.616	0.884	Young_HSC-3+	0.696
Per3	0.516	-0.301	1.437	-1.738	0.896	Young_HSC-3+	0.33
Pgm2l1	1.522	0.482	2.696	-2.236	0.994	Young_HSC-3+	0.461
Phf20l1	1.153	0.576	1.803	-1.218	0.986	Young_HSC-3+	2.323
Phlda1	1.225	2.171	0.158	1.989	0.922	Aged_HSC-3+	0.373
Phpt1	1.118	2.253	-0.162	2.372	0.996	Aged_HSC-3+	0.81
Pigp	0.271	1.045	-0.601	1.609	0.906	Aged_HSC-3+	1.204
Pim3	1.574	0.909	2.324	-1.461	0.95	Young_HSC-3+	0.488
Pimreg	2.095	-0.13	4.605	-4.727	1	Young_HSC-3+	0.031
Plec	2.056	1.496	2.688	-1.187	1	Young_HSC-3+	3.107
Pmepa1	3.085	1.926	4.391	-2.456	1	Young_HSC-3+	4.184
Pnisr	0.365	-0.317	1.134	-1.515	0.97	Young_HSC-3+	2.182
Pnrc1	0.221	-0.169	0.661	-0.823	0.898	Young_HSC-3+	7.834
Pola1	0.947	-0.166	2.202	-2.342	0.99	Young_HSC-3+	0.211
Pole	1.156	2.061	0.137	1.967	0.896	Aged_HSC-3+	0.108
Pom121	0.371	-0.418	1.26	-1.666	0.9	Young_HSC-3+	0.55
Ppa2	0.463	1.284	-0.464	1.638	0.886	Aged_HSC-3+	0.354
Ppcdc	0.386	-0.458	1.337	-1.752	0.898	Young_HSC-3+	0.277
Ppp1r10	0.911	0.349	1.545	-1.157	0.922	Young_HSC-3+	1.435
Ppp1r14b	0.285	-0.455	1.119	-1.573	0.988	Young_HSC-3+	2.469
Ppp1r9a	0.557	1.486	-0.492	1.908	0.952	Aged_HSC-3+	0.54
Ppp2r2b	1.554	0.051	3.249	-3.189	0.986	Young_HSC-3+	0.045
Prc1	2.167	0.795	3.715	-2.932	1	Young_HSC-3+	0.109
Prex2	0.65	-0.276	1.693	-1.993	0.936	Young_HSC-3+	0.132
Prim1	1.271	0.335	2.326	-1.97	0.946	Young_HSC-3+	0.255
Prnp	0.919	1.77	-0.039	1.853	0.91	Aged_HSC-3+	0.297
Prrg4	0.776	1.988	-0.591	2.546	0.972	Aged_HSC-3+	0.178
Ptbp3	0.153	-0.422	0.801	-1.265	0.882	Young_HSC-3+	1.915
Ptms	0.319	-0.589	1.344	-1.895	0.976	Young_HSC-3+	1.255
Ptpn1	0.799	0.16	1.52	-1.367	0.938	Young_HSC-3+	1.27
Pxmp4	0.878	-0.301	2.207	-2.531	0.976	Young_HSC-3+	0.148
Rab3d	0.337	1.303	-0.753	2.073	0.898	Aged_HSC-3+	0.085
Racgap1	1.277	-0.125	2.857	-2.968	1	Young_HSC-3+	0.112
Rad21	0.589	-0.379	1.681	-2.036	0.964	Young_HSC-3+	0.66
Rad51	1.092	0.104	2.206	-2.091	0.956	Young_HSC-3+	0.084
Ramp2	1.99	3.835	-0.091	4.01	1	Aged_HSC-3+	0.146
Ramp3	3.246	2.49	4.099	-1.611	0.998	Young_HSC-3+	0.93
Ranbp1	0.953	0.479	1.489	-1.001	0.93	Young_HSC-3+	2.484
Raph1	1.176	2.024	0.22	1.756	0.92	Aged_HSC-3+	0.229
Rasa2	1.832	1.292	2.441	-1.165	0.926	Young_HSC-3+	0.986
Rasl11b	0.879	-0.282	2.188	-2.405	0.94	Young_HSC-3+	0.078
Rassf4	0.727	-0.196	1.769	-1.847	0.882	Young_HSC-3+	0.087
Rb1cc1	1.007	0.498	1.582	-1.067	0.898	Young_HSC-3+	1.697
Rbbp8	1.356	0.566	2.247	-1.697	0.92	Young_HSC-3+	0.201
Rbm4b	1.418	0.7	2.228	-1.547	0.98	Young_HSC-3+	0.913
Rbm5	0.332	-0.326	1.073	-1.381	0.91	Young_HSC-3+	1.743
Rc3h2	1.239	0.053	2.576	-2.553	1	Young_HSC-3+	0.591
Rcan1	1.885	2.711	0.952	1.769	0.928	Aged_HSC-3+	0.161
Rcc2	0.322	-0.22	0.934	-1.178	0.89	Young_HSC-3+	2.147
Rftn1	0.36	-0.43	1.249	-1.69	0.904	Young_HSC-3+	0.619
Rfx5	0.407	-0.438	1.359	-1.716	0.89	Young_HSC-3+	0.163
Rnase6	0.859	-0.208	2.062	-2.258	0.978	Young_HSC-3+	0.315
Rnd3	0.994	-0.061	2.185	-2.208	0.942	Young_HSC-3+	0.089
Rnf168	1.757	3.201	0.129	3.102	1	Aged_HSC-3+	0.464
Romo1	0.414	1.261	-0.542	1.772	0.988	Aged_HSC-3+	2.037
Rorb	1.256	2.435	-0.074	2.405	0.956	Aged_HSC-3+	0.104
Rpl27	0.286	0.936	-0.448	1.405	1	Aged_HSC-3+	10.858
Rpl36al	0.678	1.378	-0.111	1.471	1	Aged_HSC-3+	4.196
Rprm	2.167	0.311	4.259	-3.84	1	Young_HSC-3+	0.053
Rrnad1	0.418	1.469	-0.766	2.17	0.946	Aged_HSC-3+	0.26
Rsad2	1.247	0.414	2.185	-1.759	0.918	Young_HSC-3+	0.178
Rspry1	1.237	-0.065	2.706	-2.757	0.998	Young_HSC-3+	0.474
Rsrp1	-0.114	-0.628	0.466	-1.069	0.89	Young_HSC-3+	3.357
Rtf1	-0.209	0.467	-0.971	1.39	0.886	Aged_HSC-3+	1.781
Rtraf	-0.417	0.206	-1.12	1.257	0.884	Aged_HSC-3+	2.402
Rusc1	1.38	2.357	0.278	2.073	0.982	Aged_HSC-3+	0.464
Ryk	0.976	0.12	1.942	-1.744	0.932	Young_HSC-3+	0.349
S100a8	1.29	-0.011	2.757	-2.787	0.962	Young_HSC-3+	0.022
S1pr4	0.524	-0.235	1.38	-1.701	0.908	Young_HSC-3+	0.636
Sbno2	1.402	0.659	2.241	-1.598	0.952	Young_HSC-3+	0.987
Sbspon	1.464	2.801	-0.043	2.888	0.97	Aged_HSC-3+	0.129
Sdf2l1	1.359	0.192	2.675	-2.461	1	Young_HSC-3+	0.468
Sdsl	1.329	0.669	2.073	-1.385	0.934	Young_HSC-3+	0.883
Sel1l	0.763	-0.092	1.727	-1.731	0.908	Young_HSC-3+	0.448
Selenoi	1.606	0.691	2.637	-1.978	0.992	Young_HSC-3+	0.366
Sem1	-1.379	-0.444	-2.433	1.963	0.976	Aged_HSC-3+	4.858
Senp7	0.288	-0.462	1.134	-1.553	0.884	Young_HSC-3+	0.277
Serinc1	1.555	0.972	2.213	-1.251	0.988	Young_HSC-3+	1.859
Serpina3f	1.83	0.383	3.461	-3.055	0.978	Young_HSC-3+	0.038
Serpine1	2.03	-0.213	4.558	-4.81	1	Young_HSC-3+	0.028
Setd2	0.904	-0.053	1.983	-2.012	0.992	Young_HSC-3+	0.832
Sfrp2	3.945	4.788	2.995	1.804	0.91	Aged_HSC-3+	0.075
Sgo1	1.185	0.012	2.509	-2.477	0.98	Young_HSC-3+	0.066
Sgo2a	1.624	0.249	3.174	-2.885	0.99	Young_HSC-3+	0.05
Sh3glb1	0.591	0.133	1.106	-0.989	0.904	Young_HSC-3+	2.959
Shcbp1	1.743	0.309	3.36	-3.019	0.99	Young_HSC-3+	0.056
Sik1	1.161	0.483	1.926	-1.442	0.952	Young_HSC-3+	1.15
Sik3	0.76	0.048	1.564	-1.528	0.894	Young_HSC-3+	0.62
Siva1	0.229	-0.548	1.106	-1.62	0.966	Young_HSC-3+	1.418
Ski	1.695	0.815	2.687	-1.887	1	Young_HSC-3+	0.935
Skil	2.523	1.746	3.4	-1.652	1	Young_HSC-3+	4.799
Skp1a	0.377	1.17	-0.518	1.715	0.974	Aged_HSC-3+	1.833
Slbp	1.182	0.296	2.181	-1.897	0.996	Young_HSC-3+	0.903
Slc16a11	0.865	-0.082	1.933	-2.049	0.93	Young_HSC-3+	0.046
Slc16a2	0.868	-0.065	1.919	-2.037	0.89	Young_HSC-3+	0.087
Slc16a3	0.667	1.474	-0.244	1.728	0.884	Aged_HSC-3+	0.102
Slc38a1	1.49	1.062	1.973	-0.909	0.912	Young_HSC-3+	2.943
Slc38a2	1.082	0.545	1.688	-1.134	0.998	Young_HSC-3+	5.213
Slc39a13	2.206	1.688	2.789	-1.095	0.92	Young_HSC-3+	0.746
Slc3a2	1.962	1.471	2.516	-1.029	0.998	Young_HSC-3+	5.881
Slc5a3	2.004	1.432	2.649	-1.208	0.904	Young_HSC-3+	0.625
Slc6a6	1.136	0.508	1.845	-1.356	0.944	Young_HSC-3+	1.054
Slc7a1	1.801	1.157	2.527	-1.382	0.936	Young_HSC-3+	0.556
Slc7a5	0.932	1.78	-0.024	1.728	0.896	Aged_HSC-3+	0.312
Slfn9	1.422	0.096	2.916	-2.865	0.996	Young_HSC-3+	0.126
Smad7	1.917	1.246	2.674	-1.415	1	Young_HSC-3+	2.704
Smagp	0.621	1.414	-0.274	1.716	0.884	Aged_HSC-3+	0.29
Smc4	0.95	0.074	1.938	-1.874	0.982	Young_HSC-3+	0.814
Smim27	1.077	1.929	0.117	1.8	0.952	Aged_HSC-3+	0.763
Smim4	0.454	1.297	-0.496	1.808	0.946	Aged_HSC-3+	0.841
Snapin	0.51	1.254	-0.328	1.631	0.888	Aged_HSC-3+	0.271
Snhg9	0.888	1.724	-0.056	1.782	0.928	Aged_HSC-3+	0.54
Snrpe	-0.771	-0.175	-1.444	1.291	0.892	Aged_HSC-3+	4.745
Snx14	1.06	0.258	1.964	-1.691	0.938	Young_HSC-3+	0.528
Socs2	1.247	0.281	2.336	-2.001	0.968	Young_HSC-3+	0.256
Sord	0.763	1.54	-0.113	1.634	0.942	Aged_HSC-3+	1.025
Spaca1	0.761	-0.078	1.708	-1.798	0.89	Young_HSC-3+	0.04
Spc24	2.808	1.923	3.806	-1.892	0.968	Young_HSC-3+	0.17
Spc25	1.712	-0.129	3.788	-3.926	1	Young_HSC-3+	0.087
Sqstm1	2.233	1.797	2.725	-0.923	0.94	Young_HSC-3+	1.894
Srpk1	0.22	-0.477	1.005	-1.51	0.93	Young_HSC-3+	1.571
Srpr	0.468	-0.31	1.344	-1.676	0.932	Young_HSC-3+	1.232
Stap1	1.38	1.857	0.842	1.021	0.894	Aged_HSC-3+	1.235
Stat3	1.175	0.615	1.805	-1.203	0.928	Young_HSC-3+	1.713
Stk17b	0.841	0.095	1.682	-1.589	0.964	Young_HSC-3+	0.897
Stk38	0.238	-0.607	1.191	-1.771	0.922	Young_HSC-3+	0.659
Stx6	0.273	1.256	-0.836	2.092	0.95	Aged_HSC-3+	0.596
Sult1a1	2.211	3.374	0.9	2.436	0.998	Aged_HSC-3+	0.38
Syvn1	0.517	-0.408	1.56	-2	0.928	Young_HSC-3+	0.234
Tac1	2.652	3.821	1.334	2.477	0.946	Aged_HSC-3+	0.103
Tbc1d15	0.714	-0.044	1.569	-1.637	0.928	Young_HSC-3+	0.883
Tbxas1	0.895	0.181	1.701	-1.542	0.95	Young_HSC-3+	0.751
Tcp11l2	1.328	0.687	2.051	-1.389	0.896	Young_HSC-3+	0.621
Tecpr1	1.466	0.855	2.155	-1.286	0.888	Young_HSC-3+	0.54
Thap1	1.77	3.838	-0.562	4.413	1	Aged_HSC-3+	0.267
Timp3	1.789	3.367	0.009	3.467	0.984	Aged_HSC-3+	0.071
Tinagl1	2.193	1.714	2.733	-1.024	0.932	Young_HSC-3+	1.188
Tipin	0.924	-0.345	2.354	-2.751	1	Young_HSC-3+	0.492
Tm6sf1	1.304	2.007	0.512	1.552	0.888	Aged_HSC-3+	0.33
Tmbim1	1.862	1.364	2.424	-1.06	0.924	Young_HSC-3+	1.832
Tmem127	0.287	1.112	-0.643	1.704	0.884	Aged_HSC-3+	0.231
Tmem215	0.898	1.731	-0.042	1.828	0.886	Aged_HSC-3+	0.064
Tmem234	-0.509	0.195	-1.302	1.43	0.888	Aged_HSC-3+	1.794
Tmem51	1.126	-0.153	2.57	-2.666	0.982	Young_HSC-3+	0.093
Tmpo	1.008	0.426	1.664	-1.253	0.892	Young_HSC-3+	0.899
Tnfrsf12a	2.622	1.528	3.856	-2.326	1	Young_HSC-3+	1.793
Tnfrsf1b	1.421	0.494	2.466	-1.946	0.976	Young_HSC-3+	0.564
Tnfrsf23	1.719	0.411	3.193	-2.798	0.966	Young_HSC-3+	0.039
Tob2	0.747	0.084	1.494	-1.415	0.898	Young_HSC-3+	0.796
Tomm7	0.283	1.034	-0.564	1.596	0.996	Aged_HSC-3+	4.218
Tpi1	0.965	0.453	1.543	-1.097	0.928	Young_HSC-3+	1.848
Tpx2	1.885	0.175	3.814	-3.566	1	Young_HSC-3+	0.086
Traf1	2.859	1.877	3.967	-2.098	1	Young_HSC-3+	1.694
Traf5	0.647	1.463	-0.272	1.712	0.886	Aged_HSC-3+	0.125
Trh	2.685	4.442	0.704	3.72	0.998	Aged_HSC-3+	0.064
Trib2	1.819	0.409	3.41	-2.991	0.996	Young_HSC-3+	0.127
Trim33	0.461	-0.429	1.465	-1.868	0.922	Young_HSC-3+	0.573
Trip11	0.55	-0.411	1.634	-1.968	0.95	Young_HSC-3+	0.619
Trmt112	0.747	1.36	0.055	1.305	0.986	Aged_HSC-3+	3.099
Tro	1.616	0.14	3.28	-3.091	0.996	Young_HSC-3+	0.083
Tsc22d3	1.264	0.463	2.167	-1.674	1	Young_HSC-3+	1.749
Tsix	1.015	0.068	2.082	-1.979	0.93	Young_HSC-3+	0.305
Ttc14	0.151	-0.546	0.937	-1.431	0.928	Young_HSC-3+	1.543
Tuba1c	1.048	0.207	1.995	-1.792	0.976	Young_HSC-3+	0.637
Tubb5	1.297	0.874	1.775	-0.895	0.946	Young_HSC-3+	4.263
Tubb6	1.766	0.897	2.745	-1.86	0.946	Young_HSC-3+	0.32
Txnrd1	0.702	-0.146	1.659	-1.758	0.988	Young_HSC-3+	1.107
Ubc	1.177	0.758	1.649	-0.885	0.972	Young_HSC-3+	7.995
Ube2a	0.727	0.036	1.506	-1.414	0.916	Young_HSC-3+	0.747
Ube2c	2.878	0.315	5.768	-5.446	1	Young_HSC-3+	0.161
Ube2d3	0.035	-0.492	0.629	-1.15	0.906	Young_HSC-3+	3.679
Ube2s	0.13	-0.507	0.847	-1.383	0.952	Young_HSC-3+	2.509
Ulbp1	0.83	1.628	-0.07	1.743	0.884	Aged_HSC-3+	0.047
Ung	1.363	0.029	2.868	-2.826	0.992	Young_HSC-3+	0.143
Upp1	1.473	0.367	2.72	-2.29	0.998	Young_HSC-3+	0.734
Uqcr11	0.054	0.572	-0.531	1.107	0.886	Aged_HSC-3+	3.189
Uqcrh	-1.583	-2.379	-0.685	-1.651	0.96	Young_HSC-3+	8.205
Usp18	1.056	-0.106	2.367	-2.52	0.952	Young_HSC-3+	0.034
Utrn	1.225	0.51	2.031	-1.493	0.972	Young_HSC-3+	0.979
Vamp5	1.951	2.455	1.384	1.079	0.972	Aged_HSC-3+	1.922
Vasn	1.233	0.268	2.322	-2.05	0.928	Young_HSC-3+	0.168
Vegfa	2.367	1.778	3.031	-1.239	0.986	Young_HSC-3+	0.767
Vwf	0.965	1.925	-0.116	2.039	0.904	Aged_HSC-3+	0.157
Wapl	0.561	-0.216	1.438	-1.636	0.982	Young_HSC-3+	1.679
Wdcp	0.667	1.617	-0.404	1.967	0.922	Aged_HSC-3+	0.14
Wdr13	0.337	1.302	-0.752	1.978	0.93	Aged_HSC-3+	0.239
Wdr26	1.364	0.601	2.225	-1.633	0.998	Young_HSC-3+	1.346
Wfdc17	3.34	2.573	4.205	-1.644	1	Young_HSC-3+	0.832
Wfdc18	2.23	1.131	3.47	-2.337	0.974	Young_HSC-3+	0.125
Wsb1	0.021	-0.958	1.125	-2.114	0.968	Young_HSC-3+	1.15
Wwtr1	2.035	1.334	2.826	-1.539	0.888	Young_HSC-3+	0.223
Xbp1	1.145	0.257	2.145	-1.899	0.998	Young_HSC-3+	1.77
Xlr	1.659	-0.125	3.671	-3.832	0.998	Young_HSC-3+	0.028
Xlr3b	0.861	0.046	1.781	-1.692	0.886	Young_HSC-3+	0.057
Yae1d1	0.416	1.24	-0.512	1.753	0.922	Aged_HSC-3+	0.457
Ydjc	0.971	0.03	2.031	-1.993	0.968	Young_HSC-3+	0.348
Zbtb10	0.987	0.13	1.953	-1.854	0.91	Young_HSC-3+	0.193
Zbtb11os1	1.053	1.81	0.2	1.671	0.884	Aged_HSC-3+	0.133
Zcchc6	0.151	-0.615	1.015	-1.592	0.972	Young_HSC-3+	2.453
Zdhhc14	0.622	-0.227	1.579	-1.842	0.89	Young_HSC-3+	0.04
Zfp12	0.929	-0.592	2.645	-3.278	0.996	Young_HSC-3+	0.149
Zfp287	1.756	-0.122	3.873	-3.947	1	Young_HSC-3+	0.063
Zfp36	1.519	1.15	1.935	-0.753	0.898	Young_HSC-3+	4.35
Zfp36l1	0.686	-0.399	1.909	-2.257	0.986	Young_HSC-3+	0.595
Zfp599	0.864	-0.143	1.999	-2.111	0.922	Young_HSC-3+	0.055
Zfp655	0.788	0.007	1.67	-1.638	0.926	Young_HSC-3+	0.455
Zfp949	1.057	-0.36	2.655	-2.941	0.986	Young_HSC-3+	0.207
Zfyve26	0.552	-0.511	1.75	-2.17	0.932	Young_HSC-3+	0.151
Zranb1	0.332	-0.529	1.304	-1.751	0.91	Young_HSC-3+	0.723
Zscan18	1.304	-0.138	2.929	-3.089	0.976	Young_HSC-3+	0.039

## Sheet: CASIN vs Aged - HSC-1
GeneName	ResDispOverall	ResDisp1	ResDisp2	ResDispDistance	ProbDiffResDisp	ResultDiffResDisp	MeanOverall
1190007I07Rik	0.886	0.387	1.481	-1.096	0.914	Aged_HSC-1+	0.394
1700012C14Rik	0.571	-0.211	1.504	-1.705	0.91	Aged_HSC-1+	0.018
2010015M23Rik	2.154	2.794	1.392	1.427	0.902	Casin_HSC-1+	0.046
2510046G10Rik	0.52	-0.188	1.365	-1.514	0.946	Aged_HSC-1+	0.186
4930471E19Rik	1.08	-0.005	2.375	-2.38	0.94	Aged_HSC-1+	0.004
4933433G15Rik	0.394	1.074	-0.417	1.466	0.904	Casin_HSC-1+	0.048
A730071L15Rik	1.005	1.967	-0.142	2.077	0.922	Casin_HSC-1+	0.01
A830009L08Rik	1.215	2.347	-0.134	2.495	0.942	Casin_HSC-1+	0.004
A930041C12Rik	0.726	-0.454	2.134	-2.608	0.976	Aged_HSC-1+	0.013
Abat	1.249	0.5	2.144	-1.681	0.902	Aged_HSC-1+	0.014
Ackr1	0.909	1.887	-0.258	2.192	0.922	Casin_HSC-1+	0.013
Adamts9	1.138	-0.076	2.586	-2.605	0.99	Aged_HSC-1+	0.043
Add3	0.807	1.427	0.066	1.346	0.902	Casin_HSC-1+	0.14
Adgrg7	0.38	-0.43	1.347	-1.748	0.908	Aged_HSC-1+	0.045
Adgrl2	-0.078	-0.952	0.965	-1.916	0.982	Aged_HSC-1+	0.264
Akap12	2.755	3.611	1.734	1.84	0.926	Casin_HSC-1+	0.017
Aldh1a3	1.156	-0.044	2.587	-2.659	0.944	Aged_HSC-1+	0.005
Ammecr1	0.372	-0.57	1.497	-2.034	0.984	Aged_HSC-1+	0.1
Amz2	0.371	1.073	-0.466	1.498	0.912	Casin_HSC-1+	0.228
Anapc16	-0.281	0.333	-1.013	1.319	0.906	Casin_HSC-1+	0.686
Angptl2	0.774	1.818	-0.471	2.264	0.992	Casin_HSC-1+	0.059
Ank	0.946	1.582	0.187	1.396	0.946	Casin_HSC-1+	0.231
Anln	0.325	-0.46	1.262	-1.743	0.904	Aged_HSC-1+	0.023
Aqp1	1.113	1.911	0.161	1.768	0.956	Casin_HSC-1+	0.105
Areg	2.14	3.013	1.098	1.93	0.93	Casin_HSC-1+	0.011
Arfgef3	2.284	3.185	1.209	1.924	0.978	Casin_HSC-1+	0.022
Arhgap9	0.155	-0.686	1.157	-1.787	0.95	Aged_HSC-1+	0.192
Arl14ep	0.613	1.25	-0.147	1.373	0.902	Casin_HSC-1+	0.225
Arrdc4	0.774	1.341	0.098	1.227	0.924	Casin_HSC-1+	0.333
Atp5g3	-1.48	-2.185	-0.639	-1.529	0.934	Aged_HSC-1+	1.94
Atr	1.639	2.179	0.996	1.217	0.956	Casin_HSC-1+	0.228
Atrip	-0.347	-1.185	0.651	-1.888	0.906	Aged_HSC-1+	0.193
B230208H11Rik	1.324	0.386	2.444	-2.055	0.96	Aged_HSC-1+	0.023
B4galt6	0.151	-0.624	1.076	-1.722	0.924	Aged_HSC-1+	0.178
Bcap31	-1.605	-2.337	-0.732	-1.629	0.918	Aged_HSC-1+	1.816
Bcas3	0.279	1.123	-0.727	1.854	0.94	Casin_HSC-1+	0.083
Bfsp2	0.848	1.839	-0.334	2.142	0.946	Casin_HSC-1+	0.016
Bmp2	1.415	2.25	0.42	1.831	0.912	Casin_HSC-1+	0.028
Bysl	0.441	-0.328	1.36	-1.649	0.958	Aged_HSC-1+	0.165
C030037D09Rik	0.203	-0.696	1.276	-1.971	0.968	Aged_HSC-1+	0.078
C730034F03Rik	0.931	1.79	-0.094	1.883	0.968	Casin_HSC-1+	0.071
Cadm4	1.045	1.824	0.117	1.677	0.908	Casin_HSC-1+	0.033
Casp1	0.548	1.158	-0.179	1.361	0.904	Casin_HSC-1+	0.258
Ccdc82	0.234	-0.586	1.212	-1.797	0.97	Aged_HSC-1+	0.301
Ccl9	1.917	0.665	3.41	-2.75	1	Aged_HSC-1+	0.03
Cd302	0.732	0.172	1.4	-1.233	0.902	Aged_HSC-1+	0.256
Cd34	1.44	1.035	1.923	-0.887	0.916	Aged_HSC-1+	0.553
Cd7	2.479	3.844	0.852	2.813	0.95	Casin_HSC-1+	0.003
Cd82	0.458	1.21	-0.438	1.64	0.96	Casin_HSC-1+	0.276
Cenpf	2.845	2.225	3.585	-1.349	0.936	Aged_HSC-1+	0.037
Cenpp	-0.023	-0.864	0.981	-1.938	0.928	Aged_HSC-1+	0.027
Chchd7	-0.741	-1.372	0.012	-1.399	0.906	Aged_HSC-1+	0.923
Chst11	0.953	1.852	-0.118	2	0.984	Casin_HSC-1+	0.155
Chst2	0.907	1.624	0.052	1.549	0.902	Casin_HSC-1+	0.113
Ckap2	1.325	0.356	2.48	-2.183	0.99	Aged_HSC-1+	0.027
Clcf1	0.715	1.734	-0.501	2.236	0.996	Casin_HSC-1+	0.163
Clec4e	0.391	1.137	-0.5	1.566	0.906	Casin_HSC-1+	0.044
Cnn2	1.002	1.532	0.37	1.154	0.98	Casin_HSC-1+	0.75
Cnppd1	-0.412	-1.09	0.396	-1.495	0.902	Aged_HSC-1+	0.419
Commd7	-0.493	-1.246	0.404	-1.636	0.958	Aged_HSC-1+	0.867
Comp	2.426	4.491	-0.036	4.664	0.986	Casin_HSC-1+	0.003
Csnk2a1	-0.729	-1.4	0.071	-1.471	0.902	Aged_HSC-1+	0.802
Csnk2a2	-0.315	0.485	-1.27	1.767	0.968	Casin_HSC-1+	0.704
Cx3cl1	1.086	2.185	-0.225	2.384	1	Casin_HSC-1+	0.214
Cxcl10	3.056	0.825	5.716	-4.889	1	Aged_HSC-1+	0.041
Cxcl12	4.285	7.305	0.683	6.624	1	Casin_HSC-1+	0.071
Cxcl14	4.137	6.208	1.667	4.53	1	Casin_HSC-1+	0.063
Cxcl2	4.116	4.988	3.075	1.912	0.998	Casin_HSC-1+	0.045
Cxcr2	2.306	0.921	3.957	-2.887	0.964	Aged_HSC-1+	0.008
Cybb	2.175	3.388	0.727	2.444	0.922	Casin_HSC-1+	0.005
Cyp20a1	0.2	0.937	-0.678	1.615	0.93	Casin_HSC-1+	0.259
D10Wsu102e	0.671	0.085	1.37	-1.273	0.924	Aged_HSC-1+	0.351
D1Ertd622e	1.09	1.759	0.292	1.5	0.938	Casin_HSC-1+	0.143
Ddhd1	0.3	1.065	-0.612	1.695	0.956	Casin_HSC-1+	0.207
Depdc1a	0.998	-0.058	2.258	-2.33	0.958	Aged_HSC-1+	0.005
Desi2	0.443	1.027	-0.253	1.278	0.956	Casin_HSC-1+	0.766
Dio3	2.496	3.964	0.746	3.15	0.992	Casin_HSC-1+	0.008
Dip2c	-0.234	-0.926	0.592	-1.536	0.902	Aged_HSC-1+	0.16
Dnajc27	-0.25	-1.024	0.672	-1.696	0.92	Aged_HSC-1+	0.07
Dock10	1.246	1.772	0.618	1.146	0.908	Casin_HSC-1+	0.218
Dqx1	1.904	3.508	-0.008	3.562	0.994	Casin_HSC-1+	0.008
Dusp16	0.465	-0.378	1.471	-1.845	0.976	Aged_HSC-1+	0.218
Dusp4	0.527	1.344	-0.447	1.725	0.948	Casin_HSC-1+	0.118
Dync2h1	1.098	2.022	-0.005	2.041	0.988	Casin_HSC-1+	0.086
Ebf1	2.699	5.036	-0.089	5.145	0.998	Casin_HSC-1+	0.006
Elf4	0.338	0.977	-0.425	1.38	0.916	Casin_HSC-1+	0.383
Eln	0.973	-0.171	2.338	-2.573	0.914	Aged_HSC-1+	0.003
Endod1	0.993	1.695	0.157	1.522	0.924	Casin_HSC-1+	0.094
Ezr	1.301	1.714	0.807	0.902	0.952	Casin_HSC-1+	0.748
Fam20c	1.529	2.089	0.861	1.188	0.914	Casin_HSC-1+	0.154
Fam32a	-0.319	-0.942	0.423	-1.361	0.95	Aged_HSC-1+	1.003
Fam83g	1.701	2.302	0.984	1.354	0.964	Casin_HSC-1+	0.168
Fbxl6	-0.45	0.255	-1.291	1.503	0.908	Casin_HSC-1+	0.3
Fdps	0.736	0.193	1.383	-1.196	0.92	Aged_HSC-1+	0.442
Fgfr3	0.323	1.115	-0.622	1.753	0.916	Casin_HSC-1+	0.046
Fhdc1	0.571	1.329	-0.334	1.655	0.932	Casin_HSC-1+	0.14
Flna	0.648	1.266	-0.089	1.359	0.974	Casin_HSC-1+	0.639
Flt1	2.622	3.142	2.002	1.149	0.938	Casin_HSC-1+	0.067
Fosb	2.709	3	2.363	0.638	0.906	Casin_HSC-1+	2.397
Foxn2	0.161	1.08	-0.934	1.971	0.96	Casin_HSC-1+	0.115
Frmd4b	1.377	2.01	0.622	1.403	0.952	Casin_HSC-1+	0.193
Fstl3	0.955	1.847	-0.108	1.955	0.932	Casin_HSC-1+	0.025
Fxr1	-0.661	-1.294	0.094	-1.383	0.902	Aged_HSC-1+	0.952
Galr2	1.257	2.396	-0.102	2.456	0.912	Casin_HSC-1+	0.002
Gbp2	0.247	0.95	-0.592	1.537	0.918	Casin_HSC-1+	0.232
Gbp4	1.691	2.674	0.519	2.176	0.984	Casin_HSC-1+	0.054
Gdf15	3.601	4.007	3.117	0.908	0.91	Casin_HSC-1+	0.099
Gk5	1.207	0.33	2.253	-1.952	0.912	Aged_HSC-1+	0.018
Gla	0.609	-0.488	1.916	-2.35	0.996	Aged_HSC-1+	0.117
Gm10827	2.427	3.531	1.111	2.468	0.97	Casin_HSC-1+	0.011
Gm13075	1.952	3.741	-0.182	3.923	1	Casin_HSC-1+	0.015
Gm20045	1.795	2.742	0.666	2.041	1	Casin_HSC-1+	0.133
Gm20707	0.672	-0.448	2.008	-2.427	0.998	Aged_HSC-1+	0.078
Gm26710	1.146	2.212	-0.125	2.4	0.938	Casin_HSC-1+	0.006
Gm26802	2.497	3.308	1.529	1.773	1	Casin_HSC-1+	0.088
Gm29666	1.053	2.308	-0.444	2.762	0.99	Casin_HSC-1+	0.014
Gm42418	1.759	1.275	2.335	-1.05	1	Aged_HSC-1+	28.414
Gm45184	2.514	4.154	0.559	3.562	1	Casin_HSC-1+	0.019
Gm45509	2.221	0.085	4.768	-4.679	1	Aged_HSC-1+	0.049
Gm4841	1.501	2.537	0.266	2.326	0.992	Casin_HSC-1+	0.045
Gm5111	0.952	1.974	-0.267	2.191	0.992	Casin_HSC-1+	0.115
Gm6093	1.384	-0.152	3.218	-3.285	0.992	Aged_HSC-1+	0.006
Gmcl1	0.764	1.903	-0.595	2.504	0.998	Casin_HSC-1+	0.137
Gpatch2l	0.102	0.938	-0.895	1.766	0.912	Casin_HSC-1+	0.131
Gramd1a	0.676	1.163	0.095	1.07	0.902	Casin_HSC-1+	0.496
Gsn	0.991	1.781	0.048	1.691	0.978	Casin_HSC-1+	0.16
Gsta4	0.82	1.41	0.116	1.282	0.906	Casin_HSC-1+	0.183
Gstm7	0.218	0.966	-0.675	1.669	0.906	Casin_HSC-1+	0.107
Gtf2i	-0.45	0.258	-1.295	1.547	0.958	Casin_HSC-1+	0.812
H19	1.396	2.604	-0.046	2.7	0.968	Casin_HSC-1+	0.009
Hba-a1	3.651	1.669	6.015	-4.342	1	Aged_HSC-1+	0.044
Hba-a2	5.18	2.466	8.417	-6.119	1	Aged_HSC-1+	0.033
Hbb-bs	5.297	4.154	6.66	-2.516	1	Aged_HSC-1+	0.095
Hectd2	0.895	1.739	-0.112	1.808	0.976	Casin_HSC-1+	0.127
Hells	2.52	3.193	1.716	1.483	0.994	Casin_HSC-1+	0.089
Hhat	0.655	1.502	-0.355	1.835	0.906	Casin_HSC-1+	0.031
Hist1h2bb	0.952	-0.075	2.178	-2.284	0.964	Aged_HSC-1+	0.015
Hist1h2bj	1.102	0.105	2.29	-2.21	0.986	Aged_HSC-1+	0.03
Hook3	0.552	1.036	-0.025	1.042	0.922	Casin_HSC-1+	0.735
Hp	2.903	5.403	-0.078	5.553	1	Casin_HSC-1+	0.013
Hspa1b	0.892	-0.309	2.325	-2.603	0.974	Aged_HSC-1+	0.022
Igfbp5	3.147	5.827	-0.051	5.856	1	Casin_HSC-1+	0.006
Igfbp7	2.07	3.799	0.009	3.796	1	Casin_HSC-1+	0.055
Ighm	1.751	1.239	2.361	-1.096	0.986	Aged_HSC-1+	0.52
Igkc	1.648	1.069	2.34	-1.272	1	Aged_HSC-1+	1.317
Il10ra	0.277	-0.628	1.356	-2.054	0.908	Aged_HSC-1+	0.02
Il1b	1.185	-0.032	2.637	-2.63	0.912	Aged_HSC-1+	0.002
Il1rap	0.374	1.179	-0.586	1.759	0.918	Casin_HSC-1+	0.079
Incenp	1.431	0.7	2.304	-1.636	0.992	Aged_HSC-1+	0.172
Irak2	0.658	-0.071	1.529	-1.551	0.918	Aged_HSC-1+	0.163
Irf1	2.173	2.54	1.735	0.808	0.904	Casin_HSC-1+	0.429
Irf9	0.339	-0.379	1.195	-1.582	0.932	Aged_HSC-1+	0.285
Itga1	2.326	4.378	-0.12	4.487	0.998	Casin_HSC-1+	0.007
Kctd12	1.407	1.834	0.899	0.95	0.922	Casin_HSC-1+	0.369
Kdm5c	0.352	1.084	-0.521	1.591	0.964	Casin_HSC-1+	0.338
Kdm5d	0.436	-0.559	1.622	-2.193	0.954	Aged_HSC-1+	0.058
Kif4	1.373	0.084	2.911	-2.818	0.99	Aged_HSC-1+	0.015
Klhl3	0.61	1.45	-0.391	1.833	0.956	Casin_HSC-1+	0.1
L1cam	0.988	2.131	-0.374	2.611	0.942	Casin_HSC-1+	0.007
Lox	1.42	2.373	0.283	2.091	0.98	Casin_HSC-1+	0.069
Loxl2	4.911	5.503	4.206	1.333	0.954	Casin_HSC-1+	0.04
Lrg1	2.069	0.925	3.433	-2.434	0.948	Aged_HSC-1+	0.01
Lrr1	0.633	-0.277	1.718	-1.974	0.912	Aged_HSC-1+	0.004
Lrrk1	1.015	1.546	0.381	1.155	0.912	Casin_HSC-1+	0.322
Lyve1	1.338	2.517	-0.069	2.432	0.95	Casin_HSC-1+	0.007
Mapkapk2	0.562	1.189	-0.186	1.365	0.994	Casin_HSC-1+	0.888
March3	0.82	1.702	-0.233	1.895	0.978	Casin_HSC-1+	0.112
March9	0.112	-0.722	1.106	-1.707	0.932	Aged_HSC-1+	0.113
Mark3	0.206	0.873	-0.589	1.451	0.938	Casin_HSC-1+	0.546
Mat2b	-0.322	-1.061	0.559	-1.635	0.982	Aged_HSC-1+	0.973
Mcph1	0.489	-0.209	1.322	-1.539	0.902	Aged_HSC-1+	0.143
Meiob	1.472	2.478	0.272	2.233	0.944	Casin_HSC-1+	0.009
Mex3a	0.747	1.391	-0.021	1.469	0.906	Casin_HSC-1+	0.101
Mios	0.351	-0.342	1.179	-1.545	0.914	Aged_HSC-1+	0.122
Mirg	1.899	3.024	0.557	2.467	0.994	Casin_HSC-1+	0.027
Mirt1	0.909	2.036	-0.435	2.512	0.992	Casin_HSC-1+	0.038
Ms4a6c	0.829	1.773	-0.297	2.055	0.988	Casin_HSC-1+	0.075
Mtch2	-0.382	0.408	-1.324	1.73	0.938	Casin_HSC-1+	0.646
Muc3	2.45	0.041	5.322	-5.324	1	Aged_HSC-1+	0.011
Ncapd2	0.675	-0.634	2.236	-2.878	1	Aged_HSC-1+	0.06
Neb	1.236	2.244	0.033	2.229	0.976	Casin_HSC-1+	0.023
Nlrx1	0.623	1.531	-0.461	1.955	0.95	Casin_HSC-1+	0.03
Nptx2	1.246	-0.024	2.76	-2.821	0.966	Aged_HSC-1+	0.005
Npy	2.65	3.63	1.482	2.122	0.964	Casin_HSC-1+	0.014
Nrbp2	0.171	-0.686	1.193	-1.822	0.92	Aged_HSC-1+	0.049
Nrf1	0.527	1.296	-0.39	1.673	0.968	Casin_HSC-1+	0.321
Nudt1	0.655	-0.026	1.466	-1.464	0.906	Aged_HSC-1+	0.135
Nup93	0.228	1.063	-0.767	1.808	0.946	Casin_HSC-1+	0.103
Nyap1	1.319	2.139	0.341	1.775	0.954	Casin_HSC-1+	0.037
Oasl1	1.629	0.278	3.24	-2.952	0.988	Aged_HSC-1+	0.011
Ocln	1.099	1.634	0.46	1.167	0.906	Casin_HSC-1+	0.162
Olfr920	0.884	1.651	-0.03	1.659	0.924	Casin_HSC-1+	0.041
Pcgf2	0.118	-0.623	1.003	-1.615	0.914	Aged_HSC-1+	0.157
Pdzrn4	1.593	2.897	0.038	2.804	0.928	Casin_HSC-1+	0.003
Pex5	0.219	-0.381	0.935	-1.282	0.908	Aged_HSC-1+	0.403
Pik3cd	0.672	1.405	-0.203	1.601	0.962	Casin_HSC-1+	0.292
Plekha1	0.945	1.677	0.07	1.614	0.938	Casin_HSC-1+	0.139
Plekhg1	0.868	-0.265	2.219	-2.451	0.958	Aged_HSC-1+	0.048
Plin3	0.202	-0.546	1.095	-1.642	0.98	Aged_HSC-1+	0.348
Plk4	0.964	0.22	1.851	-1.654	0.97	Aged_HSC-1+	0.105
Plpp3	1.263	1.965	0.426	1.539	0.928	Casin_HSC-1+	0.066
Plvap	0.798	1.635	-0.201	1.869	0.904	Casin_HSC-1+	0.014
Ppard	0.713	1.5	-0.226	1.737	0.958	Casin_HSC-1+	0.168
Ppp1r14a	0.791	1.612	-0.189	1.795	0.928	Casin_HSC-1+	0.019
Prelid3a	0.976	1.922	-0.152	2.089	0.92	Casin_HSC-1+	0.007
Prg2	2.778	5.251	-0.172	5.452	1	Casin_HSC-1+	0.007
Psen1	0.009	0.701	-0.817	1.546	0.906	Casin_HSC-1+	0.288
Ptgds	1.696	2.297	0.979	1.353	0.922	Casin_HSC-1+	0.067
Ptov1	-1.232	-2.204	-0.074	-2.123	0.982	Aged_HSC-1+	1.295
Ptx3	2.554	4.041	0.781	3.281	1	Casin_HSC-1+	0.015
Pycr2	0.705	1.444	-0.177	1.619	0.994	Casin_HSC-1+	0.42
Qk	-0.176	-0.855	0.634	-1.48	0.966	Aged_HSC-1+	0.812
Rab11fip5	0.146	1.033	-0.911	1.937	0.958	Casin_HSC-1+	0.197
Rab3gap1	0.338	0.984	-0.433	1.399	0.948	Casin_HSC-1+	0.53
Rab6a	0.068	0.655	-0.633	1.288	0.932	Casin_HSC-1+	0.753
Rad21	-0.04	-0.8	0.867	-1.684	0.966	Aged_HSC-1+	0.574
Rapgef2	0.299	1.155	-0.721	1.886	0.958	Casin_HSC-1+	0.22
Rassf2	0.435	1.449	-0.774	2.214	0.99	Casin_HSC-1+	0.273
Rgn	1.252	2.433	-0.156	2.635	0.976	Casin_HSC-1+	0.013
Rhbdl2	1.91	2.946	0.673	2.278	1	Casin_HSC-1+	0.072
Rhoh	0.632	1.398	-0.282	1.689	1	Casin_HSC-1+	0.504
Rnase4	1.008	2.05	-0.235	2.293	0.954	Casin_HSC-1+	0.019
Rnf24	0.497	1.155	-0.289	1.41	0.94	Casin_HSC-1+	0.259
Rpap1	0.001	0.898	-1.068	2.039	0.964	Casin_HSC-1+	0.122
Rrm1	0.722	0.008	1.574	-1.598	0.96	Aged_HSC-1+	0.174
Rsad2	2.448	1.731	3.303	-1.58	1	Aged_HSC-1+	0.168
Rtraf	-1.041	-1.674	-0.286	-1.395	0.962	Aged_HSC-1+	2.114
Satb1	1.638	1.09	2.292	-1.247	0.91	Aged_HSC-1+	0.087
Scx	2.193	2.987	1.246	1.74	0.992	Casin_HSC-1+	0.091
Sdc4	1.139	1.634	0.549	1.069	0.902	Casin_HSC-1+	0.287
Sema4b	0.522	1.286	-0.39	1.663	0.926	Casin_HSC-1+	0.116
Serpina3f	1.854	2.622	0.938	1.671	0.908	Casin_HSC-1+	0.022
Serpine2	3.235	3.598	2.802	0.805	0.91	Casin_HSC-1+	0.217
Sfmbt1	0.786	1.55	-0.127	1.61	0.95	Casin_HSC-1+	0.107
Sgcb	0.237	-0.635	1.278	-1.893	0.978	Aged_HSC-1+	0.143
Sgsm1	1.376	2.78	-0.299	3.051	0.992	Casin_HSC-1+	0.068
Shisa8	1.191	1.897	0.35	1.608	0.92	Casin_HSC-1+	0.05
Slc16a11	0.719	1.571	-0.298	1.908	0.92	Casin_HSC-1+	0.017
Slc16a3	1.858	1.274	2.554	-1.307	0.942	Aged_HSC-1+	0.101
Slc24a3	0.887	1.751	-0.143	1.876	0.902	Casin_HSC-1+	0.01
Slc36a1	0.081	-0.807	1.139	-1.919	0.934	Aged_HSC-1+	0.034
Slc39a6	0.467	1.178	-0.38	1.467	0.922	Casin_HSC-1+	0.14
Sparc	2.744	5.074	-0.035	5.082	0.998	Casin_HSC-1+	0.006
Spata2l	1.951	3.803	-0.257	4.06	1	Casin_HSC-1+	0.044
Ssfa2	0.671	0.025	1.442	-1.411	0.914	Aged_HSC-1+	0.226
Stambp	0.799	1.467	0.001	1.414	0.948	Casin_HSC-1+	0.181
Stard8	0.949	1.827	-0.099	1.923	0.978	Casin_HSC-1+	0.088
Stat4	-0.649	-1.464	0.322	-1.743	0.924	Aged_HSC-1+	0.47
Stk26	0.757	0.284	1.322	-1.034	0.906	Aged_HSC-1+	0.586
Sult5a1	2.383	-0.196	5.458	-5.679	1	Aged_HSC-1+	0.019
Taok3	0.117	0.75	-0.639	1.404	0.914	Casin_HSC-1+	0.476
Tbc1d8	-0.191	-1.133	0.933	-2.045	0.962	Aged_HSC-1+	0.178
Tfe3	1.359	1.932	0.675	1.265	0.968	Casin_HSC-1+	0.287
Tgfbr3	0.666	1.298	-0.088	1.421	0.918	Casin_HSC-1+	0.283
Tgtp2	1.72	2.333	0.989	1.352	0.966	Casin_HSC-1+	0.135
Thy1	1.261	2.523	-0.245	2.763	0.97	Casin_HSC-1+	0.013
Tmco4	0.482	1.384	-0.594	2.005	0.958	Casin_HSC-1+	0.115
Tmem243	-0.256	-0.963	0.587	-1.483	0.92	Aged_HSC-1+	0.46
Tmem50b	0.097	0.798	-0.738	1.565	0.906	Casin_HSC-1+	0.128
Tmem51	0.361	1.229	-0.675	1.922	0.944	Casin_HSC-1+	0.051
Tor1aip1	0.641	1.095	0.099	0.98	0.93	Casin_HSC-1+	0.808
Tpm2	0.588	1.358	-0.33	1.702	0.932	Casin_HSC-1+	0.053
Tpp1	-0.514	-1.298	0.42	-1.729	0.93	Aged_HSC-1+	0.477
Trim56	1.048	1.573	0.421	1.184	0.946	Casin_HSC-1+	0.41
Ttf1	0.687	1.437	-0.207	1.667	0.952	Casin_HSC-1+	0.194
Ttk	0.759	-0.306	2.03	-2.316	0.956	Aged_HSC-1+	0.007
Twnk	-0.064	0.769	-1.057	1.884	0.91	Casin_HSC-1+	0.14
Txndc11	1.318	1.735	0.821	0.932	0.93	Casin_HSC-1+	0.537
Txndc16	1.895	3.196	0.342	2.825	1	Casin_HSC-1+	0.075
Uba52	0.265	0.658	-0.205	0.859	0.992	Casin_HSC-1+	5.783
Ublcp1	0.389	-0.445	1.383	-1.82	0.918	Aged_HSC-1+	0.048
Ubr7	0.036	0.868	-0.956	1.846	0.932	Casin_HSC-1+	0.198
Vcam1	2.333	3.054	1.472	1.614	0.904	Casin_HSC-1+	0.014
Vegfc	0.479	-0.174	1.257	-1.485	0.91	Aged_HSC-1+	0.198
Vwa5a	0.287	1.042	-0.614	1.635	0.936	Casin_HSC-1+	0.226
Wdr34	0.93	2.092	-0.456	2.569	1	Casin_HSC-1+	0.082
Wfdc18	2.752	1.779	3.912	-2.089	0.94	Aged_HSC-1+	0.011
Wnt4	1.633	2.868	0.16	2.748	0.998	Casin_HSC-1+	0.037
Xpo1	-0.039	-0.846	0.924	-1.736	0.96	Aged_HSC-1+	0.307
Ywhab	-0.813	-1.499	0.006	-1.488	0.984	Aged_HSC-1+	1.981
Zbtb37	0.865	1.681	-0.108	1.766	0.938	Casin_HSC-1+	0.099
Zcchc9	0.031	0.772	-0.852	1.632	0.976	Casin_HSC-1+	0.524
Zfp655	0.208	-0.452	0.996	-1.484	0.94	Aged_HSC-1+	0.377
Zfp846	1.116	0.406	1.961	-1.548	0.902	Aged_HSC-1+	0.053
Zwint	0.131	0.659	-0.5	1.13	0.92	Casin_HSC-1+	0.768

## Sheet: CASIN vs Aged - HSC-2
GeneName	ResDispOverall	ResDisp1	ResDisp2	ResDispDistance	ProbDiffResDisp	ResultDiffResDisp	MeanOverall
2310001H17Rik	1.437	2.19	0.596	1.566	0.96	Casin_HSC-2+	0.654
2700046G09Rik	0.593	1.624	-0.559	2.118	0.918	Casin_HSC-2+	0.119
2900060B14Rik	1.578	2.455	0.598	1.872	0.928	Casin_HSC-2+	0.234
4930523C07Rik	1.195	0.244	2.257	-1.897	0.904	Aged_HSC-2+	0.19
4931406C07Rik	0.738	1.885	-0.544	2.351	0.998	Casin_HSC-2+	0.488
4932438A13Rik	0.779	0.089	1.55	-1.499	0.898	Aged_HSC-2+	0.689
A630072M18Rik	0.872	0.051	1.789	-1.7	0.932	Aged_HSC-2+	0.429
Abcg2	-0.132	-1.005	0.843	-1.847	0.93	Aged_HSC-2+	0.949
Abcg3	0.514	1.435	-0.514	1.797	0.9	Casin_HSC-2+	0.232
Abi2	0.729	-0.305	1.885	-2.123	0.95	Aged_HSC-2+	0.202
Ablim1	0.888	1.831	-0.165	1.876	0.912	Casin_HSC-2+	0.139
AC163720.3	3.112	3.821	2.32	1.536	0.922	Casin_HSC-2+	0.074
Adamts9	1.531	-0.093	3.346	-3.36	0.974	Aged_HSC-2+	0.016
Add3	1.178	2.011	0.249	1.709	0.906	Casin_HSC-2+	0.15
Adnp2	0.612	-0.232	1.556	-1.799	0.91	Aged_HSC-2+	0.084
Aff1	0.827	-0.033	1.786	-1.801	0.93	Aged_HSC-2+	0.388
Agl	1.627	-0.277	3.753	-4.05	1	Aged_HSC-2+	0.153
Ahcyl2	1.036	-0.072	2.274	-2.335	1	Aged_HSC-2+	0.336
AI504432	1.075	-0.058	2.34	-2.409	0.976	Aged_HSC-2+	0.086
Akap9	0.965	1.542	0.32	1.211	0.932	Casin_HSC-2+	1.312
Aldh1b1	0.631	-0.41	1.794	-2.212	0.926	Aged_HSC-2+	0.038
Alyref	0.174	0.873	-0.606	1.456	0.91	Casin_HSC-2+	1.321
Antxr2	2.1	2.862	1.249	1.595	0.916	Casin_HSC-2+	0.109
Anxa2	1.676	1	2.432	-1.4	0.908	Aged_HSC-2+	0.268
Apobec1	0.88	1.956	-0.321	2.18	0.958	Casin_HSC-2+	0.115
Aqp1	1.058	0.156	2.066	-1.881	0.9	Aged_HSC-2+	0.067
Arhgap32	0.553	1.514	-0.521	2.012	0.906	Casin_HSC-2+	0.292
Arl6ip1	-0.179	-0.901	0.627	-1.524	0.952	Aged_HSC-2+	2.639
Aspm	1.035	-0.119	2.324	-2.392	0.932	Aged_HSC-2+	0.016
Astl	1.501	0.008	3.168	-2.94	0.914	Aged_HSC-2+	0.011
Atf3	4.332	4.792	3.819	0.967	0.994	Casin_HSC-2+	1.702
Atp11b	0.179	-0.582	1.028	-1.573	0.944	Aged_HSC-2+	1.18
Atp2a2	0.709	-0.59	2.159	-2.755	1	Aged_HSC-2+	0.557
Atp8b4	1.305	2.617	-0.16	2.943	0.958	Casin_HSC-2+	0.014
AW112010	0.134	0.904	-0.725	1.624	0.934	Casin_HSC-2+	1.545
AY036118	1.445	0.322	2.699	-2.365	0.99	Aged_HSC-2+	0.511
B3gnt5	1.412	0.634	2.281	-1.623	0.906	Aged_HSC-2+	0.246
BC005537	1.452	2.063	0.768	1.32	0.916	Casin_HSC-2+	0.831
Bcl11a	0.259	0.849	-0.4	1.241	0.906	Casin_HSC-2+	1.838
Bex6	1.628	3.13	-0.051	3.157	0.976	Casin_HSC-2+	0.028
Bin1	1.392	2.557	0.091	2.43	0.974	Casin_HSC-2+	0.128
Birc5	1.164	-0.248	2.741	-3.018	0.974	Aged_HSC-2+	0.037
Bok	1.186	2.572	-0.363	2.903	0.942	Casin_HSC-2+	0.02
Braf	0.821	-0.073	1.82	-1.862	0.962	Aged_HSC-2+	0.346
Btg2	2.221	2.593	1.805	0.793	0.94	Casin_HSC-2+	3.485
C2cd4b	0.9	1.864	-0.176	2.025	0.898	Casin_HSC-2+	0.008
Camk1d	1.021	0.05	2.106	-2.068	0.912	Aged_HSC-2+	0.027
Camk2n1	1.997	3.003	0.873	2.143	0.988	Casin_HSC-2+	0.184
Caprin2	1.007	1.87	0.042	1.863	0.902	Casin_HSC-2+	0.075
Capza2	-0.206	0.917	-1.46	2.293	0.986	Casin_HSC-2+	1.612
Car3	0.696	1.772	-0.506	2.219	0.94	Casin_HSC-2+	0.067
Cars	2.099	3.174	0.898	2.285	0.986	Casin_HSC-2+	0.198
Casc4	1.118	2.022	0.108	1.874	0.946	Casin_HSC-2+	0.318
Cbx1	-0.382	0.413	-1.271	1.671	0.9	Casin_HSC-2+	1.443
Cbx3	0.283	0.966	-0.48	1.426	0.966	Casin_HSC-2+	2.212
Ccl2	5.156	6.444	3.717	2.739	1	Casin_HSC-2+	0.24
Ccl3	4.892	5.391	4.335	1.036	0.944	Casin_HSC-2+	0.442
Ccnb2	1.602	-0.037	3.432	-3.455	0.984	Aged_HSC-2+	0.033
Ccrl2	0.851	-0.04	1.848	-1.908	0.938	Aged_HSC-2+	0.208
Cct3	-0.078	0.839	-1.102	1.907	0.98	Casin_HSC-2+	1.591
Cd14	2.966	1.911	4.145	-2.218	0.988	Aged_HSC-2+	0.135
Cd274	0.78	1.84	-0.405	2.215	0.97	Casin_HSC-2+	0.31
Cd33	1.013	-0.223	2.394	-2.651	0.928	Aged_HSC-2+	0.011
Cd37	0.831	-0.041	1.806	-1.784	0.916	Aged_HSC-2+	0.298
Cd59a	0.563	-0.66	1.929	-2.571	0.972	Aged_HSC-2+	0.26
Cd81	-0.059	0.484	-0.667	1.19	0.906	Casin_HSC-2+	3.236
Cd83	1.811	-0.301	4.169	-4.302	0.998	Aged_HSC-2+	0.031
Cd9	0.898	1.477	0.251	1.244	0.974	Casin_HSC-2+	2.256
Cdc14a	1.383	2.59	0.034	2.54	0.994	Casin_HSC-2+	0.287
Cdc20	1.01	-0.524	2.723	-3.289	1	Aged_HSC-2+	0.066
Cdca8	2.14	0.724	3.721	-3	1	Aged_HSC-2+	0.066
Cdk12	0.726	0.028	1.506	-1.511	0.898	Aged_HSC-2+	0.647
Cdkl2	0.894	-0.259	2.182	-2.451	0.93	Aged_HSC-2+	0.019
Cdkn3	1.059	-0.082	2.334	-2.544	0.926	Aged_HSC-2+	0.007
Cdt1	1.586	2.669	0.375	2.254	0.954	Casin_HSC-2+	0.058
Cenpf	2.024	-0.123	4.424	-4.604	1	Aged_HSC-2+	0.048
Cep295	0.775	-0.251	1.92	-2.104	0.948	Aged_HSC-2+	0.208
Chfr	0.495	1.449	-0.57	1.924	0.898	Casin_HSC-2+	0.286
Cited4	0.979	2.117	-0.293	2.366	0.964	Casin_HSC-2+	0.105
Ckap2	0.534	-0.387	1.564	-1.954	0.91	Aged_HSC-2+	0.03
Clcn4	0.366	1.32	-0.699	1.967	0.912	Casin_HSC-2+	0.345
Clec1b	1.56	3.221	-0.296	3.581	0.99	Casin_HSC-2+	0.061
Clspn	1.692	2.573	0.707	1.904	0.938	Casin_HSC-2+	0.079
Cmip	0.671	-0.31	1.766	-2.025	0.938	Aged_HSC-2+	0.375
Cmtm7	1.239	1.697	0.726	0.955	0.988	Casin_HSC-2+	5.228
Col4a2	0.758	-0.232	1.863	-2.006	0.922	Aged_HSC-2+	0.186
Cped1	0.699	-0.329	1.849	-2.194	0.906	Aged_HSC-2+	0.013
Cpsf6	0.05	-0.715	0.904	-1.619	0.906	Aged_HSC-2+	0.702
Cpxm1	0.917	1.892	-0.172	2.074	0.962	Casin_HSC-2+	0.123
Csf2rb	1.505	2.62	0.259	2.371	0.942	Casin_HSC-2+	0.048
Ctla4	0.917	1.953	-0.242	2.361	0.92	Casin_HSC-2+	0.028
Cul9	1.371	3.015	-0.466	3.466	1	Casin_HSC-2+	0.249
Cwc25	1.096	0.281	2.006	-1.787	0.916	Aged_HSC-2+	0.341
Cxcl12	5.67	3.824	7.732	-3.897	1	Aged_HSC-2+	0.079
Cxcr4	3.751	3.206	4.359	-1.158	0.976	Aged_HSC-2+	0.421
Cytip	0.944	0.186	1.79	-1.604	0.954	Aged_HSC-2+	0.923
D10Wsu102e	1.346	2.395	0.175	2.197	0.992	Casin_HSC-2+	0.351
D3Ertd751e	0.501	1.402	-0.506	1.952	0.908	Casin_HSC-2+	0.173
Dapk1	0.767	1.93	-0.533	2.443	0.958	Casin_HSC-2+	0.149
Dazap1	0.39	-0.441	1.317	-1.712	0.92	Aged_HSC-2+	0.657
Dek	0.048	-0.624	0.798	-1.406	0.908	Aged_HSC-2+	1.964
Dhrs3	1.503	2.364	0.541	1.835	0.934	Casin_HSC-2+	0.207
Diaph3	0.893	-0.092	1.994	-2.007	0.942	Aged_HSC-2+	0.23
Dntt	2	-0.005	4.24	-4.238	1	Aged_HSC-2+	0.067
Dqx1	2.754	5.325	-0.118	5.426	1	Casin_HSC-2+	0.041
Dsc2	1.292	0.064	2.664	-2.661	0.916	Aged_HSC-2+	0.01
Dync1h1	0.476	-0.553	1.626	-2.2	0.976	Aged_HSC-2+	0.575
Dync2h1	0.421	1.356	-0.625	2.109	0.93	Casin_HSC-2+	0.078
Dynll2	0.429	1.084	-0.303	1.385	0.898	Casin_HSC-2+	0.816
Egfl7	0.602	1.299	-0.176	1.474	0.942	Casin_HSC-2+	1.459
Ehd1	2.178	2.78	1.506	1.238	0.914	Casin_HSC-2+	0.273
Eif4ebp1	1.115	1.707	0.453	1.264	0.934	Casin_HSC-2+	1.227
Elk4	1.301	2.02	0.498	1.484	0.97	Casin_HSC-2+	0.755
Enpp4	0.853	0.046	1.756	-1.71	0.93	Aged_HSC-2+	0.317
Epb41l2	2.406	1.618	3.287	-1.677	0.994	Aged_HSC-2+	0.381
Eri2	1.028	-0.377	2.598	-3.048	0.986	Aged_HSC-2+	0.044
Erp27	0.574	-0.315	1.568	-1.905	0.93	Aged_HSC-2+	0.166
Esyt1	0.334	-0.809	1.609	-2.4	0.984	Aged_HSC-2+	0.36
Eva1a	0.944	-0.164	2.182	-2.274	0.958	Aged_HSC-2+	0.028
Exosc2	3.732	4.293	3.105	1.184	0.992	Casin_HSC-2+	0.467
Eya4	2.601	3.506	1.59	1.867	0.916	Casin_HSC-2+	0.041
Ezh1	0.769	2.027	-0.635	2.661	0.994	Casin_HSC-2+	0.393
F11r	0.139	1.025	-0.852	1.831	0.934	Casin_HSC-2+	0.688
F630028O10Rik	1.083	-0.441	2.785	-3.218	0.968	Aged_HSC-2+	0.022
F830016B08Rik	1.288	2.309	0.148	2.085	0.914	Casin_HSC-2+	0.105
Fam110c	0.947	1.834	-0.043	1.828	0.932	Casin_HSC-2+	0.27
Fam111a	0.524	1.389	-0.442	1.802	0.912	Casin_HSC-2+	0.265
Fam189b	0.718	-0.463	2.038	-2.51	0.96	Aged_HSC-2+	0.087
Fam214a	1.448	0.399	2.62	-2.211	0.958	Aged_HSC-2+	0.243
Fam35a	0.958	1.947	-0.147	2.066	0.916	Casin_HSC-2+	0.151
Fam43a	0.835	2.148	-0.632	2.747	0.998	Casin_HSC-2+	0.312
Fam46a	3.045	2.387	3.781	-1.408	0.912	Aged_HSC-2+	0.078
Fam69b	0.575	1.457	-0.41	1.796	0.954	Casin_HSC-2+	0.775
Fbxo16	0.487	-0.349	1.421	-1.852	0.904	Aged_HSC-2+	0.058
Fbxo5	0.937	-0.234	2.245	-2.468	0.958	Aged_HSC-2+	0.066
Fgd3	1.538	0.566	2.622	-2.035	0.958	Aged_HSC-2+	0.11
Fgd4	0.951	2.229	-0.475	2.618	0.986	Casin_HSC-2+	0.199
Fgf12	1.487	-0.256	3.434	-3.625	0.98	Aged_HSC-2+	0.034
Fhl2	1.495	3.003	-0.189	3.208	0.984	Casin_HSC-2+	0.04
Fhod1	0.517	-0.465	1.613	-1.993	0.906	Aged_HSC-2+	0.098
Fkbp11	0.835	2.018	-0.485	2.557	0.99	Casin_HSC-2+	0.337
Flt1	1.014	-0.148	2.313	-2.473	0.908	Aged_HSC-2+	0.014
Foxo1	0.656	-0.306	1.732	-1.982	0.918	Aged_HSC-2+	0.257
Fpgt	0.558	1.495	-0.489	2.011	0.912	Casin_HSC-2+	0.062
Furin	2.158	1.238	3.186	-1.943	1	Aged_HSC-2+	0.665
G0s2	1.221	-0.065	2.658	-2.733	0.932	Aged_HSC-2+	0.008
G2e3	1.424	2.408	0.325	2.142	0.948	Casin_HSC-2+	0.216
Gbp7	0.76	2.019	-0.647	2.692	0.996	Casin_HSC-2+	0.532
Gcsh	0.453	-0.399	1.405	-1.726	0.94	Aged_HSC-2+	0.627
Gfod2	4.407	4.959	3.791	1.179	0.964	Casin_HSC-2+	0.261
Gimap3	1.797	3.099	0.343	2.812	0.94	Casin_HSC-2+	0.033
Gja1	1.247	-0.047	2.692	-2.754	0.972	Aged_HSC-2+	0.094
Gkn3	2.272	4.015	0.325	3.644	1	Casin_HSC-2+	0.077
Gla	0.884	1.891	-0.241	2.111	0.942	Casin_HSC-2+	0.13
Gm10827	2.437	4.809	-0.213	5.016	1	Casin_HSC-2+	0.019
Gm12840	2.929	-0.029	6.233	-6.284	0.998	Aged_HSC-2+	0.06
Gm17056	1.23	0.14	2.447	-2.205	0.94	Aged_HSC-2+	0.076
Gm20467	0.669	-0.34	1.797	-2.077	0.936	Aged_HSC-2+	0.225
Gm26532	2.63	3.245	1.943	1.29	1	Casin_HSC-2+	1
Gm26737	2.082	0.947	3.35	-2.411	0.906	Aged_HSC-2+	0.018
Gm26782	1.056	-0.03	2.269	-2.292	0.95	Aged_HSC-2+	0.21
Gm26802	1.855	2.999	0.577	2.49	0.998	Casin_HSC-2+	0.238
Gm26870	3.731	2.901	4.658	-1.713	0.976	Aged_HSC-2+	0.097
Gm28187	1.432	2.35	0.407	1.922	0.948	Casin_HSC-2+	0.165
Gm42418	2.061	1.665	2.503	-0.837	0.976	Aged_HSC-2+	20.288
Gm45184	3.708	0.066	7.777	-7.77	1	Aged_HSC-2+	0.073
Gm45509	2.721	-0.25	6.039	-6.306	1	Aged_HSC-2+	0.076
Gm5111	1.794	2.585	0.91	1.715	0.956	Casin_HSC-2+	0.285
Gm5833	0.723	1.708	-0.376	2.043	0.91	Casin_HSC-2+	0.182
Gmcl1	1.491	2.98	-0.172	3.144	0.998	Casin_HSC-2+	0.182
Gmnn	1.296	2.051	0.453	1.594	0.92	Casin_HSC-2+	0.213
Gnptab	0.819	1.705	-0.171	1.829	0.914	Casin_HSC-2+	0.264
Gpr132	0.863	-0.339	2.205	-2.484	0.984	Aged_HSC-2+	0.283
Gpr183	3.327	3.835	2.758	1.084	0.986	Casin_HSC-2+	0.717
Gtf2ird1	0.395	1.32	-0.638	1.983	0.93	Casin_HSC-2+	0.247
Gtpbp4	1.602	2.168	0.971	1.161	0.95	Casin_HSC-2+	0.929
Gulo	1.024	2.092	-0.171	2.159	0.902	Casin_HSC-2+	0.034
H2afx	0.348	-0.506	1.301	-1.817	0.956	Aged_HSC-2+	0.57
H3f3b	1.442	1.802	1.04	0.754	0.91	Casin_HSC-2+	52.186
Haus8	1.65	0.276	3.184	-2.964	0.996	Aged_HSC-2+	0.091
Hcar2	1.891	0.094	3.898	-3.778	0.992	Aged_HSC-2+	0.028
Hcst	0.701	1.698	-0.413	2.09	0.96	Casin_HSC-2+	0.53
Hells	2.794	3.432	2.082	1.325	0.93	Casin_HSC-2+	0.123
Herpud1	2.372	2.769	1.928	0.856	0.906	Casin_HSC-2+	1.083
Hes1	3.473	3.886	3.013	0.858	0.974	Casin_HSC-2+	1.064
Hexim1	0.764	-0.096	1.724	-1.865	0.92	Aged_HSC-2+	0.27
Hist1h1b	1.875	0.055	3.908	-3.886	0.99	Aged_HSC-2+	0.031
Hjurp	1.233	0.257	2.324	-2.073	0.988	Aged_HSC-2+	0.645
Hmgb3	0.541	1.321	-0.331	1.627	0.942	Casin_HSC-2+	1.038
Hmmr	1.414	0.016	2.976	-3.066	0.974	Aged_HSC-2+	0.014
Hmox1	1.083	2.496	-0.496	2.91	0.962	Casin_HSC-2+	0.043
Homer1	1.196	0.024	2.504	-2.537	0.982	Aged_HSC-2+	0.161
Hoxb5	1.185	2.09	0.174	1.885	0.932	Casin_HSC-2+	0.214
Hspb1	2.57	3.563	1.461	2.122	0.956	Casin_HSC-2+	0.068
Hsph1	2.165	1.263	3.173	-1.924	0.976	Aged_HSC-2+	0.219
Icos	2.89	-0.247	6.394	-6.748	1	Aged_HSC-2+	0.028
Id4	1.608	0.606	2.727	-2.144	0.908	Aged_HSC-2+	0.028
Ier5l	2.528	3.74	1.173	2.598	0.996	Casin_HSC-2+	0.15
Ifi203	0.648	1.277	-0.055	1.295	0.93	Casin_HSC-2+	1.6
Ifih1	0.624	-0.251	1.602	-1.853	0.928	Aged_HSC-2+	0.257
Igf2bp2	1.252	2.416	-0.047	2.491	0.966	Casin_HSC-2+	0.076
Ighm	4.658	5.338	3.899	1.44	0.998	Casin_HSC-2+	0.491
Igkc	2.953	1.797	4.243	-2.459	1	Aged_HSC-2+	0.786
Iglc1	3.209	6.264	-0.204	6.531	1	Casin_HSC-2+	0.069
Igtp	0.861	1.833	-0.224	2.079	0.954	Casin_HSC-2+	0.228
Iigp1	1.933	3.102	0.626	2.482	0.998	Casin_HSC-2+	0.29
Ikzf4	1.064	0.059	2.187	-2.078	0.908	Aged_HSC-2+	0.085
Il1r2	1.078	0.049	2.228	-2.161	0.91	Aged_HSC-2+	0.046
Irf1	2.302	2.918	1.614	1.303	0.994	Casin_HSC-2+	0.775
Irf2bpl	1.274	2.098	0.354	1.751	0.954	Casin_HSC-2+	0.525
Irs2	0.754	-0.47	2.122	-2.504	0.992	Aged_HSC-2+	0.196
Itga5	1.691	0.782	2.706	-1.91	0.968	Aged_HSC-2+	0.211
Ivns1abp	1.268	0.588	2.026	-1.408	0.95	Aged_HSC-2+	0.852
Jup	1.066	-0.062	2.325	-2.383	0.978	Aged_HSC-2+	0.17
Kdm7a	1.377	0.639	2.202	-1.545	0.92	Aged_HSC-2+	0.334
Kif15	1.977	0.784	3.309	-2.454	0.952	Aged_HSC-2+	0.025
Kif16b	0.648	-0.281	1.685	-1.952	0.916	Aged_HSC-2+	0.128
Kif5a	0.767	1.714	-0.291	2.06	0.912	Casin_HSC-2+	0.026
Knstrn	1.435	0.191	2.825	-2.611	0.978	Aged_HSC-2+	0.07
Lars2	1.536	2.1	0.905	1.229	0.914	Casin_HSC-2+	0.593
Lbhd2	1.272	2.34	0.08	2.212	0.954	Casin_HSC-2+	0.082
Lcor	0.65	-0.261	1.667	-1.912	0.916	Aged_HSC-2+	0.182
Lcp1	0.915	0.31	1.592	-1.265	0.94	Aged_HSC-2+	1.316
Leng8	0.375	1.453	-0.828	2.287	0.968	Casin_HSC-2+	0.545
Lepr	1.771	3.352	0.005	3.448	0.98	Casin_HSC-2+	0.017
Lockd	0.345	-0.794	1.617	-2.443	0.944	Aged_HSC-2+	0.133
Loxl2	6.695	7.494	5.802	1.676	0.986	Casin_HSC-2+	0.202
Lrrc8c	0.233	-0.752	1.334	-2.104	0.932	Aged_HSC-2+	0.316
Ltc4s	1.286	2.175	0.292	1.835	0.914	Casin_HSC-2+	0.095
Luzp1	2.244	2.745	1.685	1.056	0.922	Casin_HSC-2+	0.516
Lysmd3	0.941	0.069	1.915	-1.858	0.94	Aged_HSC-2+	0.357
Maml3	0.664	1.505	-0.275	1.817	0.912	Casin_HSC-2+	0.267
Map1b	0.889	1.844	-0.178	1.927	0.924	Casin_HSC-2+	0.105
Mapk1ip1	0.496	1.574	-0.708	2.267	0.94	Casin_HSC-2+	0.131
Mapk6	2.072	1.53	2.678	-1.165	0.924	Aged_HSC-2+	0.503
Mapk8	1.298	0.217	2.506	-2.255	0.994	Aged_HSC-2+	0.256
Mctp1	0.575	-0.235	1.481	-1.752	0.916	Aged_HSC-2+	0.707
Med13l	0.375	-0.444	1.291	-1.734	0.952	Aged_HSC-2+	0.824
Med14	1.41	0.484	2.444	-1.966	0.96	Aged_HSC-2+	0.193
Metrnl	1.399	0.477	2.429	-1.923	0.916	Aged_HSC-2+	0.163
Mfsd6	0.956	2.049	-0.264	2.272	0.968	Casin_HSC-2+	0.286
Mir142hg	1.452	2.465	0.32	2.103	0.946	Casin_HSC-2+	0.113
Mpo	2.21	1.303	3.224	-1.998	0.918	Aged_HSC-2+	0.082
Myo1c	2.584	1.82	3.437	-1.625	0.994	Aged_HSC-2+	0.307
Nab2	1.923	0.746	3.238	-2.502	1	Aged_HSC-2+	0.337
Nabp1	1.789	0.386	3.356	-2.954	1	Aged_HSC-2+	0.178
Nap1l3	1.525	2.134	0.845	1.286	0.9	Casin_HSC-2+	0.559
Nbea	0.283	1.034	-0.556	1.614	0.904	Casin_HSC-2+	0.231
Ncapg	1.173	-0.123	2.62	-2.752	0.948	Aged_HSC-2+	0.014
Ncapg2	1.364	2.274	0.347	1.881	0.902	Casin_HSC-2+	0.046
Ncbp3	0.721	-0.401	1.975	-2.444	0.994	Aged_HSC-2+	0.346
Ncf1	1.693	0.234	3.322	-3.034	0.986	Aged_HSC-2+	0.048
Ndst3	1.589	3.099	-0.097	3.151	0.952	Casin_HSC-2+	0.015
Nebl	1.551	0.488	2.739	-2.284	0.954	Aged_HSC-2+	0.051
Nf1	0.569	1.726	-0.724	2.452	0.968	Casin_HSC-2+	0.193
Nfkbie	0.189	-0.724	1.208	-1.831	0.904	Aged_HSC-2+	0.168
Nlk	1.077	1.898	0.159	1.789	0.908	Casin_HSC-2+	0.176
Nol4l	2.252	0.869	3.798	-2.91	1	Aged_HSC-2+	0.22
Nol8	0.805	2.006	-0.537	2.491	0.99	Casin_HSC-2+	0.299
Nomo1	0.207	-0.581	1.087	-1.648	0.912	Aged_HSC-2+	0.385
Npy	2.022	4.114	-0.316	4.422	0.994	Casin_HSC-2+	0.013
Nr2c2	0.967	1.892	-0.066	1.908	0.962	Casin_HSC-2+	0.442
Nr4a2	2.615	2.977	2.212	0.766	0.95	Casin_HSC-2+	3.613
Nrarp	0.805	1.893	-0.411	2.337	0.948	Casin_HSC-2+	0.107
Nrp2	0.962	1.959	-0.152	2.033	0.904	Casin_HSC-2+	0.03
Nrxn2	0.749	-0.258	1.874	-2.18	0.904	Aged_HSC-2+	0.019
Nt5dc3	0.926	-0.166	2.144	-2.297	0.952	Aged_HSC-2+	0.12
Olfm5	1.187	-0.158	2.691	-2.795	0.928	Aged_HSC-2+	0.012
P2ry1	1.152	2.402	-0.244	2.624	0.948	Casin_HSC-2+	0.018
P3h3	1.399	-0.547	3.574	-4.102	1	Aged_HSC-2+	0.411
Paip2b	1.348	3.014	-0.513	3.549	1	Casin_HSC-2+	0.268
Paqr5	1.782	2.508	0.971	1.534	0.94	Casin_HSC-2+	0.211
Parp1	1.123	2.304	-0.197	2.517	1	Casin_HSC-2+	0.548
Pcdh17	3.735	4.751	2.599	2.236	0.972	Casin_HSC-2+	0.04
Pcdhgc4	1.015	-0.428	2.626	-3.033	0.992	Aged_HSC-2+	0.076
Pdcd6ip	-0.194	0.613	-1.094	1.732	0.914	Casin_HSC-2+	0.615
Pde8a	0.899	-0.073	1.984	-2.098	0.922	Aged_HSC-2+	0.142
Pdgfa	0.746	-0.346	1.966	-2.298	0.93	Aged_HSC-2+	0.048
Peli1	0.695	-0.122	1.607	-1.652	0.918	Aged_HSC-2+	0.605
Pf4	2.691	3.461	1.83	1.638	1	Casin_HSC-2+	0.453
Pfkfb4	0.736	1.922	-0.589	2.512	0.948	Casin_HSC-2+	0.08
Pfkp	0.885	1.811	-0.15	1.935	0.942	Casin_HSC-2+	0.371
Phldb1	1.96	2.716	1.116	1.618	0.9	Casin_HSC-2+	0.089
Phpt1	0.105	-0.6	0.894	-1.448	0.908	Aged_HSC-2+	1.324
Pitx2	0.809	-0.211	1.948	-2.229	0.908	Aged_HSC-2+	0.026
Pkn1	0.254	1.083	-0.673	1.722	0.902	Casin_HSC-2+	0.553
Pknox1	0.354	-0.453	1.256	-1.661	0.898	Aged_HSC-2+	0.145
Pla1a	1.653	3.29	-0.175	3.337	0.926	Casin_HSC-2+	0.017
Plec	2.719	3.082	2.313	0.774	0.908	Casin_HSC-2+	1.352
Plk3	0.875	-0.234	2.115	-2.373	0.97	Aged_HSC-2+	0.157
Plxnc1	0.738	-0.079	1.65	-1.735	0.948	Aged_HSC-2+	0.816
Pole4	0.635	1.417	-0.238	1.66	0.92	Casin_HSC-2+	0.73
Ppp1r13b	0.702	1.615	-0.318	1.927	0.922	Casin_HSC-2+	0.477
Ppp1r36	0.974	2	-0.171	2.123	0.91	Casin_HSC-2+	0.025
Prc1	1.817	0.091	3.745	-3.689	1	Aged_HSC-2+	0.047
Prex2	0.803	-0.349	2.09	-2.424	0.992	Aged_HSC-2+	0.182
Prpf19	0.389	-0.497	1.38	-1.803	0.926	Aged_HSC-2+	0.439
Prr7	1.258	-0.2	2.888	-3.064	0.96	Aged_HSC-2+	0.041
Prrc2a	-0.089	-0.888	0.804	-1.637	0.906	Aged_HSC-2+	0.808
Psmb9	0.399	1.253	-0.555	1.82	0.982	Casin_HSC-2+	1.568
Ptger4	1.372	2.412	0.211	2.152	0.992	Casin_HSC-2+	0.461
Pxdc1	1.812	2.9	0.597	2.229	0.914	Casin_HSC-2+	0.033
Pxylp1	0.678	-0.786	2.314	-3.095	0.996	Aged_HSC-2+	0.163
Qk	0.441	-0.47	1.457	-1.925	0.968	Aged_HSC-2+	0.784
Rab43	0.946	-0.291	2.328	-2.646	0.972	Aged_HSC-2+	0.091
Rab5a	0.761	0.015	1.594	-1.543	0.918	Aged_HSC-2+	0.609
Rabgef1	1.713	0.72	2.821	-2.113	0.988	Aged_HSC-2+	0.281
Raph1	2.883	2.287	3.548	-1.251	0.924	Aged_HSC-2+	0.141
Rara	1.151	-0.265	2.732	-3.015	0.996	Aged_HSC-2+	0.161
Rasa2	2.172	1.249	3.203	-1.981	0.996	Aged_HSC-2+	0.443
Rassf4	0.72	-0.325	1.888	-2.177	0.924	Aged_HSC-2+	0.07
Rbm11	0.538	-0.415	1.602	-2.007	0.928	Aged_HSC-2+	0.039
Rcsd1	0.91	-0.006	1.933	-1.932	0.946	Aged_HSC-2+	0.42
Rgs16	1.125	-0.059	2.449	-2.594	0.936	Aged_HSC-2+	0.011
Rhobtb3	0.249	-0.623	1.222	-1.843	0.906	Aged_HSC-2+	0.289
Rhoc	1.373	-0.19	3.119	-3.277	1	Aged_HSC-2+	0.094
Rnf168	1.294	2.504	-0.057	2.52	1	Casin_HSC-2+	0.243
Rnf19b	0.892	-0.239	2.155	-2.367	0.988	Aged_HSC-2+	0.284
Rora	2.421	1.848	3.062	-1.222	0.958	Aged_HSC-2+	0.505
Rorb	1.914	3.015	0.684	2.349	0.99	Casin_HSC-2+	0.295
Rprml	1.704	-0.197	3.829	-4.05	0.994	Aged_HSC-2+	0.037
Rps6kb1	0.153	-0.698	1.103	-1.775	0.898	Aged_HSC-2+	0.527
Rrad	2.7	1.916	3.575	-1.69	1	Aged_HSC-2+	0.405
Rrm2	1.296	2.59	-0.149	2.705	0.966	Casin_HSC-2+	0.036
S100a8	2.846	4.012	1.543	2.482	0.96	Casin_HSC-2+	0.042
S100a9	2.461	4.157	0.567	3.63	0.992	Casin_HSC-2+	0.036
Satb1	1.971	0.149	4.006	-3.845	1	Aged_HSC-2+	0.134
Sept6	0.491	-0.455	1.547	-1.968	0.956	Aged_HSC-2+	0.628
Serf2	-1.388	-0.726	-2.128	1.377	0.902	Casin_HSC-2+	6.512
Serp1	0.328	-0.652	1.424	-2.096	0.982	Aged_HSC-2+	0.883
Serpina3g	1.686	2.566	0.703	1.868	0.996	Casin_HSC-2+	0.914
Sesn1	0.775	-0.052	1.699	-1.746	0.92	Aged_HSC-2+	0.492
Sgk1	3.127	3.57	2.632	0.942	0.948	Casin_HSC-2+	0.819
Skp1a	-0.298	-1.057	0.549	-1.608	0.962	Aged_HSC-2+	2.345
Slc25a25	0.885	-0.203	2.101	-2.305	0.954	Aged_HSC-2+	0.148
Slc2a1	0.952	-0.319	2.373	-2.659	0.996	Aged_HSC-2+	0.281
Slc39a13	1.611	2.557	0.555	2.023	0.992	Casin_HSC-2+	0.311
Slco4a1	1.549	2.385	0.616	1.716	0.928	Casin_HSC-2+	0.14
Slfn2	1.845	2.954	0.606	2.292	0.992	Casin_HSC-2+	0.243
Slfn9	1.485	2.437	0.422	2.093	0.924	Casin_HSC-2+	0.076
Smarcc1	0.903	1.636	0.085	1.565	0.92	Casin_HSC-2+	0.723
Smchd1	0.933	0.26	1.685	-1.449	0.932	Aged_HSC-2+	0.992
Smim6	0.924	-0.09	2.057	-2.142	0.994	Aged_HSC-2+	0.564
Snhg9	0.274	-0.461	1.094	-1.563	0.928	Aged_HSC-2+	0.868
Snx20	1.453	0.214	2.838	-2.592	0.984	Aged_HSC-2+	0.116
Snx5	0.595	1.527	-0.446	1.978	0.976	Casin_HSC-2+	0.828
Sorbs1	0.781	1.736	-0.287	2.043	0.914	Casin_HSC-2+	0.104
Sp3os	0.841	1.837	-0.273	2.109	0.958	Casin_HSC-2+	0.327
Spc24	2.023	1.193	2.951	-1.713	0.93	Aged_HSC-2+	0.072
Spen	0.757	1.475	-0.046	1.561	0.904	Casin_HSC-2+	0.669
Stag1	0.489	1.226	-0.334	1.599	0.904	Casin_HSC-2+	0.724
Sult2b1	1.414	0	2.994	-2.991	0.948	Aged_HSC-2+	0.03
Supt7l	0.501	1.407	-0.511	1.864	0.912	Casin_HSC-2+	0.051
Susd6	0.52	-0.341	1.482	-1.825	0.904	Aged_HSC-2+	0.557
Synm	1.353	-0.205	3.094	-3.274	0.998	Aged_HSC-2+	0.035
Tac1	2.223	4.212	0.002	4.289	1	Casin_HSC-2+	0.033
Tceal3	0.884	-0.23	2.127	-2.323	0.946	Aged_HSC-2+	0.057
Tet3	2.182	1.595	2.837	-1.242	0.912	Aged_HSC-2+	0.387
Tgfb1i1	1.085	2.117	-0.067	2.261	0.912	Casin_HSC-2+	0.021
Tgm2	0.955	1.666	0.161	1.499	0.936	Casin_HSC-2+	0.834
Tgoln1	0.162	-0.742	1.171	-1.936	0.96	Aged_HSC-2+	1.106
Tgtp1	1.091	2.461	-0.441	2.89	0.992	Casin_HSC-2+	0.096
Tigd5	0.817	-0.114	1.857	-1.975	0.898	Aged_HSC-2+	0.029
Tinagl1	1.802	2.469	1.058	1.397	0.96	Casin_HSC-2+	0.592
Tm4sf1	3.138	3.637	2.581	1.049	0.96	Casin_HSC-2+	0.486
Tmcc1	0.979	1.847	0.009	1.83	0.926	Casin_HSC-2+	0.382
Tmed5	0.865	0.295	1.502	-1.203	0.904	Aged_HSC-2+	1.445
Tmem184b	0.603	-0.404	1.728	-2.137	0.932	Aged_HSC-2+	0.066
Tmsb10	1.671	2.018	1.284	0.746	0.912	Casin_HSC-2+	6.722
Tnfaip3	2.082	1.391	2.854	-1.449	0.93	Aged_HSC-2+	0.271
Tnfrsf23	1.451	-0.043	3.12	-3.141	0.978	Aged_HSC-2+	0.047
Tpx2	1.225	0.307	2.251	-2.008	0.9	Aged_HSC-2+	0.03
Trib3	2.015	2.751	1.192	1.582	0.916	Casin_HSC-2+	0.19
Trim12c	1.11	1.895	0.232	1.628	0.918	Casin_HSC-2+	0.445
Trio	0.547	-0.218	1.401	-1.651	0.904	Aged_HSC-2+	0.161
Tsc22d1	1.791	2.246	1.282	0.96	0.996	Casin_HSC-2+	5.345
Tsc22d3	1.862	2.292	1.382	0.908	0.938	Casin_HSC-2+	2.353
Tspan14	0.238	1.146	-0.775	1.862	0.904	Casin_HSC-2+	0.57
Tut1	0.744	1.802	-0.437	2.293	0.934	Casin_HSC-2+	0.07
Txnrd1	0.642	1.53	-0.351	1.875	0.946	Casin_HSC-2+	0.772
Ube2c	1.891	0.04	3.96	-3.969	0.994	Aged_HSC-2+	0.055
Ube3b	0.42	-0.597	1.557	-2.132	0.938	Aged_HSC-2+	0.194
Uhmk1	0.451	-0.535	1.553	-2.107	0.922	Aged_HSC-2+	0.202
Uhrf1bp1l	1.387	0.446	2.439	-1.958	0.95	Aged_HSC-2+	0.22
Usp36	0.821	-0.409	2.195	-2.639	0.994	Aged_HSC-2+	0.294
Usp47	0.697	1.516	-0.218	1.739	0.906	Casin_HSC-2+	0.373
Vasn	1.532	0.693	2.468	-1.759	0.916	Aged_HSC-2+	0.096
Vav3	0.883	0.103	1.754	-1.59	0.902	Aged_HSC-2+	0.279
Vcl	0.305	1.289	-0.795	2.03	0.94	Casin_HSC-2+	0.259
Vps37a	0.57	1.562	-0.538	1.993	0.928	Casin_HSC-2+	0.268
Vps53	0.447	-0.761	1.796	-2.599	0.998	Aged_HSC-2+	0.25
Wdfy3	0.483	1.57	-0.731	2.303	0.956	Casin_HSC-2+	0.157
Wfdc18	2.453	4.033	0.687	3.248	0.982	Casin_HSC-2+	0.027
Wnt10b	2.233	3.686	0.611	3.16	0.984	Casin_HSC-2+	0.045
Xdh	0.611	-0.555	1.914	-2.364	0.958	Aged_HSC-2+	0.104
Xist	5.561	6.005	5.065	0.939	0.976	Casin_HSC-2+	6.561
Xlr3b	2.231	3.711	0.576	3.107	0.968	Casin_HSC-2+	0.035
Xpr1	0.772	-0.256	1.919	-2.152	0.974	Aged_HSC-2+	0.427
Ypel3	0.513	1.163	-0.213	1.366	0.95	Casin_HSC-2+	2.202
Zbtb39	0.339	-0.621	1.411	-2.089	0.906	Aged_HSC-2+	0.065
Zc3h4	0.53	-0.333	1.495	-1.878	0.916	Aged_HSC-2+	0.192
Zc3hav1	0.9	-0.136	2.059	-2.154	0.982	Aged_HSC-2+	0.415
Zfp101	0.523	1.537	-0.61	2.186	0.92	Casin_HSC-2+	0.102
Zfp367	0.844	-0.434	2.272	-2.652	0.992	Aged_HSC-2+	0.086
Zfp467	0.606	-0.358	1.683	-1.99	0.968	Aged_HSC-2+	0.529
Zfp518b	1.15	0.097	2.328	-2.272	0.92	Aged_HSC-2+	0.032
Zfp52	1.736	2.805	0.541	2.28	0.976	Casin_HSC-2+	0.095
Zfp827	0.843	1.974	-0.42	2.434	0.956	Casin_HSC-2+	0.045
Zfp868	0.399	1.346	-0.659	1.992	0.91	Casin_HSC-2+	0.134
Zg16	1.098	0.185	2.117	-1.872	0.93	Aged_HSC-2+	0.131
Zhx1	0.276	-0.519	1.165	-1.765	0.916	Aged_HSC-2+	0.312
Zranb1	0.504	-0.479	1.602	-2.12	0.976	Aged_HSC-2+	0.728

## Sheet: CASIN vs Aged - HSC-3
GeneName	ResDispOverall	ResDisp1	ResDisp2	ResDispDistance	ProbDiffResDisp	ResultDiffResDisp	MeanOverall
1700021F05Rik	0.623	-0.371	1.836	-2.293	0.966	Aged_HSC-3+	0.153
2010111I01Rik	-0.096	-0.929	0.92	-1.892	0.96	Aged_HSC-3+	0.675
2200002D01Rik	1.42	2.474	0.136	2.287	0.956	Casin_HSC-3+	0.09
2610035D17Rik	1.052	2.116	-0.245	2.357	0.978	Casin_HSC-3+	0.156
2810405F17Rik	0.412	-0.481	1.499	-2.013	0.918	Aged_HSC-3+	0.082
3110009E18Rik	0.936	1.841	-0.167	1.962	0.928	Casin_HSC-3+	0.065
4931406C07Rik	1.389	0.577	2.378	-1.803	0.964	Aged_HSC-3+	0.295
AC163720.3	1.927	0.482	3.687	-3.196	0.986	Aged_HSC-3+	0.029
Adarb1	0.986	0.185	1.962	-1.655	0.942	Aged_HSC-3+	0.305
Adi1	1.046	2.075	-0.209	2.209	0.996	Casin_HSC-3+	0.299
Ago3	1.557	2.185	0.791	1.408	0.946	Casin_HSC-3+	0.533
Aldh1a1	0.802	0.138	1.612	-1.46	0.934	Aged_HSC-3+	0.624
Arid3a	1.9	2.511	1.154	1.363	0.948	Casin_HSC-3+	0.455
Arid5b	1.959	2.435	1.379	1.07	0.916	Casin_HSC-3+	0.637
Ash1l	0.518	1.125	-0.223	1.337	0.944	Casin_HSC-3+	1.554
Asxl2	0.391	-0.372	1.321	-1.665	0.908	Aged_HSC-3+	0.505
Atp5d	-1.56	-2.28	-0.683	-1.556	0.904	Aged_HSC-3+	3.369
Azin1	0.948	1.625	0.123	1.491	0.91	Casin_HSC-3+	0.448
B4galt5	1.676	2.27	0.951	1.337	0.906	Casin_HSC-3+	0.48
B930036N10Rik	0.996	1.737	0.094	1.597	0.928	Casin_HSC-3+	0.212
BC035044	1.49	2.737	-0.029	2.816	0.982	Casin_HSC-3+	0.031
Bcr	1.167	2.153	-0.036	2.198	0.99	Casin_HSC-3+	0.278
Bhlhe40	2.437	2.831	1.956	0.858	0.904	Casin_HSC-3+	0.847
Bloc1s1	1.122	0.412	1.988	-1.553	0.928	Aged_HSC-3+	0.343
Bmp4	1.86	2.954	0.527	2.4	0.99	Casin_HSC-3+	0.176
Braf	0.746	1.599	-0.294	1.899	0.972	Casin_HSC-3+	0.463
Ccne2	1.206	2.303	-0.13	2.544	0.964	Casin_HSC-3+	0.023
Ccrl2	1.889	0.628	3.426	-2.785	0.998	Aged_HSC-3+	0.148
Cd27	0.709	1.307	-0.021	1.318	0.944	Casin_HSC-3+	1.163
Cd274	1.182	2.158	-0.008	2.127	0.956	Casin_HSC-3+	0.196
Cd69	3.272	4.099	2.263	1.85	0.976	Casin_HSC-3+	0.154
Cd83	1.531	-0.136	3.562	-3.712	0.998	Aged_HSC-3+	0.099
Cdca3	0.812	-0.123	1.952	-2.054	0.93	Aged_HSC-3+	0.028
Cdk5rap1	0.517	-0.412	1.649	-1.956	0.922	Aged_HSC-3+	0.085
Cenpf	2.825	3.787	1.652	2.067	0.918	Casin_HSC-3+	0.021
Chrac1	-0.673	-1.615	0.476	-2.116	0.962	Aged_HSC-3+	0.959
Ckap4	1.324	2.04	0.452	1.572	0.986	Casin_HSC-3+	0.738
Ckap5	0.835	0.049	1.792	-1.673	0.916	Aged_HSC-3+	0.32
Clu	2.789	2.3	3.385	-1.081	0.912	Aged_HSC-3+	0.296
Cnn2	1.091	1.827	0.193	1.649	0.968	Casin_HSC-3+	0.683
Col16a1	0.928	0.215	1.797	-1.585	0.904	Aged_HSC-3+	0.301
Col1a2	0.884	1.74	-0.159	1.882	0.912	Casin_HSC-3+	0.06
Coro1c	0.553	1.339	-0.405	1.725	0.932	Casin_HSC-3+	0.385
Cpeb2	1.026	1.979	-0.136	2.105	0.95	Casin_HSC-3+	0.14
Creb5	2.235	3.025	1.271	1.782	1	Casin_HSC-3+	0.642
Crtc3	0.665	1.46	-0.304	1.758	0.946	Casin_HSC-3+	0.481
Csf2rb	2.554	1.913	3.334	-1.441	0.948	Aged_HSC-3+	0.241
Cspp1	0.702	1.382	-0.126	1.494	0.904	Casin_HSC-3+	0.552
Ctdspl	0.68	-0.312	1.89	-2.167	0.982	Aged_HSC-3+	0.265
Ctla2b	0.436	-0.304	1.338	-1.664	0.942	Aged_HSC-3+	0.734
Ctnnb1	0.05	0.758	-0.813	1.587	0.96	Casin_HSC-3+	1.371
Cx3cl1	2.28	2.868	1.562	1.288	0.916	Casin_HSC-3+	0.26
Cxcl2	4.16	2.392	6.315	-3.87	1	Aged_HSC-3+	0.125
Cyfip1	0.449	1.203	-0.469	1.626	0.932	Casin_HSC-3+	0.627
Dcun1d1	0.443	1.008	-0.246	1.21	0.902	Casin_HSC-3+	1.185
Dntt	2.65	3.384	1.757	1.653	0.922	Casin_HSC-3+	0.08
Dot1l	1.936	2.342	1.441	0.886	0.906	Casin_HSC-3+	1.119
Dtymk	0.679	1.344	-0.132	1.501	0.956	Casin_HSC-3+	0.687
Dusp5	1.43	2.017	0.716	1.325	0.962	Casin_HSC-3+	0.793
E130308A19Rik	0.672	-0.263	1.812	-2.038	0.944	Aged_HSC-3+	0.22
Egln3	0.933	1.867	-0.206	2.102	0.926	Casin_HSC-3+	0.125
Ehd3	1.652	0.708	2.802	-2.026	0.98	Aged_HSC-3+	0.198
Errfi1	0.517	-0.491	1.746	-2.247	0.972	Aged_HSC-3+	0.124
Fam102b	1.393	2.054	0.586	1.463	0.918	Casin_HSC-3+	0.384
Fam35a	0.951	1.775	-0.053	1.739	0.924	Casin_HSC-3+	0.093
Fgf3	1.725	2.914	0.276	2.601	0.938	Casin_HSC-3+	0.031
Flot1	0.375	-0.404	1.324	-1.691	0.952	Aged_HSC-3+	0.652
Flywch1	1.165	0.451	2.035	-1.615	0.95	Aged_HSC-3+	0.398
Fn1	1.131	2.289	-0.281	2.523	0.95	Casin_HSC-3+	0.063
Fsd1l	1.449	2.515	0.15	2.346	0.992	Casin_HSC-3+	0.199
Fst	3.02	4.464	1.26	3.274	0.992	Casin_HSC-3+	0.035
Furin	1.122	1.607	0.529	1.093	0.91	Casin_HSC-3+	1.102
Fyttd1	0.061	0.834	-0.882	1.654	0.914	Casin_HSC-3+	0.639
G0s2	1.528	2.873	-0.112	2.93	0.976	Casin_HSC-3+	0.02
Gbp4	1.406	2.362	0.241	2.027	0.94	Casin_HSC-3+	0.084
Gbp5	1.39	2.686	-0.191	2.85	0.992	Casin_HSC-3+	0.1
Gch1	0.814	1.572	-0.111	1.712	0.96	Casin_HSC-3+	0.64
Gem	2.851	3.426	2.149	1.287	0.972	Casin_HSC-3+	0.427
Gfi1	1.365	2.28	0.251	1.936	0.914	Casin_HSC-3+	0.078
Gfi1b	1.812	2.703	0.726	1.939	0.934	Casin_HSC-3+	0.111
Gins2	0.581	1.414	-0.434	1.756	0.916	Casin_HSC-3+	0.11
Glipr1l1	2.557	3.226	1.741	1.517	0.902	Casin_HSC-3+	0.124
Glipr2	1.493	2.262	0.555	1.655	0.94	Casin_HSC-3+	0.268
Gm10382	1.953	3.522	0.042	3.432	0.982	Casin_HSC-3+	0.032
Gm11770	1.362	0.172	2.813	-2.574	0.956	Aged_HSC-3+	0.045
Gm15657	1.563	2.401	0.543	1.877	0.922	Casin_HSC-3+	0.136
Gm16062	1.427	2.521	0.094	2.349	0.994	Casin_HSC-3+	0.159
Gm16124	0.118	-0.696	1.111	-1.805	0.902	Aged_HSC-3+	0.263
Gm20234	2.086	3.52	0.338	3.179	0.998	Casin_HSC-3+	0.089
Gm26870	3.9	4.819	2.781	2.077	0.96	Casin_HSC-3+	0.074
Gm47015	2.088	3.88	-0.097	3.927	0.994	Casin_HSC-3+	0.016
Gm5914	0.303	-0.582	1.382	-1.957	0.914	Aged_HSC-3+	0.276
Gmnn	1.375	2.215	0.351	1.851	0.958	Casin_HSC-3+	0.193
Gpr183	4.049	4.558	3.429	1.126	0.948	Casin_HSC-3+	0.251
Gpx3	1.786	0.589	3.245	-2.693	0.968	Aged_HSC-3+	0.051
Gramd1b	1.435	2.354	0.314	2.039	0.986	Casin_HSC-3+	0.361
Grcc10	1.334	0.794	1.992	-1.196	0.912	Aged_HSC-3+	0.682
Gtf2ird1	0.628	-0.154	1.58	-1.724	0.92	Aged_HSC-3+	0.342
Gusb	0.769	1.633	-0.285	1.919	0.944	Casin_HSC-3+	0.33
H1f0	2.451	2.028	2.966	-0.95	0.902	Aged_HSC-3+	0.662
H3f3b	1.233	1.641	0.736	0.906	0.994	Casin_HSC-3+	38.328
Hars2	0.564	1.474	-0.544	2.022	0.946	Casin_HSC-3+	0.094
Hectd1	0.283	0.775	-0.316	1.106	0.928	Casin_HSC-3+	2.007
Hells	1.554	2.772	0.069	2.703	0.992	Casin_HSC-3+	0.109
Hid1	0.944	1.843	-0.151	2.063	0.936	Casin_HSC-3+	0.102
Hilpda	0.757	0.031	1.642	-1.634	0.942	Aged_HSC-3+	0.537
Hist1h4i	0.905	-0.189	2.237	-2.498	0.986	Aged_HSC-3+	0.186
Hoxb8	0.64	-0.273	1.751	-2.095	0.912	Aged_HSC-3+	0.067
Hspb1	2.25	-0.266	5.317	-5.63	1	Aged_HSC-3+	0.052
Iffo2	0.955	2.055	-0.386	2.373	0.934	Casin_HSC-3+	0.06
Ifi27	2.097	2.488	1.62	0.852	0.912	Casin_HSC-3+	1.2
Ifi27l2a	1.271	0.234	2.533	-2.248	0.926	Aged_HSC-3+	0.042
Ift74	0.964	-0.004	2.143	-2.155	0.964	Aged_HSC-3+	0.124
Igtp	1.125	2.167	-0.144	2.29	0.982	Casin_HSC-3+	0.186
Ints13	0.742	1.658	-0.374	2.024	0.934	Casin_HSC-3+	0.213
Iqgap1	1.424	1.843	0.913	0.922	0.978	Casin_HSC-3+	2.674
Irf1	1.871	2.658	0.912	1.737	0.988	Casin_HSC-3+	0.526
Irf9	0.629	1.423	-0.338	1.758	0.908	Casin_HSC-3+	0.285
Isca1	-0.155	-0.973	0.843	-1.82	0.91	Aged_HSC-3+	0.706
Isl1	1.49	-0.092	3.418	-3.498	0.988	Aged_HSC-3+	0.035
Itga2	0.837	-0.114	1.996	-2.121	0.908	Aged_HSC-3+	0.018
Itgb1	0.114	0.706	-0.608	1.281	0.912	Casin_HSC-3+	1.707
Jag2	1.035	2.003	-0.145	2.068	0.964	Casin_HSC-3+	0.269
Kctd12	0.642	-0.148	1.604	-1.776	0.96	Aged_HSC-3+	0.463
Kdm5a	0.644	1.292	-0.145	1.446	0.946	Casin_HSC-3+	1.097
Kdm5b	0.794	0.097	1.644	-1.572	0.958	Aged_HSC-3+	0.88
Kif5b	0.497	1.151	-0.3	1.442	0.98	Casin_HSC-3+	1.638
Kras	0.914	1.488	0.214	1.272	0.966	Casin_HSC-3+	1.437
Krba1	1.089	1.979	0.004	1.927	0.912	Casin_HSC-3+	0.071
Krtcap2	-1.053	-1.825	-0.112	-1.648	0.924	Aged_HSC-3+	2.49
Lancl3	1.173	1.954	0.222	1.697	0.904	Casin_HSC-3+	0.151
Lbh	0.971	1.778	-0.012	1.791	0.912	Casin_HSC-3+	0.144
Lcorl	1.192	0.164	2.445	-2.316	0.982	Aged_HSC-3+	0.193
Lipo3	0.991	1.958	-0.188	2.23	0.926	Casin_HSC-3+	0.024
Loxl2	3.736	6.095	0.861	5.252	1	Casin_HSC-3+	0.064
Lpin2	1.054	1.641	0.338	1.318	0.912	Casin_HSC-3+	0.628
Lrp8	1.292	2.179	0.211	1.961	0.958	Casin_HSC-3+	0.183
Madd	0.992	1.627	0.217	1.418	0.938	Casin_HSC-3+	0.676
Malsu1	-0.183	-1.074	0.903	-1.943	0.924	Aged_HSC-3+	0.488
Map7d2	2.783	4.498	0.692	3.827	0.994	Casin_HSC-3+	0.026
Marveld2	0.574	-0.463	1.838	-2.208	0.976	Aged_HSC-3+	0.187
Matn4	1.783	2.736	0.621	2.085	0.978	Casin_HSC-3+	0.157
Matr3	-0.498	-1.152	0.298	-1.457	0.902	Aged_HSC-3+	1.59
Mbtps1	0.414	-0.676	1.742	-2.388	0.994	Aged_HSC-3+	0.464
Mcm3	1.319	2.034	0.447	1.593	0.966	Casin_HSC-3+	0.433
Mcm5	1.184	2.24	-0.102	2.315	0.978	Casin_HSC-3+	0.18
Mettl7a1	1.151	1.978	0.143	1.812	0.972	Casin_HSC-3+	0.571
Mob3c	0.992	1.846	-0.05	1.847	0.938	Casin_HSC-3+	0.218
Mpo	1.204	0.242	2.376	-2.109	0.946	Aged_HSC-3+	0.07
Mpp5	0.69	-0.208	1.785	-1.957	0.964	Aged_HSC-3+	0.248
Mrps16	-0.767	-1.541	0.176	-1.659	0.904	Aged_HSC-3+	1.113
Msn	0.573	1.158	-0.139	1.283	0.984	Casin_HSC-3+	2.43
mt-Nd6	1.16	1.905	0.251	1.668	0.982	Casin_HSC-3+	0.554
Mxd1	1.084	0.132	2.244	-2.114	0.982	Aged_HSC-3+	0.295
Myct1	0.685	1.121	0.153	0.987	0.974	Casin_HSC-3+	4.396
Myl10	2.431	2.807	1.973	0.842	0.974	Casin_HSC-3+	3.109
Myof	0.919	2.003	-0.402	2.446	0.996	Casin_HSC-3+	0.421
Nab2	1.342	1.924	0.634	1.271	0.942	Casin_HSC-3+	0.654
Nasp	1.226	2.218	0.016	2.187	0.998	Casin_HSC-3+	0.386
Neo1	0.762	1.58	-0.235	1.751	0.912	Casin_HSC-3+	0.114
Neurl3	1.998	2.35	1.568	0.78	0.912	Casin_HSC-3+	2.856
Nfatc1	1.686	2.418	0.793	1.665	0.968	Casin_HSC-3+	0.535
Nlrc3	0.937	-0.014	2.096	-2.06	0.928	Aged_HSC-3+	0.045
Nrarp	1.295	2.492	-0.163	2.652	0.982	Casin_HSC-3+	0.073
Nsg1	0.898	0.005	1.987	-1.94	0.916	Aged_HSC-3+	0.037
Ntf5	1.051	-0.275	2.669	-3.011	0.992	Aged_HSC-3+	0.057
Nucks1	-0.545	-1.294	0.366	-1.632	0.904	Aged_HSC-3+	1.471
Nvl	-0.05	-0.949	1.045	-2.015	0.926	Aged_HSC-3+	0.329
Oaf	1.249	2.335	-0.074	2.38	0.982	Casin_HSC-3+	0.154
Obscn	0.815	1.892	-0.498	2.381	0.968	Casin_HSC-3+	0.114
Otud7b	1.204	2.054	0.168	1.852	0.926	Casin_HSC-3+	0.265
Paip2b	1.933	2.748	0.941	1.787	0.956	Casin_HSC-3+	0.204
Pclaf	1.732	0.562	3.158	-2.651	0.98	Aged_HSC-3+	0.063
Pcyt2	0.317	-0.494	1.306	-1.8	0.946	Aged_HSC-3+	0.357
Pdgfa	1.514	2.648	0.132	2.441	0.984	Casin_HSC-3+	0.106
Pdgfb	3.685	2.855	4.697	-1.887	0.996	Aged_HSC-3+	0.193
Pdlim7	1.44	2.179	0.539	1.614	0.944	Casin_HSC-3+	0.428
Perp	1.914	2.448	1.263	1.165	0.906	Casin_HSC-3+	0.495
Pfkfb3	0.328	-0.441	1.264	-1.642	0.906	Aged_HSC-3+	0.255
Plat	1.271	-0.061	2.895	-2.966	0.97	Aged_HSC-3+	0.045
Plec	1.976	2.369	1.496	0.885	0.982	Casin_HSC-3+	3.577
Plod3	1.151	2.048	0.056	1.977	0.978	Casin_HSC-3+	0.343
Pmepa1	2.516	2.999	1.926	1.07	0.998	Casin_HSC-3+	4.46
Ppan	0.234	-0.61	1.263	-1.879	0.96	Aged_HSC-3+	0.539
Ppp2r2b	1.655	2.97	0.051	2.941	0.97	Casin_HSC-3+	0.015
Pqlc3	0.911	1.692	-0.04	1.677	0.952	Casin_HSC-3+	0.337
Prpf40a	-0.021	0.658	-0.849	1.439	0.926	Casin_HSC-3+	1.147
Psmg4	0.366	0.989	-0.394	1.379	0.912	Casin_HSC-3+	0.956
Ptgs2	3.574	4.075	2.964	1.104	0.974	Casin_HSC-3+	0.516
Ptpn1	0.819	1.36	0.16	1.188	0.944	Casin_HSC-3+	1.25
Rasd1	1.552	2.564	0.318	2.155	0.938	Casin_HSC-3+	0.041
Rasl11b	1.041	2.127	-0.282	2.37	0.952	Casin_HSC-3+	0.067
Rc3h2	0.839	1.483	0.053	1.414	0.914	Casin_HSC-3+	0.598
Rcvrn	2.399	3.556	0.988	2.637	0.968	Casin_HSC-3+	0.036
Relb	1.987	2.493	1.372	1.14	0.932	Casin_HSC-3+	0.46
Rfc2	0.794	1.475	-0.037	1.494	0.94	Casin_HSC-3+	0.793
Rfc4	0.956	1.917	-0.215	2.08	0.98	Casin_HSC-3+	0.189
Rhof	1.041	1.65	0.299	1.375	0.924	Casin_HSC-3+	0.673
Rnd3	1.186	2.21	-0.061	2.277	0.97	Casin_HSC-3+	0.086
Rnf168	1.199	-0.444	3.201	-3.619	1	Aged_HSC-3+	0.332
Rufy3	1.032	1.888	-0.012	1.836	0.932	Casin_HSC-3+	0.305
Sde2	0.175	-0.559	1.068	-1.617	0.944	Aged_HSC-3+	0.884
Sdf2l1	1.342	2.285	0.192	2.062	0.992	Casin_HSC-3+	0.265
Sec63	0.57	1.282	-0.297	1.594	0.918	Casin_HSC-3+	0.609
Sept9	0.533	1.333	-0.443	1.824	0.926	Casin_HSC-3+	0.468
Serpina3f	1.703	2.786	0.383	2.315	0.964	Casin_HSC-3+	0.05
Serpine2	2.901	3.608	2.039	1.6	0.966	Casin_HSC-3+	0.133
Sh2b1	0.657	1.489	-0.357	1.813	0.928	Casin_HSC-3+	0.322
Sidt2	0.164	0.932	-0.773	1.709	0.92	Casin_HSC-3+	0.604
Sik1	1.358	2.076	0.483	1.602	0.998	Casin_HSC-3+	0.935
Ski	1.383	1.849	0.815	1.075	0.91	Casin_HSC-3+	0.985
Skp1a	0.408	-0.218	1.17	-1.382	0.968	Aged_HSC-3+	1.465
Slc16a11	1.61	2.998	-0.082	3.011	0.988	Casin_HSC-3+	0.035
Slc16a6	1.389	2.68	-0.185	2.887	0.996	Casin_HSC-3+	0.229
Slc24a5	0.204	-0.786	1.411	-2.149	0.94	Aged_HSC-3+	0.254
Slc35d1	0.998	0.075	2.123	-2.023	0.96	Aged_HSC-3+	0.301
Slc35f6	0.808	1.607	-0.165	1.708	0.902	Casin_HSC-3+	0.164
Slc41a1	0.572	1.501	-0.56	1.993	0.948	Casin_HSC-3+	0.364
Slc45a3	0.885	1.874	-0.322	2.104	0.902	Casin_HSC-3+	0.032
Slc4a7	1.368	2.006	0.59	1.434	0.95	Casin_HSC-3+	0.708
Slc7a1	1.782	2.295	1.157	1.145	0.902	Casin_HSC-3+	0.585
Slit2	1.308	2.395	-0.016	2.451	0.914	Casin_HSC-3+	0.018
Smad7	1.696	2.066	1.246	0.817	0.916	Casin_HSC-3+	2.549
Snhg9	0.854	0.14	1.724	-1.58	0.926	Aged_HSC-3+	0.546
Tgfbi	0.765	-0.086	1.803	-1.909	0.934	Aged_HSC-3+	0.218
Tgtp2	1.525	2.283	0.602	1.671	0.902	Casin_HSC-3+	0.151
Thap1	1.74	0.018	3.838	-3.826	1	Aged_HSC-3+	0.181
Timp3	2.31	1.443	3.367	-1.983	0.938	Aged_HSC-3+	0.092
Tipin	0.95	2.013	-0.345	2.423	0.996	Casin_HSC-3+	0.273
Tjp2	1.148	1.887	0.247	1.682	0.942	Casin_HSC-3+	0.327
Tm6sf1	0.752	-0.277	2.007	-2.281	0.98	Aged_HSC-3+	0.204
Tmbim1	1.985	2.495	1.364	1.141	0.996	Casin_HSC-3+	2.038
Tmcc1	1.17	1.875	0.309	1.534	0.944	Casin_HSC-3+	0.583
Tmem135	0.568	1.481	-0.544	2.003	0.93	Casin_HSC-3+	0.152
Tmem158	1.37	2.352	0.174	2.127	0.988	Casin_HSC-3+	0.278
Tmem86a	0.636	-0.261	1.73	-1.937	0.912	Aged_HSC-3+	0.107
Tnfaip6	2.186	3.141	1.021	2.04	0.912	Casin_HSC-3+	0.034
Tnfrsf12a	2.068	2.512	1.528	0.975	0.972	Casin_HSC-3+	1.745
Tnfrsf13b	1.148	0.434	2.018	-1.54	0.92	Aged_HSC-3+	0.27
Tnrc18	0.386	1.272	-0.694	1.957	0.974	Casin_HSC-3+	0.732
Tns3	0.73	1.582	-0.31	1.825	0.92	Casin_HSC-3+	0.141
Top1	-0.113	-0.609	0.492	-1.129	0.928	Aged_HSC-3+	3.201
Tpd52	0.304	0.922	-0.45	1.39	0.91	Casin_HSC-3+	0.841
Trh	2.378	0.684	4.442	-3.781	0.998	Aged_HSC-3+	0.052
Trmt10a	0.83	1.642	-0.16	1.786	0.914	Casin_HSC-3+	0.247
Trmt1l	0.785	1.462	-0.039	1.482	0.92	Casin_HSC-3+	0.456
Tro	1.617	2.828	0.14	2.678	0.968	Casin_HSC-3+	0.07
Tsc22d3	1.182	1.772	0.463	1.313	0.99	Casin_HSC-3+	1.897
Tsix	1.232	2.186	0.068	2.092	0.97	Casin_HSC-3+	0.317
Tuba4a	1.025	0.433	1.747	-1.307	0.95	Aged_HSC-3+	0.707
Tulp3	1.176	2.327	-0.227	2.605	0.958	Casin_HSC-3+	0.061
Txndc16	1.847	3.259	0.125	3.1	0.998	Casin_HSC-3+	0.067
Ube2z	0.61	1.472	-0.441	1.842	0.938	Casin_HSC-3+	0.432
Ulk1	0.709	1.647	-0.433	2.067	0.964	Casin_HSC-3+	0.481
Umps	0.363	1.211	-0.669	1.918	0.934	Casin_HSC-3+	0.465
Ung	1.263	2.275	0.029	2.19	0.96	Casin_HSC-3+	0.067
Uso1	0.506	1.392	-0.575	1.972	0.942	Casin_HSC-3+	0.303
Vamp5	1.963	1.559	2.455	-0.906	0.938	Aged_HSC-3+	1.508
Vldlr	1.765	2.367	1.032	1.329	0.914	Casin_HSC-3+	0.4
Wdfy2	1.181	2.433	-0.345	2.78	0.996	Casin_HSC-3+	0.2
Wdr26	1.184	1.663	0.601	1.084	0.92	Casin_HSC-3+	1.329
Wfdc17	3.359	4.003	2.573	1.463	0.984	Casin_HSC-3+	0.332
Wsb1	0.116	0.997	-0.958	1.959	0.982	Casin_HSC-3+	0.988
Xbp1	0.858	1.351	0.257	1.098	0.94	Casin_HSC-3+	1.625
Xlr3b	1.939	3.492	0.046	3.454	0.986	Casin_HSC-3+	0.031
Xpo6	0.585	1.369	-0.372	1.703	0.906	Casin_HSC-3+	0.28
Zbtb7a	0.729	1.329	-0.003	1.336	0.962	Casin_HSC-3+	1.331
Zc3h6	0.896	1.744	-0.139	1.89	0.902	Casin_HSC-3+	0.104
Zc3h7a	1.088	1.759	0.269	1.496	0.964	Casin_HSC-3+	0.798
Zc3h7b	1.108	2.475	-0.558	3.086	1	Casin_HSC-3+	0.324
Zcchc6	0.166	0.807	-0.615	1.42	0.966	Casin_HSC-3+	2.188
Zfp36l1	0.954	2.064	-0.399	2.483	0.998	Casin_HSC-3+	0.52
Zfp612	1.066	1.973	-0.04	2.03	0.944	Casin_HSC-3+	0.134
Zfp626	0.878	1.889	-0.353	2.284	0.948	Casin_HSC-3+	0.069
Zfp64	0.824	-0.122	1.976	-2.107	0.974	Aged_HSC-3+	0.283
Zfp646	0.649	1.552	-0.451	1.983	0.912	Casin_HSC-3+	0.276
Zfp709	1.129	2.127	-0.088	2.189	0.906	Casin_HSC-3+	0.013
Zg16	1.22	2.376	-0.188	2.539	0.95	Casin_HSC-3+	0.032
Zmym5	0.057	0.797	-0.844	1.683	0.928	Casin_HSC-3+	0.74
