# Supplementary material for: Transplanting rejuvenated blood stem cells extends lifespan of aged immunocompromised mice
Source: NPJ Regen Med. 2022 Dec 29;7:78. doi: 10.1038/s41536-022-00275-y (PMC9800381; doi:10.1038/s41536-022-00275-y)
Supplement: Supplementary file 9 — Supplementary Dataset 7 [file 41536_2022_275_MOESM9_ESM.xlsx]

## Sheet: Table description
Supplementary Dataset 7
Connectivity values between clusters obtained from the PAGA analysis for the three coditions of study.
The connectivity values range from 0 to 1.
They were calculated using the PAGA tool with 30 nearest neighbors and 25 PC.

## Sheet: Young
	HSC-1	HSC-2	HSC-3	MPP1	MPP2	MPP3	LMPP	CC-1	CC-2	MP-1	MP-2	MP-3	PP
HSC-1	0	1	1	0.44015	0.395396	0.477584	0.0325311	0.0448781	0.10499	0.424032	0	0	0.0680333
HSC-2	1	0	0.943589	0.89167	0.135654	0.429678	0.118759	0.0743862	0.132827	0.23657	0.15461	0	0.0297236
HSC-3	1	0.943589	0	0.111132	0.113737	0.25753	0.122842	0.0514205	0.0224303	0.583261	0.141733	0	0.0187847
MPP1	0.44015	0.89167	0.111132	0	0.182495	0.71055	0.41543	0.0494259	0.26417	0.288865	0.582296	0.188336	0.121105
MPP2	0.395396	0.135654	0.113737	0.182495	0	0.568161	0.118961	0.322202	0.679646	0.051583	0.0183007	0.197305	0.114185
MPP3	0.477584	0.429678	0.25753	0.71055	0.568161	0	0.382864	0.285866	0.187205	0.401469	0.099922	0.332979	0.285238
LMPP	0.0325311	0.118759	0.122842	0.41543	0.118961	0.382864	0	0.171515	0.172884	0.356394	0.758306	0.275649	0.23104
CC-1	0.0448781	0.0743862	0.0514205	0.0494259	0.322202	0.285866	0.171515	0	0.152695	0.0335289	0.118955	0.0926237	0.155232
CC-2	0.10499	0.132827	0.0224303	0.26417	0.679646	0.187205	0.172884	0.152695	0	0.0430647	0	0.0549075	0.137074
MP-1	0.424032	0.23657	0.583261	0.288865	0.051583	0.401469	0.356394	0.0335289	0.0430647	0	0.204089	0	0.156468
MP-2	0	0.15461	0.141733	0.582296	0.0183007	0.099922	0.758306	0.118955	0	0.204089	0	1	0
MP-3	0	0	0	0.188336	0.197305	0.332979	0.275649	0.0926237	0.0549075	0	1	0	0.0212231
PP	0.0680333	0.0297236	0.0187847	0.121105	0.114185	0.285238	0.23104	0.155232	0.137074	0.156468	0	0.0212231	0

## Sheet: Aged
	HSC-1	HSC-2	HSC-3	MPP1	MPP2	MPP3	LMPP	CC-1	CC-2	MP-1	MP-2	MP-3	PP
HSC-1	0	0.652996	0.382868	0.153686	0.247188	0.306325	0.00856849	0.025204	0.0373687	0.276887	0	0.00575464	0.0656515
HSC-2	0.652996	0	0.421223	0.306829	0.0430709	0.235416	0.0601154	0.0098394	0	0.0594905	0.219123	0	0.00181544
HSC-3	0.382868	0.421223	0	0.0792251	0.0135308	0.174273	0.122159	0.0296741	0	0.498373	0.0242957	0	0.00228129
MPP1	0.153686	0.306829	0.0792251	0	0.144435	0.580865	0.311195	0.0765709	0.277567	0.0179442	0.256601	0.0345591	0.0328555
MPP2	0.247188	0.0430709	0.0135308	0.144435	0	0.418028	0.0642511	0.360659	0.315046	0.0189288	0	0.242169	0.0668411
MPP3	0.306325	0.235416	0.174273	0.580865	0.418028	0	0.343	0.220706	0.12183	0.385102	0.00194043	0.175358	0.249797
LMPP	0.00856849	0.0601154	0.122159	0.311195	0.0642511	0.343	0	0.185165	0.0810417	0.178034	0.347167	0.510981	0.236228
CC-1	0.025204	0.0098394	0.0296741	0.0765709	0.360659	0.220706	0.185165	0	0.161752	0.0168027	0.0245739	0.133488	0.00461482
CC-2	0.0373687	0	0	0.277567	0.315046	0.12183	0.0810417	0.161752	0	0	0	0.281722	0
MP-1	0.276887	0.0594905	0.498373	0.0179442	0.0189288	0.385102	0.178034	0.0168027	0	0	0	0	0.240266
MP-2	0	0.219123	0.0242957	0.256601	0	0.00194043	0.347167	0.0245739	0	0	0	1	0
MP-3	0.00575464	0	0	0.0345591	0.242169	0.175358	0.510981	0.133488	0.281722	0	1	0	0
PP	0.0656515	0.00181544	0.00228129	0.0328555	0.0668411	0.249797	0.236228	0.00461482	0	0.240266	0	0	0

## Sheet: CASIN
	HSC-1	HSC-2	HSC-3	MPP1	MPP2	MPP3	LMPP	CC-1	CC-2	MP-1	MP-2	MP-3	PP
HSC-1	0	0.746071	0.451388	0.329731	0.252642	0.28608	0.01266	0.0371165	0.0137226	0.486406	0.0202045	0.0323112	0.073916
HSC-2	0.746071	0	0.6107	0.412709	0.0787367	0.287525	0.0598925	0.0135372	0.0173641	0.235965	0.0318155	0.00880608	0.00306298
HSC-3	0.451388	0.6107	0	0.0652992	0.0524997	0.270188	0.0704714	0.0378634	0.0319973	0.287029	0.054963	0	0.0176382
MPP1	0.329731	0.412709	0.0652992	0	0.184111	0.710687	0.187743	0.0557827	0.607948	0.110759	0.332277	0.0525539	0.249822
MPP2	0.252642	0.0787367	0.0524997	0.184111	0	0.530274	0.0972607	0.283127	0.560904	0.0276269	0.00828808	0.440452	0.0781962
MPP3	0.28608	0.287525	0.270188	0.710687	0.530274	0	0.407408	0.212022	0.13205	0.266313	0.0781296	0.184163	0.442573
LMPP	0.01266	0.0598925	0.0704714	0.187743	0.0972607	0.407408	0	0.231102	0.146713	0.235421	0.535143	0.385801	0.355847
CC-1	0.0371165	0.0135372	0.0378634	0.0557827	0.283127	0.212022	0.231102	0	0.157053	0.0386777	0.324893	0.282623	0.165329
CC-2	0.0137226	0.0173641	0.0319973	0.607948	0.560904	0.13205	0.146713	0.157053	0	0	0	0	0.0401208
MP-1	0.486406	0.235965	0.287029	0.110759	0.0276269	0.266313	0.235421	0.0386777	0	0	0	0	0.0796376
MP-2	0.0202045	0.0318155	0.054963	0.332277	0.00828808	0.0781296	0.535143	0.324893	0	0	0	1	0.0735116
MP-3	0.0323112	0.00880608	0	0.0525539	0.440452	0.184163	0.385801	0.282623	0	0	1	0	0
PP	0.073916	0.00306298	0.0176382	0.249822	0.0781962	0.442573	0.355847	0.165329	0.0401208	0.0796376	0.0735116	0	0
