# Supplementary material for: Transplanting rejuvenated blood stem cells extends lifespan of aged immunocompromised mice
Source: NPJ Regen Med. 2022 Dec 29;7:78. doi: 10.1038/s41536-022-00275-y (PMC9800381; doi:10.1038/s41536-022-00275-y)
Supplement: Supplementary file 10 — Supplementary Dataset 8 [file 41536_2022_275_MOESM10_ESM.xlsx]

## Sheet: Tables description
Supplementary Dataset 8
Differential expression analysis along trajectories between pairs of clusters.
The analysis was performed with the tool tradeSeq for the trajectories (pseudotime) between the pairs of clusters:
- HSC-1 to HSC-2
- HSC-1 to HSC-3
- HSC-1 to MPP1
- HSC-2 to HSC-3
- HSC-2 to MPP1
For every pair of clusters, pairwise comparisons were computed for the three conditions of study (Young = 1, Aged = 2 and CASIN = 3).
The analysis was performed applying the function «conditionTest» of the tradeSeq package to the previously fitted model setting a log2FC threshold of 0.25.
Description of the table columns:
waldStat_conds1vs2	Wald statistic obtained from comparing the distribution of the expression in YOUNG and the expression in AGED groups.
df_conds1vs2	Degrees of freedom of the Wald statistic for YOUNG vs AGED groups.
pvalue_conds1vs2	P-value of the Wald statistic for YOUNG vs AGED groups.
waldStat_conds1vs3	Wald statistic obtained from comparing the distribution of the expression in YOUNG and the expression in CASIN groups.
df_conds1vs3	Degrees of freedom of the Wald statistic for YOUNG vs CASIN groups.
pvalue_conds1vs3	P-value of the Wald statistic for YOUNG vs CASIN groups.
waldStat_conds2vs3	Wald statistic obtained from comparing the distribution of the expression in AGED and the expression in CASIN groups.
df_conds2vs3	Degrees of freedom of the Wald statistic for AGED vs CASIN groups.
pvalue_conds2vs3	P-value of the Wald statistic for AGED vs CASIN groups.
padj_conds1vs2	P-value of the Wald statistic for YOUNG vs AGED groups adjust with the BH method.
padj_conds1vs3	P-value of the Wald statistic for YOUNG vs CASIN groups adjust with the BH method.
padj_conds2vs3	P-value of the Wald statistic for AGED vs CASIN groups adjust with the BH method.

## Sheet: HSC-1 to HSC-2
	waldStat_conds1vs2	df_conds1vs2	pvalue_conds1vs2	waldStat_conds1vs3	df_conds1vs3	pvalue_conds1vs3	waldStat_conds2vs3	df_conds2vs3	pvalue_conds2vs3	padj_conds1vs2	padj_conds1vs3	padj_conds2vs3
Sox17	0	2	1	0	2	1	0	2	1	1	1	1
Mrpl15	14.3853	2	0.000752075	15.2375	2	0.000491148	0	2	1	0.0152732	0.0121171	1
Lypla1	1.42436	6	0.96436	0.147164	6	0.999937	0.0132258	6	1	1	1	1
Gm37988	NA	NA	NA	2.07426e-05	2	0.99999	NA	NA	NA	NA	1	NA
Tcea1	11.5964	6	0.0716032	8.01148	6	0.237263	1.22491	6	0.975636	0.572618	1	1
Rgs20	8.39555e-06	2	0.999996	3.70978e-08	2	1	4.54338e-08	2	1	1	1	1
Gm16041	1.39549e-05	2	0.999993	1.67227e-05	2	0.999992	0	2	1	1	1	1
Atp6v1h	0	5	1	0	5	1	0.297156	6	0.999511	1	1	1
Rb1cc1	5.10014	6	0.531036	0.194479	6	0.999858	1.96527	6	0.922865	1	1	1
4732440D04Rik	0	2	1	0.263467	2	0.876575	0.00991956	2	0.995053	1	1	1
St18	NA	NA	NA	5.16747e-09	2	1	1.02832e-09	2	1	NA	1	1
Pcmtd1	0.691605	6	0.99467	0	6	1	0.853026	6	0.990576	1	1	1
Gm26901	0.75867	2	0.684316	1.75409	2	0.41601	0.813378	2	0.665851	1	1	1
Rrs1	4.71332	5	0.451858	5.47962	5	0.360186	0	5	1	1	1	1
Adhfe1	1.7978	2	0.407018	1.75577	2	0.415661	0	2	1	1	1	1
Mybl1	0.818352	5	0.975848	0.927162	5	0.968224	2.22814	5	0.816762	1	1	1
Vcpip1	0.0960069	6	0.999982	1.76365	6	0.940102	3.90157	6	0.689995	1	1	1
1700034P13Rik	1.1014	2	0.576547	1.8282	2	0.400878	0.0681461	2	0.966501	1	1	1
Sgk3	3.84555	6	0.697568	3.40698	6	0.756302	1.87092	6	0.931179	1	1	1
Mcmdc2	0.216279	2	0.897503	0.00359602	2	0.998204	0.09296	2	0.954584	1	1	1
Snhg6	1.11449	6	0.980898	0	6	1	0.349487	6	0.999219	1	1	1
Tcf24	3.36917	2	0.185522	1.60785	2	0.447569	0.351038	2	0.839022	1	1	1
Ppp1r42	4.72125e-06	2	0.999998	5.13883e-06	2	0.999997	0	2	1	1	1	1
Cops5	0	5	1	0	5	1	0.27832	6	0.999595	1	1	1
Cspp1	0.016005	2	0.992029	0.00318544	2	0.998409	0	2	1	1	1	1
Arfgef1	0.341346	6	0.999271	0	6	1	0.41924	6	0.998687	1	1	1
Cpa6	1.49695e-08	2	1	2.81478e-05	2	0.999986	3.30948e-08	2	1	1	1	1
Prex2	1.06694	3	0.785059	2.73339	4	0.603384	0.187785	4	0.995859	1	1	1
A830018L16Rik	0	2	1	0	2	1	0	2	1	1	1	1
Sulf1	5.20191e-10	2	1	8.06083e-10	2	1	0.292553	2	0.863919	1	1	1
Slco5a1	0.231209	2	0.890827	1.14113	2	0.565207	1.15628	2	0.56094	1	1	1
Prdm14	0	2	1	0	2	1	0	2	1	1	1	1
Ncoa2	4.60486	6	0.595395	0	6	1	6.95343	6	0.325176	1	1	1
Gm29570	0	2	1	0	2	1	0	2	1	1	1	1
Tram1	0	2	1	0.349527	2	0.839656	0	2	1	1	1	1
Lactb2	1.301	2	0.521786	1.37938	2	0.50173	0	2	1	1	1	1
Eya1	6.18157	6	0.403161	0.742872	6	0.993519	2.2411	6	0.896243	1	1	1
Msc	3.3617e-08	2	1	NA	NA	NA	1.96446e-08	2	1	1	NA	1
Trpa1	3.10008e-06	2	0.999998	6.4106e-06	2	0.999997	0.0836162	4	0.99915	1	1	1
Kcnb2	3.98492e-10	2	1	4.04991e-10	2	1	3.16553	6	0.787802	1	1	1
Terf1	0.900887	5	0.970157	3.80793	5	0.577387	0	6	1	1	1	1
Sbspon	170.861	6	0	161.633	6	0	1.41811	6	0.964748	0	0	1
4930444P10Rik	0	3	1	1.15546e-09	3	1	1.76736e-09	3	1	1	1	1
Rpl7	0	6	1	0.00977809	6	1	0.0271263	6	1	1	1	1
Rdh10	36.2361	4	2.58751e-07	32.7681	4	1.33247e-06	1.37043	4	0.849318	1.24001e-05	6.14209e-05	1
Stau2	0.197314	2	0.906053	0	2	1	0.273356	2	0.872251	1	1	1
Ube2w	0	2	1	0	2	1	0	2	1	1	1	1
Eloc	5.71133	5	0.335328	12.2662	6	0.056286	5.51622	6	0.479498	1	0.546357	1
D030040B21Rik	0.924785	3	0.819443	0.6922	4	0.952287	0.327097	3	0.954854	1	1	1
Tmem70	22.0628	2	1.61854e-05	8.25602	2	0.0161149	0	2	1	0.0005236	0.213844	1
Ly96	7.62605	5	0.178085	1.1778	5	0.946989	0.902238	5	0.970059	1	1	1
Jph1	0.646082	2	0.723944	0.0172026	2	0.991436	0.976087	2	0.613826	1	1	1
Gdap1	0.157467	6	0.999923	1.02149	5	0.960814	2.35036	6	0.884825	1	1	1
Pi15	0	2	1	0	2	1	0	2	1	1	1	1
Gm28154	2.74887	5	0.738634	2.47574	6	0.871173	1.51403	5	0.911446	1	1	1
Gm16070	0.0982143	5	0.999845	1.18402	5	0.946401	1.93681	5	0.857817	1	1	1
Crispld1	3.62013	2	0.163643	2.20602	2	0.331871	0	2	1	0.972445	1	1
Il17f	3.63505	5	0.603059	2.69084	5	0.747519	3.25152	6	0.77668	1	1	1
Mcm3	88.1565	6	1.11022e-16	92.5314	6	0	1.33362	6	0.969771	1.78681e-14	0	1
6720483E21Rik	1.03952	2	0.594663	0.840557	2	0.656864	1.35094	2	0.508917	1	1	1
Paqr8	6.87791	2	0.0320982	0.965558	2	0.617066	1.26274	2	0.531862	0.324392	1	1
Efhc1	6.72079	2	0.0347216	7.19793	2	0.027352	0.200943	2	0.904411	0.341435	0.319792	1
Tram2	8.01735	6	0.236835	5.36056	6	0.498468	0.208919	6	0.999824	1	1	1
Tmem14a	2.96325	2	0.227268	1.48004	2	0.477105	1.30908	2	0.519682	1	1	1
Gsta3	0.957207	4	0.916214	0.911618	4	0.922888	0.0144658	5	0.999999	1	1	1
Kcnq5	2.90856	5	0.714081	1.24483	4	0.870664	4.52106	5	0.477071	1	1	1
Gm26580	2.55729	2	0.278414	1.35631	2	0.507552	0.720374	2	0.697546	1	1	1
Rims1	5.55458e-09	2	1	0	2	1	1.06833e-08	3	1	1	1	1
Gm27028	0	2	1	0	2	1	0	2	1	1	1	1
Gm29107	0.38396	2	0.825323	0.323242	2	0.850764	0.927638	2	0.628877	1	1	1
Ogfrl1	3.79242	6	0.704744	8.5319	6	0.201665	4.74709	6	0.576636	1	1	1
B3gat2	0.269719	2	0.873839	0.803079	2	0.669289	0.265506	2	0.875682	1	1	1
Smap1	5.10549	6	0.530356	2.19803	6	0.900615	2.29534	6	0.890633	1	1	1
Sdhaf4	14.6868	6	0.0228376	1.56147	6	0.955307	11.0089	6	0.0881027	0.251605	1	1
Fam135a	5.09005	6	0.532316	5.0398	6	0.538718	4.22724	6	0.645954	1	1	1
Col19a1	0	2	1	0	2	1	0	2	1	1	1	1
Lmbrd1	3.94096	2	0.13939	15.9626	2	0.000341799	0.0594235	2	0.970725	0.888167	0.00898471	1
Phf3	0.309788	5	0.997455	0	5	1	0	5	1	1	1	1
Ptp4a1	20.2931	6	0.00245549	0.466301	6	0.998225	9.8624	6	0.130567	0.041856	1	1
Gm29669	0	2	1	0	2	1	0	2	1	1	1	1
4931428L18Rik	1.54643e-05	2	0.999992	1.99491e-05	2	0.99999	0	2	1	1	1	1
Gm29128	0	2	1	2.5171e-08	2	1	4.3456e-08	2	1	1	1	1
Khdrbs2	4.88997	2	0.0867273	2.28063	2	0.319719	6.0384	2	0.0488402	0.650401	1	1
Gm5415	2.84173e-06	2	0.999999	0	2	1	5.63834e-06	2	0.999997	1	1	1
Gm37724	1.593e-09	2	1	0.815866	2	0.665023	1.67618e-09	2	1	1	1	1
Prim2	3.57038	2	0.167765	6.99757	2	0.0302342	0.513765	2	0.773459	0.985415	0.342879	1
Rab23	3.69989	6	0.717213	4.50618	6	0.608515	0	6	1	1	1	1
Bag2	6.70034	4	0.152597	8.44039	4	0.0767149	0.00448079	4	0.999997	0.934216	0.683693	1
Zfp451	0	2	1	0	2	1	0	2	1	1	1	1
Bend6	0.701739	2	0.704076	9.74911e-10	2	1	9.62942e-10	2	1	1	1	1
Dst	22.439	6	0.00100789	37.874	6	1.18891e-06	0	6	1	0.0197818	5.50672e-05	1
Gm37233	0	3	1	1.84907	3	0.604315	1.76263	3	0.623101	1	1	1
Ccdc115	12.5508	5	0.0279725	8.23267	5	0.14387	0.00887576	5	1	0.292809	1	1
Gm28306	8.8043e-06	2	0.999996	9.64683e-06	2	0.999995	0	2	1	1	1	1
Imp4	10.4268	6	0.10779	6.88127	6	0.331967	4.91529	6	0.554722	0.749779	1	1
Ptpn18	18.0863	6	0.00602008	0	6	1	21.1034	6	0.00175778	0.0868303	1	0.343886
4930568A12Rik	3.15237	6	0.789495	0.790767	6	0.992319	2.28141	6	0.892085	1	1	1
Prss39	6.47597e-09	2	1	2.29774e-10	2	1	0.157673	3	0.984114	1	1	1
Cfc1	7.15424	2	0.027956	3.26901	2	0.195049	2.66403	2	0.263944	0.292809	1	1
Arhgef4	4.07157	2	0.130578	1.90886	2	0.385032	0.0914511	2	0.955304	0.848252	1	1
Gm38336	2.59971	5	0.761409	0.339827	5	0.996826	5.97898	5	0.30827	1	1	1
Fam168b	0.247583	6	0.999712	0	6	1	0.00766852	6	1	1	1	1
Plekhb2	1.48561	4	0.829188	0.192301	4	0.995663	0	4	1	1	1	1
Hs6st1	16.2381	2	0.000297812	5.90864	2	0.0521141	1.30665	2	0.520312	0.00685535	0.51963	1
Gm37335	0	2	1	0	2	1	0	2	1	1	1	1
Gm33280	0.601152	2	0.740392	2.35589	2	0.307911	5.06294	2	0.0795419	1	1	1
Uggt1	4.96981	5	0.419576	0.407124	6	0.998792	0.77518	6	0.992723	1	1	1
Neurl3	14.9256	6	0.0208435	17.0472	6	0.00911145	5.47564	6	0.484406	0.235824	0.136835	1
Arid5a	34.951	6	4.40481e-06	4.73589	6	0.578106	11.076	6	0.086057	0.00016297	1	1
4930403P22Rik	0.0160151	2	0.992024	1.2052	2	0.547386	0.772491	2	0.679604	1	1	1
Kansl3	0.545861	2	0.761146	0	2	1	0	2	1	1	1	1
Fer1l5	0	2	1	0	2	1	0	2	1	1	1	1
Lman2l	3.04728	6	0.80289	0.707056	6	0.994338	4.61907	6	0.593512	1	1	1
Cnnm4	7.00462	4	0.135644	2.70505	4	0.608332	1.07246	5	0.956513	0.871922	1	1
Cnnm3	0.194705	2	0.907236	0.0907416	2	0.955643	0	2	1	1	1	1
Gm38033	NA	NA	NA	NA	NA	NA	0.763488	2	0.68267	NA	NA	1
Ankrd23	0.094562	2	0.953819	0.456892	2	0.795769	1.02864	2	0.597908	1	1	1
Gm42417	6.87608e-10	2	1	NA	NA	NA	1.18666e-09	2	1	1	NA	1
Ankrd39	1.58755	3	0.662217	0.0744855	3	0.994713	3.8806	3	0.274649	1	1	1
Sema4c	2.76944	6	0.837178	1.20542	5	0.944357	7.80757	6	0.252543	1	1	1
Fam178b	1.95954e-09	2	1	1.1121	2	0.57347	1.85483e-09	2	1	1	1	1
Cox5b	13.2104	6	0.0398145	16.134	6	0.0130528	5.87719	6	0.437088	0.379534	0.180806	1
Actr1b	6.75018	6	0.34457	6.64889	6	0.354541	0	6	1	1	1	1
4933424G06Rik	0.683181	2	0.710639	1.10926	2	0.574284	0.876786	2	0.645072	1	1	1
Gm33533	0	2	1	0	2	1	0	2	1	1	1	1
Zap70	1.05219e-05	2	0.999995	0.149762	4	0.997333	1.08667e-06	2	0.999999	1	1	1
Tmem131	2.4205	2	0.298123	1.58513	2	0.452682	0	2	1	1	1	1
Vwa3b	1.55491e-09	2	1	0.764217	3	0.858005	9.91117e-10	2	1	1	1	1
Inpp4a	2.4838	5	0.778933	1.57491	5	0.904266	0.804332	5	0.976756	1	1	1
Coa5	0.11415	2	0.944523	1.30107	2	0.521767	0.15482	2	0.92551	1	1	1
Unc50	3.02753	2	0.22008	0.117618	2	0.942887	0	2	1	1	1	1
Mgat4a	0.503484	2	0.777445	0	2	1	1.69112	2	0.429316	1	1	1
2010300C02Rik	1.80419	3	0.614024	0.750617	3	0.861239	3.00888	4	0.556341	1	1	1
4930556I23Rik	0	2	1	0	2	1	0	2	1	1	1	1
Tsga10	0	5	1	0.100959	5	0.999834	1.02952	5	0.96015	1	1	1
Gm26805	0.121083	3	0.989193	1.1778	4	0.881741	1.96551	5	0.853897	1	1	1
Lipt1	7.64927	4	0.105304	3.96569	5	0.554366	2.62483	4	0.622431	0.739813	1	1
Mitd1	3.98134	6	0.679201	0.000486185	6	1	9.4653	6	0.149051	1	1	1
Mrpl30	0.713394	6	0.994197	0	6	1	4.15417	6	0.655821	1	1	1
Txndc9	1.30245	5	0.934679	0	5	1	0.420765	5	0.994738	1	1	1
Eif5b	0	6	1	0.235765	6	0.99975	0	6	1	1	1	1
Rev1	3.74324	6	0.711375	1.71214	6	0.94418	0.0369894	6	0.999999	1	1	1
Gm5099	0	2	1	0	2	1	0	2	1	1	1	1
Aff3	0.209422	5	0.999009	0.0164349	5	0.999998	0.808711	6	0.991838	1	1	1
Gm16150	4.13005e-06	2	0.999998	2.52866e-07	2	1	0.178318	3	0.981011	1	1	1
Gm16151	0	2	1	0	2	1	0	2	1	1	1	1
Gm16152	0.110244	2	0.94637	0	2	1	0.226574	2	0.892894	1	1	1
Lonrf2	2.76667	4	0.597599	3.20158	4	0.524676	1.62956	5	0.897652	1	1	1
Chst10	1.20713	2	0.546859	0.00140705	2	0.999297	0.770592	2	0.680249	1	1	1
Pdcl3	2.16235	6	0.904178	0	6	1	3.58234	6	0.732984	1	1	1
Npas2	0.0974838	3	0.992138	0.64215	3	0.886719	0.280704	3	0.963616	1	1	1
Rpl31	0.371016	6	0.999074	0	6	1	5.45023	6	0.487492	1	1	1
Tbc1d8	18.1655	6	0.00583176	26.5695	6	0.000174319	4.17507	6	0.652998	0.0846197	0.00504322	1
Cnot11	0.317874	2	0.85305	0	2	1	0.191319	2	0.908773	1	1	1
Rnf149	1.53708	6	0.956994	0.00153329	6	1	3.0139	6	0.8071	1	1	1
Creg2	4.61359e-10	2	1	1.58343e-12	2	1	8.92019e-10	2	1	1	1	1
D930019O06Rik	0	2	1	0	2	1	0	2	1	1	1	1
Rfx8	5.17993	2	0.0750226	6.00884	2	0.0495676	0.308576	2	0.857025	0.590599	0.501333	1
Map4k4	2.19106	6	0.901315	0.189137	6	0.999869	3.64735	6	0.724273	1	1	1
Il1r2	5.99068	6	0.424235	2.19179	6	0.901241	19.9988	6	0.00277071	1	1	0.501525
Gm16894	1.05328	2	0.590586	0.375575	2	0.828791	0.275273	2	0.871415	1	1	1
Il1r1	4.7393	6	0.577658	5.73563	6	0.453447	0.00727241	6	1	1	1	1
Il1rl2	1.34968	2	0.509239	0.0339468	2	0.98317	1.79219	2	0.408161	1	1	1
Il1rl1	NA	NA	NA	6.61569e-08	2	1	2.13971e-08	2	1	NA	1	1
Il18r1	8.42537	3	0.0379919	1.81302	4	0.7701	2.02646	4	0.730891	0.365954	1	1
Il18rap	0.391895	4	0.983135	0	5	1	0.270999	5	0.998153	1	1	1
Slc9a2	7.72374	2	0.0210286	3.86579	2	0.144729	1.88768	2	0.38913	0.236844	1	1
Gm37915	0	2	1	0	2	1	0	2	1	1	1	1
Mfsd9	0.383713	2	0.825425	0.0678747	2	0.966632	0.284035	2	0.867606	1	1	1
Mrps9	2.44729	5	0.784411	3.42929	5	0.634114	2.73926	5	0.740107	1	1	1
Gpr45	4.51392	6	0.607483	3.61598	6	0.72848	4.95635	6	0.549423	1	1	1
Tgfbrap1	0	2	1	0.0401292	2	0.980135	0.0248683	2	0.987643	1	1	1
8430432A02Rik	1.03064	6	0.984424	8.01109	6	0.237292	3.36824	6	0.761409	1	1	1
AI597479	1.92355	2	0.382213	0.535421	2	0.765129	0.0085927	2	0.995713	1	1	1
Fhl2	41.2531	6	2.58153e-07	42.2741	6	1.62328e-07	0.539262	6	0.997327	1.24001e-05	8.88471e-06	1
Nck2	1.0168	6	0.984967	0.76057	6	0.993089	2.10326	6	0.909961	1	1	1
1500015O10Rik	NA	NA	NA	NA	NA	NA	NA	NA	NA	NA	NA	NA
Gm29155	4.23089e-10	2	1	3.83682e-10	2	1	0.381613	3	0.944014	1	1	1
Gm29156	0.182952	4	0.996063	4.04625e-06	2	0.999998	2.4067e-06	2	0.999999	1	1	1
Uxs1	0.0048164	2	0.997595	5.35189e-08	2	1	0	2	1	1	1	1
Tpp2	6.08901	6	0.413294	0.00511929	6	1	1.13426	6	0.980007	1	1	1
Mettl21c	0.245288	3	0.969967	0.0497414	3	0.997093	0.0180562	3	0.999358	1	1	1
Gm8251	5.33664	5	0.376192	6.04726	6	0.417917	6.68985	5	0.244747	1	1	1
Tex30	0	5	1	0.736654	5	0.980897	0	6	1	1	1	1
Kdelc1	1.96432	6	0.922951	3.19157	6	0.784448	0	6	1	1	1	1
Bivm	0.0843518	2	0.958701	0.0283136	2	0.985943	0.203856	2	0.903094	1	1	1
Ercc5	2.15732	6	0.904676	0.762025	6	0.993053	2.11219	6	0.909097	1	1	1
Gulp1	0.944073	4	0.918154	2.30158	4	0.680482	0.000482901	4	1	1	1	1
Col3a1	3.20195e-08	2	1	NA	NA	NA	1.95252e-08	2	1	1	NA	1
Col5a2	2.72304e-08	2	1	NA	NA	NA	1.95065e-08	2	1	1	NA	1
Wdr75	4.65782	4	0.324242	0.00667748	4	0.999994	2.00697	4	0.734477	1	1	1
Slc40a1	7.13556	2	0.0282185	8.3617	2	0.0152855	0.0874665	2	0.957209	0.295224	0.204671	1
Dnah7b	2.76015	2	0.25156	1.33601	2	0.512732	1.19291	2	0.550761	1	1	1
Slc39a10	5.90782	4	0.206139	0.700628	4	0.951251	4.17037	5	0.525157	1	1	1
Gm28151	2.52303	4	0.640517	0.823653	4	0.935249	3.27737	5	0.657308	1	1	1
Gm28826	0	2	1	0	2	1	0	2	1	1	1	1
4933411E06Rik	3.4142	4	0.491044	1.70125	4	0.79049	1.13201	4	0.88916	1	1	1
Tmeff2	NA	NA	NA	NA	NA	NA	NA	NA	NA	NA	NA	NA
Gm28322	0	2	1	0	2	1	0	2	1	1	1	1
Cavin2	252.751	6	0	293.683	6	0	4.64898	6	0.589555	0	0	1
1700072G22Rik	0	2	1	0	2	1	0	2	1	1	1	1
Nabp1	17.9991	6	0.00623443	6.42257	6	0.377554	21.2912	6	0.00162617	0.089388	1	0.327969
Gm17767	0.0453524	2	0.977579	0.081152	3	0.993999	0.00822151	3	0.999802	1	1	1
Myo1b	4.52928	2	0.103867	1.41828	2	0.492067	6.93197	2	0.0312422	0.732648	1	1
Stat4	2.51225	2	0.284755	1.90361	2	0.386045	0.160265	2	0.922994	1	1	1
Gm31812	2.68889	6	0.846758	2.79629	6	0.833946	1.81774	5	0.873745	1	1	1
Stat1	5.59823	6	0.469665	0.0145098	6	1	10.6775	6	0.0988707	1	1	1
Gls	5.70972	6	0.456479	0.138189	6	0.999948	0.15371	6	0.999929	1	1	1
Nab1	13.149	6	0.0407302	0	6	1	9.40173	6	0.152214	0.385033	1	1
Gm553	2.06329e-09	2	1	2.87111e-09	2	1	3.73512e-08	2	1	1	1	1
Gm28178	4.79516e-10	2	1	1.14383e-09	2	1	NA	NA	NA	1	1	NA
Nemp2	2.30095	5	0.806127	1.43317	5	0.920651	0.720826	5	0.981806	1	1	1
Mfsd6	8.32694	4	0.08031	17.5575	4	0.00150561	0.460769	4	0.977206	0.617447	0.0309937	1
Inpp1	0.456098	6	0.998332	0.13584	6	0.99995	0	6	1	1	1	1
Hibch	9.40245	2	0.00908413	6.85779	2	0.0324227	0	2	1	0.122259	0.362367	1
1700019D03Rik	4.10312	6	0.662724	4.05651	6	0.669029	0.987483	6	0.986082	1	1	1
Pms1	4.26129	6	0.641363	3.81017	6	0.702348	3.75452	6	0.709855	1	1	1
Gm28777	1.15652e-09	2	1	2.95478	2	0.228232	1.18891e-09	2	1	1	1	1
Ormdl1	8.70988	2	0.0128432	2.38334	2	0.303713	0.357311	2	0.836394	0.161485	1	1
Osgepl1	0.0145227	2	0.992765	0	2	1	0	2	1	1	1	1
Gm28551	4.83426e-10	2	1	4.86216e-10	2	1	0.932274	2	0.627421	1	1	1
Asnsd1	2.13043	6	0.90732	1.78562	6	0.938322	0	6	1	1	1	1
Dnah7a	1.75175e-09	2	1	2.13547	6	0.906827	1.68559e-09	2	1	1	1	1
Stk17b	2.06802	6	0.913337	9.67291	6	0.13912	1.58257	6	0.953823	1	1	1
Hecw2	0.548325	2	0.760209	0.720804	2	0.697396	1.52109	5	0.910623	1	1	1
Ccdc150	1.9421	2	0.378685	5.20736	2	0.0740009	3.69368	2	0.157735	1	0.666083	1
Gtf3c3	0	2	1	0.77856	2	0.677544	0.580874	2	0.747937	1	1	1
Pgap1	2.61305	2	0.270759	1.85303	2	0.39593	0.166538	2	0.920104	1	1	1
Ankrd44	2.98925	5	0.701644	3.0806	5	0.687562	1.90377	6	0.928333	1	1	1
4930444A19Rik	0	2	1	0	2	1	0	2	1	1	1	1
Sf3b1	5.07207	6	0.534603	0	6	1	7.14025	6	0.308072	1	1	1
Coq10b	68.9983	6	6.56031e-13	30.6344	6	2.97658e-05	1.9572	6	0.923593	7.15815e-11	0.00105235	1
Hspd1	28.5442	6	7.4189e-05	58.5525	6	8.85394e-11	1.26796	6	0.973395	0.00199556	7.70823e-09	1
Hspe1	53.7723	6	8.1997e-10	60.269	6	3.96883e-11	4.28654	6	0.637962	5.86521e-08	3.74859e-09	1
Mob4	0.000245548	2	0.999877	0	2	1	0	2	1	1	1	1
Rftn2	6.03839	2	0.0488404	5.1701	2	0.0753923	0.958136	2	0.61936	0.438112	0.676121	1
Gm10561	2.5929	2	0.273501	1.02761e-09	2	1	9.38125e-10	2	1	1	1	1
Mars2	0.0358059	2	0.982256	1.44961	2	0.48442	0.0219471	2	0.989086	1	1	1
Boll	2.68968	2	0.260582	NA	NA	NA	NA	NA	NA	1	NA	NA
Plcl1	28.8011	6	6.63415e-05	37.1638	6	1.63604e-06	7.92296	6	0.243802	0.00180363	7.38251e-05	1
Satb2	4.04696	2	0.132195	1.33418e-09	2	1	1.47246e-09	2	1	0.856451	1	1
4930558J18Rik	1.00506e-09	3	1	0	3	1	1.54975e-09	3	1	1	1	1
1700066M21Rik	0.698912	3	0.87346	0.111203	3	0.99046	0.0415138	3	0.997778	1	1	1
Tyw5	3.30774	3	0.346567	0.675563	3	0.878936	5.47034	4	0.242349	1	1	1
Maip1	5.29142	2	0.0709551	2.38954	2	0.302774	0.310827	2	0.856061	0.569441	1	1
Spats2l	8.86636	5	0.114515	14.5265	5	0.0125894	0.852958	6	0.990578	0.78149	0.17565	1
Kctd18	3.42934	6	0.753346	0.00213797	6	1	3.11775	6	0.79393	1	1	1
Sgo2a	2.3071	2	0.315514	2.53255	2	0.281879	0.016897	2	0.991587	1	1	1
Aox1	0	2	1	0	2	1	0	2	1	1	1	1
Aox4	1.43383	2	0.488257	1.41974	2	0.491708	NA	NA	NA	1	1	NA
Aox2	4.80672e-10	2	1	3.08978e-14	2	1	8.613e-10	2	1	1	1	1
Bzw1	0	6	1	0	6	1	0	6	1	1	1	1
Clk1	0	6	1	2.52405	6	0.865766	0.90643	6	0.988912	1	1	1
Ppil3	6.06838	6	0.415574	0.0948317	6	0.999983	3.29449	6	0.77108	1	1	1
Nif3l1	4.4108	2	0.110207	0.539025	2	0.763752	1.17257	2	0.556391	0.761084	1	1
Orc2	14.0257	2	0.00090025	8.69678	2	0.0129276	0.000541981	2	0.999729	0.0179058	0.17933	1
Gm15834	3.33371	2	0.18884	1.3508	2	0.508952	0.211175	2	0.899796	1	1	1
Fam126b	0	6	1	1.97712	6	0.92179	0.597983	6	0.996434	1	1	1
Ndufb3	11.7586	6	0.067577	4.08509	6	0.665162	10.9027	6	0.0914295	0.551146	1	1
Als2cr12	6.81436e-10	3	1	1.47304e-08	4	1	1.20642e-09	3	1	1	1	1
Cflar	2.39477	6	0.880054	1.32865	6	0.970054	5.9261	6	0.431519	1	1	1
Casp8	8.21971	2	0.0164101	0.00586686	2	0.997071	0.839875	2	0.657088	0.195998	1	1
Trak2	5.27415	6	0.509163	1.99616	6	0.920052	1.26026	6	0.973804	1	1	1
Stradb	4.76868	2	0.0921496	0.92624	2	0.629317	0.609229	2	0.737407	0.675854	1	1
Tmem237	3.47765	2	0.175727	5.28224	2	0.0712814	0	2	1	1	0.646938	1
G730003C15Rik	3.21594	2	0.200293	5.85334	2	0.0535753	3.0082	2	0.222217	1	0.530202	1
Mpp4	1.27911	2	0.527526	1.19223	2	0.550949	1.66545	2	0.434863	1	1	1
Gm29017	1.93713e-09	2	1	0.562374	2	0.754887	1.22241e-09	2	1	1	1	1
Als2	0.870388	2	0.647139	1.27287	2	0.529175	0.00338197	2	0.99831	1	1	1
Cdk15	0	2	1	0	2	1	0	2	1	1	1	1
Fzd7	1.83697	5	0.871212	3.70205	5	0.593059	0.306536	5	0.997518	1	1	1
Gm973	11.6337	6	0.0706576	7.6313	6	0.266378	3.27461	6	0.773675	0.568169	1	1
Sumo1	0.223103	6	0.999787	0.241438	6	0.999732	0.0451047	6	0.999998	1	1	1
Nop58	0	6	1	0.735867	6	0.993684	0.0398727	6	0.999999	1	1	1
Bmpr2	39.5893	6	5.48486e-07	15.7736	6	0.0150219	4.10841	6	0.662008	2.4464e-05	0.201701	1
Fam117b	7.53741	5	0.18364	0.65632	5	0.98528	0.0636472	5	0.999947	1	1	1
Ica1l	4.61128	2	0.099695	3.52584	2	0.171543	2.64921	2	0.265909	0.713643	1	1
Wdr12	12.4387	4	0.0143701	7.69821	4	0.10328	0	4	1	0.176209	0.838956	1
Carf	0.0519156	2	0.974376	0.818819	2	0.664042	0.0769444	2	0.962258	1	1	1
Nbeal1	0	2	1	0	2	1	0	2	1	1	1	1
Cyp20a1	0.825742	2	0.661748	0	2	1	2.10453	2	0.349146	1	1	1
Abi2	0.0241892	2	0.987978	0	2	1	0	2	1	1	1	1
Raph1	61.0679	6	2.73043e-11	74.4113	6	5.07372e-14	3.9675	6	0.681075	2.43008e-09	6.98289e-12	1
Cd28	52.2098	2	4.60032e-12	43.547	2	3.49856e-10	0.478731	2	0.787127	4.4202e-10	2.83236e-08	1
Gm11579	0	2	1	0	2	1	0	2	1	1	1	1
Ctla4	10.5753	3	0.0142588	10.3512	3	0.0158052	0.68822	3	0.875971	0.175364	0.210459	1
Icos	4.15454	6	0.655773	NA	NA	NA	NA	NA	NA	1	NA	NA
Pard3b	0.929947	2	0.628152	3.8929	2	0.14278	0.00983785	2	0.995093	1	1	1
Pard3bos1	8.03512e-10	2	1	8.68552e-10	2	1	0.692921	3	0.874868	1	1	1
Pard3bos3	0	2	1	0	2	1	0	2	1	1	1	1
Gm29084	5.12846e-09	3	1	5.39797e-09	3	1	0	2	1	1	1	1
Nrp2	5.10902	4	0.276293	12.5585	4	0.0136471	2.02886	5	0.845138	1	0.187555	1
Ino80d	6.99634	6	0.321186	0	6	1	5.25899	6	0.51105	1	1	1
Ino80dos	0.784704	6	0.992478	5.40854	6	0.492579	5.30743	6	0.50503	1	1	1
Gm20342	1.05776	6	0.983328	4.56251	6	0.601015	4.25181	6	0.642642	1	1	1
Ndufs1	2.43218	2	0.296386	8.11357	2	0.0173045	0.000132896	2	0.999934	1	0.225897	1
Eef1b2	1.84969	6	0.93299	1.70442	6	0.944779	0.135415	6	0.999951	1	1	1
Zdbf2	91.1852	4	0	33.1857	4	1.09434e-06	45.7034	4	2.83898e-09	0	5.09316e-05	4.22964e-06
Adam23	0	2	1	0	2	1	0	2	1	1	1	1
Fastkd2	1.48225	6	0.960665	4.60099	6	0.595908	1.26831	6	0.973377	1	1	1
Klf7	2.86817	2	0.238333	0.274014	2	0.871964	0.753572	2	0.686063	1	1	1
Gm26649	0.987322	3	0.80432	0.738952	3	0.864006	0.082346	3	0.993868	1	1	1
Creb1	3.96525	2	0.137707	2.19238	2	0.334141	0	2	1	0.880349	1	1
Mettl21a	10.8161	6	0.0942295	1.70829	6	0.94448	4.42377	6	0.619528	0.686738	1	1
Gm28982	6.3009e-10	2	1	3.08226e-10	2	1	0.0277707	3	0.998779	1	1	1
Ccnyl1	0.0506955	2	0.974971	0.326608	2	0.849333	1.20031	2	0.548726	1	1	1
Fzd5	7.18712	3	0.0661669	4.62762	3	0.201186	6.88008	3	0.0758198	0.545171	1	1
Plekhm3	7.43085e-05	2	0.999963	0.422373	2	0.809623	0.370004	2	0.831103	1	1	1
D630023F18Rik	1.56031e-08	2	1	1.70067e-08	2	1	0	2	1	1	1	1
Idh1	0	5	1	0.00341319	5	1	1.74116	6	0.9419	1	1	1
Pikfyve	2.89962	5	0.715457	1.13231	5	0.951204	0.438606	5	0.994199	1	1	1
Pth2r	0	2	1	0	2	1	0	2	1	1	1	1
Map2	1.99402	5	0.849971	2.11526	4	0.71457	0.460774	3	0.927421	1	1	1
Unc80	0	2	1	0	2	1	0	2	1	1	1	1
Rpe	3.61422	2	0.164128	0.00969942	2	0.995162	3.34026	2	0.188222	0.974022	1	1
Kansl1l	0	5	1	0	5	1	1.99145	6	0.920483	1	1	1
Acadl	0.553089	6	0.997131	0.675918	6	0.994996	0	6	1	1	1	1
Lancl1	0.312826	2	0.855206	0	2	1	0	2	1	1	1	1
Erbb4	1.25586e-08	2	1	0	2	1	3.40047e-08	2	1	1	1	1
Gm29113	0	2	1	0	2	1	0	2	1	1	1	1
Gm29114	0.000112747	3	1	9.0368e-08	2	1	5.55277e-08	2	1	1	1	1
Ikzf2	44.0745	6	7.14497e-08	36.2419	6	2.47374e-06	0.000399994	6	1	3.86529e-06	0.000108822	1
Spag16	3.47672e-10	2	1	3.48582e-10	2	1	0.0680131	4	0.999435	1	1	1
Bard1	5.17513	2	0.075203	2.44879	2	0.293936	0.22453	2	0.893808	0.591367	1	1
Atic	4.66314	6	0.587685	11.0266	6	0.0875581	10.1916	6	0.116811	1	0.749475	1
Fn1	10.0856	2	0.00645573	13.0694	2	0.00145215	0.313151	2	0.855067	0.0918111	0.0300216	1
Apol7d	0.0917521	3	0.992808	NA	NA	NA	NA	NA	NA	1	NA	NA
Gm28818	8.64497e-06	2	0.999996	1.12703e-05	2	0.999994	0	2	1	1	1	1
Mreg	4.23208e-09	2	1	7.02455e-11	2	1	0.92111	4	0.921513	1	1	1
D230017M19Rik	2.44346	6	0.874741	6.04129	6	0.41858	1.97438	6	0.922039	1	1	1
Pecr	10.3931	2	0.00553573	9.9379	2	0.00695043	0	2	1	0.0815497	0.109323	1
Tmem169	0	2	1	0	2	1	0	2	1	1	1	1
Xrcc5	13.2364	5	0.0212609	20.7088	5	0.00091936	0	6	1	0.238174	0.0205026	1
Smarcal1	5.70311	6	0.457256	1.17726	6	0.977993	4.21291	6	0.647888	1	1	1
Rpl37a	3.88873	6	0.691732	0	6	1	2.0527	6	0.914788	1	1	1
Igfbp5	8.12215	4	0.0872047	3.89143	4	0.420899	3.11656	4	0.538513	0.651774	1	1
Tns1	0.440777	2	0.802207	0.678467	2	0.712316	0	2	1	1	1	1
Rufy4	2.71079	2	0.257846	4.95919	2	0.0837773	0.415059	2	0.812589	1	0.729426	1
Cxcr2	0.489842	2	0.782766	0.36433	2	0.833464	0.950583	2	0.621704	1	1	1
Cxcr1	1.61561	2	0.445836	1.35713	2	0.507343	0.00840596	2	0.995806	1	1	1
Arpc2	0	4	1	0	4	1	0	4	1	1	1	1
Gpbar1	0	2	1	1.19379e-08	2	1	2.5927e-08	2	1	1	1	1
Aamp	0.356568	2	0.836705	0	2	1	0	2	1	1	1	1
Pnkd	3.20598	5	0.668264	0.157071	5	0.999508	0	5	1	1	1	1
Tmbim1	110.015	6	0	116.962	6	0	2.20557	6	0.899854	0	0	1
Catip	4.25647	2	0.119047	5.80421	2	0.0549076	1.40158	2	0.496192	0.801024	0.536998	1
Slc11a1	4.77091e-10	2	1	9.55169e-10	2	1	NA	NA	NA	1	1	NA
Ctdsp1	0.000925567	2	0.999537	0	2	1	0	2	1	1	1	1
Vil1	2.94544e-09	3	1	3.12467e-09	3	1	0	3	1	1	1	1
Usp37	1.15525	2	0.561231	0.512005	2	0.77414	0.047778	2	0.976394	1	1	1
Cnot9	1.46194	6	0.961983	1.29673	6	0.971838	0	6	1	1	1	1
Plcd4	0.873551	3	0.831805	0.088885	3	0.993137	0.630048	3	0.88952	1	1	1
Zfp142	0.340046	2	0.843645	0	2	1	1.59982	2	0.44937	1	1	1
Bcs1l	9.98057	6	0.125473	3.64516	6	0.724567	4.86509	6	0.561229	0.826767	1	1
Rnf25	0.982288	4	0.91247	0	4	1	1.37791	5	0.926714	1	1	1
Stk36	0.00699887	2	0.996507	0.770029	2	0.680441	0.634726	2	0.728067	1	1	1
Ttll4	2.68809	4	0.611301	1.64007	4	0.801574	0	5	1	1	1	1
Cyp27a1	4.64537	6	0.590032	3.3431	6	0.764713	0.96657	6	0.986848	1	1	1
Wnt6	0.125029	3	0.988673	0.342021	2	0.842813	0.488708	4	0.974591	1	1	1
Gm29539	9.34921e-08	2	1	1.2311e-07	2	1	0	2	1	1	1	1
Wnt10a	0.0968233	2	0.952741	2.17679e-05	2	0.999989	1.20702e-06	2	0.999999	1	1	1
Fev	6.44889e-10	2	1	6.26475e-10	2	1	1.7217	4	0.786772	1	1	1
Ihh	8.04508e-10	2	1	7.71441e-10	2	1	1.22517	3	0.746974	1	1	1
Nhej1	1.05682	4	0.901061	5.97065	4	0.201351	2.15189	4	0.707845	1	1	1
Slc23a3	1.48746	4	0.82886	3.22726	6	0.779831	1.02726	4	0.905634	1	1	1
Cnppd1	6.29611	2	0.0429355	9.02986	2	0.0109444	0	2	1	0.399813	0.15737	1
Retreg2	0.866101	2	0.648528	0.0384777	2	0.980945	0	2	1	1	1	1
Zfand2b	0.659697	4	0.956205	0	5	1	1.50505	5	0.912486	1	1	1
Abcb6	0.745876	2	0.688708	0.000844879	2	0.999578	0.575361	2	0.750001	1	1	1
Atg9a	0.581566	2	0.747678	2.35015	2	0.308795	0	2	1	1	1	1
Ankzf1	0.985563	2	0.610925	0	2	1	0.114886	2	0.944176	1	1	1
Glb1l	0.245544	4	0.993053	0.89517	4	0.925253	2.16338	5	0.826108	1	1	1
Stk16	8.7822	5	0.118073	4.63981	5	0.461397	0.0691023	5	0.999935	0.796248	1	1
Tuba4a	1.59745	6	0.952761	2.45682	6	0.873269	0	6	1	1	1	1
A630095N17Rik	0.0522829	2	0.974197	2.04398	2	0.359878	1.71233	2	0.424789	1	1	1
Dnajb2	0	2	1	0	2	1	0	2	1	1	1	1
Ptprn	27.3092	4	1.72127e-05	23.7654	4	8.90067e-05	3.13542	5	0.679117	0.000549191	0.00278859	1
Dnpep	0.0215451	2	0.989285	0	2	1	0.883107	2	0.643037	1	1	1
Des	2.94884e-08	2	1	3.68502e-08	2	1	0	2	1	1	1	1
Speg	22.6898	4	0.000146039	25.7661	4	3.52731e-05	0.941819	4	0.918486	0.00362993	0.00122018	1
Gmppa	0	2	1	0	2	1	0	2	1	1	1	1
Chpf	9.35923	2	0.00928261	3.8525	2	0.145694	1.51894	2	0.467915	0.124537	1	1
Obsl1	19.4425	2	5.99962e-05	17.3607	2	0.000169895	0	2	1	0.0016672	0.00493001	1
Tmem198	4.59987e-10	2	1	4.47265e-10	2	1	0.506833	5	0.991871	1	1	1
Inha	0.887612	2	0.64159	0.0676608	2	0.966735	0.130418	2	0.936872	1	1	1
Stk11ip	2.37552	5	0.795114	1.31089	5	0.933807	1.305	6	0.971381	1	1	1
Slc4a3	0.15351	2	0.926117	1.46423	2	0.480891	0.291556	2	0.86435	1	1	1
Epha4	14.8375	2	0.000599903	15.8354	2	0.000364234	0	2	1	0.0126208	0.0094583	1
Sgpp2	5.05135e-08	2	1	5.57004e-08	2	1	0	2	1	1	1	1
Farsb	6.28701	4	0.178715	11.214	4	0.024261	0.0870513	4	0.99908	1	0.293447	1
Mogat1	5.59666e-10	2	1	7.08483e-10	2	1	0.234257	3	0.971878	1	1	1
5730419F03Rik	0	2	1	2.41612e-06	2	0.999999	2.63909e-06	2	0.999999	1	1	1
Acsl3	0	2	1	0	2	1	0	2	1	1	1	1
Utp14b	1.19983	6	0.976893	1.33466	6	0.969712	10.189	6	0.116915	1	1	1
Kcne4	3.08453e-08	2	1	3.8418e-08	2	1	0	2	1	1	1	1
Scg2	0	2	1	0	2	1	0	2	1	1	1	1
Ap1s3	0	2	1	0.00453637	2	0.997734	0.0376008	2	0.981375	1	1	1
Wdfy1	0.427316	5	0.994544	0.640254	5	0.986086	1.46133	6	0.962022	1	1	1
Mrpl44	26.0687	6	0.000216172	6.89124	6	0.331022	6.18942	6	0.402309	0.0051606	1	1
Serpine2	30.3698	6	3.34291e-05	42.0626	6	1.78718e-07	4.08055	6	0.665776	0.000993255	9.61882e-06	1
Fam124b	3.20817	2	0.201074	1.91151	2	0.384522	2.08275	2	0.352969	1	1	1
Cul3	2.35717	6	0.884098	0.389222	6	0.998938	1.90248	6	0.928445	1	1	1
Gm29125	4.81117e-08	2	1	0.318481	3	0.956516	2.08117e-07	2	1	1	1	1
Dock10	20.8568	6	0.00194652	18.9327	6	0.00427889	0.321448	6	0.999386	0.0345207	0.0732199	1
Irs1	3.49434e-18	2	1	2.90127e-06	2	0.999999	6.5819e-06	2	0.999997	1	1	1
Rhbdd1	0.872587	6	0.989985	0	6	1	1.11265	6	0.980979	1	1	1
Gm28940	1.58207e-09	2	1	1.40451e-09	2	1	0.0689743	3	0.995281	1	1	1
Col4a4	0	2	1	0.279159	2	0.869724	0.393771	2	0.821285	1	1	1
Mff	9.43936	2	0.00891804	4.74905	2	0.0930586	0	2	1	0.120443	0.782651	1
Tm4sf20	0	2	1	0	2	1	0	2	1	1	1	1
Agfg1	2.82772	6	0.830139	5.90321	6	0.43412	0	6	1	1	1	1
A030005L19Rik	2.23866	2	0.326499	0.265808	2	0.875549	2.64514	2	0.26645	1	1	1
A030014E15Rik	0	2	1	0	2	1	0	2	1	1	1	1
Slc19a3	0.580788	3	0.900816	0.312328	2	0.855419	0.21235	3	0.975571	1	1	1
Pid1	0.039943	3	0.997902	0.0603771	3	0.996125	0.0624941	2	0.969236	1	1	1
Dner	0	2	1	0	2	1	0	2	1	1	1	1
Trip12	1.92394	6	0.926559	1.00427	6	0.98545	2.73327e-05	6	1	1	1	1
Fbxo36	0.235783	2	0.888793	0.0334751	2	0.983402	0.00126039	2	0.99937	1	1	1
C130026I21Rik	21.5746	5	0.000630622	32.5952	5	4.52822e-06	4.23944	6	0.644309	0.0131211	0.000189262	1
A530032D15Rik	3.52205	2	0.171868	2.60157	2	0.272318	0	2	1	1	1	1
A530040E14Rik	0.0262961	2	0.986938	1.1331	2	0.567479	3.32247	2	0.189904	1	1	1
Gm16028	3.41532e-08	2	1	1.14198e-09	2	1	0.137306	4	0.997749	1	1	1
G530012D18Rik	1.46469e-08	2	1	1.61524e-08	2	1	0	2	1	1	1	1
Sp110	0	2	1	0	2	1	0	2	1	1	1	1
Gm16094	1.645	4	0.800682	1.11163	4	0.892423	0.116137	6	0.999969	1	1	1
Sp140	0.170611	6	0.999903	1.2974	6	0.971801	1.24121	6	0.974801	1	1	1
Gm17017	0.134341	2	0.935036	1.58515e-05	2	0.999992	2.21581e-06	2	0.999999	1	1	1
Sp100	0	3	1	7.40569	3	0.0600318	0	3	1	1	0.56841	1
A630001G21Rik	0.502306	2	0.777903	3.33665	2	0.188562	0.390125	2	0.822783	1	1	1
Cab39	0	2	1	0	2	1	0	2	1	1	1	1
Itm2c	1.63401	6	0.950101	0	6	1	5.62958	6	0.465936	1	1	1
4933407L21Rik	0	2	1	2.2187e-06	2	0.999999	3.75141e-06	2	0.999998	1	1	1
Gm28884	0	2	1	0	2	1	0	2	1	1	1	1
Gpr55	0	2	1	7.23679e-10	2	1	1.02029e-09	2	1	1	1	1
2810459M11Rik	0	2	1	4.60639e-10	2	1	7.05046e-10	2	1	1	1	1
Psmd1	0.00888147	5	1	5.50699	5	0.35718	0.442085	5	0.994091	1	1	1
Htr2b	2.96789e-06	2	0.999999	9.68334e-07	2	1	0.0105777	2	0.994725	1	1	1
Gm21972	1.23586e-09	3	1	1.35158e-09	3	1	0	3	1	1	1	1
Armc9	1.14398	5	0.950138	0.440422	5	0.994143	0.0246494	5	0.999995	1	1	1
Gm16341	2.30605e-08	2	1	5.4852e-20	2	1	2.87395e-08	2	1	1	1	1
B3gnt7	3.14624	6	0.790281	1.82067	6	0.93543	6.08246	6	0.414017	1	1	1
Gm28626	0.542193	2	0.762543	0.350138	2	0.839399	0.0176246	2	0.991226	1	1	1
Ncl	9.01805	6	0.172565	16.1033	6	0.0132103	1.02486	6	0.984652	1	0.182464	1
Ptma	50.6457	6	3.48887e-09	94.9186	6	0	4.35273	6	0.629058	2.33151e-07	0	1
Pde6d	19.482	6	0.0034225	23.7421	6	0.000582489	3.14593	6	0.790321	0.0548993	0.0139284	1
Cops7b	2.67178	3	0.445044	5.34467	4	0.253725	0.0244247	4	0.999926	1	1	1
Nppc	1.51273	2	0.469368	2.37045	2	0.305678	2.29248	2	0.317829	1	1	1
Dis3l2	0	6	1	1.77535	6	0.939157	3.39369	6	0.758056	1	1	1
Ecel1	6.45094e-10	2	1	1.33123e-14	2	1	1.13973e-09	2	1	1	1	1
Prss56	0	2	1	0	2	1	0	2	1	1	1	1
Chrnd	0	2	1	0	2	1	0	2	1	1	1	1
Chrng	8.51282e-10	2	1	0.100719	2	0.950887	6.29723e-10	2	1	1	1	1
Eif4e2	0	3	1	0	3	1	0	3	1	1	1	1
Efhd1	0.940536	2	0.624835	0.0294129	2	0.985401	1.5734	2	0.455345	1	1	1
Gigyf2	0	2	1	0	2	1	0.00699467	2	0.996509	1	1	1
Kcnj13	0.461306	2	0.794015	4.22914	2	0.120685	1.79448	2	0.407692	1	0.929028	1
Ngef	0.209295	3	0.976075	0.205722	3	0.97666	0.0420403	2	0.979199	1	1	1
Neu2	0	2	1	0	2	1	0	2	1	1	1	1
Inpp5d	0.654241	6	0.995426	0	6	1	0	6	1	1	1	1
Atg16l1	0.0262568	2	0.986957	0	2	1	0.00165544	2	0.999173	1	1	1
Sag	3.28477	6	0.772349	2.36635	6	0.883116	0.342813	6	0.999262	1	1	1
Dgkd	3.94922	6	0.683548	0	6	1	2.2729	6	0.892968	1	1	1
Gm19582	0.294904	3	0.960984	5.11004e-07	2	1	4.00428e-07	2	1	1	1	1
Usp40	1.88986	5	0.864165	2.22544	5	0.817154	0	5	1	1	1	1
Ugt1a7c	1.61977	2	0.44491	1.52432	2	0.466657	0.000120156	2	0.99994	1	1	1
Ugt1a6b	0	2	1	2.63512e-06	2	0.999999	4.3127e-06	2	0.999998	1	1	1
Ugt1a6a	4.33657	2	0.114374	4.60381	2	0.100068	1.26848	2	0.530338	0.781081	0.819048	1
Ugt1a5	6.48855e-16	2	1	4.30529e-10	2	1	6.41593e-10	2	1	1	1	1
Ugt1a2	0	2	1	7.23679e-10	2	1	1.02029e-09	2	1	1	1	1
Dnajb3	3.33702	5	0.648179	0.588657	6	0.996587	2.45225	5	0.783668	1	1	1
Ugt1a1	0	2	1	0	2	1	0	2	1	1	1	1
Mroh2a	4.13454	2	0.126531	1.67946	2	0.431828	0.886601	2	0.641914	0.830905	1	1
Hjurp	4.98217	6	0.546102	0.799651	6	0.992083	1.95058	6	0.924187	1	1	1
Glrp1	2.46537	6	0.872323	1.42485	6	0.964329	1.2549	6	0.974086	1	1	1
Gm19589	0	2	1	0	2	1	0	2	1	1	1	1
Gm29336	1.45106	5	0.918648	NA	NA	NA	NA	NA	NA	1	NA	NA
Arl4c	1.63561	6	0.949984	2.84509	6	0.828024	12.0961	6	0.0598593	1	1	1
1700067G17Rik	NA	NA	NA	NA	NA	NA	3.2691	2	0.195041	NA	NA	1
Sh3bp4	1.10674	2	0.575008	1.66493	2	0.434975	0	2	1	1	1	1
Agap1	0	2	1	0.0168038	2	0.991633	0.00158473	2	0.999208	1	1	1
Gbx2	2.01706	2	0.364754	3.41173	2	0.181615	0.0167283	2	0.991671	1	1	1
Asb18	0	2	1	3.9408e-06	2	0.999998	6.43522e-06	2	0.999997	1	1	1
Iqca	7.99602e-06	2	0.999996	1.03259e-05	2	0.999995	0	2	1	1	1	1
Ackr3	4.81978e-10	2	1	4.67233e-10	2	1	2.54572	6	0.863316	1	1	1
Cops8	0	2	1	0	2	1	0	2	1	1	1	1
Col6a3	7.08032e-06	2	0.999996	4.69269e-07	2	1	0.0488065	2	0.975892	1	1	1
Mlph	2.16123	6	0.904289	2.15515	6	0.904891	0.506592	6	0.997757	1	1	1
Prlh	0.752601	2	0.686396	1.22798	2	0.541188	1.35682	2	0.507423	1	1	1
Rab17	8.17822	6	0.225335	9.08579	6	0.16881	1.02569	6	0.98462	1	1	1
Gm28199	0	2	1	0	2	1	0	2	1	1	1	1
Lrrfip1	18.8027	4	0.000859279	8.9385	5	0.111542	0	5	1	0.0171794	0.883353	1
Rbm44	1.04024	5	0.959255	NA	NA	NA	NA	NA	NA	1	NA	NA
Ramp1	230.871	6	0	218.375	6	0	0.988902	6	0.98603	0	0	1
Ube2f	0.860819	5	0.972993	0.686304	5	0.983712	0.903102	5	0.969997	1	1	1
Gm26683	1.5478e-06	2	0.999999	1.50264e-06	2	0.999999	0.148478	4	0.997377	1	1	1
Scly	1.20313	2	0.547953	0	2	1	2.17386	2	0.33725	1	1	1
Gm17090	2.47478e-07	2	1	6.52849e-06	2	0.999997	0.238918	4	0.993408	1	1	1
Espnl	8.26625e-10	2	1	0.192537	2	0.90822	8.08764e-10	2	1	1	1	1
Klhl30	0	2	1	0	2	1	0	2	1	1	1	1
Erfe	0.0536859	3	0.996744	0.054518	3	0.996669	0.201053	4	0.995273	1	1	1
Ilkap	5.46302	2	0.0651208	4.18513	2	0.12337	0	2	1	0.539313	0.938082	1
1700020N18Rik	9.242e-10	2	1	1.46834	2	0.479904	7.61508e-10	2	1	1	1	1
Hes6	36.3983	6	2.30628e-06	13.9385	6	0.0303305	6.99967	6	0.320877	9.10862e-05	0.343769	1
Per2	4.08247	5	0.537604	0.0151477	5	0.999999	2.62011	6	0.854791	1	1	1
Traf3ip1	2.93152	2	0.230902	5.39999	2	0.0672059	0.26146	2	0.877455	1	0.618135	1
Asb1	2.84504	4	0.584083	4.86983	4	0.300917	0.00887717	5	1	1	1	1
Hdac4	4.18837	6	0.651202	4.28991	6	0.637507	3.35755	6	0.762815	1	1	1
Gm26720	2.87751	2	0.237223	4.1419	2	0.126066	0.119857	2	0.941832	1	0.952695	1
Ndufa10	0	2	1	1.58133	2	0.453543	0	2	1	1	1	1
Olfr12	0	2	1	4.75101e-10	2	1	7.25763e-10	2	1	1	1	1
Cops9	4.82398	6	0.566579	0.833441	6	0.991147	0	6	1	1	1	1
Otos	49.374	6	6.27514e-09	66.2699	6	2.37366e-12	1.72507	6	0.94317	4.05324e-07	2.58393e-10	1
Gpc1	0.884191	6	0.989624	2.88913	6	0.822628	2.09913	6	0.91036	1	1	1
Gm29480	0	2	1	4.02509e-06	2	0.999998	3.86621e-06	2	0.999998	1	1	1
Ankmy1	0.746328	2	0.688552	2.15775	2	0.339978	1.80695	2	0.405158	1	1	1
Dusp28	2.99938	6	0.808925	2.82149	6	0.830895	7.22645	6	0.300412	1	1	1
5033417F24Rik	0	5	1	0.0395139	5	0.999984	0.157892	5	0.999502	1	1	1
Rnpepl1	0.677717	2	0.712583	1.18368	2	0.553307	0.00537613	2	0.997316	1	1	1
9430060I03Rik	4.36543	2	0.112735	4.45781	2	0.107646	0.0192961	2	0.990398	0.773593	0.862601	1
Capn10	1.48087	2	0.476907	4.28662	2	0.117266	0.988219	2	0.610114	1	0.915141	1
Gpr35	2.22152e-13	2	1	3.45175e-06	2	0.999998	3.43735e-06	2	0.999998	1	1	1
Kif1a	0	2	1	1.28186e-08	2	1	1.56052e-08	2	1	1	1	1
Gm28086	0	2	1	0	2	1	0	2	1	1	1	1
Sned1	3.82599	2	0.147638	1.17646	2	0.555311	1.39174	2	0.49864	0.916824	1	1
Mterf4	2.22178	2	0.329266	0.00251787	2	0.998742	0.181542	2	0.913227	1	1	1
Gm28535	0.885707	4	0.926602	1.327	4	0.856778	0.469557	4	0.976396	1	1	1
Pask	7.26089	5	0.20195	4.19431	6	0.650399	0.90942	5	0.969536	1	1	1
Ppp1r7	12.0369	5	0.0342852	9.58045	6	0.143469	4.69828	6	0.583051	0.338869	1	1
Ano7	2.38232	2	0.303868	1.44703	2	0.485044	0.249887	2	0.882547	1	1	1
Hdlbp	2.18629	6	0.901793	0	6	1	2.38774	6	0.880814	1	1	1
Sept2	0.760248	2	0.683776	0.0133065	2	0.993369	0.232967	2	0.890045	1	1	1
Farp2	0.172514	3	0.981899	0.681517	3	0.877542	0.128163	3	0.988256	1	1	1
Stk25	1.41001	4	0.842453	0	5	1	0.794747	5	0.977367	1	1	1
Gm28536	3.64139e-10	2	1	1.21587e-10	2	1	5.16132e-10	2	1	1	1	1
Bok	0	2	1	0.454109	2	0.796877	0.847626	2	0.654546	1	1	1
Thap4	0	2	1	0	2	1	0	2	1	1	1	1
Atg4b	1.11075	5	0.953147	0.0219441	5	0.999996	0.169447	6	0.999905	1	1	1
Dtymk	34.1935	6	6.17266e-06	47.9569	6	1.2053e-08	2.2784	6	0.892397	0.000219544	8.00818e-07	1
Ing5	0	4	1	0	4	1	0	4	1	1	1	1
D2hgdh	0.0656317	2	0.967717	0.167038	2	0.919874	0	2	1	1	1	1
Gal3st2	1.17766e-09	2	1	8.08198e-10	2	1	NA	NA	NA	1	1	NA
Gal3st2c	13.5498	6	0.0350897	13.6451	6	0.0338615	5.18808	6	0.519927	0.343655	0.374213	1
Neu4	0	2	1	0	2	1	0	2	1	1	1	1
Pdcd1	3.36858	4	0.498141	18.6589	4	0.000916964	13.0581	5	0.0228406	1	0.0204729	1
Fam174a	5.3362	6	0.501471	0	6	1	3.53896	6	0.73878	1	1	1
St8sia4	10.6806	6	0.0987641	12.0602	6	0.06064	1.02813	6	0.984524	0.70961	0.57219	1
Slco4c1	2.56104	4	0.63374	2.91708	5	0.712768	0.118385	6	0.999967	1	1	1
Panct2	1.17125	2	0.556758	4.39345	2	0.111167	1.57585	2	0.454788	1	0.881465	1
Gm28901	5.87452e-09	2	1	1.42742e-09	2	1	0.179044	4	0.996224	1	1	1
D1Ertd622e	0.00525138	2	0.997378	0.229871	2	0.891424	1.10743	2	0.574809	1	1	1
Ppip5k2	4.26043	4	0.371907	1.53254	4	0.820862	0.621124	4	0.960688	1	1	1
Gin1	5.80964	5	0.325184	6.15589	6	0.405956	2.3819	6	0.881444	1	1	1
Pam	55.8661	6	3.0982e-10	72.3033	6	1.37668e-13	0.00483138	6	1	2.35573e-08	1.81684e-11	1
1810006J02Rik	0.305273	2	0.858442	0.0882567	2	0.956831	0.734628	2	0.692592	1	1	1
Gm7967	0.160333	2	0.922963	0.15598	2	0.924974	2.80704	2	0.24573	1	1	1
Gm28187	59.9726	6	4.55911e-11	63.3894	6	9.19398e-12	6.68572	6	0.350891	3.93081e-09	9.32366e-10	1
Rnf152	1.16269	5	0.948407	1.54374	6	0.956537	1.40733	5	0.923509	1	1	1
Pign	1.47447	5	0.915997	2.68974	5	0.747687	0	5	1	1	1	1
2310035C23Rik	0.0924367	2	0.954833	0.0407182	2	0.979847	0	2	1	1	1	1
Tnfrsf11a	4.41909	2	0.109751	0.354574	2	0.837539	3.69689	2	0.157482	0.758903	1	1
Gm7160	1.59538	2	0.450368	1.49102	2	0.474491	0.249913	2	0.882535	1	1	1
Zcchc2	3.38411	4	0.495717	0.305473	4	0.989458	0.040453	4	0.999798	1	1	1
Gm20753	3.89821e-06	2	0.999998	5.04707e-06	2	0.999997	0	2	1	1	1	1
Phlpp1	9.93906	6	0.127242	0.59363	6	0.996506	9.1612	6	0.164713	0.834273	1	1
A530053M12Rik	0	2	1	0	2	1	0	2	1	1	1	1
Bcl2	13.1887	6	0.0401348	14.8287	6	0.0216321	0.263924	6	0.999653	0.380709	0.266671	1
D630008O14Rik	1.57193e-06	2	0.999999	3.04874e-06	2	0.999998	0.103867	3	0.991369	1	1	1
Kdsr	0	2	1	1.5057	2	0.471023	0.862357	2	0.649743	1	1	1
Vps4b	0	3	1	0	3	1	0	3	1	1	1	1
Serpinb5	0	2	1	1.3744e-08	2	1	1.79833e-08	2	1	1	1	1
Serpinb11	0	2	1	0	2	1	0	2	1	1	1	1
Serpinb2	5.92791	4	0.204597	0.68157	4	0.953582	8.47074	4	0.0757791	1	1	1
Serpinb8	33.3639	5	3.18628e-06	42.6935	5	4.26317e-08	0.480208	6	0.998071	0.000122097	2.56696e-06	1
Dsel	0.108396	2	0.947245	0.106695	2	0.94805	0.0386541	2	0.980859	1	1	1
Tsn	0	6	1	3.73689	6	0.712231	0	6	1	1	1	1
Nifk	0.243217	2	0.885495	1.99376	2	0.369028	0	2	1	1	1	1
Clasp1	0	2	1	0	2	1	0	2	1	1	1	1
2900060B14Rik	1.13394	6	0.980022	0.0218497	6	1	0.2876	6	0.999555	1	1	1
Tfcp2l1	4.46673	2	0.107167	4.82297	2	0.0896821	0.565764	2	0.753609	0.748003	0.760618	1
Gli2	0.989493	2	0.609726	2.18967	2	0.334594	0.991771	2	0.609031	1	1	1
Gm29455	7.10342e-08	2	1	8.99476e-08	2	1	NA	NA	NA	1	1	NA
Inhbb	1.49532e-09	2	1	1.34114e-09	2	1	0.593252	2	0.743322	1	1	1
Ralb	0.222757	6	0.999788	0.252586	6	0.999695	0.879382	6	0.989774	1	1	1
Gm27184	2.83015	4	0.586639	2.75942	4	0.598858	0.489644	4	0.974501	1	1	1
Tmem185b	2.73809	5	0.740287	0.487099	5	0.992588	1.2657	5	0.938421	1	1	1
3830432H09Rik	0	2	1	0	2	1	0	2	1	1	1	1
Epb41l5	0.538129	2	0.764094	1.80183	2	0.406197	0.00414015	2	0.997932	1	1	1
Ptpn4	0	2	1	0.138129	2	0.933266	0	2	1	1	1	1
Tmem177	3.28879	5	0.655558	3.52426	5	0.61972	0.511504	5	0.991696	1	1	1
Sctr	0	2	1	4.46227e-06	2	0.999998	6.11315e-06	2	0.999997	1	1	1
Tmem37	1.01159	6	0.985169	0.116808	6	0.999968	0.630734	6	0.995866	1	1	1
Dbi	14.1544	6	0.0279587	5.35973	6	0.498569	4.49698	6	0.609742	0.292809	1	1
3110009E18Rik	6.54873	5	0.256422	5.87726	5	0.318346	0.25063	5	0.99847	1	1	1
Steap3	3.49792	2	0.173955	12.4736	2	0.00195609	3.29757	2	0.192283	1	0.0385772	1
Insig2	0	5	1	0	5	1	0	5	1	1	1	1
Ccdc93	2.99317	5	0.701039	3.65846	5	0.599558	0.407024	5	0.995134	1	1	1
Htr5b	0	2	1	4.93909e-10	2	1	8.86266e-10	2	1	1	1	1
Ddx18	0.173435	2	0.916936	1.41699	2	0.492384	0	2	1	1	1	1
Dpp10	5.77226e-07	2	1	6.27061e-07	2	1	0	2	1	1	1	1
Actr3	0.083019	2	0.95934	2.04574	2	0.359562	0	2	1	1	1	1
Slc35f5	0	2	1	0.417893	2	0.811439	2.62234	2	0.269504	1	1	1
Gpr39	0.462932	2	0.79337	0.668412	2	0.715906	0.149707	2	0.927879	1	1	1
Lypd1	4.00656e-10	2	1	5.91663e-14	2	1	7.14011e-10	2	1	1	1	1
Nckap5	4.96107e-10	2	1	5.09294e-10	2	1	0.715537	2	0.699235	1	1	1
Mgat5	0.00663457	5	1	2.29747	5	0.806639	0.0953456	5	0.999856	1	1	1
Tmem163	18.8185	6	0.00448142	15.414	6	0.0172697	1.35069	6	0.968789	0.0687994	0.225595	1
Acmsd	0	2	1	0	2	1	0	2	1	1	1	1
2900009J06Rik	4.78035	6	0.572278	0.482209	6	0.998048	3.01547	6	0.806902	1	1	1
Ccnt2	3.43005	6	0.753252	0.713746	6	0.99419	0.464553	6	0.998243	1	1	1
Map3k19	0.398467	3	0.940559	1.66199e-05	2	0.999992	3.53955e-06	2	0.999998	1	1	1
Rab3gap1	0.0142132	2	0.992919	0.669964	2	0.715351	0	2	1	1	1	1
Zranb3	0.968701	2	0.616097	0.056835	2	0.971982	0.154897	2	0.925475	1	1	1
Gm28800	9.34921e-08	2	1	1.2311e-07	2	1	0	2	1	1	1	1
R3hdm1	0.0187387	2	0.990674	0	2	1	0.00359093	2	0.998206	1	1	1
Ubxn4	0	3	1	0	3	1	0	4	1	1	1	1
Lct	0	2	1	0	2	1	0	2	1	1	1	1
Mcm6	68.8452	6	7.05214e-13	89.9257	6	0	0.565062	6	0.996954	7.65157e-11	0	1
Dars	2.59246	2	0.273561	0.0300448	2	0.98509	28.3089	3	3.12821e-06	1	1	0.00189335
Cxcr4	15.8509	6	0.014577	19.617	6	0.00323914	3.47896	6	0.746766	0.17852	0.0580574	1
Gm26686	7.14451e-07	2	1	0	2	1	2.12779e-06	2	0.999999	1	1	1
Thsd7b	1.61105e-09	2	1	0.437643	2	0.803465	1.84905e-09	2	1	1	1	1
Gm16081	0	2	1	0	2	1	0	2	1	1	1	1
Cd55b	2.41588e-07	2	1	6.09692e-06	2	0.999997	0.197795	3	0.977944	1	1	1
Gm15675	1.70454	4	0.789893	5.729	4	0.220322	4.8361	5	0.436208	1	1	1
Cd55	12.3814	5	0.0299192	27.5043	5	4.54871e-05	0.805003	6	0.991939	0.30834	0.00154033	1
Gm16083	2.57595	3	0.461721	3.16474	3	0.366917	2.34208	6	0.885706	1	1	1
Zp3r	0	2	1	3.27471e-09	2	1	3.11908e-09	2	1	1	1	1
C4bp	0	2	1	0	2	1	0	2	1	1	1	1
Gm29427	0	2	1	0	2	1	0	2	1	1	1	1
Pfkfb2	0.116057	5	0.999766	2.52015	5	0.773458	1.25522	6	0.97407	1	1	1
Yod1	8.95361	6	0.176204	4.8105	6	0.568338	0.72326	6	0.993975	1	1	1
AA986860	2.28452	2	0.319096	2.62476	2	0.269179	0.945214	2	0.623375	1	1	1
Gm28857	16.8986	5	0.00469614	18.2078	6	0.00573323	6.2137	6	0.399682	0.0712464	0.0938555	1
Gm15848	0	2	1	0	2	1	0	2	1	1	1	1
Pigr	0	2	1	0	2	1	0	2	1	1	1	1
Fcmr	0	2	1	0	2	1	0	2	1	1	1	1
Il24	0	2	1	0	2	1	0	2	1	1	1	1
Il19	8.47883e-10	4	1	0	4	1	1.20826e-09	4	1	1	1	1
Il10	9.05974	4	0.0596234	5.49938	4	0.239784	0.446332	5	0.993957	0.507366	1	1
Mapkapk2	5.26617	6	0.510155	5.4585	6	0.486487	10.7961	6	0.0948874	1	1	1
Dyrk3	46.17	6	2.73853e-08	125.928	6	0	5.68426	6	0.459472	1.61741e-06	0	1
Eif2d	2.34252	5	0.800003	2.71445	5	0.743908	0	5	1	1	1	1
Rassf5	2.48283	5	0.779079	0.524154	5	0.991212	0	5	1	1	1	1
Ikbke	3.62558	5	0.604477	2.01562	5	0.84698	0.396488	5	0.995426	1	1	1
Gm28914	0	2	1	0	2	1	0	2	1	1	1	1
Gm28913	0	2	1	4.91094e-10	2	1	7.57024e-10	2	1	1	1	1
Srgap2	0.115338	2	0.943962	0	2	1	0.182551	2	0.912766	1	1	1
Fam72a	5.16981	5	0.39551	3.04999	5	0.692278	4.30635	5	0.506203	1	1	1
Ctse	0.0572577	2	0.971777	0.189566	2	0.909571	0.0462245	2	0.977153	1	1	1
Rab7b	1.7718	2	0.412342	0.233782	2	0.889682	1.75641	2	0.415527	1	1	1
Slc26a9	0.000735517	3	0.999995	0.00575791	4	0.999996	0.00140448	3	0.999986	1	1	1
Pm20d1	1.77992	4	0.776155	1.19757	4	0.878498	1.20735	4	0.876887	1	1	1
Slc41a1	11.2679	5	0.0463188	13.758	5	0.0172219	0	6	1	0.422831	0.225276	1
Rab29	5.11097	2	0.0776547	1.21973	2	0.543424	0.00187828	2	0.999061	0.603763	1	1
Nucks1	0	4	1	0.17634	4	0.996334	0	5	1	1	1	1
Slc45a3	6.73545	2	0.0344679	15.6153	2	0.000406606	3.95224	2	0.138606	0.339979	0.0104044	1
Elk4	21.2921	6	0.00162553	14.874	6	0.0212596	0.572263	6	0.996845	0.0295334	0.263597	1
Mfsd4a	5.94311	5	0.311794	9.62597	5	0.0865539	3.57456	5	0.612137	1	0.743191	1
Gm26892	1.78753	4	0.774763	1.89582	5	0.863364	3.83695	5	0.573121	1	1	1
Cdk18	1.2398	2	0.537999	3.479	2	0.175608	0.0262081	2	0.986981	1	1	1
Gm29629	5.62993e-10	2	1	1.86955e-14	2	1	9.78957e-10	2	1	1	1	1
Klhdc8a	5.6783	3	0.128355	5.51407	3	0.137799	0.0810545	5	0.999903	0.837754	1	1
Nuak2	3.6585	3	0.30078	0.00471318	3	0.999914	1.75167	4	0.781311	1	1	1
F730311O21Rik	0	2	1	0	2	1	0	2	1	1	1	1
Tmcc2	0.849654	5	0.973759	0.511084	5	0.991712	2.4944	6	0.869094	1	1	1
Dstyk	0.625754	4	0.960159	1.15366	4	0.885667	0	4	1	1	1	1
Rbbp5	0.761279	2	0.683424	0	2	1	1.86492	2	0.393585	1	1	1
Tmem81	0.191394	6	0.999864	2.4479	6	0.874252	1.30307	6	0.971488	1	1	1
Cntn2	6.60013e-10	2	1	5.51697e-10	2	1	0.475831	3	0.924168	1	1	1
Nfasc	8.93685e-07	2	1	1.43272e-06	2	0.999999	0.000298699	2	0.999851	1	1	1
Lrrn2	1.53798e-18	2	1	5.04994e-09	2	1	6.08463e-09	2	1	1	1	1
Mdm4	0.0575951	2	0.971613	0.0487974	2	0.975897	0	2	1	1	1	1
Pik3c2b	3.68867	6	0.718722	1.81379	6	0.936003	0.793132	6	0.992257	1	1	1
Ppp1r15b	0.410532	6	0.998763	0	6	1	0.800598	6	0.992058	1	1	1
Plekha6	5.23433	4	0.264088	2.48053	4	0.648125	1.26752	4	0.866862	1	1	1
Etnk2	1.14529	2	0.564033	0.439657	2	0.802657	1.0452	2	0.592976	1	1	1
Sox13	0.105601	2	0.948569	9.48298	2	0.00872564	6.3788	2	0.0411965	1	0.132487	1
Snrpe	45.1607	6	4.34841e-08	20.8123	6	0.00198263	18.6297	6	0.00483696	2.47002e-06	0.0390208	0.774234
Gm26706	1.55684	5	0.906419	1.14356e-09	2	1	1.10414e-09	2	1	1	1	1
Zc3h11a	0.00433351	6	1	1.22003	6	0.975884	0.562155	6	0.996998	1	1	1
Gm38394	0.400112	3	0.940219	0.280774	3	0.963603	0.369164	4	0.984923	1	1	1
Lax1	49.3156	2	1.95548e-11	50.6974	2	9.79927e-12	0.00685222	2	0.99658	1.77117e-09	9.88547e-10	1
Atp2b4	0.10012	6	0.99998	0.108624	6	0.999974	0.00407894	6	1	1	1	1
Optc	1.84331e-09	2	1	1.40463	2	0.495438	1.92136e-09	2	1	1	1	1
Prelp	4.9816	5	0.41813	3.00242	4	0.557421	4.07464	5	0.53872	1	1	1
Btg2	237.943	6	0	121.038	6	0	11.9204	6	0.063768	0	0	1
Chit1	0	2	1	0	2	1	0	2	1	1	1	1
Chil1	7.25832	2	0.0265385	3.20096	2	0.201799	2.12607	2	0.345406	0.283954	1	1
Adora1	1.61537	2	0.44589	1.52748	2	0.46592	0.709811	2	0.70124	1	1	1
Myog	5.38734e-07	2	1	7.05331e-07	2	1	0	2	1	1	1	1
Ppfia4	0.329119	2	0.848267	0.2448	2	0.884794	1.30513	2	0.520709	1	1	1
Tmem183a	0.230474	6	0.999766	3.19964	6	0.783406	3.62999	6	0.726602	1	1	1
4933406M09Rik	0	4	1	3.29484e-09	4	1	3.24749e-09	4	1	1	1	1
Cyb5r1	0.368074	6	0.999094	2.20346	6	0.900067	1.89401	6	0.929184	1	1	1
Adipor1	1.38401	2	0.500571	0	2	1	0	2	1	1	1	1
Platr1	NA	NA	NA	NA	NA	NA	0.897479	3	0.826036	NA	NA	1
Klhl12	2.52862	4	0.639518	0.196318	4	0.995486	1.15596	5	0.949032	1	1	1
Rabif	1.64615	3	0.648972	0.0704024	3	0.995135	0.00199505	3	0.999976	1	1	1
Kdm5b	0	6	1	0	6	1	0	6	1	1	1	1
Syt2	2.00082e-10	2	1	2.69217e-08	2	1	0.262743	3	0.966876	1	1	1
Ppp1r12b	3.32904	4	0.504344	4.42613	4	0.351397	0	5	1	1	1	1
Gm28892	7.01381e-06	2	0.999996	1.54443e-16	2	1	1.13027e-05	2	0.999994	1	1	1
Ube2t	23.1932	2	9.19708e-06	29.6708	2	3.60633e-07	0.000406084	2	0.999797	0.000315494	1.83342e-05	1
Lgr6	1.14812e-06	2	0.999999	0	2	1	1.70597e-06	2	0.999999	1	1	1
Ptpn7	82.4682	5	2.22045e-16	78.8129	5	1.44329e-15	0.834852	5	0.974757	3.48646e-14	2.35672e-13	1
Arl8a	11.6562	2	0.00294361	5.30621	2	0.0704321	0.383952	2	0.825327	0.0486729	0.641345	1
Gm15445	4.5243	3	0.210133	0.408864	3	0.938405	1.94121	4	0.746571	1	1	1
Gm26642	0	2	1	0	2	1	0	2	1	1	1	1
Elf3	1.68303e-06	2	0.999999	1.97514e-06	2	0.999999	0	2	1	1	1	1
Rnpep	33.988	2	4.16489e-08	32.1826	2	1.02718e-07	0.147337	2	0.92898	2.38684e-06	5.77016e-06	1
Timm17a	0	2	1	0	2	1	0	2	1	1	1	1
Lmod1	2.68642e-08	2	1	1.5437e-08	2	1	0.000107139	2	0.999946	1	1	1
Shisa4	0.314682	2	0.854413	1.00855	2	0.603943	0.97234	2	0.614977	1	1	1
Ipo9	0.396341	6	0.998881	5.70085	6	0.457521	3.76993	6	0.707777	1	1	1
Nav1	28.904	4	8.17625e-06	38.9289	4	7.20604e-08	0.289114	5	0.997843	0.000284007	4.14466e-06	1
Gm38399	7.95093	2	0.0187705	2.04485	2	0.359722	1.61268	2	0.446488	0.216634	1	1
Csrp1	2.87797	4	0.57845	16.8604	4	0.0020575	1.71771	4	0.787498	1	0.0402886	1
Phlda3	5.34094	2	0.0692196	18.4181	2	0.000100127	3.48891	2	0.174741	0.560524	0.00308679	1
Tnni1	0	2	1	0	2	1	0	2	1	1	1	1
Lad1	0	2	1	0	2	1	0	2	1	1	1	1
Tnnt2	0	2	1	1.9244e-08	2	1	3.59088e-08	2	1	1	1	1
Tmem9	0.109354	2	0.946791	3.17836	2	0.204093	0.00366089	2	0.998171	1	1	1
Cacna1s	5.23442e-10	2	1	0	2	1	8.95179e-10	2	1	1	1	1
Gm37759	0	2	1	1.70116e-06	2	0.999999	2.34693e-06	2	0.999999	1	1	1
Kif21b	9.94421	6	0.127021	6.76113	6	0.343504	3.31055	6	0.76898	0.833557	1	1
5730559C18Rik	2.71556	3	0.43759	1.13912	6	0.979785	1.5415	2	0.462666	1	1	1
A430034D21Rik	0.644145	3	0.886256	0.41513	3	0.9371	0.0617795	2	0.969582	1	1	1
Gm37552	0.125545	2	0.939157	1.03058e-09	2	1	1.03958e-09	2	1	1	1	1
Gm26781	0	2	1	0	2	1	0	2	1	1	1	1
Gpr25	5.33262e-06	2	0.999997	6.20892e-06	2	0.999997	0	2	1	1	1	1
Camsap2	0.721202	2	0.697257	1.45885	2	0.482186	0.0202562	2	0.989923	1	1	1
Ddx59	0.586052	2	0.746003	0.856766	2	0.651562	0.463111	2	0.793299	1	1	1
Kif14	0.844802	2	0.655471	4.07483	2	0.130365	2.94934	2	0.228854	1	0.976225	1
Gm33994	0	2	1	0	2	1	0	2	1	1	1	1
Platr23	0.045817	3	0.997427	0.314839	4	0.988836	0.441216	4	0.978965	1	1	1
Zfp281	1.85454	2	0.395633	1.04346	2	0.593492	2.04913	2	0.358952	1	1	1
Gm19705	2.15216	5	0.827715	0.560851	4	0.967313	2.06338	5	0.840308	1	1	1
Gm26979	0	2	1	0	2	1	0	2	1	1	1	1
Gm26936	0	2	1	1.36892e-06	2	0.999999	1.34158e-06	2	0.999999	1	1	1
A430106G13Rik	4.79576	6	0.570262	6.5406	6	0.365426	5.00768	6	0.542828	1	1	1
Ptprc	0.0390833	6	0.999999	0	6	1	0	6	1	1	1	1
Gm28556	0	2	1	0	2	1	0	2	1	1	1	1
Atp6v1g3	0	2	1	0	2	1	0	2	1	1	1	1
Nek7	0	2	1	0	2	1	0	2	1	1	1	1
Gm5833	31.6111	6	1.93706e-05	46.3692	6	2.49943e-08	4.44701	6	0.616418	0.000610283	1.57382e-06	1
Lhx9	0	2	1	2.30384e-06	2	0.999999	2.98078e-06	2	0.999999	1	1	1
2310009B15Rik	3.77142	6	0.707576	1.07992	6	0.982401	6.37907	6	0.382092	1	1	1
Dennd1b	0	2	1	0.00186229	2	0.999069	0.000552331	2	0.999724	1	1	1
Crb1	5.63918e-10	2	1	6.848e-14	2	1	9.97571e-10	2	1	1	1	1
Zbtb41	0.426436	3	0.934729	2.04617	4	0.727268	1.15165	4	0.885993	1	1	1
Aspm	0.348456	2	0.840105	4.11735	2	0.127623	1.17784	2	0.554925	1	0.960939	1
Cfh	6.25099e-08	2	1	NA	NA	NA	1.03104e-07	2	1	1	NA	1
Kcnt2	5.77315e-10	2	1	2.3356e-13	2	1	9.99781e-10	2	1	1	1	1
Cdc73	0.02375	6	1	0.0117705	6	1	0.18764	6	0.999872	1	1	1
B3galt2	2.43544	6	0.875622	2.22113	6	0.898279	1.75195	6	0.941041	1	1	1
Glrx2	2.51008	6	0.867337	0.00161101	6	1	3.06965	6	0.800055	1	1	1
Trove2	0	5	1	0.158673	5	0.999496	0.837593	5	0.974574	1	1	1
Uchl5	10.1208	6	0.119656	13.7456	6	0.0326107	1.08468	6	0.982198	0.803515	0.363414	1
Rgs2	2.69	6	0.846627	14.2457	6	0.0270086	4.11638	6	0.660931	1	0.316932	1
Rgs1	40.7164	6	3.29301e-07	25.397	6	0.000288229	0	6	1	1.53248e-05	0.00777816	1
Rgs18	9.59002	6	0.143013	0	6	1	18.4585	6	0.00518294	0.900559	1	0.803065
Pla2g4a	0	6	1	2.6539	6	0.850862	0.27283	6	0.999618	1	1	1
Ptgs2	107.398	6	0	145.531	6	0	3.30593	6	0.769585	0	0	1
Ptgs2os2	3.66265	6	0.722218	3.7249	6	0.713847	2.12043	6	0.908296	1	1	1
Pdc	5.54991e-07	2	1	3.35708e-15	2	1	1.70049e-06	2	0.999999	1	1	1
2310030A07Rik	0	2	1	0	2	1	0	2	1	1	1	1
BC003331	24.3847	2	5.06904e-06	12.1909	2	0.00225315	0.0445759	2	0.977959	0.00018402	0.043533	1
Tpr	0.0557205	2	0.972524	4.37976	2	0.11193	0	2	1	1	0.88539	1
Prg4	2.05217e-07	3	1	5.89819e-09	3	1	3.98426e-08	3	1	1	1	1
Hmcn1	1.20473	2	0.547516	0.00568007	2	0.997164	2.10427	2	0.349191	1	1	1
Gm47985	0	2	1	0	2	1	0	2	1	1	1	1
Gm10138	0.0844236	2	0.958667	0.892621	2	0.639985	0.29361	2	0.863462	1	1	1
Ivns1abp	0.509818	6	0.997717	3.4041	6	0.756681	0.0212189	6	1	1	1	1
Swt1	0	5	1	0.758869	5	0.979582	0	5	1	1	1	1
Trmt1l	4.41043	4	0.3533	0	4	1	3.27094	4	0.513549	1	1	1
Rnf2	3.71744	6	0.714851	5.17579	6	0.521473	0.924308	6	0.98832	1	1	1
Fam129a	0.0196259	2	0.990235	0.000961148	2	0.99952	0.0627018	2	0.969135	1	1	1
2810414N06Rik	5.25757	2	0.0721661	4.85493	2	0.0882605	1.05045	2	0.591421	0.575214	0.754148	1
Edem3	0.485058	2	0.784641	1.79072e-05	2	0.999991	0.305386	2	0.858393	1	1	1
1700025G04Rik	16.3287	6	0.0120941	14.0593	6	0.0289802	3.1091	6	0.795034	0.153768	0.333966	1
Tsen15	42.6376	5	4.37582e-08	18.0396	5	0.00289722	2.54834	5	0.769198	2.47831e-06	0.0531654	1
Colgalt2	3.08453e-08	2	1	3.8418e-08	2	1	0	2	1	1	1	1
Rgl1	4.85613	6	0.562394	3.98555	6	0.678632	3.3309	6	0.766315	1	1	1
Arpc5	0	6	1	0	6	1	0.309802	6	0.999448	1	1	1
Ncf2	2.54524	6	0.86337	8.54307	6	0.200953	0.0465847	6	0.999998	1	1	1
Smg7	5.89633	3	0.116764	0.713302	3	0.870071	0.00117626	4	1	0.791482	1	1
Nmnat2	0.493465	2	0.78135	1.02038e-09	2	1	1.09062e-09	2	1	1	1	1
Lamc2	0.328345	2	0.848595	1.72836	2	0.421396	2.30709	2	0.315516	1	1	1
Lamc1	3.6093	2	0.164532	4.71073	2	0.0948589	0.0856719	2	0.958069	0.975338	0.78998	1
Shcbp1l	2.6283	2	0.268702	8.19222	2	0.0166373	1.55886	2	0.458668	1	0.218882	1
Dhx9	16.2607	6	0.0124211	23.1496	6	0.000747899	0	6	1	0.157099	0.0171963	1
Npl	35.1975	2	2.27494e-08	31.1453	2	1.72535e-07	1.08826	2	0.580347	1.36447e-06	9.37743e-06	1
Rgs8	0.608153	2	0.737805	7.96688e-10	2	1	7.3161e-10	2	1	1	1	1
C230024C17Rik	NA	NA	NA	NA	NA	NA	1.01131	5	0.961648	NA	NA	1
Rgs16	4.29796	3	0.231035	1.57935	4	0.812499	2.11141	4	0.715277	1	1	1
Gm28513	1.71728	3	0.633099	1.77197	3	0.621053	1.14982	5	0.9496	1	1	1
Rnasel	10.0855	4	0.0390114	4.00628	4	0.405157	1.36984	4	0.849419	0.373539	1	1
Rgsl1	0	2	1	0	2	1	0	2	1	1	1	1
Teddm2	2.31438	4	0.678152	0	4	1	1.96472	4	0.742248	1	1	1
Teddm1b	8.72369e-07	4	1	5.70492e-07	4	1	5.11821e-07	3	1	1	1	1
Teddm1a	1.24035e-09	2	1	9.42543e-10	2	1	NA	NA	NA	1	1	NA
Glul	5.65255	6	0.463214	15.788	6	0.0149381	0.880584	6	0.989737	1	0.201278	1
Gm29291	5.85553	6	0.439567	8.12849	6	0.22884	2.40907	6	0.878502	1	1	1
A830008E24Rik	0	2	1	4.62405e-10	2	1	7.07196e-10	2	1	1	1	1
Zfp648	4.74636e-10	2	1	7.37903e-13	2	1	8.95184e-10	2	1	1	1	1
Cacna1e	6.95045e-06	2	0.999997	0.107682	2	0.947583	3.73125e-07	2	1	1	1	1
Gm9530	1.08215	6	0.982306	1.81478	3	0.611724	1.71977	3	0.632548	1	1	1
Ier5	3.62281	6	0.727565	0.217176	6	0.999803	10.52	6	0.104395	1	1	1
Mr1	1.15459	2	0.561414	0.166383	2	0.920175	0.0383561	2	0.981005	1	1	1
Stx6	0.179416	2	0.914198	0	2	1	0.0569851	2	0.97191	1	1	1
BC034090	1.68568	3	0.640122	1.41211	3	0.702698	0	3	1	1	1	1
Gm37622	0	2	1	0	2	1	0	2	1	1	1	1
Xpr1	0.471532	2	0.789965	0	2	1	0.293558	2	0.863485	1	1	1
Gm5532	1.4277	3	0.699056	0.276702	3	0.964349	0.10445	3	0.991298	1	1	1
Acbd6	0.506055	2	0.776446	0	2	1	0	2	1	1	1	1
Lhx4	0	2	1	0	2	1	0	2	1	1	1	1
Qsox1	1.45969	2	0.481985	3.92841	2	0.140267	0	2	1	1	1	1
Cep350	1.60514	6	0.952207	3.89793	6	0.690487	0.0134736	6	1	1	1	1
Tor1aip1	0.743634	4	0.945841	0	4	1	0	5	1	1	1	1
Tor1aip2	2.70808	5	0.744883	0.671574	5	0.984492	0.430981	6	0.99858	1	1	1
Tdrd5	6.81317e-10	2	1	3.95969e-10	2	1	0.0662459	3	0.995554	1	1	1
Nphs2	2.02783e-09	2	1	1.23095e-09	2	1	1.92027e-09	2	1	1	1	1
Axdnd1	0.354441	2	0.837595	0.710659	3	0.870694	0.941113	4	0.91859	1	1	1
Gm2000	0.570407	6	0.996873	9.08702	6	0.168743	2.65361	6	0.850896	1	1	1
Soat1	0.131372	2	0.936425	0	2	1	0	2	1	1	1	1
Gm10031	0.586959	3	0.899411	1.137	3	0.76815	0.931874	3	0.81773	1	1	1
Abl2	32.0038	6	1.62903e-05	9.43793	6	0.150406	2.79591	6	0.833991	0.000526111	1	1
Tor3a	12.6862	2	0.00175887	3.72349	2	0.155401	0.180995	2	0.913476	0.0315698	1	1
Fam20b	4.15914	2	0.124984	0.779721	2	0.677151	0.321284	2	0.851597	0.825168	1	1
Ralgps2	3.66394	2	0.160098	3.65193	2	0.161062	0	2	1	0.958232	1	1
Angptl1	NA	NA	NA	NA	NA	NA	NA	NA	NA	NA	NA	NA
4930439D14Rik	0.0810662	2	0.960277	1.85329	2	0.39588	2.6301	2	0.268461	1	1	1
Gm28694	0	2	1	0	2	1	0	2	1	1	1	1
Tex35	0	2	1	0	2	1	0	2	1	1	1	1
Rasal2	2.31111	2	0.314883	1.52242	2	0.4671	0.0959289	2	0.953168	1	1	1
Cryzl2	0.372733	2	0.829969	2.37189	2	0.305458	0	2	1	1	1	1
Sec16b	2.94046	2	0.229873	2.24733	2	0.325086	0.0599473	2	0.970471	1	1	1
Brinp2	NA	NA	NA	NA	NA	NA	0.107319	2	0.947755	NA	NA	1
Cop1	4.15039	5	0.527974	4.31492	5	0.505021	0.0377082	6	0.999999	1	1	1
Tnr	2.99562e-06	2	0.999999	0	2	1	6.09283e-06	2	0.999997	1	1	1
Gm37294	3.70792e-06	2	0.999998	1.24283e-20	2	1	3.99917e-06	2	0.999998	1	1	1
4930523C07Rik	0.0273038	2	0.986441	0	2	1	0.0192541	2	0.990419	1	1	1
4930562F07Rik	4.52399e-06	2	0.999998	0.187359	3	0.979604	1.07387e-06	2	0.999999	1	1	1
Mrps14	33.3973	6	8.79219e-06	11.6628	6	0.0699283	1.67201	6	0.947262	0.000303221	0.638568	1
Cacybp	101.871	6	0	121.439	6	0	7.17474	6	0.304989	0	0	1
Rabgap1l	63.9325	6	7.12441e-12	59.6267	6	5.35968e-11	2.79246	6	0.834408	6.71189e-10	4.94116e-09	1
Gm36975	0	2	1	0	2	1	0	2	1	1	1	1
Gm37083	0	2	1	0	2	1	0	2	1	1	1	1
Rc3h1	4.34389	6	0.630245	1.04074	6	0.984021	2.32905	6	0.887087	1	1	1
Serpinc1	0.579452	2	0.748469	1.94901	2	0.37738	0.998118	2	0.607102	1	1	1
Zbtb37	1.09764	5	0.954312	0.805409	5	0.976687	0.0798759	6	0.99999	1	1	1
Dars2	5.70819	4	0.222027	8.26647	4	0.0822907	0	4	1	1	0.721373	1
Gm37634	5.90288	4	0.206519	6.47201	4	0.166563	1.66737	4	0.796636	1	1	1
Cenpl	4.74721	6	0.57662	0.398809	6	0.998861	8.14497	6	0.227674	1	1	1
Klhl20	0.00681297	2	0.996599	0.310032	2	0.856401	0	2	1	1	1	1
Prdx6	0.555295	6	0.997099	0	6	1	0	6	1	1	1	1
Tnfsf4	6.24644	6	0.396158	6.39234	6	0.380703	0.16963	6	0.999905	1	1	1
Fasl	4.37922e-06	2	0.999998	4.87774e-06	2	0.999998	0	2	1	1	1	1
Suco	4.7975	6	0.570035	13.4978	6	0.0357773	3.02957	6	0.805126	1	0.390349	1
4930558K02Rik	0.0904172	2	0.955798	1.46437	2	0.480857	1.66085	2	0.435863	1	1	1
Pigc	1.43642	6	0.963606	1.0884	6	0.982038	2.57929	6	0.85949	1	1	1
Dnm3	59.3803	4	3.91498e-12	69.2308	4	3.29736e-14	2.46544	6	0.872315	3.7805e-10	4.70619e-12	1
2810442N19Rik	7.45071e-10	2	1	7.6953e-10	2	1	1.01456	3	0.79773	1	1	1
Dnm3os	4.53087e-10	2	1	4.34579e-10	2	1	2.35615	6	0.884207	1	1	1
Mettl13	3.16663	6	0.787661	2.86524	6	0.825561	1.17193	6	0.978249	1	1	1
Vamp4	7.28714	5	0.200146	9.53257	6	0.145767	1.28449	6	0.972506	1	1	1
Prrc2c	0	6	1	0	6	1	0	6	1	1	1	1
Fmo1	1.58635e-09	2	1	1.85595e-09	2	1	0	2	1	1	1	1
Fmo2	1.15037	2	0.562601	NA	NA	NA	0.891246	2	0.640425	1	NA	1
Prrx1	3.27897e-08	2	1	NA	NA	NA	2.11653e-08	2	1	1	NA	1
Gorab	0.495066	2	0.780724	1.18227	2	0.553699	0	2	1	1	1	1
Kifap3	14.2569	6	0.0268945	5.14418	6	0.525459	3.83445	6	0.699068	0.286336	1	1
Scyl3	1.36248	6	0.968101	2.47634	6	0.871107	1.36356	6	0.968037	1	1	1
BC055324	0.474331	2	0.788861	4.91086	2	0.0858261	1.16598	2	0.558228	1	0.739909	1
Mettl18	0.531719	6	0.997431	5.68431e-05	6	1	2.44337	6	0.874751	1	1	1
Sele	2.64631e-08	2	1	0	2	1	3.88865e-08	2	1	1	1	1
Sell	18.9322	6	0.00427976	32.3516	6	1.39703e-05	6.8829	6	0.331812	0.0663895	0.000522659	1
Selp	435.018	6	0	428.935	6	0	2.67105	6	0.848855	0	0	1
Gm16587	0	2	1	0	2	1	0	2	1	1	1	1
Gm16548	1.2795	3	0.734007	1.48233	3	0.686354	0.721637	5	0.98176	1	1	1
F5	0.911594	2	0.633942	1.67697	2	0.432366	0.00777522	2	0.99612	1	1	1
Slc19a2	3.23515	2	0.198379	1.93063	2	0.380863	0.347894	2	0.840341	1	1	1
Ccdc181	5.38649	5	0.370553	0.0551495	5	0.999963	5.34561	6	0.50031	1	1	1
Blzf1	0	2	1	0.000138784	2	0.999931	0.0759913	2	0.962717	1	1	1
Nme7	3.44292	5	0.632042	1.72242	5	0.886063	0.443259	5	0.994054	1	1	1
Atp1b1	1.44283	2	0.486064	1.31893	2	0.517128	0	2	1	1	1	1
Gm32569	0	2	1	0	2	1	0	2	1	1	1	1
Xcl1	4.3969e-09	3	1	4.92191e-08	4	1	5.96931e-09	3	1	1	1	1
1700029M03Rik	1.68303e-06	2	0.999999	1.97514e-06	2	0.999999	0	2	1	1	1	1
Tbx19	0.640833	3	0.887024	0.299799	2	0.860794	0.775262	3	0.855374	1	1	1
Sft2d2	1.26341	6	0.973637	2.63576	6	0.852975	0	6	1	1	1	1
Tiprl	2.05323	6	0.914738	5.61047	6	0.468206	0	6	1	1	1	1
Gpr161	0.10635	2	0.948214	1.07317	2	0.584742	1.59382	2	0.450719	1	1	1
Dcaf6	0.824952	2	0.662009	1.53613	2	0.463909	0	2	1	1	1	1
Mpc2	28.6259	6	7.15988e-05	16.6379	6	0.0107102	0	6	1	0.00193668	0.154811	1
Adcy10	1.94118e-09	3	1	2.31707e-09	3	1	1.78913e-09	3	1	1	1	1
Mpzl1	0.540808	5	0.990553	4.69758	5	0.453891	0.531281	5	0.990933	1	1	1
Rcsd1	24.9168	6	0.000353775	4.54482	6	0.603368	1.99367	6	0.92028	0.0079171	1	1
Creg1	0	6	1	0	6	1	0	6	1	1	1	1
Cd247	1.04248	2	0.593784	2.55624	2	0.27856	0.00433132	2	0.997837	1	1	1
Gm37469	0.858797	2	0.650901	0.580418	2	0.748107	2.67608	2	0.262359	1	1	1
Pou2f1	0.271394	3	0.965316	5.09117	3	0.165241	5.55927	4	0.234568	1	1	1
Dusp27	0	2	1	0	2	1	0	2	1	1	1	1
Gpa33	0.461715	6	0.998274	0.181269	6	0.999884	1.31417	6	0.970871	1	1	1
Ildr2	3.80019e-08	2	1	1.55195e-08	2	1	NA	NA	NA	1	1	NA
Gm15853	4.82006	6	0.567091	5.74527	6	0.452322	1.35171	6	0.96873	1	1	1
Tada1	1.34238	5	0.930511	0.322251	5	0.997204	0.0257027	6	1	1	1	1
Pogk	2.22864	5	0.816689	1.07851	5	0.955988	0.28924	6	0.999548	1	1	1
Gm16701.1	1.27143	5	0.937844	1.53102	5	0.909462	0.445866	5	0.993972	1	1	1
Fam78b	0.0160121	3	0.999464	0.815366	3	0.845788	0.976888	4	0.91328	1	1	1
Uck2	3.86652	2	0.144675	0	2	1	0.893623	2	0.639665	0.905083	1	1
Gm37982	0	2	1	1.89694e-08	2	1	1.90371e-08	2	1	1	1	1
Gm2453	0	2	1	7.59847e-10	2	1	1.10827e-09	2	1	1	1	1
Tmco1	1.24194	5	0.940791	0.331105	5	0.997017	0	5	1	1	1	1
Aldh9a1	11.1674	2	0.00375862	6.14284	2	0.0463554	0.00545372	2	0.997277	0.0593542	0.478145	1
Mgst3	1.9896	2	0.369797	0.409612	2	0.814805	0	2	1	1	1	1
Lrrc52	0	2	1	0	2	1	0	2	1	1	1	1
Rxrg	0	2	1	0	2	1	0	2	1	1	1	1
Pbx1	197.309	6	0	189.032	6	0	0	6	1	0	0	1
Nuf2	1.33875	2	0.512028	4.89994	2	0.0862963	0.743268	2	0.689607	1	0.741971	1
Ccdc190	0.518861	4	0.971639	0.518718	3	0.91476	0.608394	3	0.894508	1	1	1
Hsd17b7	5.55933	6	0.474315	1.09122	6	0.981917	3.04178	6	0.803585	1	1	1
3110045C21Rik	0.704634	2	0.703057	1.23895	2	0.538228	3.83041	2	0.147311	1	1	1
Ddr2	6.91459e-10	2	1	8.17622e-10	2	1	0	2	1	1	1	1
Uap1	0	3	1	0.915905	3	0.821588	2.16838	4	0.704822	1	1	1
Gm37748	NA	NA	NA	4.25948e-10	2	1	8.85379e-10	2	1	NA	1	1
Gm37502	0	2	1	0	2	1	0	2	1	1	1	1
Uhmk1	0.525453	5	0.991162	2.27525	6	0.892725	0	6	1	1	1	1
4930500M09Rik	0.81402	2	0.665637	1.38632	2	0.499993	0.149746	2	0.927861	1	1	1
Sh2d1b1	0.074935	3	0.994665	3.24556e-06	2	0.999998	7.72613e-06	2	0.999996	1	1	1
Gm7694	1.92491	4	0.749567	0.0580907	4	0.999586	0.337031	5	0.996888	1	1	1
Nos1ap	0.0582345	2	0.971303	0.699799	2	0.704759	0.169585	2	0.918703	1	1	1
Spata46	4.62612e-10	2	1	6.1712e-14	2	1	8.31931e-10	2	1	1	1	1
Olfml2b	4.10058	3	0.250806	2.3472	4	0.672189	1.35084	3	0.717097	1	1	1
Atf6	3.29842	6	0.770567	4.28128	6	0.638669	0.403371	6	0.998824	1	1	1
Dusp12	4.69768	4	0.319747	9.50756	4	0.0495921	0.0800111	4	0.999221	1	0.501333	1
Gm26620	1.39927	2	0.496767	0.217898	2	0.896776	1.61796	2	0.445313	1	1	1
Fcrlb	0	2	1	6.59278e-06	2	0.999997	9.20614e-06	2	0.999995	1	1	1
Fcrla	2.41328e-06	2	0.999999	2.39259e-15	2	1	2.59017e-06	2	0.999999	1	1	1
Fcgr2b	7.00663	5	0.220148	NA	NA	NA	NA	NA	NA	1	NA	NA
Fcgr4	0	2	1	0	2	1	0	2	1	1	1	1
Fcgr3	3.62686e-10	2	1	3.27212e-10	2	1	8.58005	4	0.0724976	1	1	1
Cfap126	2.39029	6	0.880538	1.03813	6	0.984126	0.576916	6	0.996773	1	1	1
Sdhc	1.18973	5	0.945859	8.55242	5	0.128305	0.00086651	6	1	1	0.96567	1
Mpz	3.4872	2	0.174889	1.10788	2	0.57468	0.8932	2	0.6398	1	1	1
Pcp4l1	0.968828	6	0.986766	0.778331	6	0.992642	0.146023	6	0.999939	1	1	1
Nr1i3	6.46886e-10	2	1	6.78424e-10	2	1	2.16169e-12	2	1	1	1	1
Tomm40l	1.26916	2	0.530158	1.01197	2	0.60291	5.33093e-06	2	0.999997	1	1	1
Apoa2	0.188655	2	0.909985	0.417951	2	0.811415	0.288575	2	0.865639	1	1	1
Fcer1g	28.3399	6	8.10743e-05	37.4401	6	1.44507e-06	1.74685	6	0.941447	0.00215673	6.58241e-05	1
Ndufs2	11.4538	4	0.0219109	28.9595	4	7.9668e-06	0	4	1	0.243478	0.000309485	1
B4galt3	2.04672	4	0.727166	0	4	1	0.0267662	4	0.999911	1	1	1
Ppox	4.28093	6	0.638717	0.608666	6	0.996254	1.82671	6	0.934926	1	1	1
Usp21	1.19564	2	0.55001	0.00811747	2	0.995949	0.967041	2	0.616609	1	1	1
Ufc1	4.84845	6	0.563392	9.28652	6	0.158094	0	6	1	1	1	1
Gm20045	2.8795	5	0.718558	1.7118	5	0.88741	0.77706	6	0.992675	1	1	1
Dedd	0.268049	2	0.874569	0.371663	2	0.830413	0	2	1	1	1	1
Nit1	2.52921	2	0.28235	4.01296	2	0.134461	0	2	1	1	0.994549	1
Pfdn2	0	6	1	0.221884	6	0.999791	0	6	1	1	1	1
Klhdc9	0.32854	3	0.954574	0.0875105	3	0.993293	0.282777	3	0.963235	1	1	1
Nectin4	1.32333	4	0.857404	1.7084	4	0.789191	0.204924	4	0.995096	1	1	1
Arhgap30	97.4151	6	0	119.94	6	0	0.492239	6	0.997932	0	0	1
Usf1	6.26738	5	0.281064	2.96171	5	0.705889	3.8695	5	0.568354	1	1	1
Tstd1	2.48815	2	0.288208	0.441198	2	0.802038	0.944487	2	0.623602	1	1	1
Gm26641	2.23059	5	0.816406	2.68377	5	0.7486	2.59956	6	0.857163	1	1	1
F11r	8.68305	6	0.192203	8.17216	6	0.22576	0.0404177	6	0.999999	1	1	1
B930036N10Rik	21.4045	6	0.00155147	13.0945	6	0.0415594	3.22004	6	0.780766	0.0283209	0.43974	1
Alyref2	19.468	6	0.00344212	9.60383	6	0.142358	2.73752	6	0.840996	0.0551682	1	1
Cd244	10.3431	5	0.0660778	12.4082	4	0.0145606	2.07086	4	0.722727	0.544892	0.197157	1
Ly9	18.0859	3	0.000422265	10.3668	3	0.0156923	0.30976	3	0.958183	0.00923481	0.2091	1
Slamf7	9.01708e-08	2	1	2.07516e-09	2	1	0.117752	4	0.998333	1	1	1
Gm37787	0	2	1	0	2	1	0	2	1	1	1	1
Cd48	45.7996	6	3.24534e-08	54.3189	6	6.36156e-10	5.65301	6	0.463159	1.87096e-06	5.00304e-08	1
Slamf1	65.5414	6	3.34421e-12	77.9651	6	9.4369e-15	0.926987	6	0.988229	3.27852e-10	1.42055e-12	1
Cd84	0	5	1	2.28104	5	0.809047	0	5	1	1	1	1
Gm10521	3.60921	2	0.164539	1.48992	2	0.474753	4.22417	2	0.120986	0.975338	1	1
Gm37065	0.582245	2	0.747424	0.784926	2	0.675391	0.383139	2	0.825662	1	1	1
Slamf6	0	2	1	0	2	1	0	2	1	1	1	1
Vangl2	3.03826	2	0.218902	0.126747	2	0.938593	0.708477	2	0.701708	1	1	1
Ncstn	1.13322	2	0.567445	0.580238	2	0.748175	0.0856446	2	0.958082	1	1	1
Copa	5.26285	6	0.51057	0.456775	6	0.998325	1.41544	6	0.964912	1	1	1
Gm37756	1.41467	3	0.702098	1.49038	4	0.828344	0.842302	2	0.656291	1	1	1
Pex19	1.28059	5	0.936916	0	5	1	0.0736739	5	0.999924	1	1	1
Dcaf8	0	2	1	0	2	1	0	2	1	1	1	1
Pea15a	0.386098	2	0.824441	0	2	1	0.22433	2	0.893897	1	1	1
Casq1	0	2	1	0	2	1	0	2	1	1	1	1
Gm17224	0	2	1	6.35035e-10	2	1	9.47157e-10	2	1	1	1	1
Igsf8	0	2	1	3.82395	2	0.147789	0.990234	2	0.6095	1	1	1
Atp1a2	0	2	1	0	2	1	0	2	1	1	1	1
Kcnj10	0.0631976	3	0.995854	0.0345019	3	0.998313	0.0960572	4	0.998883	1	1	1
Pigm	0.467965	6	0.998207	0.413725	6	0.998736	4.64468	6	0.590124	1	1	1
Slamf9	0.756409	2	0.68509	2.07667	2	0.354044	1.20774	2	0.546693	1	1	1
Igsf9	0.0802481	2	0.96067	0.496348	2	0.780224	0.0115206	2	0.994256	1	1	1
Tagln2	9.57897	4	0.0481496	16.4696	4	0.00244962	0	4	1	0.435673	0.0464103	1
Cfap45	0.249599	5	0.998485	1.57348	5	0.904438	2.39239	5	0.792606	1	1	1
Vsig8	0.163224	5	0.99946	0.846369	4	0.932126	0.336	4	0.987373	1	1	1
Slamf8	2.23224	2	0.327549	0.0954036	2	0.953418	1.37966	2	0.501662	1	1	1
Dusp23	3.99159	5	0.550628	0.622413	5	0.986954	1.91809	5	0.860359	1	1	1
Crp	0	2	1	0	2	1	0	2	1	1	1	1
Fcer1a	5.07649e-10	2	1	5.71158e-10	2	1	0.197679	3	0.977963	1	1	1
Ackr1	NA	NA	NA	NA	NA	NA	3.68711	2	0.158254	NA	NA	1
Cadm3	1.77189	2	0.412324	NA	NA	NA	1.79228	2	0.408141	1	NA	1
Aim2	6.24358	4	0.181681	0.465389	4	0.976782	1.30414	4	0.860672	1	1	1
Ifi206	7.59862e-10	2	1	0.823703	3	0.84379	7.56336e-10	2	1	1	1	1
Ifi214	0	2	1	0	2	1	0	2	1	1	1	1
Ifi213	2.7385	3	0.433724	2.33952	5	0.800445	1.32722	3	0.72268	1	1	1
Ifi209	0	2	1	0	2	1	0	2	1	1	1	1
Ifi208	0.422323	2	0.809643	6.86825e-10	2	1	6.78656e-10	2	1	1	1	1
Ifi207	0	2	1	8.18054e-07	2	1	7.90789e-07	2	1	1	1	1
Ifi204	0.834138	3	0.841285	0.271474	2	0.873072	0.906657	3	0.823821	1	1	1
Mndal	28.2313	2	7.40723e-07	25.6136	2	2.74212e-06	0	2	1	3.2439e-05	0.000119267	1
Ifi211	3.08456e-08	2	1	3.84184e-08	2	1	0	2	1	1	1	1
Ifi203	112.713	6	0	50.5097	6	3.71519e-09	8.62614	6	0.195721	0	2.63178e-07	1
Ifi205	0	2	1	0	2	1	0	2	1	1	1	1
Olfr433	0	2	1	0	2	1	0	2	1	1	1	1
Spta1	NA	NA	NA	1.34193e-09	2	1	1.29078e-09	2	1	NA	1	1
Olfr417	0.422565	2	0.809545	0.964892	2	0.617272	2.47722	3	0.479422	1	1	1
Olfr248	0	2	1	0	2	1	0	2	1	1	1	1
Olfr414	1.69703	5	0.889274	7.47438e-06	2	0.999996	1.07706e-06	2	0.999999	1	1	1
Fmn2	4.36639	5	0.497957	3.77879	5	0.581683	0.934345	5	0.967686	1	1	1
Rgs7	9.53464e-09	2	1	3.05313e-08	2	1	NA	NA	NA	1	1	NA
Fh1	4.94219	4	0.293281	15.1507	4	0.00439866	0	4	1	1	0.0748705	1
Kmo	0	2	1	0	2	1	0	2	1	1	1	1
Opn3	0.168439	2	0.919229	0.65906	2	0.719262	1.76889	2	0.412943	1	1	1
Chml	0.00529933	2	0.997354	0.324037	2	0.850426	0.954516	2	0.620482	1	1	1
Exo1	4.22055	2	0.121205	15.676	2	0.000394455	4.71154	2	0.0948205	0.809042	0.0101841	1
Gm38100	0	2	1	0	2	1	0	2	1	1	1	1
Rbm8a2	3.82619	6	0.700183	4.24208	6	0.643953	3.24944	6	0.77695	1	1	1
Cep170	0.260271	5	0.998324	0	5	1	0.558495	6	0.997052	1	1	1
Gm36992	0	2	1	0	2	1	0	2	1	1	1	1
Sdccag8	2.68554	2	0.261122	1.25795	2	0.533138	0	2	1	1	1	1
Akt3	0	2	1	0	2	1	1.90496e-05	2	0.99999	1	1	1
Gm26801	1.37862	2	0.501922	1.72332	2	0.42246	0.0437872	2	0.978344	1	1	1
Zbtb18	1.31891	2	0.517132	0.238537	2	0.887569	0.0751261	2	0.963134	1	1	1
Gm37306	0	2	1	0	2	1	0	2	1	1	1	1
1700016C15Rik	3.40297e-15	2	1	5.47141e-10	2	1	8.33395e-10	2	1	1	1	1
Adss	0.187689	5	0.999241	3.08915	5	0.686244	0	5	1	1	1	1
Catspere2	2.53884	6	0.864096	0.162208	6	0.999916	3.83514	6	0.698975	1	1	1
Desi2	0	2	1	0	2	1	0.0157172	2	0.992172	1	1	1
B230369F24Rik	8.14773	6	0.227479	2.07306	6	0.912858	1.97035	6	0.922405	1	1	1
Cox20	2.10271	6	0.910014	2.4817	6	0.87051	4.50726	6	0.608371	1	1	1
Hnrnpu	8.13256	6	0.228551	23.3747	6	0.000680222	0	6	1	1	0.0158675	1
Efcab2	1.6381	2	0.44085	2.52228	2	0.283331	3.92683	2	0.140379	1	1	1
Kif26b	7.52574e-10	2	1	7.06325e-10	2	1	2.09629	2	0.350588	1	1	1
Smyd3	0	2	1	0.0438452	2	0.978316	0.00450923	2	0.997748	1	1	1
Tfb2m	0.0342937	2	0.982999	0	2	1	1.25582	2	0.533707	1	1	1
Cnst	0.306797	2	0.857788	2.40819	2	0.299964	0.548995	2	0.759954	1	1	1
Sccpdh	3.05357	6	0.802094	0	6	1	0.0757159	6	0.999991	1	1	1
Kif28	1.68598e-09	2	1	3.07646e-08	2	1	1.16157e-09	2	1	1	1	1
Ahctf1	0	6	1	0.0154305	6	1	0.442694	6	0.998468	1	1	1
Gm10518	0	2	1	6.25567e-10	2	1	9.54138e-10	2	1	1	1	1
Cdc42bpa	9.44631	6	0.14999	17.379	6	0.00798686	3.23279	6	0.779114	0.923915	0.123113	1
Coq8a	12.8624	6	0.0452738	12.239	6	0.0568436	11.6306	6	0.0707356	0.415379	0.549499	1
Gm37336	5.43861	4	0.245179	3.51486	4	0.475622	1.5667	6	0.954942	1	1	1
Psen2	0.304315	6	0.999476	1.80797	6	0.936485	0.00697539	6	1	1	1	1
Gm31728	0.488619	4	0.974599	1.92635	4	0.749304	1.3033	4	0.860815	1	1	1
Itpkb	30.4297	6	3.25633e-05	2.83703	6	0.829006	11.5833	6	0.0719384	0.000970517	1	1
Stum	5.59858e-09	2	1	4.36541e-17	2	1	1.07993e-08	3	1	1	1	1
Gm37267	0	2	1	0	2	1	0	2	1	1	1	1
Parp1	7.63518	6	0.266067	6.48393	6	0.371214	0.156003	6	0.999925	1	1	1
Lin9	2.42417	6	0.876856	2.60444	6	0.856601	3.07215	6	0.799738	1	1	1
Mixl1	0	2	1	1.03768e-06	2	0.999999	1.7233e-06	2	0.999999	1	1	1
Acbd3	0	2	1	0	2	1	0	2	1	1	1	1
Gm37768	2.22888	3	0.526283	3.56648	3	0.312242	0.435866	5	0.994284	1	1	1
Gm38293	6.07792e-10	2	1	4.59596e-10	2	1	0.0260105	3	0.998893	1	1	1
H3f3a	26.0912	6	0.000214095	53.0302	6	1.15697e-09	0.767879	6	0.992907	0.00511735	8.81125e-08	1
Gm17275	1.71749	2	0.423694	2.27779	2	0.320173	0.128311	2	0.937859	1	1	1
H3f3aos	1.46955	5	0.916557	2.15285	5	0.827617	0.108438	6	0.999974	1	1	1
Sde2	11.8045	6	0.0664745	0	6	1	10.6761	6	0.0989167	0.546307	1	1
Lefty2	0	2	1	0	2	1	0	2	1	1	1	1
Pycr2	6.7975	6	0.339981	6.48795	6	0.370802	0.838417	6	0.991004	1	1	1
Lefty1	0.962216	6	0.987004	4.00285	6	0.676291	2.41732	6	0.877604	1	1	1
Tmem63a	4.0617	5	0.540567	7.41062	5	0.191849	1.61454	6	0.951526	1	1	1
2210411M09Rik	2.16731e-09	2	1	2.54358e-09	2	1	0	2	1	1	1	1
Ephx1	4.36886	4	0.358382	4.18723	4	0.38126	0.902964	5	0.970007	1	1	1
Nvl	0.232686	4	0.993735	2.12886	4	0.712071	6.30076	4	0.177785	1	1	1
Cnih4	0.352779	2	0.838291	0.372356	2	0.830126	0	2	1	1	1	1
Wdr26	5.84277	6	0.441032	0.0902979	6	0.999985	2.4171	6	0.877628	1	1	1
A430110L20Rik	1.55714	2	0.459062	2.18797	2	0.33488	0.138745	2	0.932979	1	1	1
Cnih3	0.137153	2	0.933722	3.69545e-10	2	1	1.13278e-08	2	1	1	1	1
Dnah14	1.10801e-07	2	1	3.65386e-06	2	0.999998	0.178382	3	0.981001	1	1	1
Lbr	2.32055	3	0.508596	3.72059	3	0.293259	0	3	1	1	1	1
Gm5533	4.20025	2	0.122441	4.47769	2	0.106581	2.12646	2	0.345339	0.814011	0.857099	1
Enah	1.19644	2	0.54979	0.0740755	2	0.96364	0.326363	2	0.849437	1	1	1
Srp9	11.9438	6	0.0632333	3.23746	6	0.778507	0.134755	6	0.999952	0.528898	1	1
Vmn1r1	2.22488e-06	2	0.999999	0	2	1	2.38926e-06	2	0.999999	1	1	1
Degs1	8.67114	6	0.192935	0.576581	6	0.996778	5.97426	6	0.426079	1	1	1
Fbxo28	0.0236544	2	0.988242	0.211451	2	0.899671	4.43232	2	0.109027	1	1	1
Trp53bp2	6.10142	6	0.411926	1.21172	6	0.976302	7.60194	6	0.26874	1	1	1
Capn2	8.01135	6	0.237273	4.18052	6	0.652261	4.09058	6	0.66442	1	1	1
Gm37885	3.41633e-10	2	1	5.98464e-10	2	1	0.0817416	3	0.993935	1	1	1
Capn8	0	2	1	0	2	1	0	2	1	1	1	1
Susd4	2.13591	2	0.343711	1.83876	2	0.398767	0.0220202	2	0.98905	1	1	1
Tlr5	6.62188e-10	2	1	7.75848e-10	2	1	0	2	1	1	1	1
Disp1	0.508623	2	0.77545	0	2	1	0.591354	2	0.744028	1	1	1
Brox	0	4	1	0	4	1	0	4	1	1	1	1
Aida	5.68234	5	0.338366	0.510828	5	0.991721	0.145687	5	0.999591	1	1	1
Mia3	0.0435988	6	0.999998	0.580474	6	0.996717	1.61085	6	0.951795	1	1	1
Taf1a	1.38855	2	0.499437	0.154321	2	0.925741	0.238014	2	0.887802	1	1	1
Gm37986	NA	NA	NA	NA	NA	NA	0.654925	2	0.72075	NA	NA	1
Hhipl2	4.84851e-09	2	1	7.86065e-15	2	1	6.2965e-09	2	1	1	1	1
Gm33973	0	2	1	0	2	1	0	2	1	1	1	1
Dusp10	0.454283	2	0.796808	1.21745	2	0.544043	0.89425	2	0.639464	1	1	1
1700056E22Rik	0.643912	2	0.72473	2.16239	2	0.339189	0.339871	2	0.843719	1	1	1
Gm37223	0	2	1	0	2	1	0	2	1	1	1	1
Hlx	3.84676	2	0.146112	6.83776	2	0.0327491	1.22065	2	0.543176	0.910279	0.364746	1
Gm34342	3.77172	4	0.437781	2.29448	4	0.681775	2.19811	5	0.821109	1	1	1
Marc1	4.4836e-09	2	1	NA	NA	NA	3.28473e-08	2	1	1	NA	1
Marc2	3.41039	5	0.636988	7.41961	5	0.191256	0	5	1	1	1	1
C130074G19Rik	0.605367	2	0.738833	2.74993	2	0.252849	2.60342	2	0.272066	1	1	1
Mark1	0.538271	2	0.76404	0.510995	2	0.774531	0.519464	2	0.771258	1	1	1
Gm38251	0	2	1	0	2	1	0	2	1	1	1	1
Rab3gap2	0.685663	6	0.994795	0	6	1	0	6	1	1	1	1
Gm34882	5.44409e-08	2	1	NA	NA	NA	2.18942e-08	2	1	1	NA	1
Iars2	2.41229	6	0.878151	1.3904	6	0.96644	0.000124694	6	1	1	1	1
Bpnt1	0.758051	2	0.684528	0.252943	2	0.881199	0	2	1	1	1	1
4930532G15Rik	6.50328	5	0.260278	0.000101043	5	1	6.41421	5	0.267974	1	1	1
Eprs	0.1212	6	0.999965	0	6	1	0	6	1	1	1	1
9630028B13Rik	0	2	1	6.58604e-10	2	1	9.93332e-10	2	1	1	1	1
Slc30a10	0	2	1	0	2	1	0	2	1	1	1	1
Lyplal1	1.62543	2	0.443652	3.13929	2	0.208119	0	2	1	1	1	1
Tgfb2	2.13701	2	0.343521	3.64087	2	0.161955	0.337814	2	0.844588	1	1	1
Rrp15	0	2	1	0	2	1	0	2	1	1	1	1
A430105J06Rik	0.747963	5	0.980233	1.29965	5	0.934967	0	5	1	1	1	1
Spata17	0.324152	4	0.988202	0.977788	4	0.913145	0.402041	3	0.93982	1	1	1
Gpatch2	0.670504	4	0.954916	0	4	1	2.14582	4	0.708959	1	1	1
Gm38155	0	2	1	0	2	1	0	2	1	1	1	1
Esrrg	3.46344e-06	2	0.999998	9.43744e-06	2	0.999995	0.147054	3	0.985647	1	1	1
Kctd3	0.00786125	2	0.996077	0.0330475	2	0.983612	0.90537	2	0.635919	1	1	1
Kcnk2	3.08453e-08	2	1	3.8418e-08	2	1	0	2	1	1	1	1
Cenpf	2.49643	6	0.868866	35.5848	6	3.31913e-06	19.4851	6	0.00341823	1	0.000141803	0.596435
Ptpn14	9.42881	6	0.150859	19.5538	6	0.00332378	1.82359	6	0.935187	0.926701	0.0592013	1
Gm37422	5.06193e-10	2	1	5.26921e-10	2	1	0.844306	2	0.655634	1	1	1
Smyd2	0	6	1	2.47578	6	0.871168	4.7387	6	0.577736	1	1	1
Prox1	6.6497	4	0.155599	2.74232	4	0.60183	1.73551	5	0.884397	0.945591	1	1
Rps6kc1	4.30233	6	0.635835	4.88371	6	0.558813	1.01177	6	0.985162	1	1	1
Angel2	0	2	1	0	2	1	0	2	1	1	1	1
Vash2	0.914149	3	0.822012	0.209002	2	0.900774	0.338813	3	0.952571	1	1	1
Flvcr1	4.87275	2	0.0874773	6.81849	2	0.0330662	15.4305	3	0.00148339	0.653306	0.367428	0.302424
A230020J21Rik	0.105176	2	0.948771	0.398648	4	0.982587	0.21893	4	0.994428	1	1	1
Tatdn3	1.60008	6	0.952571	8.275	6	0.218641	3.12111	6	0.7935	1	1	1
Nsl1	4.51653	6	0.607135	4.09733	6	0.663506	0.393173	6	0.998907	1	1	1
Gm38188	3.30144e-17	2	1	1.65819e-06	2	0.999999	2.37619e-06	2	0.999999	1	1	1
Batf3	0	2	1	4.34941e-10	2	1	6.80493e-10	2	1	1	1	1
Fam71a	3.76366	4	0.438934	1.96774	4	0.741692	3.401	6	0.757091	1	1	1
Atf3	104.633	6	0	52.1987	6	1.70092e-09	8.86336	6	0.18141	0	1.26051e-07	1
D730003I15Rik	2.66445	2	0.263889	0.61908	2	0.733785	0.00657334	2	0.996719	1	1	1
Gm37168	1.65693	5	0.894281	1.12023	5	0.952297	1.85975	6	0.932135	1	1	1
Nenf	6.09504	6	0.412628	3.26888	6	0.774421	0.155188	6	0.999927	1	1	1
Tmem206	25.4872	4	4.01439e-05	14.4889	4	0.00588746	2.1519	4	0.707844	0.00116586	0.0958104	1
Ppp2r5a	2.39306	6	0.880239	1.31745	6	0.970687	0.0127378	6	1	1	1	1
Dtl	24.5439	6	0.000414628	37.341	6	1.51085e-06	3.08673	6	0.797885	0.00907903	6.86584e-05	1
Ints7	2.56015	2	0.278017	4.24549	2	0.119703	1.23358	2	0.539675	1	0.924052	1
Lpgat1	2.70855	6	0.844436	0.594786	6	0.996487	0.573478	6	0.996826	1	1	1
Gm38037	8.53024e-10	2	1	NA	NA	NA	1.73193e-09	2	1	1	NA	1
Nek2	6.0464	2	0.0486452	11.1046	2	0.00387853	2.91103	2	0.23328	0.43758	0.0673257	1
1700034H15Rik	0.191591	4	0.995694	0.311178	2	0.855911	0.4886	3	0.921389	1	1	1
Slc30a1	17.2996	6	0.00824304	2.65281	6	0.850989	7.88707	6	0.246494	0.112667	1	1
Rd3	0	2	1	0	2	1	0	2	1	1	1	1
Gm26670	0	2	1	0.300443	2	0.860517	0.738014	2	0.691421	1	1	1
Traf5	11.0827	2	0.00392127	9.48972	2	0.00869626	0	2	1	0.0612585	0.132249	1
Gm26879	0.663956	2	0.717503	1.31364	2	0.518497	0.302278	2	0.859728	1	1	1
Rcor3	0.358413	5	0.996398	0.696088	5	0.983183	0	6	1	1	1	1
Gm10516	2.5362	5	0.771034	1.91774	6	0.927106	3.14471	6	0.790477	1	1	1
Hhat	3.25082	2	0.196831	0.0286067	2	0.985798	2.46929	2	0.290938	1	1	1
Sertad4	9.51051	6	0.146837	1.32035	6	0.970524	9.07208	6	0.169565	0.913321	1	1
Gm15867	0.350987	2	0.839043	0.61374	2	0.735746	0.0058817	2	0.997063	1	1	1
Syt14	2.55512	6	0.862249	5.78857	6	0.447287	2.0569	6	0.914391	1	1	1
Diexf	0	2	1	0.325507	2	0.849801	0.0244171	2	0.987866	1	1	1
Irf6	2.03883	2	0.360806	5.88757	2	0.0526661	0	2	1	1	0.523888	1
A130010J15Rik	0.446371	4	0.978507	0	4	1	0.67166	4	0.954777	1	1	1
Traf3ip3	48.2058	6	1.07486e-08	32.505	6	1.30543e-05	4.28242	6	0.638516	6.7618e-07	0.000492231	1
Gm15872	2.30435	5	0.805628	1.18288	6	0.977722	1.71124	5	0.88748	1	1	1
4930570N18Rik	1.37398	2	0.503087	3.56666	2	0.168077	1.58138	2	0.453531	1	1	1
Lamb3	3.81828	5	0.575865	0.385091	5	0.99573	3.07303	6	0.799627	1	1	1
Hsd11b1	1.15718e-09	2	1	0.195723	2	0.906775	1.3069e-09	2	1	1	1	1
G0s2	24.0079	4	7.95823e-05	31.9338	4	1.9736e-06	0.80248	4	0.938115	0.00212583	8.76207e-05	1
Camk1g	0	2	1	0	2	1	0	2	1	1	1	1
Plxna2	0.667981	2	0.716061	0	2	1	1.23289	2	0.53986	1	1	1
Cd34	234.223	6	0	386.221	6	0	8.06061	6	0.233696	0	0	1
Gm16897	6.29328e-10	2	1	7.38454e-10	2	1	0	2	1	1	1	1
Gm32250	0.503335	2	0.777503	1.12558	3	0.770902	0.968843	4	0.914483	1	1	1
Gm37027	1.30001e-09	2	1	1.32123e-09	2	1	0.486107	2	0.78423	1	1	1
Cd46	0.372174	2	0.830201	2.50197	2	0.286222	1.22218	2	0.542759	1	1	1
Cr1l	0	2	1	0.0188371	2	0.990626	0	2	1	1	1	1
Cr2	2.26605	3	0.519057	1.04821	4	0.902399	1.12407	4	0.890435	1	1	1
Fam171a1	2.51548	2	0.284296	0.549496	2	0.759764	0.0348862	2	0.982708	1	1	1
Nmt2	6.13014	4	0.189638	0	4	1	0.575548	4	0.965742	1	1	1
Rpp38	0.297584	5	0.997688	1.4679	5	0.916744	0.725677	6	0.99392	1	1	1
Acbd7	0.322058	2	0.851267	2.78611	2	0.248315	1.38662	2	0.499917	1	1	1
Meig1	0.493737	2	0.781243	2.61192e-09	2	1	1.02519e-09	2	1	1	1	1
Dclre1c	0.359162	2	0.83562	1.19726	2	0.549565	5.65989	2	0.059016	1	1	1
Suv39h2	2.75544	4	0.599548	5.89271	4	0.207306	0.195812	4	0.995509	1	1	1
Gm13184	0	2	1	0	2	1	0	2	1	1	1	1
Hspa14	9.55473	6	0.144699	7.2485	6	0.298476	1.7511	6	0.941108	0.905083	1	1
Gm45902	3.25238	2	0.196677	1.76135	2	0.414504	0.302197	2	0.859763	1	1	1
Cdnf	NA	NA	NA	NA	NA	NA	3.53504	6	0.739302	NA	NA	1
Fam107b	0	4	1	0.153981	5	0.999532	0.563937	5	0.989595	1	1	1
Gm13185	0.00170856	3	0.999981	4.19495e-07	2	1	1.14634e-06	2	0.999999	1	1	1
Gm13180	4.65875e-10	2	1	9.44923e-10	2	1	9.44339e-10	2	1	1	1	1
Frmd4a	0.317034	2	0.853408	0	2	1	0	2	1	1	1	1
Gm13179	0	2	1	4.56956e-06	2	0.999998	4.57668e-06	2	0.999998	1	1	1
Prpf18	0.0479196	6	0.999998	2.95778	6	0.814126	3.94046	6	0.684734	1	1	1
Bend7	1.20801	6	0.976487	0.615438	6	0.996138	1.26505	6	0.97355	1	1	1
Sephs1	5.22056	6	0.515851	5.12607	6	0.527749	5.60385	6	0.468995	1	1	1
Phyh	3.20483	5	0.668441	7.65009	6	0.264875	0.220696	6	0.999794	1	1	1
Mcm10	6.95021	6	0.325477	12.8766	6	0.0450381	2.92194	6	0.818578	1	0.466556	1
Optn	0	2	1	0	2	1	0.000617453	2	0.999691	1	1	1
4930551O13Rik	1.21556e-09	2	1	0.180982	3	0.980599	1.63533e-09	2	1	1	1	1
Camk1d	10.4513	6	0.10689	20.2267	6	0.00252345	6.65918	6	0.353518	0.746337	0.0474068	1
Cdc123	0.321381	5	0.997222	4.93453	5	0.423922	0	6	1	1	1	1
Nudt5	24.976	2	3.7716e-06	21.5843	2	2.05604e-05	0	2	1	0.000140619	0.000753153	1
Gm13199	1.02322	2	0.599529	1.11101	2	0.573782	0.14991	2	0.927785	1	1	1
Sec61a2	0	4	1	0.110063	4	0.99854	1.85644	4	0.762142	1	1	1
Gm13267	0.115873	3	0.989867	9.71989e-07	2	1	7.63007e-06	2	0.999996	1	1	1
Dhtkd1	3.10779	2	0.211423	3.23349	2	0.198544	1.60905	2	0.4473	1	1	1
Upf2	5.18519	2	0.0748258	0.0276179	2	0.986286	0.00165848	2	0.999171	0.590082	1	1
Proser2	0.011105	5	0.999999	0.0256529	5	0.999994	0.462011	5	0.993448	1	1	1
Echdc3	6.705	2	0.0349967	8.69107	2	0.0129646	0.118064	2	0.942677	0.342918	0.179713	1
Gm13383	9.45654e-10	2	1	9.12205e-10	2	1	0.306304	2	0.857999	1	1	1
Usp6nl	5.30739	5	0.379529	2.96826	5	0.704879	1.98836	6	0.920766	1	1	1
Gm13388	5.23333e-09	2	1	1.31369e-10	2	1	0.136875	2	0.933852	1	1	1
Gm13391	1.08788	2	0.580456	0.3983	2	0.819427	1.24219	2	0.537355	1	1	1
Celf2	0	5	1	0	5	1	0	5	1	1	1	1
Gata3	1.97478	2	0.372547	6.56906	2	0.0374581	0.940482	2	0.624852	1	0.405246	1
Gm13256	1.77777	2	0.411114	2.53721	2	0.281223	0.0963314	2	0.952976	1	1	1
4930412O13Rik	9.35703e-10	2	1	9.33181e-10	2	1	1.08794	6	0.982058	1	1	1
9230102O04Rik	2.45293	4	0.653083	4.52655	4	0.339411	7.71427	6	0.259793	1	1	1
Gm13262	1.19311e-09	2	1	1.15139e-09	2	1	2.57749	2	0.275616	1	1	1
Taf3	0	2	1	0.0335689	2	0.983356	0	2	1	1	1	1
Atp5c1	23.0308	6	0.000786235	24.8929	6	0.000357409	0	6	1	0.0159001	0.00930615	1
Kin	0	4	1	0.501672	4	0.973338	0.260283	4	0.992232	1	1	1
Itih5	0.0789541	3	0.994237	0	3	1	0	3	1	1	1	1
Sfmbt2	0.111266	2	0.945886	0.0267956	2	0.986692	0.0862893	2	0.957773	1	1	1
Prkcq	4.31624	3	0.229278	0.490668	3	0.920937	2.51159	3	0.473199	1	1	1
8030442B05Rik	0.0181826	3	0.999351	0.811601	4	0.936886	0.93826	4	0.919009	1	1	1
Gm13293	1.54358e-05	2	0.999992	2.20548e-07	2	1	3.07084e-08	2	1	1	1	1
Pfkfb3	3.01694	2	0.221248	0.372125	2	0.830222	0.0711748	2	0.965038	1	1	1
Gm10851	7.63061e-07	2	1	NA	NA	NA	NA	NA	NA	1	NA	NA
Rbm17	1.37572	5	0.926951	0.00270929	5	1	0	5	1	1	1	1
Il2ra	5.13904e-10	2	1	9.4773e-10	2	1	NA	NA	NA	1	1	NA
Il15ra	6.53384	6	0.366113	2.54232	6	0.863701	2.32357	6	0.887667	1	1	1
Fbxo18	2.15311	2	0.340768	8.09447	2	0.0174707	0.116674	2	0.943332	1	0.227449	1
Ankrd16	1.07503	4	0.898214	1.78681	4	0.774894	0	5	1	1	1	1
Itga8	0	2	1	0	2	1	0	2	1	1	1	1
Mindy3	0.793729	2	0.672425	0.299428	2	0.860954	1.40933	2	0.494275	1	1	1
Pter	3.38153	5	0.641384	9.7338	5	0.083139	4.8013	6	0.569539	1	0.726591	1
Rsu1	1.41529	2	0.492803	0.0849271	2	0.958425	0	2	1	1	1	1
Cubn	0	2	1	0	2	1	0	2	1	1	1	1
Trdmt1	1.07036	2	0.585564	2.16373	2	0.338963	1.03189	2	0.596937	1	1	1
Vim	27.2281	6	0.000131232	47.3714	6	1.57762e-08	0.841805	6	0.990906	0.00331738	1.02694e-06	1
St8sia6	5.58483e-10	2	1	5.70248e-10	2	1	0.156696	2	0.924643	1	1	1
Hacd1	5.93018	5	0.313073	5.16042	6	0.523409	5.18236	6	0.520645	1	1	1
Stam	0	3	1	0	3	1	0	4	1	1	1	1
Mrc1	NA	NA	NA	NA	NA	NA	1.02336	2	0.599489	NA	NA	1
Cacnb2	7.46673	6	0.27983	6.94088	6	0.326349	1.27107	6	0.973229	1	1	1
Gm10848	3.61443	6	0.728689	1.82145	6	0.935366	2.2663	6	0.893651	1	1	1
Gm13269	2.50068e-06	2	0.999999	0.169764	2	0.918621	0.029651	2	0.985284	1	1	1
Nsun6	12.9626	5	0.0237315	0.0255237	5	0.999995	6.01769	6	0.421211	0.259416	1	1
Arl5b	45.2151	6	4.24141e-08	0.351445	6	0.999207	45.3533	6	3.98146e-08	2.41635e-06	1	4.28405e-05
Plxdc2	4.40783	6	0.621664	1.27909	6	0.972798	1.07224	6	0.982725	1	1	1
Nebl	30.1305	6	3.71256e-05	22.2772	6	0.00107848	5.45356	6	0.487087	0.00108968	0.0233509	1
A930004D18Rik	1.63461	6	0.950057	2.89239	6	0.822227	3.06006	5	0.690727	1	1	1
Skida1	0.769472	5	0.97894	1.84431	5	0.870241	1.09744	5	0.95433	1	1	1
Mllt10	0	2	1	0	2	1	0	2	1	1	1	1
Dnajc1	0.551113	6	0.99716	0	6	1	0	6	1	1	1	1
Commd3	14.9077	6	0.0209871	20.6456	6	0.00212385	3.13855	6	0.791267	0.236844	0.0414614	1
Bmi1	1.75974	6	0.940417	0.181265	6	0.999884	0.645001	6	0.995602	1	1	1
Spag6	0.0736076	3	0.994804	0.207128	4	0.994993	0.491351	4	0.974337	1	1	1
Carlr	0	2	1	0	2	1	0	2	1	1	1	1
Pip4k2a	5.22737	6	0.514999	3.83592	6	0.698869	2.14894	6	0.905504	1	1	1
4930426L09Rik	0.680525	2	0.711584	1.55579	2	0.459372	0.435857	2	0.804183	1	1	1
Armc3	19.5711	6	0.00330031	6.82326	6	0.337502	0.80201	6	0.99202	0.0532681	1	1
4930447M23Rik	0	2	1	0	2	1	0	2	1	1	1	1
Msrb2	5.74166	6	0.452742	4.10582	6	0.662359	3.34188	6	0.764874	1	1	1
4921504E06Rik	0	2	1	0	2	1	0	2	1	1	1	1
Otud1	0.670527	2	0.71515	0.0759099	2	0.962756	0.282063	2	0.868462	1	1	1
Etl4	2.88147	2	0.236754	1.36067	2	0.506448	1.02685	2	0.598441	1	1	1
Arhgap21	3.20667	5	0.668158	7.94793	5	0.159129	2.78491	6	0.835318	1	1	1
Gm13375	3.82458	2	0.147742	2.66761	2	0.263472	0.0427605	2	0.978847	0.917178	1	1
Enkur	1.74735	2	0.417415	2.72854	2	0.255567	0	2	1	1	1	1
Thnsl1	3.55876	6	0.736136	3.19782	6	0.78364	0.788087	6	0.992389	1	1	1
Myo3a	8.45218e-10	2	1	2.23218e-07	2	1	0.189633	3	0.979245	1	1	1
Gad2	14.832	2	0.000601554	6.81694	2	0.0330919	6.09641	2	0.047444	0.0126281	0.367501	1
Apbb1ip	1.98605	2	0.370455	4.73462	2	0.0937325	0	2	1	1	0.785086	1
Pdss1	0.391916	4	0.983133	3.03348	4	0.552238	1.79425	4	0.773533	1	1	1
Abi1	0	4	1	0.914709	4	0.922441	0.165417	5	0.999442	1	1	1
Acbd5	7.31998	6	0.292266	2.24025	6	0.89633	6.68844	6	0.350623	1	1	1
Mastl	1.74268	2	0.418391	0	2	1	1.91595	2	0.383669	1	1	1
Yme1l1	0	2	1	0.00702191	2	0.996495	0	2	1	1	1	1
4931423N10Rik	NA	NA	NA	7.7381e-10	2	1	1.82325e-09	2	1	NA	1	1
Spopl	0.155584	2	0.925157	0.592017	2	0.743781	2.10058e-05	2	0.999989	1	1	1
Hnmt	5.63357	2	0.0597978	0.0515289	2	0.974565	1.49043	2	0.474632	0.508051	1	1
Il1f9	0	2	1	0	2	1	0	2	1	1	1	1
Il1f6	9.26748e-06	2	0.999995	2.70334e-07	2	1	0.28116	3	0.963532	1	1	1
Il1rn	1.11593e-09	2	1	1.3253	2	0.515483	1.13335e-09	2	1	1	1	1
Psd4	2.62277	3	0.453512	1.17759	4	0.881774	0.129551	4	0.99799	1	1	1
Pax8	0	2	1	0	2	1	0	2	1	1	1	1
Cacna1b	0.120723	5	0.999742	0.715666	6	0.994147	0.495367	6	0.997894	1	1	1
Ehmt1	0.110415	4	0.998531	0.0671712	4	0.999448	0	4	1	1	1	1
Arrdc1	3.0167	6	0.806748	6.35594	6	0.384521	0	6	1	1	1	1
Zmynd19	4.02998	2	0.133322	5.28569	2	0.0711587	0	2	1	0.861441	0.646129	1
Dph7	0.109251	2	0.94684	0	2	1	0.00024043	2	0.99988	1	1	1
Mrpl41	2.28467	5	0.808515	3.06922	6	0.80011	0	6	1	1	1	1
Pnpla7	0.0271606	5	0.999994	0.563198	5	0.989626	0.576458	6	0.99678	1	1	1
Nsmf	0.773074	6	0.992776	0.929594	6	0.988141	3.07511	6	0.799362	1	1	1
Noxa1	0.774691	4	0.941809	0.0649897	4	0.999483	0.94018	4	0.918727	1	1	1
Gm13387	7.82462e-09	3	1	8.96892e-10	3	1	1.81223e-09	3	1	1	1	1
Nrarp	11.9479	6	0.0631403	1.44598	6	0.963002	4.24616	6	0.643404	0.528803	1	1
Gm38287	0.849566	5	0.973765	1.07262	5	0.956499	1.21182	5	0.943738	1	1	1
Tor4a	5.96111	3	0.113518	6.92256	4	0.140037	1.60434	4	0.808012	0.77716	1	1
Nelfb	0.187236	2	0.910631	0.214252	2	0.898412	0	2	1	1	1	1
Stpg3	4.47014e-08	2	1	7.41237e-08	2	1	2.701e-06	2	0.999999	1	1	1
Fam166a	3.02977e-08	2	1	3.39436e-08	2	1	0	2	1	1	1	1
Tubb4b	0.0249744	6	1	0	6	1	1.07747	6	0.982504	1	1	1
Slc34a3	0	2	1	1.48455e-08	2	1	1.72278e-08	2	1	1	1	1
Cysrt1	0	2	1	0	2	1	0	2	1	1	1	1
Rnf208	11.094	2	0.00389906	4.57402	2	0.101569	0.952006	2	0.621261	0.0611223	0.828903	1
AL732309.1	3.89788e-17	2	1	4.74353e-10	2	1	6.82996e-10	2	1	1	1	1
Ndor1	1.18078	4	0.881253	0.74815	4	0.945261	1.33431	5	0.931361	1	1	1
Tmem203	1.33905	5	0.930862	0	5	1	2.53923	5	0.770576	1	1	1
Tprn	0.0106086	2	0.99471	0.494623	2	0.780897	0.434509	2	0.804725	1	1	1
Ssna1	22.1483	5	0.000490668	22.6066	5	0.00040132	0.0320642	6	0.999999	0.0106355	0.0103377	1
Anapc2	0	5	1	0.724101	5	0.98162	0.178287	5	0.99933	1	1	1
Grin1	8.7874e-10	2	1	8.79752e-10	2	1	0.951304	2	0.62148	1	1	1
AA543186	3.77868	5	0.5817	3.31115	6	0.768902	3.06211	5	0.690411	1	1	1
Man1b1	1.82522	2	0.401474	0.192205	2	0.908371	0	2	1	1	1	1
Dpp7	0.0300563	4	0.999888	0	4	1	0	5	1	1	1	1
Uap1l1	0.0884877	5	0.99988	0	5	1	0	6	1	1	1	1
Sapcd2	1.49211	5	0.913978	5.00612	5	0.415134	1.0053	5	0.962137	1	1	1
Entpd2	8.49905	4	0.0749161	8.34552	4	0.0797106	2.8378	5	0.724975	0.590312	0.702912	1
Npdc1	35.4993	6	3.44839e-06	48.495	6	9.40877e-09	0	6	1	0.000129822	6.33875e-07	1
Fut7	38.3616	5	3.19191e-07	36.4267	5	7.80254e-07	1.19767	5	0.945101	1.49909e-05	3.75848e-05	1
Abca2	0.701972	4	0.951086	1.66381	4	0.797281	0	4	1	1	1	1
Paxx	3.43973	2	0.17909	0	2	1	1.29046	2	0.524542	1	1	1
Clic3	0	2	1	3.28744e-06	2	0.999998	3.27793e-06	2	0.999998	1	1	1
Ptgds	1.00322	2	0.605556	0.183098	2	0.912516	0.515415	2	0.772821	1	1	1
Lcn12	6.97863	6	0.322828	7.20824	6	0.302018	6.00002	6	0.423187	1	1	1
C8g	1.02204	3	0.795919	0.426184	4	0.980278	0.437435	4	0.979299	1	1	1
Fbxw5	0.558348	6	0.997054	0.395082	6	0.998891	1.77299	6	0.939348	1	1	1
Traf2	9.30445	6	0.157166	8.30579	6	0.216545	0.374613	6	0.999048	0.951222	1	1
Edf1	8.04386	6	0.234908	0.21528	6	0.999808	1.95925	6	0.923408	1	1	1
Mamdc4	0.793408	2	0.672533	0.0233887	2	0.988374	0.874291	2	0.645877	1	1	1
Phpt1	10.3224	6	0.111715	0.0345105	6	0.999999	17.3092	6	0.00821159	0.768909	1	1
Gm996	2.10743	6	0.909558	3.21655	6	0.781218	1.34863	6	0.968908	1	1	1
Gm26702	0	2	1	0	2	1	0	2	1	1	1	1
Rabl6	5.61444	6	0.467734	0	6	1	5.43651	6	0.489163	1	1	1
Ccdc183	0	2	1	0	2	1	0	2	1	1	1	1
Tmem141	0.310177	6	0.999446	0.0528995	6	0.999997	1.39181	6	0.966355	1	1	1
Fcna	0	3	1	1.4419e-09	3	1	1.81666e-09	3	1	1	1	1
A230005M16Rik	0	2	1	5.801e-07	2	1	1.37267e-06	2	0.999999	1	1	1
Bmyc	44.5265	6	5.81168e-08	2.89451	6	0.821966	12.8765	6	0.0450388	3.20688e-06	1	1
Kcnt1	1.66533e-09	2	1	0	2	1	5.62205e-09	3	1	1	1	1
Camsap1	0.80726	5	0.976568	1.38209	5	0.926263	0	5	1	1	1	1
Ubac1	11.5605	4	0.020937	1.70061	5	0.888823	0.979949	5	0.964167	0.236604	1	1
Nacc2	1.57348	5	0.904438	3.6834	5	0.595837	1.11445	5	0.952816	1	1	1
Tmem250-ps	0	2	1	0	2	1	0.00457456	2	0.997715	1	1	1
1810012K08Rik	5.63946	2	0.059622	6.07422	2	0.0479732	1.69472	2	0.428545	0.507366	0.491152	1
Lhx3	0	2	1	0	2	1	0	2	1	1	1	1
Qsox2	1.64776	6	0.949083	0.70509	6	0.994381	6.54634	6	0.364843	1	1	1
Ccdc187	4.99426e-10	2	1	5.25175e-10	2	1	3.66544	2	0.159978	1	1	1
Gpsm1	2.39482	5	0.792246	0.729265	5	0.981324	11.8051	6	0.0664611	1	1	1
Dnlz	0.905506	6	0.988942	0	6	1	3.11131	6	0.794752	1	1	1
Card9	2.36937	5	0.796027	1.34047	4	0.854473	1.39262	4	0.845477	1	1	1
Snapc4	0	5	1	1.66485	5	0.893298	2.03329	6	0.916611	1	1	1
Gm13563	2.70842	2	0.258151	0.36884	2	0.831587	1.12582	2	0.569549	1	1	1
Sdccag3	0	2	1	0	2	1	0	2	1	1	1	1
Pmpca	1.95921	5	0.854761	2.43101	5	0.786848	0	5	1	1	1	1
Inpp5e	0.40671	2	0.815988	0.243451	2	0.885391	0	2	1	1	1	1
Sec16a	1.61643	2	0.445653	0.0836315	2	0.959046	0.0599569	2	0.970466	1	1	1
Notch1	11.1665	6	0.0833643	14.2194	6	0.0272786	0.278575	6	0.999594	0.634864	0.319128	1
Egfl7	38.3125	4	9.65958e-08	39.9421	4	4.44942e-08	0	5	1	5.11111e-06	2.66247e-06	1
Agpat2	4.11531	2	0.127753	0	2	1	0.155904	2	0.925009	0.835522	1	1
Fam69b	95.4414	6	0	46.4829	6	2.37246e-08	15.705	6	0.0154282	0	1.49877e-06	1
Snhg7os	1.23997e-09	2	1	1.52487e-09	2	1	0	2	1	1	1	1
Lcn4	0	2	1	1.31527e-06	2	0.999999	1.34014e-06	2	0.999999	1	1	1
Surf6	1.36471	6	0.96797	0	6	1	1.49115	6	0.96008	1	1	1
Med22	0	4	1	0.386617	4	0.983558	0.9964	4	0.910341	1	1	1
Rpl7a	0	6	1	3.52719	6	0.740348	0	6	1	1	1	1
Surf1	2.48029	4	0.648169	3.65879	5	0.599509	0	5	1	1	1	1
Surf2	8.67291	2	0.0130828	17.0091	2	0.000202545	0	2	1	0.163646	0.00573074	1
Surf4	1.98321	5	0.851464	0.613789	5	0.987363	0	6	1	1	1	1
Stkld1	0	2	1	4.21694e-10	2	1	6.34207e-10	2	1	1	1	1
Rexo4	1.59567	2	0.450302	3.88644	2	0.143242	0.620815	2	0.733148	1	1	1
Adamts13	0	2	1	2.22352e-06	2	0.999999	2.23803e-06	2	0.999999	1	1	1
Cacfd1	0.170183	5	0.999402	1.25775	5	0.939218	0.0215628	5	0.999996	1	1	1
Slc2a6	1.0793e-09	2	1	0.429877	4	0.979959	1.17316e-09	2	1	1	1	1
Gm13398	0	2	1	0	2	1	0	2	1	1	1	1
Mymk	0	2	1	0	2	1	0	2	1	1	1	1
Adamtsl2	1.49038	4	0.828343	2.23318	4	0.692959	1.48273	4	0.829696	1	1	1
Sardh	4.8866	6	0.558438	7.276	6	0.296075	1.47234	5	0.916239	1	1	1
Vav2	7.23483	2	0.0268519	3.24041	2	0.197858	1.35428	2	0.508067	0.286336	1	1
Brd3os	6.3286	2	0.0422438	0.812199	2	0.666244	1.53833	2	0.463399	0.395087	1	1
Brd3	9.9197e-07	2	1	0	2	1	0	2	1	1	1	1
Wdr5	0.176722	2	0.91543	2.55451	2	0.278802	0.00225952	2	0.998871	1	1	1
Rxra	0.636327	5	0.98628	0.50094	5	0.992089	0.624137	5	0.986871	1	1	1
Col5a1	2.84685e-06	2	0.999999	NA	NA	NA	4.65944e-06	2	0.999998	1	NA	1
Fcnb	4.587e-08	2	1	0	2	1	1.39305e-07	2	1	1	1	1
F730016J06Rik	0	2	1	0	2	1	0	2	1	1	1	1
Olfm1	0.897953	5	0.97037	0.912834	5	0.969286	0.436473	5	0.994265	1	1	1
Ppp1r26	1.24331	2	0.537056	0.0953298	2	0.953453	0.0818888	2	0.959883	1	1	1
1700007K13Rik	0	2	1	2.34165e-06	2	0.999999	2.28112e-06	2	0.999999	1	1	1
Mrps2	0.447513	2	0.79951	0.32987	2	0.847949	0	2	1	1	1	1
Ralgds	0.882811	5	0.971454	2.70165	5	0.745865	2.16408	6	0.904007	1	1	1
Cel	2.2296e-10	2	1	8.50446e-10	2	1	9.5651e-10	2	1	1	1	1
Gtf3c5	1.97991	2	0.371594	0.354563	2	0.837544	0.140306	2	0.932251	1	1	1
Gfi1b	8.02226	6	0.236477	0.00263241	6	1	11.5705	6	0.072266	1	1	1
Tsc1	9.34838	6	0.154912	4.57329	6	0.599584	0.679013	6	0.994933	0.9429	1	1
Spaca9	0.877876	2	0.644721	3.56729	2	0.168025	1.19787	2	0.549397	1	1	1
Ak8	0.490873	2	0.782363	0.224009	2	0.89404	2.01918	2	0.364368	1	1	1
Gtf3c4	0	4	1	0	4	1	0	4	1	1	1	1
Ddx31	10.0203	2	0.00666982	11.1582	2	0.00377601	0	2	1	0.0942596	0.0657236	1
Barhl1	1.27655e-08	2	1	7.02344e-16	2	1	2.91993e-08	2	1	1	1	1
Cfap77	1.26727	2	0.530658	0.960685	2	0.618571	0.402495	2	0.81771	1	1	1
Ttf1	4.64229	2	0.098161	0.288656	2	0.865604	0.326904	2	0.849207	0.706591	1	1
Setx	0	5	1	0.37101	6	0.999074	0.0328524	6	0.999999	1	1	1
Ntng2	0.0461804	2	0.977174	0.720842	2	0.697383	1.46987	2	0.479537	1	1	1
Med27	0.969247	4	0.914423	0.279056	4	0.991126	1.35928	4	0.851241	1	1	1
Gm13402	0	2	1	0	2	1	0	2	1	1	1	1
Rapgef1	0.912302	2	0.633718	0	2	1	0.483364	2	0.785306	1	1	1
Gm13547	0	2	1	0	2	1	0	2	1	1	1	1
Trub2	0.137198	4	0.997752	0.0114608	4	0.999984	0	4	1	1	1	1
Coq4	0.972272	6	0.986642	2.48808	6	0.869799	3.84268	6	0.697957	1	1	1
Slc27a4	2.38152	2	0.30399	0.0910661	2	0.955488	2.02745	2	0.362864	1	1	1
Urm1	0.439001	2	0.80292	2.27495	2	0.320628	0	2	1	1	1	1
2600006K01Rik	0.66129	4	0.956015	0.62131	4	0.960666	2.26927	5	0.810769	1	1	1
Cercam	0.0961598	6	0.999982	1.45959	6	0.962134	0.976289	6	0.986495	1	1	1
Odf2	1.94137	4	0.746541	0.1009	4	0.998769	0.275808	4	0.991322	1	1	1
Gle1	0.0320946	2	0.984081	0.014624	2	0.992715	0.393607	2	0.821352	1	1	1
Sptan1	1.00074	5	0.962506	0.0638441	5	0.999946	0	5	1	1	1	1
Wdr34	2.47568	6	0.871179	8.5035	6	0.203485	3.66212	6	0.722291	1	1	1
Set	31.0448	6	2.48553e-05	41.0937	6	2.77511e-07	2.779	6	0.83603	0.000757146	1.44126e-05	1
Pkn3	4.93673	2	0.0847231	9.593	2	0.00825858	0.857204	2	0.651419	0.641328	0.126592	1
Zdhhc12	0	6	1	0.194965	6	0.999856	0.926316	6	0.988252	1	1	1
Zer1	0.0874249	2	0.957229	2.44066	2	0.295133	2.28196	2	0.319505	1	1	1
Tbc1d13	1.07003	2	0.58566	0.00023095	2	0.999885	0.161192	2	0.922566	1	1	1
Endog	0	2	1	0.156961	2	0.92452	0	2	1	1	1	1
Spout1	8.27437	2	0.0159678	14.5343	2	0.000698099	0.140326	2	0.932242	0.19215	0.0162255	1
Kyat1	0	3	1	1.55911	4	0.816121	0.74196	4	0.946055	1	1	1
1700084E18Rik	0.0275024	4	0.999906	1.78252	4	0.775678	0.911191	4	0.92295	1	1	1
Lrrc8a	22.8032	2	1.11776e-05	10.6245	2	0.00493073	0.557386	2	0.756772	0.00037413	0.082327	1
Gm28035	1.38693	4	0.846463	0.433438	3	0.933252	0.310084	3	0.958121	1	1	1
Phyhd1	2.72347	2	0.256216	0.845173	2	0.655349	2.49204	2	0.287647	1	1	1
Dolk	0	5	1	0.00384386	5	1	0.071558	6	0.999993	1	1	1
Nup188	0.362307	2	0.834307	1.19958	2	0.548928	0.00892345	2	0.995548	1	1	1
Sh3glb2	0	2	1	2.55056	2	0.279353	1.6401	2	0.44041	1	1	1
Miga2	0.984089	6	0.986208	2.58919	6	0.858355	1.67981	6	0.946669	1	1	1
Dolpp1	8.25936	2	0.016088	7.51327	2	0.0233622	0	2	1	0.193346	0.283644	1
Crat	0.506179	2	0.776399	2.00613	2	0.366754	0.0198529	2	0.990123	1	1	1
Gm16323	0	2	1	0	2	1	0	2	1	1	1	1
Ptpa	0.635281	2	0.727864	0	2	1	0.0596944	2	0.970594	1	1	1
Ier5l	16.9135	2	0.000212457	10.6878	2	0.00477717	0.777201	2	0.678005	0.00509078	0.0802499	1
Gm14487	9.93247e-17	2	1	3.44741e-06	2	0.999998	3.43533e-06	2	0.999998	1	1	1
Cstad	0.469971	5	0.993182	2.98681	5	0.70202	3.63657	6	0.725719	1	1	1
9330198N18Rik	1.76977e-06	2	0.999999	1.95845e-06	2	0.999999	0	2	1	1	1	1
Gm14486	0	2	1	6.88519e-10	2	1	1.04259e-09	2	1	1	1	1
1700001O22Rik	1.82685	2	0.401148	3.10759	2	0.211444	0.0175475	2	0.991265	1	1	1
Ntmt1	0.081497	2	0.960071	0.00192513	2	0.999038	0	2	1	1	1	1
Asb6	0.772372	5	0.978762	0.00800637	5	1	0.0352185	6	0.999999	1	1	1
Prrx2	0.348943	3	0.950575	1.06378	3	0.785825	0.234215	2	0.889489	1	1	1
Ptges	2.60123	6	0.856971	8.29132	6	0.217528	1.48141	6	0.96072	1	1	1
Tor1b	0	3	1	4.06744	3	0.254273	0.0436845	3	0.997603	1	1	1
Tor1a	0.0540826	2	0.973321	0	2	1	0	2	1	1	1	1
BC005624	4.31596	6	0.634001	3.4072	6	0.756272	1.51782	6	0.958302	1	1	1
Usp20	0.0113676	2	0.994332	0.0150083	2	0.992524	0.882932	2	0.643093	1	1	1
Fnbp1	0	6	1	0.0734602	6	0.999992	0	6	1	1	1	1
Gpr107	7.2129e-05	2	0.999964	0.00404424	2	0.99798	0.0457663	2	0.977377	1	1	1
Ncs1	6.98824	2	0.0303755	0.405541	2	0.816466	6.9487	2	0.030982	0.31171	1	1
Hmcn2	0.394585	2	0.82095	0.373495	4	0.984589	0.524868	3	0.913395	1	1	1
Ass1	18.0716	4	0.00119498	16.8877	4	0.00203248	2.49159	4	0.646142	0.0227599	0.0398797	1
Fubp3	0.00872615	2	0.995646	0.00118146	2	0.999409	0.042769	2	0.978843	1	1	1
Exosc2	1.28017	6	0.97274	3.90644	6	0.689336	8.24145	6	0.220943	1	1	1
Gm13427	5.31066e-18	2	1	4.16591e-10	2	1	6.4244e-10	2	1	1	1	1
Abl1	0.013005	2	0.993519	0	2	1	0	2	1	1	1	1
Qrfp	1.43131e-08	2	1	1.59159e-08	2	1	0	2	1	1	1	1
Fibcd1	3.34233e-08	2	1	NA	NA	NA	3.96454e-08	2	1	1	NA	1
Lamc3	0	2	1	2.4015e-11	2	1	3.21709e-11	2	1	1	1	1
Aif1l	1.02911	2	0.597765	0.852028	2	0.653107	1.37958	2	0.501682	1	1	1
Nup214	0	2	1	0	2	1	0.0401087	2	0.980145	1	1	1
Gm13609	0.304288	4	0.989536	0.100559	3	0.99177	0.282653	4	0.990906	1	1	1
Fam78a	9.72874	2	0.00771669	8.32062	2	0.0156027	0.00895003	2	0.995535	0.10668	0.208339	1
Plpp7	2.10336	2	0.349351	1.22028	2	0.543274	0	2	1	1	1	1
Prrc2b	4.2202e-05	2	0.999979	0	2	1	0	2	1	1	1	1
Gm13610	9.42691e-10	2	1	0.301289	2	0.860153	1.23707e-09	2	1	1	1	1
Pomt1	0.000134092	2	0.999933	0.00198114	2	0.99901	0	2	1	1	1	1
Uck1	0.19708	2	0.906159	0.14489	2	0.930117	0	2	1	1	1	1
Swi5	11.8921	6	0.0644205	16.9516	6	0.00946266	0.465308	6	0.998235	0.53535	0.140648	1
Golga2	0.016392	2	0.991837	0.00701821	2	0.996497	0.414209	2	0.812935	1	1	1
Dnm1	5.33121e-10	2	1	5.14665e-10	2	1	0.654888	2	0.720764	1	1	1
Ciz1	0	2	1	0.046522	2	0.977007	0	2	1	1	1	1
1110008P14Rik	1.31333	2	0.518579	1.00483	2	0.605067	0	2	1	1	1	1
Lcn2	7.97218e-10	2	1	8.86558e-10	2	1	1.41319	3	0.702445	1	1	1
Ptges2	1.42627	5	0.921419	0.0490428	5	0.999972	0.895961	6	0.989251	1	1	1
Slc25a25	15.805	4	0.00329229	0	4	1	13.9306	4	0.00752004	0.0532288	1	1
Naif1	2.66067	6	0.850071	0.321433	6	0.999386	1.32124	6	0.970474	1	1	1
Fam102a	6.65341	6	0.354091	2.85536	6	0.826769	3.95057	6	0.683366	1	1	1
Dpm2	8.93079	6	0.177508	4.6207	6	0.593295	0.833815	6	0.991136	1	1	1
9430097D07Rik	0	2	1	0	2	1	0	2	1	1	1	1
Pip5kl1	0	2	1	0	2	1	0	2	1	1	1	1
St6galnac4	5.6876	2	0.0582042	8.06994	2	0.0176862	0	2	1	0.497829	0.229635	1
St6galnac6	7.32682	2	0.0256449	4.08214	2	0.12989	0	2	1	0.276539	0.974579	1
Ak1	1.26882	2	0.530249	0.752389	2	0.686469	0	3	1	1	1	1
Eng	1.42363	6	0.964405	3.7367	6	0.712257	0	6	1	1	1	1
Fpgs	0.379357	6	0.999013	2.96817	6	0.81283	0.222685	6	0.999788	1	1	1
Cdk9	0	2	1	0	2	1	0.202406	2	0.903749	1	1	1
Sh2d3c	4.47805	6	0.612269	3.60568	6	0.72986	0.823045	6	0.991441	1	1	1
Ttc16	NA	NA	NA	1.86356	2	0.393851	NA	NA	NA	NA	1	NA
Tor2a	6.42147	5	0.26734	4.25526	5	0.51328	0.00126209	5	1	1	1	1
Ptrh1	0.1035	2	0.949566	0.478838	2	0.787085	0.212886	2	0.899026	1	1	1
Cfap157	0	2	1	0	2	1	0	2	1	1	1	1
Stxbp1	0.874932	2	0.64567	0.359078	2	0.835655	0	2	1	1	1	1
Gm13524	0.734289	2	0.692709	0.56503	2	0.753885	0.00166178	2	0.999169	1	1	1
Gm13523	0.15423	2	0.925783	1.79316	2	0.407962	1.01879	2	0.600859	1	1	1
Fam129b	7.67921	2	0.0215021	2.01544	2	0.36505	2.40678	2	0.300175	0.240596	1	1
Lrsam1	9.48202	6	0.148229	4.47406	6	0.612801	2.4075	6	0.878673	0.918134	1	1
Rpl12	0	3	1	0.844599	3	0.838772	0	3	1	1	1	1
Slc2a8	0.589149	5	0.988495	0.569664	5	0.98935	2.85294	6	0.827065	1	1	1
Garnl3	2.4895	2	0.288013	0.70501	2	0.702925	0.53784	2	0.764205	1	1	1
Ralgps1	0.518689	6	0.997604	2.92876	6	0.817733	1.87469	6	0.930855	1	1	1
Angptl2	8.08116	6	0.232218	2.55581	6	0.86217	7.24227	6	0.299022	1	1	1
Zbtb34	2.4131	5	0.789522	0.0369043	5	0.999986	0.758621	5	0.979597	1	1	1
Zbtb43	4.38692	6	0.624468	0.339727	6	0.99928	3.24402	6	0.777655	1	1	1
C130021I20Rik	0	2	1	1.35604e-07	2	1	1.28068e-07	2	1	1	1	1
Mvb12b	5.62878	6	0.466031	0.185818	6	0.999875	2.91016	6	0.820035	1	1	1
Nron	0	2	1	0	2	1	0	2	1	1	1	1
Gm13404	0	2	1	0	2	1	0	2	1	1	1	1
Pbx3	32.0355	6	1.60638e-05	48.996	6	7.46965e-09	0	6	1	0.000521411	5.10373e-07	1
Mapkap1	3.9956	2	0.135633	3.17584	2	0.20435	0	2	1	0.871922	1	1
Gapvd1	1.32214	5	0.932637	0.0315537	5	0.999991	0	5	1	1	1	1
Hspa5	67.9057	6	1.09834e-12	2.97176	6	0.812383	58.1192	6	1.0839e-10	1.15914e-10	1	1.90845e-07
Rabepk	0.596305	6	0.996462	5.2071	6	0.517539	1.3855	6	0.966734	1	1	1
Fbxw2	0.573198	6	0.99683	0	6	1	0.0247001	6	1	1	1	1
Gm34653	5.71633e-10	2	1	1.95486e-10	2	1	0.147616	3	0.985567	1	1	1
Psmd5	0	2	1	0.280749	2	0.869033	0.00403858	2	0.997983	1	1	1
Cutal	4.85751e-10	2	1	7.4828e-10	2	1	2.02073	3	0.568116	1	1	1
Phf19	0.666382	2	0.716633	4.94189	2	0.0845051	2.0644	2	0.356222	1	0.732753	1
Traf1	83.2348	6	7.77156e-16	18.4468	6	0.00520752	16.5233	6	0.0112046	1.15456e-13	0.0863539	1
Hc	0	2	1	0	2	1	0	2	1	1	1	1
Gm13449	0	2	1	0	2	1	0	2	1	1	1	1
AI182371	5.51051	2	0.0635928	5.83863	2	0.0539707	1.36213	2	0.506078	0.530755	0.532467	1
Cntrl	6.40031	5	0.269192	8.74699	5	0.119592	0	6	1	1	0.923935	1
Rab14	0	3	1	0	3	1	0	3	1	1	1	1
Gm13605	0	2	1	0	2	1	0	2	1	1	1	1
Gsn	0.609533	4	0.961999	3.71713	4	0.445639	0.580358	4	0.965221	1	1	1
Stom	2.42703	2	0.297151	6.48808	2	0.039006	0.000145375	2	0.999927	1	0.418235	1
Ggta1	3.99655	4	0.406473	9.77136	4	0.0444604	1.93535	4	0.747648	1	0.463061	1
Gm35202	0.473851	3	0.924598	0.485806	3	0.921998	0.0432052	3	0.997642	1	1	1
Dab2ip	0.235945	3	0.971588	0	3	1	0	3	1	1	1	1
Ttll11	1.81427	4	0.76987	1.25165	3	0.740646	0.751876	3	0.860939	1	1	1
9030204H09Rik	6.59013e-10	2	1	7.69916e-10	2	1	0	2	1	1	1	1
Ndufa8	7.56634	6	0.271626	9.30138	6	0.157325	7.50437	6	0.276708	1	1	1
Morn5	0.969323	3	0.808674	0.0276731	3	0.998786	2.34126	4	0.673267	1	1	1
Lhx6	1.25487e-08	2	1	1.24979e-08	2	1	0.391928	2	0.822042	1	1	1
Rbm18	0	2	1	0	2	1	0	2	1	1	1	1
Mrrf	2.50322	5	0.776009	0	6	1	1.04737	6	0.983753	1	1	1
Gm13431	4.0912	4	0.393804	0.674987	4	0.954377	1.30164	5	0.934763	1	1	1
Ptgs1	3.74359	6	0.711329	10.1275	6	0.119383	0.50334	6	0.997798	1	0.923256	1
Olfr338	0.342387	2	0.842658	0.605429	2	0.73881	0.0645852	2	0.968223	1	1	1
Olfr344	0	2	1	0	2	1	0	2	1	1	1	1
Olfr365	0	2	1	1.22383e-07	2	1	1.17105e-07	2	1	1	1	1
Olfr366	3.50257e-06	2	0.999998	1.21603e-15	2	1	6.07013e-06	2	0.999997	1	1	1
Pdcl	0	4	1	0.000713164	4	1	1.09595	5	0.954461	1	1	1
Rc3h2	9.81515	5	0.0806454	3.1897	6	0.784689	0	6	1	0.619118	1	1
Zbtb6	2.10673	6	0.909626	0.953345	6	0.987319	3.4201	6	0.754567	1	1	1
Zbtb26	1.3097	2	0.51952	0.0963174	2	0.952983	0.0988404	2	0.951781	1	1	1
Rabgap1	0	2	1	0	2	1	0.0174292	2	0.991323	1	1	1
Strbp	0	2	1	0	2	1	0	2	1	1	1	1
Gpr21	2.95316	5	0.707207	0.813217	5	0.976183	0.886831	6	0.989541	1	1	1
Dennd1a	0	2	1	0.0699307	2	0.965639	0.108097	3	0.990848	1	1	1
Gm13556	8.08989e-09	2	1	0	2	1	2.56894e-08	2	1	1	1	1
Lhx2	0.0921989	4	0.99897	2.71534e-08	2	1	2.57926e-09	2	1	1	1	1
Gm13589	0	2	1	0	2	1	0	2	1	1	1	1
Nek6	7.42355	6	0.283446	9.41063	6	0.151767	4.92813	6	0.553064	1	1	1
Psmb7	0	2	1	2.38395	2	0.303621	0.132564	2	0.935867	1	1	1
Nr6a1	8.63323	2	0.013345	6.034	2	0.0489479	3.39222	2	0.183395	0.166493	0.496921	1
Nr6a1os	1.76875	2	0.412972	2.49823	2	0.286758	0.262488	2	0.877004	1	1	1
Olfml2a	1.53765e-09	2	1	0.368763	2	0.831618	1.53549e-09	2	1	1	1	1
Gm13496	1.96309	4	0.742548	0.775963	5	0.978541	2.04375	4	0.727713	1	1	1
Wdr38	0.00157127	2	0.999215	0.359508	2	0.835476	0.869031	2	0.647578	1	1	1
Rpl35	14.6361	6	0.0232843	0	6	1	9.15244	6	0.165185	0.255797	1	1
Arpc5l	4.8643	4	0.301506	0.818503	4	0.93595	0	4	1	1	1	1
Golga1	0.356398	2	0.836776	0	2	1	1.28048	2	0.527166	1	1	1
Scai	2.29194	5	0.80745	1.49428	5	0.913729	0	6	1	1	1	1
Ppp6c	0	2	1	0.0156833	2	0.992189	0.095546	2	0.95335	1	1	1
Lrp1b	5.1669e-06	2	0.999997	5.51406e-06	2	0.999997	0.0432002	3	0.997643	1	1	1
Kynu	5.15599	5	0.397141	6.80654	4	0.146472	3.45202	5	0.63066	1	1	1
Arhgap15	62.0172	6	1.7501e-11	67.452	6	1.36025e-12	0.458682	6	0.998306	1.59432e-09	1.55084e-10	1
Arhgap15os	0	2	1	0	2	1	0	2	1	1	1	1
Gtdc1	1.94836	2	0.377502	1.43939	2	0.486902	0.798364	2	0.670868	1	1	1
Zeb2	4.15863	2	0.125016	3.17046	2	0.2049	0	2	1	0.825168	1	1
Zeb2os	4.97715	2	0.083028	0.265511	2	0.875679	1.96192	2	0.374951	0.633052	1	1
Gm13470	0	2	1	0	2	1	0	2	1	1	1	1
Acvr2a	0.00193424	2	0.999033	0	2	1	0.110463	2	0.946266	1	1	1
Orc4	0	5	1	0	5	1	0	5	1	1	1	1
Mbd5	2.0764	2	0.354091	2.29068	2	0.318116	0.425957	2	0.808174	1	1	1
Epc2	0	4	1	0	4	1	0	4	1	1	1	1
Kif5c	3.75362	4	0.440376	3.4081	5	0.637336	1.43464	5	0.920487	1	1	1
Lypd6b	2.48401	3	0.478188	6.61745	4	0.157539	3.17953	4	0.528244	1	1	1
Gm13480	7.74754e-08	2	1	1.02624e-07	2	1	0	2	1	1	1	1
Lypd6	8.28342e-10	2	1	8.47564e-10	2	1	1.33709	5	0.93107	1	1	1
Mmadhc	0.64685	2	0.723666	0	2	1	1.02269	2	0.59969	1	1	1
Gm13483	1.17593	2	0.555456	0.0220649	2	0.989028	3.03836	2	0.218891	1	1	1
Gm48908	0.0120894	4	0.999982	5.55237e-07	2	1	9.99514e-06	2	0.999995	1	1	1
Rnd3	18.3633	2	0.000102912	12.2247	2	0.00221535	0.0230831	2	0.988525	0.00266351	0.0430296	1
Rbm43	21.9342	3	6.73215e-05	8.13526	3	0.0432974	1.67432	3	0.642658	0.0018261	0.453646	1
Nmi	0.106929	2	0.94794	0	2	1	0	2	1	1	1	1
Tnfaip6	20.7416	5	0.000906339	5.25595	5	0.385449	9.27092	5	0.098734	0.0179898	1	1
Rif1	3.72028	6	0.714469	4.57391	6	0.599501	0	6	1	1	1	1
Neb	1.38065	2	0.501414	0	2	1	1.89706	2	0.387309	1	1	1
Gm13522	0.913529	3	0.822162	1.74794	3	0.626329	1.44264	4	0.836751	1	1	1
Arl5a	1.09848	6	0.981602	0.0528069	6	0.999997	0.988017	6	0.986062	1	1	1
Cacnb4	2.03127	4	0.730007	1.35971	4	0.851167	4.96775	6	0.547956	1	1	1
Stam2	0.0250461	2	0.987555	0.203886	2	0.903081	0	2	1	1	1	1
Fmnl2	0.722156	2	0.696925	0.336899	2	0.844974	0	2	1	1	1	1
Gm26603	1.87475	4	0.758782	1.14772	4	0.88663	2.23709	5	0.815461	1	1	1
Prpf40a	2.75019	6	0.839483	0	6	1	4.37478	6	0.626096	1	1	1
Arl6ip6	1.64973	2	0.438294	8.97307	2	0.0112596	0.000539876	2	0.99973	1	0.160107	1
Rprm	7.94055	5	0.159543	14.243	5	0.0141375	1.88038	5	0.865437	0.957206	0.192238	1
Nr4a2	668.06	6	0	303.779	6	0	45.9784	6	2.99007e-08	0	0	3.40657e-05
Gpd2	34.9396	5	1.54699e-06	7.43384	5	0.190322	1.08979	5	0.955003	6.37038e-05	1	1
Gm33594	0	2	1	0	2	1	0	2	1	1	1	1
Galnt5	3.46782	2	0.176592	4.16192	2	0.124811	2.81069	2	0.245283	1	0.945674	1
Ermn	0	2	1	0	2	1	0	2	1	1	1	1
Cytip	50.4273	5	1.13302e-09	7.44651	5	0.189494	11.0009	6	0.0883482	7.89963e-08	1	1
Gm13546	16.2817	4	0.00266358	15.1258	4	0.00444723	1.96898	5	0.853421	0.0448377	0.0754972	1
Acvr1c	2.90643	2	0.233817	0.585043	2	0.746379	6.76026	2	0.034043	1	1	1
Acvr1	2.54179	2	0.28058	2.60813	2	0.271427	0	2	1	1	1	1
Upp2	18.0581	2	0.000119877	20.7518	2	3.1174e-05	0	2	1	0.00306241	0.00108815	1
Ccdc148	3.36675	6	0.761605	1.37284	5	0.927261	3.86961	6	0.694316	1	1	1
Pkp4	5.58083	4	0.232716	1.54897	4	0.817933	1.08142	5	0.955735	1	1	1
Tanc1	1.78208	2	0.410229	1.04819	2	0.592091	1.11995	2	0.571222	1	1	1
Wdsub1	5.44696	4	0.244431	1.79337	4	0.773695	1.05342	4	0.90159	1	1	1
Baz2b	0	6	1	0	6	1	0.00882549	6	1	1	1	1
Gm13572	0.923192	5	0.96852	2.36161	5	0.797177	1.55868	6	0.955502	1	1	1
Gm13620	0.934049	2	0.626865	0.498443	2	0.779407	0.20748	2	0.90146	1	1	1
March7	32.1831	6	1.50506e-05	7.87836	6	0.247151	4.52408	6	0.606129	0.000491	1	1
Cd302	13.0196	6	0.042726	20.0654	6	0.00269616	0.504549	6	0.997783	0.398247	0.0502414	1
Ly75	0	4	1	3.33073	4	0.504079	1.76891	4	0.778165	1	1	1
Gm13571	3.07098e-18	2	1	1.85487e-06	2	0.999999	3.01303e-06	2	0.999998	1	1	1
Pla2r1	1.77742	4	0.776612	1.47386e-09	2	1	1.31279e-09	2	1	1	1	1
Itgb6	4.32056e-10	2	1	4.38514e-10	2	1	0.037549	2	0.981401	1	1	1
Rbms1	1.85853	2	0.394843	6.40882	2	0.0405828	0.0303964	2	0.984917	1	0.43154	1
Tank	0.218773	5	0.998898	0.693554	5	0.983321	1.16614	5	0.948084	1	1	1
Psmd14	5.02575	3	0.169922	18.1725	3	0.000405245	0	3	1	0.995358	0.0104044	1
Tbr1	0.179601	3	0.980813	0.135298	3	0.987289	1.72739	5	0.885431	1	1	1
Dpp4	16.1439	6	0.0130021	24.3744	6	0.000445584	3.15482	6	0.78918	0.163058	0.0112376	1
Gm13561	0	2	1	1.93254e-06	2	0.999999	3.14939e-06	2	0.999998	1	1	1
Fap	8.80715	4	0.0661048	9.52905	4	0.0491537	4.32347	6	0.632991	0.544892	0.498208	1
Ifih1	0.00552686	2	0.99724	0	2	1	0.00261232	2	0.998695	1	1	1
Gca	4.78735	2	0.0912935	6.58894	2	0.0370877	0	2	1	0.673135	0.402555	1
Kcnh7	0.376	4	0.984394	0.0687655	4	0.999422	0.2138	5	0.998958	1	1	1
Fign	2.9487e-08	2	1	3.68484e-08	2	1	0	2	1	1	1	1
Grb14	1.70829e-09	2	1	NA	NA	NA	4.76854e-10	2	1	1	NA	1
Cobll1	0.00304714	2	0.998478	0	2	1	0	2	1	1	1	1
Gm13594	3.30792	2	0.191291	1.4973	2	0.473006	2.37065	2	0.305647	1	1	1
Slc38a11	0.0964232	4	0.998875	0.0277996	2	0.986196	0.138386	4	0.997714	1	1	1
Scn3a	6.68153e-18	2	1	1.16603e-06	2	0.999999	1.87549e-06	2	0.999999	1	1	1
Scn2a	0.121777	2	0.940928	0.074487	2	0.963441	0.283791	2	0.867712	1	1	1
Csrnp3	0.0924591	2	0.954823	1.03019	2	0.597443	1.22356	2	0.542386	1	1	1
Galnt3	7.94947	6	0.241829	1.54346	6	0.956555	3.65456	6	0.723305	1	1	1
Ttc21b	3.82322	6	0.700585	1.40127	6	0.965781	3.75724	6	0.709489	1	1	1
B3galt1	3.85746	2	0.145333	4.37304	2	0.112307	0	2	1	0.907101	0.887584	1
Stk39	0.0931912	6	0.999984	0.326955	6	0.999356	2.44322	6	0.874768	1	1	1
Cers6	0	6	1	1.04809	6	0.983723	1.99918	6	0.919774	1	1	1
Nostrin	6.01179e-09	2	1	6.64961e-09	2	1	0	2	1	1	1	1
Spc25	11.4882	2	0.00320167	23.7998	2	6.79122e-06	2.12641	2	0.345348	0.0520926	0.000270358	1
Gm13613	1.19457e-09	3	1	1.25048e-09	3	1	0	3	1	1	1	1
Dhrs9	0.191756	2	0.908575	0.111379	2	0.945833	0.268624	2	0.874317	1	1	1
Lrp2	0	2	1	0	2	1	0	2	1	1	1	1
Bbs5	1.83148	4	0.766719	2.21891	4	0.695569	0	4	1	1	1	1
Klhl41	1.34635	4	0.853464	0.396253	3	0.941016	0.0849838	2	0.958398	1	1	1
Fastkd1	8.92554	5	0.112071	2.14154	5	0.829234	1.81643	5	0.873918	0.770533	1	1
Ppig	0	2	1	0	3	1	0	3	1	1	1	1
Ccdc173	3.67669	4	0.451525	1.26665	4	0.867008	1.18804	4	0.880063	1	1	1
Phospho2	0.146947	2	0.929161	4.08459e-08	2	1	1.51722	2	0.468317	1	1	1
Klhl23	3.9239	6	0.686974	0	6	1	3.4445	6	0.751338	1	1	1
Ssb	0	5	1	3.35218	5	0.645863	0.311359	5	0.997424	1	1	1
Mettl5	8.94534	5	0.111264	1.76324	5	0.880838	0.901072	5	0.970144	0.766898	1	1
Mettl5os	5.58357	6	0.471414	0.416303	6	0.998713	3.4315	6	0.753059	1	1	1
Ubr3	2.35424	6	0.88441	3.19883	6	0.78351	0.518077	6	0.997612	1	1	1
Myo3b	0	2	1	0	2	1	0	2	1	1	1	1
Sp5	1.54476e-15	2	1	8.32344e-07	2	1	1.17336e-06	2	0.999999	1	1	1
Erich2os	0.0947519	3	0.99246	0.0617176	4	0.999534	0.137606	4	0.997739	1	1	1
Erich2	2.38117	2	0.304043	1.09897	2	0.577248	2.1019	3	0.551529	1	1	1
Gad1	4.43417e-10	2	1	4.4655e-10	2	1	0.592327	2	0.743666	1	1	1
Gm26558	2.01339	5	0.84729	1.13998	5	0.950505	2.41383	6	0.877984	1	1	1
Gorasp2	5.9119	6	0.433132	3.6838	6	0.719376	0.940724	6	0.98776	1	1	1
Tlk1	0	5	1	0.0889056	5	0.999879	0	5	1	1	1	1
Mettl8	4.87508	6	0.559932	2.31629	6	0.888435	3.89568	6	0.690792	1	1	1
Dcaf17	0	3	1	0	3	1	0	3	1	1	1	1
Cybrd1	5.70005e-10	2	1	5.8294e-10	2	1	0.224486	2	0.893827	1	1	1
Dync1i2	0	4	1	0	4	1	0	4	1	1	1	1
Slc25a12	2.44133	3	0.485988	0.725987	3	0.867075	4.47459	3	0.214568	1	1	1
Hat1	8.65684	2	0.0131883	16.9156	2	0.000212239	0	2	1	0.164859	0.00597869	1
Metap1d	0.01023	6	1	2.84986	6	0.827442	4.68878	6	0.584303	1	1	1
Dlx1as	0	2	1	0	2	1	0	2	1	1	1	1
Dlx1	0.361401	2	0.834685	0.120181	2	0.941679	0.555345	2	0.757545	1	1	1
Dlx2	0	2	1	0	2	1	0	2	1	1	1	1
Itga6	97.5241	6	0	135.992	6	0	0	6	1	0	0	1
Pdk1	7.48481	5	0.187008	1.14689	6	0.979427	0.224451	6	0.999783	1	1	1
Rapgef4	2.03333	2	0.361799	0.936178	2	0.626198	3.96922	2	0.137434	1	1	1
Rapgef4os3	0	2	1	0	2	1	0	2	1	1	1	1
Map3k20	1.08404	6	0.982225	2.43049	6	0.876164	4.09741	6	0.663496	1	1	1
Cdca7	51.8771	5	5.71715e-10	43.2295	6	1.05059e-07	2.6511	6	0.851188	4.1354e-08	5.88455e-06	1
Sp3	0	4	1	0.412615	4	0.981431	0	4	1	1	1	1
Sp3os	2.01485	2	0.365158	0.0229261	2	0.988602	0.255038	2	0.880277	1	1	1
Ola1	15.0946	2	0.000527529	14.7752	2	0.000618871	0.0436129	3	0.997609	0.0112701	0.0147009	1
Sp9	0.0632852	2	0.968853	0.130042	3	0.988003	0.175593	3	0.98143	1	1	1
Cir1	0	6	1	0	6	1	0	6	1	1	1	1
Scrn3	0.692359	2	0.707385	0.108376	2	0.947254	0.00393744	2	0.998033	1	1	1
Gpr155	1.01756	2	0.601228	0.155597	2	0.925151	0.601944	2	0.740098	1	1	1
Gm13703	0	2	1	0	2	1	0	2	1	1	1	1
Wipf1	0.117623	2	0.942885	0	2	1	0.811673	2	0.666419	1	1	1
Chrna1	4.20543e-10	2	1	0.398765	3	0.940497	1.32391e-09	2	1	1	1	1
Chrna1os	0.454006	2	0.796918	0.569626	2	0.752155	0.0654147	2	0.967822	1	1	1
Chn1os3	0.634425	3	0.888508	0.609213	3	0.89432	0.248022	4	0.992918	1	1	1
Chn1	5.14719	2	0.076261	5.07257	2	0.0791601	3.95867	2	0.138161	0.595563	0.700302	1
Atf2	0.679692	6	0.994919	0.408632	6	0.998779	0	6	1	1	1	1
Gm10822	5.91606e-08	2	1	1.69217e-08	2	1	0.000162086	3	0.999999	1	1	1
Atp5g3	1.8778	5	0.865782	0	5	1	0.460385	6	0.998288	1	1	1
Lnpk	1.30462	2	0.52084	0.0392419	2	0.98057	0.0171499	2	0.991462	1	1	1
Hoxd13	0	2	1	0	2	1	0	2	1	1	1	1
Hoxd11	0	2	1	0	2	1	0	2	1	1	1	1
Hoxd1	4.44942e-10	2	1	4.25975e-10	2	1	2.06302	6	0.913813	1	1	1
Mtx2	8.98253	6	0.174563	10.2376	6	0.114996	3.27625	6	0.77346	1	0.902907	1
Hnrnpa3	0	6	1	4.56209	6	0.601071	0	6	1	1	1	1
Nfe2l2	30.6936	6	2.90024e-05	3.98256	6	0.679036	1.97412	6	0.922063	0.000873828	1	1
Agps	0.00205113	2	0.998975	2.20173	2	0.332584	0.00821994	2	0.995898	1	1	1
Ttc30b	8.00572	2	0.0182633	1.09949	2	0.577098	2.35798	2	0.307589	0.211716	1	1
Ttc30a2	0.000191919	2	0.999904	0.169136	2	0.918909	0.185882	2	0.911247	1	1	1
Ttc30a1	1.43944	2	0.486889	4.2243	2	0.120978	0.934033	2	0.62687	1	0.929425	1
Pde11a	2.33092e-17	2	1	3.72108e-07	2	1	9.0831e-07	2	1	1	1	1
Rbm45	4.8915	6	0.557803	4.26682	6	0.640618	1.698	6	0.945275	1	1	1
Osbpl6	0.543321	4	0.969149	0.106207	2	0.948282	0.999324	4	0.909898	1	1	1
Prkra	26.6576	4	2.33129e-05	9.81168	4	0.0437223	0.490155	4	0.974452	0.000718088	0.457103	1
Pjvk	2.83624e-06	2	0.999999	0	2	1	4.07729e-06	2	0.999998	1	1	1
Fkbp7	0.112081	2	0.945501	0.795908	2	0.671693	0.910902	2	0.634162	1	1	1
Plekha3	3.94491	5	0.557375	1.19251	6	0.977253	10.0337	6	0.123241	1	1	1
Ttn	0.0949963	3	0.992431	0.245434	3	0.969941	0.250467	3	0.969058	1	1	1
Ccdc141	0.248378	2	0.883213	2.34061	2	0.310272	10.4621	2	0.00534783	1	1	0.815565
Sestd1	0.0644021	2	0.968312	0	2	1	0.00186646	2	0.999067	1	1	1
Cwc22	0.0242664	2	0.98794	1.1618	2	0.559395	0.167756	2	0.919544	1	1	1
4930440I19Rik	0.841919	5	0.974283	0.710933	6	0.994252	0.879899	5	0.97166	1	1	1
Ube2e3	0.00324572	6	1	5.6872	6	0.459126	1.30909	6	0.971154	1	1	1
Itga4	28.4054	4	1.03221e-05	13.4603	4	0.00923272	0.107232	4	0.998613	0.000349125	0.137969	1
Cerkl	1.03014	3	0.79396	0.63202	3	0.889065	2.8402	3	0.416925	1	1	1
Ssfa2	7.32271	6	0.292031	1.89569	6	0.929037	8.426	6	0.208524	1	1	1
Pde1a	0.00322534	2	0.998389	NA	NA	NA	NA	NA	NA	1	NA	NA
Prdx6b	0	2	1	0	2	1	0	2	1	1	1	1
Dnajc10	0.145497	2	0.929835	0.350714	2	0.839157	0.174695	2	0.916359	1	1	1
Frzb	0.165157	3	0.983008	0.467434	4	0.976593	0.946764	5	0.966744	1	1	1
Nckap1	41.8907	4	1.75745e-08	48.2146	5	3.21101e-09	0	5	1	1.07959e-06	2.29147e-07	1
Dusp19	7.51399	2	0.0233538	10.0743	2	0.0064922	0	2	1	0.256413	0.103897	1
Nup35	0.124843	2	0.939487	0	2	1	0	2	1	1	1	1
Zc3h15	0	4	1	0	4	1	0	5	1	1	1	1
Gm13686	0	2	1	0	2	1	0	2	1	1	1	1
Itgav	25.5868	6	0.000265758	12.2473	6	0.0566737	8.68426	6	0.192129	0.00618383	0.54851	1
Fam171b	2.20596	5	0.819975	2.13999	5	0.829455	0.241794	5	0.998597	1	1	1
Calcrl	7.58519	6	0.270095	9.20805	6	0.162211	0.649102	6	0.995524	1	1	1
Tfpi	0.00535719	2	0.997325	0.00268231	2	0.99866	0.63217	2	0.728998	1	1	1
Gm13710	6.11315e-10	2	1	7.14821e-10	2	1	0	2	1	1	1	1
Ctnnd1	11.2088	5	0.0473938	6.25021	5	0.282628	0.842419	5	0.974249	0.430332	1	1
Btbd18	0	2	1	0	2	1	0	2	1	1	1	1
Selenoh	72.9365	6	1.02029e-13	85.1424	6	3.33067e-16	3.85333	6	0.696516	1.21636e-11	5.88765e-14	1
Tmx2	0.239729	2	0.887041	0.557948	2	0.75656	0	2	1	1	1	1
Med19	3.87648	5	0.567334	4.05084	6	0.669796	1.87998	6	0.930399	1	1	1
Zdhhc5	0.492722	6	0.997926	1.35043	6	0.968804	2.05583	6	0.914493	1	1	1
Clp1	2.01156	5	0.847543	0.394644	5	0.995476	4.74029	5	0.44839	1	1	1
Ypel4	12.9867	2	0.00151344	0.484624	2	0.784811	7.18737	2	0.0274968	0.0277911	1	1
Gm19426	3.72021	5	0.590359	0.740007	5	0.980701	1.97539	5	0.85254	1	1	1
Serping1	9.29104	6	0.157859	7.43529	6	0.282459	4.5094	6	0.608086	0.952668	1	1
Ube2l6	4.2622	6	0.641241	4.08097	6	0.66572	1.10875	6	0.981152	1	1	1
Smtnl1	14.2052	6	0.0274266	14.5083	6	0.0244456	3.5998	6	0.730647	0.289401	0.294662	1
Timm10	2.55172	6	0.862635	0.232473	6	0.99976	2.78813	6	0.83493	1	1	1
Slc43a1	2.8681	6	0.82521	2.15425	6	0.904979	0.445441	6	0.99844	1	1	1
Slc43a3	5.38597	2	0.0676786	4.69689	2	0.0955176	0	2	1	0.551277	0.792948	1
Prg2	0.890488	2	0.640668	0.20971	2	0.900455	0.175494	2	0.915993	1	1	1
Prg3	0	2	1	0	2	1	0	2	1	1	1	1
P2rx3	0.763548	4	0.943267	1.49504	3	0.683415	2.13952	6	0.90643	1	1	1
Ssrp1	9.83285	6	0.13187	38.9734	6	7.2439e-07	0.543667	6	0.997266	0.855779	3.52463e-05	1
Tnks1bp1	27.9794	2	8.40153e-07	38.6625	2	4.02293e-09	1.04173	2	0.594008	3.62995e-05	2.83933e-07	1
Aplnr	9.27991e-10	3	1	0	3	1	1.67737e-09	4	1	1	1	1
Gm13713	0	2	1	0	2	1	0	2	1	1	1	1
Olfr1033	0.636926	3	0.887929	1.53959	3	0.673163	1.49964	4	0.826706	1	1	1
Olfr1034	6.63549e-07	2	1	4.696e-14	2	1	1.41399e-06	2	0.999999	1	1	1
Olfr52	1.24316e-16	2	1	3.72689e-06	2	0.999998	3.82514e-06	2	0.999998	1	1	1
Olfr259	1.98083	4	0.739285	0.966499	4	0.914833	1.47227	5	0.916247	1	1	1
Olfr1122	0	2	1	0	2	1	0	2	1	1	1	1
Olfr1124	0.207105	3	0.976434	0.167262	2	0.919771	0.614046	3	0.893209	1	1	1
Pramel7	8.54087e-10	2	1	2.44666e-08	2	1	0.163173	3	0.983303	1	1	1
Olfr1137	2.10896e-09	2	1	3.91067e-08	2	1	1.12757e-09	2	1	1	1	1
Olfr152	6.75867e-09	2	1	8.27298e-16	2	1	1.27296e-08	3	1	1	1	1
Olfr1152	0	2	1	7.66226e-09	2	1	1.87533e-08	2	1	1	1	1
Olfr1156	NA	NA	NA	1.68117e-09	2	1	5.63737e-10	2	1	NA	1	1
Olfr1160	0.895298	3	0.826562	2.28161	5	0.808964	2.00238	4	0.735321	1	1	1
Olfr73	5.07885e-10	2	1	5.15596e-10	2	1	0.106803	2	0.948	1	1	1
Olfr1167	6.02723e-07	2	1	0	2	1	1.80002e-06	2	0.999999	1	1	1
Olfr1173	0	2	1	0	2	1	0	2	1	1	1	1
Olfr1175-ps	0	2	1	0	2	1	0	2	1	1	1	1
Olfr1191-ps1	1.62516e-06	2	0.999999	9.20729e-07	2	1	0.158002	4	0.997039	1	1	1
Olfr1195	0	2	1	0	2	1	0	2	1	1	1	1
Olfr1202	7.49794e-06	3	1	7.56364e-06	3	1	0	3	1	1	1	1
Olfr1221	0	2	1	0	2	1	0	2	1	1	1	1
Olfr1238	6.85982e-10	2	1	NA	NA	NA	2.30645e-09	2	1	1	NA	1
Olfr1246	0	2	1	0	2	1	0	2	1	1	1	1
Olfr1247	1.81913e-06	2	0.999999	4.56187e-10	2	1	5.75238e-06	2	0.999997	1	1	1
Olfr1260	0	2	1	4.30914e-10	2	1	6.48998e-10	2	1	1	1	1
Olfr1274-ps	0	2	1	0	2	1	0	2	1	1	1	1
Ptprj	2.39177	6	0.880379	3.42663	6	0.753704	0.980487	6	0.986341	1	1	1
4933423P22Rik	0.382487	2	0.825931	1.79789	2	0.406999	4.3101	2	0.115898	1	1	1
Nup160	0	4	1	0.108792	4	0.998573	0	4	1	1	1	1
Fnbp4	0.453096	6	0.998363	0	6	1	0	6	1	1	1	1
Agbl2	0	2	1	0	2	1	0	2	1	1	1	1
Mtch2	0.704103	5	0.982743	0	5	1	0	6	1	1	1	1
C1qtnf4	9.23161	6	0.160965	7.8487	6	0.249399	1.65516	6	0.94853	0.961857	1	1
Ndufs3	5.37626	6	0.496536	5.07732	6	0.533935	4.40683	6	0.621799	1	1	1
Kbtbd4	0.00742445	6	1	2.44587	6	0.874476	3.88156	6	0.6927	1	1	1
Celf1	4.00009	5	0.549403	0	5	1	0.840406	5	0.974385	1	1	1
Rapsn	3.05694	2	0.216867	9.75152	2	0.00762928	4.93519	2	0.0847884	1	0.118549	1
Psmc3	0	2	1	0	2	1	0	2	1	1	1	1
Slc39a13	41.0394	6	2.84442e-07	24.6135	6	0.00040254	5.97754	6	0.425711	1.3564e-05	0.0103553	1
Spi1	25.5961	4	3.81673e-05	34.862	4	4.9586e-07	2.27247	4	0.685787	0.00111517	2.48162e-05	1
Mybpc3	1.95219	5	0.855721	2.13514	5	0.830148	0.906838	6	0.988899	1	1	1
Madd	7.59298	5	0.18014	4.05259	5	0.54187	0.0121754	5	0.999999	1	1	1
Nr1h3	2.62131	2	0.269643	0.537272	2	0.764422	0.201702	2	0.904068	1	1	1
Acp2	0	2	1	0.0352866	2	0.982511	0.0401406	2	0.98013	1	1	1
Ddb2	3.8523	4	0.426364	4.61293	4	0.329367	0.438864	5	0.994191	1	1	1
A330069E16Rik	0.249588	2	0.882679	0.000493029	2	0.999754	0.0709872	2	0.965129	1	1	1
Gm17281	1.78044e-06	2	0.999999	1.07501e-14	2	1	2.01357e-06	2	0.999999	1	1	1
Pacsin3	1.60347	5	0.90083	2.76285	5	0.73649	1.03891	5	0.959367	1	1	1
Arfgap2	0	5	1	0.0137603	5	0.999999	0.296928	6	0.999512	1	1	1
1110051M20Rik	1.55887	5	0.906178	0.500188	6	0.997836	1.77939	6	0.93883	1	1	1
Lrp4	1.18403	4	0.88072	1.20652	4	0.877025	0.276488	4	0.991281	1	1	1
Ckap5	5.22804	6	0.514916	3.45485	6	0.749967	0.0758252	6	0.999991	1	1	1
F2	0.0244085	2	0.98787	0.0620855	2	0.969434	0	2	1	1	1	1
Zfp408	0.928232	4	0.920476	0.116808	4	0.998359	2.28493	4	0.683514	1	1	1
Arhgap1	0.893763	4	0.925454	2.10809	4	0.715886	0	4	1	1	1	1
Atg13	0	3	1	0	3	1	0	3	1	1	1	1
Harbi1	1.70726	2	0.425866	0.00537986	2	0.997314	0.449222	2	0.798827	1	1	1
Ambra1	1.78891	2	0.40883	2.18827	2	0.334829	0	2	1	1	1	1
Chrm4	0	2	1	0	2	1	0	2	1	1	1	1
Mdk	3.7511	6	0.710316	2.52575	6	0.865575	1.88302	6	0.930137	1	1	1
Dgkz	0.783659	6	0.992505	0.288592	6	0.99955	0.976009	6	0.986505	1	1	1
Gm9821	0.281695	3	0.963434	1.02746	4	0.905604	1.2705	4	0.86636	1	1	1
Creb3l1	7.46352	5	0.188386	6.03263	4	0.196725	0.672973	5	0.984419	1	1	1
2900072N19Rik	0	2	1	0	2	1	0	2	1	1	1	1
Phf21a	0.030748	4	0.999883	0	4	1	0	5	1	1	1	1
Large2	1.13576	4	0.888557	1.51843	4	0.823372	1.02916	4	0.905343	1	1	1
Pex16	0.999228	6	0.985642	10.2529	6	0.114397	10.1006	6	0.120477	1	0.90004	1
1700029I15Rik	4.58099	5	0.469121	3.73146	5	0.588689	2.25893	6	0.894412	1	1	1
Mapk8ip1	0.227153	2	0.892636	0.206833	2	0.901751	0.255505	2	0.880071	1	1	1
Cry2	1.64704	2	0.438883	0.598189	2	0.741489	0.000447271	2	0.999776	1	1	1
Slc35c1	9.33761	6	0.155462	3.22637	6	0.779946	8.51478	6	0.202761	0.945055	1	1
Chst1	7.70997	2	0.0211739	5.13858	2	0.0765899	1.17368	2	0.556081	0.237751	0.682894	1
Syt13	0.951671	3	0.812944	2.1809	4	0.702528	2.97927	4	0.561301	1	1	1
Prdm11	1.97766	4	0.739867	2.15835	4	0.706661	0.155499	4	0.99713	1	1	1
4631405J19Rik	0	2	1	0.00896796	2	0.995526	0.0693392	2	0.965925	1	1	1
Trp53i11	3.62597	4	0.458985	8.88653	4	0.0639991	0.428348	4	0.980091	1	0.596006	1
Tspan18	1.17204	2	0.556537	0.939102	2	0.625283	0.215692	2	0.897766	1	1	1
Cd82	1.29702	2	0.522824	0.591706	2	0.743897	0	2	1	1	1	1
Gm10804	0	2	1	0	2	1	0	2	1	1	1	1
Alx4	0	2	1	0	2	1	0	2	1	1	1	1
Ext2	0	2	1	0	2	1	0	2	1	1	1	1
Accs	4.24645	6	0.643363	1.979	6	0.921619	5.65573	6	0.462838	1	1	1
Gm13889	18.9108	6	0.00431704	21.1648	6	0.00171364	4.99236	6	0.544793	0.0667534	0.0346105	1
Alkbh3	0	6	1	4.39375	6	0.623552	5.5935	6	0.470228	1	1	1
Hsd17b12	0	5	1	0.0921432	5	0.999867	0.155179	5	0.999523	1	1	1
Mir670hg	0	2	1	3.71956e-06	2	0.999998	3.69539e-06	2	0.999998	1	1	1
Ttc17	2.95152	2	0.228605	0.671957	2	0.714638	0.00437693	2	0.997814	1	1	1
Api5	0	2	1	0.118889	2	0.942288	0	2	1	1	1	1
Lrrc4c	0	2	1	0	2	1	0	2	1	1	1	1
Gm10801	1.23144e-08	2	1	3.45283e-15	2	1	1.26013e-08	2	1	1	1	1
Gm10800	0.230568	4	0.993844	0.117563	4	0.998339	0.0847741	2	0.958499	1	1	1
B230118H07Rik	13.4858	2	0.00117925	8.70827	2	0.0128536	0	2	1	0.022525	0.17856	1
Rag2	6.2302e-10	2	1	7.33496e-10	2	1	0	2	1	1	1	1
Rag1	0.000938	3	0.999992	8.36373e-05	3	1	0.00188436	4	1	1	1	1
Traf6	0.0749447	2	0.963221	0	2	1	0.542023	2	0.762608	1	1	1
Prr5l	8.83608	5	0.115784	1.00163	5	0.962435	3.43964	6	0.751983	0.787198	1	1
Commd9	3.4511	2	0.178075	1.30962	2	0.51954	0	2	1	1	1	1
Ldlrad3	0.173119	2	0.917081	0.41145	2	0.814057	0.505357	2	0.776718	1	1	1
Gm13919	1.57114e-08	2	1	1.71018e-08	2	1	0	2	1	1	1	1
Gm13920	8.83192e-17	2	1	2.83322e-06	2	0.999999	4.40935e-06	2	0.999998	1	1	1
Trim44	0	2	1	0.266927	2	0.87506	0	2	1	1	1	1
Fjx1	7.78116	2	0.0204335	10.1023	2	0.00640212	0.0157529	2	0.992155	0.23241	0.102968	1
Slc1a2	0.00521824	2	0.997394	0.178427	4	0.996249	0.209122	4	0.9949	1	1	1
Cd44	2.18002	6	0.90242	0.931685	6	0.98807	4.32795	6	0.632389	1	1	1
Pdhx	0.80774	2	0.667731	0.131385	2	0.936419	0.215328	2	0.897929	1	1	1
Apip	16.7576	4	0.00215421	9.07648	5	0.106052	3.16611	5	0.674394	0.0375073	0.854266	1
Elf5	0	2	1	1.00984e-08	2	1	1.36084e-08	2	1	1	1	1
Cat	15.047	5	0.0101635	14.3215	6	0.026244	2.21295	6	0.899109	0.133621	0.310607	1
Abtb2	1.8379	2	0.398938	0.0667732	2	0.967165	1.24997	2	0.535269	1	1	1
Nat10	0.227705	4	0.99399	1.2768	4	0.865299	0.668019	5	0.984678	1	1	1
Caprin1	24.5581	6	0.000412139	27.9931	6	9.42425e-05	0	6	1	0.00903478	0.00293355	1
Gm13881	1.40516	2	0.495306	2.05175	2	0.358483	0.0028949	2	0.998554	1	1	1
Lmo2	7.34815	6	0.289846	0	6	1	21.1701	6	0.00170988	1	1	0.337927
4931422A03Rik	0.44743	5	0.993922	1.9597	6	0.923367	2.39897	6	0.879599	1	1	1
Fbxo3	0	3	1	0	3	1	0	3	1	1	1	1
Gm10912	4.80765e-17	2	1	1.28772e-05	2	0.999994	1.24559e-05	2	0.999994	1	1	1
Cd59b	0.407554	2	0.815644	2.45926	2	0.2924	0.123151	2	0.940282	1	1	1
Cd59a	1.98821	2	0.370055	4.94697	2	0.0842904	0.000153059	2	0.999923	1	0.73224	1
A930018P22Rik	3.33913e-06	2	0.999998	0	2	1	6.78898e-06	2	0.999997	1	1	1
D430041D05Rik	2.70134e-08	2	1	0	2	1	3.72782e-08	2	1	1	1	1
Hipk3	2.2723	2	0.321052	0.153645	2	0.926054	0.673915	2	0.713939	1	1	1
Cstf3	0.0984209	6	0.999981	0.500396	6	0.997834	5.37581	6	0.496591	1	1	1
Tcp11l1	0.0196778	3	0.99927	3.26412	3	0.352668	2.21392	4	0.696482	1	1	1
Pin1rt1	9.97068e-10	2	1	1.03544e-09	2	1	0.970953	2	0.615404	1	1	1
Depdc7	0.174092	2	0.916635	0.376	2	0.828615	0.321855	2	0.851354	1	1	1
Qser1	1.74932	6	0.94125	0.156817	6	0.999924	0.00312173	6	1	1	1	1
Prrg4	0.154494	2	0.925661	0.755003	2	0.685572	0.00211266	2	0.998944	1	1	1
Ccdc73	2.02943	6	0.916972	1.24908	6	0.974391	2.31319	6	0.888761	1	1	1
Eif3m	0.709008	2	0.701521	0.548431	2	0.760168	0	2	1	1	1	1
Wt1	5.30283e-10	2	1	5.322e-10	2	1	0.00299876	2	0.998502	1	1	1
Them7	2.27085	2	0.321286	2.90552	2	0.233924	0.721253	2	0.697239	1	1	1
Rcn1	11.7296	4	0.0194795	7.26242	4	0.122654	0	4	1	0.223004	0.934845	1
Pax6	0	2	1	1.2823e-06	2	0.999999	2.16606e-06	2	0.999999	1	1	1
Elp4	1.1837	5	0.946431	3.8954	5	0.564572	0.00550022	5	1	1	1	1
Immp1l	6.21846	2	0.0446354	25.6942	2	2.63376e-06	1.37246	2	0.50347	0.410546	0.000114813	1
Dnajc24	1.92726	5	0.859115	0.758156	5	0.979625	0	6	1	1	1	1
Mpped2	11.2971	2	0.0035227	6.38602	2	0.0410481	0	2	1	0.0562264	0.435286	1
Arl14ep	0.695845	3	0.874181	0	3	1	0.00975558	3	0.999744	1	1	1
Kcna4	4.22941e-10	2	1	4.19081e-10	2	1	0.0151094	2	0.992474	1	1	1
Mettl15	6.33792	5	0.274712	5.15459	5	0.397307	1.75656	6	0.940672	1	1	1
Kif18a	0.363964	6	0.999123	2.45971	6	0.87295	6.72615	6	0.346916	1	1	1
Bdnf	6.67808e-10	2	1	7.90728e-10	2	1	1.18822	2	0.552053	1	1	1
Lin7c	0	5	1	0	5	1	0	5	1	1	1	1
Lgr4	1.34346	2	0.510824	0.781437	2	0.676571	0	2	1	1	1	1
Ccdc34	14.5122	3	0.00228473	12.2155	3	0.00668028	6.03873	3	0.109741	0.0393973	0.105852	1
Ccdc34os	0	2	1	0	2	1	0	2	1	1	1	1
Olfr1276	0	2	1	0	2	1	0	2	1	1	1	1
Olfr1279	0	2	1	0	2	1	0	2	1	1	1	1
Olfr1284	0	2	1	0	2	1	0	2	1	1	1	1
Olfr1307	4.26983e-09	2	1	0.00726688	2	0.996373	9.71713e-10	2	1	1	1	1
Olfr1310	0	2	1	0	2	1	0	2	1	1	1	1
Lpcat4	2.28743	2	0.318633	3.64401	2	0.161701	0.0239575	2	0.988093	1	1	1
Nop10	25.9173	6	0.000230683	19.6043	6	0.00325598	2.64316	6	0.852114	0.00545978	0.0581947	1
Slc12a6	12.0101	4	0.0172761	2.77946	4	0.595383	0.472495	4	0.976123	0.202952	1	1
Emc4	0.937833	2	0.62568	0	2	1	0	2	1	1	1	1
Katnbl1	0.00894719	2	0.995536	0.223642	2	0.894204	0	2	1	1	1	1
Emc7	0	3	1	0	3	1	0	3	1	1	1	1
Aven	1.10076	2	0.576732	2.33715	2	0.310809	0	2	1	1	1	1
Ryr3	0.39536	2	0.820632	0.0573165	2	0.971749	0.0548106	2	0.972967	1	1	1
Fmn1	0.842646	4	0.932641	0.648981	4	0.957468	0.248401	4	0.992897	1	1	1
Grem1	5.6573	4	0.226245	7.16215	4	0.127563	0.903106	6	0.98902	1	0.960865	1
Scg5	4.85992e-10	2	1	1.41038e-13	2	1	8.27961e-10	2	1	1	1	1
Arhgap11a	5.22833	6	0.514879	19.8704	6	0.00292039	14.2657	6	0.0268046	1	0.0534887	1
Aqr	0.0441236	2	0.97818	0	2	1	0.00298195	2	0.99851	1	1	1
Zfp770	0.638903	2	0.726547	0	2	1	0.400432	2	0.818554	1	1	1
Dph6	1.48842	6	0.96026	0.0881279	6	0.999986	5.23684	6	0.513815	1	1	1
Gm13977	0.924188	5	0.968446	1.7998	5	0.876094	2.2782	5	0.809463	1	1	1
BC052040	4.054	5	0.541668	4.20449	5	0.520366	0.000146704	5	1	1	1	1
Meis2	11.8018	5	0.0376063	11.4101	5	0.0438293	1.83571	6	0.934171	0.362964	0.457725	1
2700033N17Rik	9.43334e-10	2	1	9.64169e-10	2	1	0.957388	5	0.965929	1	1	1
D330050G23Rik	3.26957	6	0.774331	0.334107	6	0.999314	5.20273	6	0.518087	1	1	1
Gm29340	0.125677	4	0.998106	1.0426	4	0.903269	1.60452	5	0.900702	1	1	1
Spred1	8.12648	6	0.228983	7.03401	6	0.317713	0.0254434	6	1	1	1	1
Fam98b	3.9329	5	0.559117	0.502634	5	0.992027	0.343031	6	0.99926	1	1	1
Rasgrp1	0	2	1	0	2	1	0	2	1	1	1	1
Thbs1	1.37616	6	0.967293	22.4003	6	0.00102433	25.3291	6	0.000296717	1	0.0224282	0.0790166
Fsip1	0.617024	6	0.99611	0.623082	4	0.960465	0.242387	4	0.993223	1	1	1
1700054M17Rik	NA	NA	NA	NA	NA	NA	0.300727	2	0.860395	NA	NA	1
Eif2ak4	4.15971	6	0.655073	3.34544	6	0.764406	2.20203	6	0.900212	1	1	1
Srp14	4.07993	6	0.66586	3.03173	6	0.804854	5.28478	6	0.507841	1	1	1
Bmf	0.514518	2	0.773168	2.4648	2	0.291591	5.11849	2	0.0773632	1	1	1
Bub1b	1.27027	6	0.973272	2.11656	6	0.908672	0.01791	6	1	1	1	1
Pak6	5.88998	5	0.317072	7.76556	5	0.169638	0.87015	6	0.99006	1	1	1
Ankrd63	1.69283	6	0.945673	2.88889	6	0.822658	6.47283	6	0.372355	1	1	1
Plcb2	0.195849	5	0.999158	1.45364	6	0.962514	0.305164	6	0.999472	1	1	1
Inafm2	0.0371287	2	0.981607	0	2	1	0	2	1	1	1	1
A430105I19Rik	0.308029	4	0.98929	1.57516	4	0.81325	1.1661	5	0.948088	1	1	1
Knstrn	1.81986	6	0.935498	13.0186	6	0.0427411	3.92815	6	0.686399	1	0.449038	1
Gm14091	9.65409e-07	2	1	0	2	1	1.67851e-06	2	0.999999	1	1	1
Ivd	6.88265	5	0.229515	3.2874	5	0.655772	0.521672	5	0.991308	1	1	1
Bahd1	7.40324	5	0.192336	5.19297	5	0.392786	0.293869	5	0.997757	1	1	1
Chst14	1.62681	5	0.897988	0	5	1	1.58904	5	0.902571	1	1	1
Ccdc32	1.46034	2	0.481826	0.16005	2	0.923093	0.0364194	2	0.981955	1	1	1
Rpusd2	0.966742	6	0.986842	1.82029	6	0.935463	0.574751	6	0.996806	1	1	1
Knl1	3.95714	2	0.138267	11.0594	2	0.00396722	1.15917	2	0.560132	0.882758	0.0687414	1
Rad51	11.9946	2	0.0024855	27.5405	2	1.04629e-06	2.34628	2	0.309394	0.0422185	4.90507e-05	1
Rmdn3	0	2	1	0	2	1	0	2	1	1	1	1
Gchfr	15.5468	6	0.0164046	28.0261	6	9.29068e-05	2.13778	6	0.9066	0.195998	0.00290134	1
Dnajc17	0.00427994	2	0.997862	0	2	1	0.000478096	2	0.999761	1	1	1
Gm14137	0.553522	2	0.758236	0.266736	2	0.875143	0.790065	2	0.673658	1	1	1
Zfyve19	5.05611	4	0.281589	1.95926	4	0.743252	6.76047	4	0.149101	1	1	1
Ppp1r14d	0	2	1	0	2	1	0	2	1	1	1	1
Spint1	16.1409	3	0.001061	18.0631	3	0.00042686	1.60983	5	0.900059	0.0206149	0.0108649	1
Rhov	1.941	2	0.378894	2.19047	2	0.33446	3.4056	2	0.182173	1	1	1
Vps18	0.0157954	2	0.992133	0.0297337	2	0.985243	0.0996117	2	0.951414	1	1	1
Dll4	6.94461	3	0.0736845	5.14295	3	0.161624	0.197323	4	0.995442	0.584029	1	1
Chac1	10.3226	6	0.111708	33.9189	6	6.97442e-06	9.83702	6	0.131685	0.768909	0.000276868	1
Ino80	0.238499	5	0.998643	0.0765792	5	0.999916	0	5	1	1	1	1
Exd1	0.786966	5	0.977857	2.78847	5	0.732558	1.6459	6	0.949221	1	1	1
Chp1	5.43348	4	0.245639	2.02214	5	0.846074	0.30049	5	0.997634	1	1	1
1700020I14Rik	0.0135402	5	0.999999	0.269048	5	0.998185	0	5	1	1	1	1
Oip5	8.58079	2	0.0136995	10.3	2	0.00579939	1.83458	2	0.399601	0.169819	0.0944816	1
Nusap1	11.8359	2	0.00269076	23.727	2	7.04268e-06	0.840764	2	0.656796	0.0452277	0.000278641	1
Ndufaf1	8.13156	6	0.228623	6.12018	6	0.409863	2.59615	6	0.857556	1	1	1
Rtf1	0	2	1	0	2	1	0	2	1	1	1	1
Itpka	4.93377	5	0.424017	2.27246	6	0.893013	0.465069	5	0.993347	1	1	1
Ltk	7.38123e-10	2	1	7.6239e-10	2	1	1.12878	3	0.770131	1	1	1
[truncated: 17,518 more rows]

## Sheet: HSC-1 to HSC-3
	waldStat_conds1vs2	df_conds1vs2	pvalue_conds1vs2	waldStat_conds1vs3	df_conds1vs3	pvalue_conds1vs3	waldStat_conds2vs3	df_conds2vs3	pvalue_conds2vs3	padj_conds1vs2	padj_conds1vs3	padj_conds2vs3
Sox17	0	2	1	0	2	1	0	2	1	1	1	1
Mrpl15	35.3421	6	3.6992e-06	12.881	6	0.0449648	5.0993	6	0.531142	0.000141337	0.511623	1
Lypla1	0.727195	6	0.993885	0.0597966	6	0.999996	0.0288015	6	1	1	1	1
Gm37988	0.0724794	2	0.964409	4.71648e-10	2	1	7.07477e-10	2	1	1	1	1
Tcea1	7.46518	6	0.279959	10.9096	6	0.09121	0	6	1	1	0.831804	1
Rgs20	1.76341e-08	2	1	2.29764e-08	2	1	0	2	1	1	1	1
Gm16041	8.64937e-06	2	0.999996	1.04509e-05	2	0.999995	0	2	1	1	1	1
Atp6v1h	0.152455	6	0.99993	1.0099	6	0.985234	0.922668	6	0.988375	1	1	1
Rb1cc1	13.4055	6	0.0370298	2.57075	6	0.860467	2.10443	6	0.909848	0.341066	1	1
4732440D04Rik	0.554314	5	0.989999	1.2106	5	0.943857	0	5	1	1	1	1
St18	4.91656e-10	2	1	7.35449e-12	2	1	7.36699e-10	2	1	1	1	1
Pcmtd1	5.30937	6	0.50479	0	6	1	3.83668	6	0.698767	1	1	1
Gm26901	0.104558	2	0.949064	0.967549	2	0.616452	0.820366	2	0.663529	1	1	1
Rrs1	1.75087	2	0.416681	5.13264	2	0.0768176	0.0040719	2	0.997966	1	0.739049	1
Adhfe1	0.95721	3	0.811604	0.74111	3	0.863494	0.0155553	4	0.99997	1	1	1
Mybl1	0.659396	5	0.985123	3.39613	5	0.63916	3.08491	5	0.686897	1	1	1
Vcpip1	0.153419	6	0.999929	1.11197	6	0.981009	2.89145	6	0.822343	1	1	1
1700034P13Rik	0.993896	2	0.608385	1.38321	2	0.500771	0.0454189	2	0.977546	1	1	1
Sgk3	0.0191566	2	0.990467	2.39908	2	0.301333	0.00965369	3	0.999748	1	1	1
Mcmdc2	0.598484	2	0.74138	0.44259	2	0.80148	0	2	1	1	1	1
Snhg6	0.673205	6	0.995051	1.00325	6	0.985489	0.517093	6	0.997624	1	1	1
Tcf24	2.52913	2	0.282362	3.19629	2	0.202271	0.898455	2	0.638121	1	1	1
Ppp1r42	0	2	1	0	2	1	0	2	1	1	1	1
Cops5	0	6	1	0	6	1	0	6	1	1	1	1
Cspp1	0	4	1	1.66457	4	0.797142	2.06541	4	0.72373	1	1	1
Arfgef1	0.759362	5	0.979553	0.00398863	5	1	0	6	1	1	1	1
Cpa6	0	2	1	1.45543e-08	2	1	3.02859e-08	2	1	1	1	1
Prex2	2.22363	2	0.328962	0.00156579	2	0.999217	0.196601	2	0.906376	1	1	1
A830018L16Rik	0	2	1	0	2	1	0	2	1	1	1	1
Sulf1	0	2	1	1.11343e-08	2	1	1.89882e-08	2	1	1	1	1
Slco5a1	1.34432	2	0.510604	1.48171	2	0.476705	1.21934	2	0.54353	1	1	1
Prdm14	0	2	1	0	2	1	0	2	1	1	1	1
Ncoa2	8.01521	6	0.236991	0	6	1	11.8738	6	0.0648449	1	1	1
Gm29570	0	2	1	0	2	1	0	2	1	1	1	1
Tram1	0	6	1	0.864697	6	0.990226	0	6	1	1	1	1
Lactb2	3.72485	2	0.155296	2.71718	2	0.257023	0	2	1	0.907048	1	1
Eya1	0	2	1	0.000976769	2	0.999512	0	2	1	1	1	1
Msc	1.80769e-08	2	1	NA	NA	NA	1.93961e-08	2	1	1	NA	1
Trpa1	1.32558e-06	2	0.999999	1.55638e-06	2	0.999999	0.048545	4	0.99971	1	1	1
Kcnb2	2.92032e-10	2	1	2.94867e-10	2	1	3.88482	6	0.69226	1	1	1
Terf1	1.12619	5	0.95176	15.8513	5	0.00728171	0.924328	6	0.988319	1	0.131159	1
Sbspon	118.035	6	0	138.639	6	0	2.28035	6	0.892195	0	0	1
4930444P10Rik	2.88566e-16	2	1	2.10811e-06	2	0.999999	2.6846e-06	2	0.999999	1	1	1
Rpl7	0	6	1	0	6	1	0	6	1	1	1	1
Rdh10	16.2109	2	0.000301887	26.713	2	1.58253e-06	0.184881	2	0.911703	0.00663979	9.51936e-05	1
Stau2	0	3	1	1.088	3	0.779972	0.0103619	3	0.99972	1	1	1
Ube2w	0	2	1	0	2	1	0	2	1	1	1	1
Eloc	6.10742	5	0.295906	10.5399	6	0.103682	4.46244	6	0.614355	1	0.902158	1
D030040B21Rik	0.44535	3	0.930723	0.176649	3	0.981268	0.135333	3	0.987284	1	1	1
Tmem70	37.8232	2	6.12065e-09	9.90153	2	0.007078	1.45161	2	0.483934	4.15195e-07	0.128087	1
Ly96	3.93941	2	0.139498	4.8091	2	0.0903061	0.0018458	2	0.999078	0.846487	0.828764	1
Jph1	0.200609	2	0.904562	1.48297	2	0.476406	0.530061	2	0.767183	1	1	1
Gdap1	0.819793	5	0.975754	1.35545	5	0.929123	4.23898	6	0.644371	1	1	1
Pi15	0	2	1	0	2	1	0	2	1	1	1	1
Gm28154	3.00227	6	0.808561	3.83684	6	0.698745	1.89627	6	0.928987	1	1	1
Gm16070	3.5154	6	0.741919	1.90757	6	0.928	5.475	6	0.484484	1	1	1
Crispld1	5.62583	2	0.0600298	3.20274	2	0.20162	0	2	1	0.481303	1	1
Il17f	0.866957	3	0.833394	0.208123	3	0.976267	0.96079	3	0.810738	1	1	1
Mcm3	57.0412	6	1.79217e-10	56.3302	6	2.49611e-10	1.41546	6	0.964911	1.60407e-08	2.88607e-08	1
6720483E21Rik	1.47868	2	0.47743	0.993996	2	0.608354	1.66588	2	0.43477	1	1	1
Paqr8	3.30003	4	0.508927	3.18957	5	0.670787	0.452029	5	0.993775	1	1	1
Efhc1	5.3273	2	0.0696934	5.89797	2	0.0523928	1.81648	2	0.403233	0.532141	0.568664	1
Tram2	9.79236	6	0.133673	7.20531	6	0.302277	4.54441	6	0.603423	0.821718	1	1
Tmem14a	6.56709	5	0.254878	1.12155	6	0.980582	1.72567	6	0.943122	1	1	1
Gsta3	2.48111e-05	2	0.999988	0.0541222	2	0.973302	0.0133591	2	0.993343	1	1	1
Kcnq5	0.349713	2	0.839578	0.382197	2	0.826051	3.58255	2	0.166747	1	1	1
Gm26580	3.21185	2	0.200703	3.24815	2	0.197094	0.00673407	2	0.996639	1	1	1
Rims1	0	2	1	0	2	1	0	2	1	1	1	1
Gm27028	0	2	1	0	2	1	0	2	1	1	1	1
Gm29107	0.562897	2	0.75469	0.239899	2	0.886965	0.0467138	2	0.976914	1	1	1
Ogfrl1	12.6608	6	0.0487494	7.5302	6	0.27458	4.10891	6	0.661941	0.415003	1	1
B3gat2	0.52476	2	0.769219	0.0716139	2	0.964827	1.02351	2	0.599444	1	1	1
Smap1	1.23164	4	0.872862	0.929599	5	0.968042	1.18938	5	0.945892	1	1	1
Sdhaf4	32.5148	6	1.29982e-05	12.3555	6	0.054491	8.49924	6	0.20376	0.000419612	0.585513	1
Fam135a	3.54806	6	0.737565	4.27834	6	0.639065	6.16461	6	0.405005	1	1	1
Col19a1	0	2	1	0	2	1	0	2	1	1	1	1
Lmbrd1	7.51031	5	0.185369	3.95959	5	0.555249	0	6	1	1	1	1
Phf3	1.69763	6	0.945304	0.0034323	6	1	2.46052	6	0.872859	1	1	1
Ptp4a1	33.8318	6	7.24956e-06	0.800786	6	0.992053	19.7638	6	0.00305057	0.000252533	1	0.523025
Gm29669	0	2	1	0	2	1	0	2	1	1	1	1
4931428L18Rik	2.82942e-10	2	1	3.14039e-10	2	1	0	2	1	1	1	1
Gm29128	0	2	1	1.31495e-06	2	0.999999	1.64322e-06	2	0.999999	1	1	1
Khdrbs2	0.596413	2	0.742148	2.06623	2	0.355897	2.02633	2	0.363067	1	1	1
Gm5415	6.24971e-06	2	0.999997	2.61011e-15	2	1	1.40051e-05	2	0.999993	1	1	1
Gm37724	NA	NA	NA	NA	NA	NA	1.49748e-05	2	0.999993	NA	NA	1
Prim2	2.73882	5	0.740174	3.15725	5	0.675757	0.336123	5	0.996908	1	1	1
Rab23	1.99407	3	0.573638	2.61319	3	0.455181	0	3	1	1	1	1
Bag2	3.91338	5	0.561953	6.1428	5	0.292571	0.0109807	6	1	1	1	1
Zfp451	0.0460108	2	0.977257	0	2	1	0.503005	2	0.777632	1	1	1
Bend6	0.0894947	3	0.993068	1.01913e-09	2	1	1.98475e-09	2	1	1	1	1
Dst	11.2332	5	0.0469478	26.5053	5	7.11923e-05	0	5	1	0.40286	0.00279401	1
Gm37233	0.58867	2	0.745027	0.0700539	2	0.965579	0.673289	2	0.714163	1	1	1
Ccdc115	9.49895	6	0.1474	4.76617	6	0.574134	3.96992	6	0.680747	0.879534	1	1
Gm28306	1.60066e-06	2	0.999999	1.79909e-06	2	0.999999	0	2	1	1	1	1
Imp4	4.70193	6	0.582571	8.852	6	0.182074	2.06153	6	0.913954	1	1	1
Ptpn18	44.721	6	5.31715e-08	0.00292063	6	1	30.9252	6	2.61965e-05	3.12451e-06	1	0.0100405
4930568A12Rik	2.57979	6	0.859433	2.07856	6	0.912334	2.54773	6	0.863088	1	1	1
Prss39	1.98352e-06	2	0.999999	5.2548e-07	2	1	0.0973061	3	0.992159	1	1	1
Cfc1	7.16951	4	0.127197	6.73042	5	0.241474	4.50804	4	0.341595	0.796339	1	1
Arhgef4	8.68585	2	0.0129985	2.81344	2	0.244946	0.975716	2	0.61394	0.155603	1	1
Gm38336	5.2873	6	0.507528	0.914125	6	0.988659	8.79067	6	0.185697	1	1	1
Fam168b	3.48874	6	0.745468	0	6	1	1.48786	6	0.960297	1	1	1
Plekhb2	0.119109	2	0.942184	0.00267169	2	0.998665	0	2	1	1	1	1
Hs6st1	14.3454	2	0.000767234	4.87342	2	0.0874481	1.32956	2	0.514387	0.0145707	0.811796	1
Gm37335	0	2	1	0	2	1	0	2	1	1	1	1
Gm33280	0.0195343	2	0.99028	2.95721	2	0.227955	4.61536	2	0.0994919	1	1	1
Uggt1	6.88065	6	0.332026	1.03056	6	0.984427	2.13787	6	0.906592	1	1	1
Neurl3	28.0786	6	9.08132e-05	22.7579	6	0.000881758	6.85465	6	0.334499	0.00237577	0.023746	1
Arid5a	61.864	6	1.88042e-11	8.36283	6	0.212708	15.9747	6	0.0138903	1.96509e-09	1	1
4930403P22Rik	0.0593209	3	0.996225	3.0584	3	0.382709	2.53903	3	0.468279	1	1	1
Kansl3	4.05381	4	0.398772	0.184498	4	0.995998	0.0141927	4	0.999975	1	1	1
Fer1l5	0	2	1	0	2	1	0	2	1	1	1	1
Lman2l	3.90184	6	0.689958	0.735048	6	0.993703	4.36382	6	0.627568	1	1	1
Cnnm4	6.51656	2	0.0384544	2.75931	2	0.251665	1.11151	2	0.573638	0.35101	1	1
Cnnm3	1.82902	5	0.872261	0.299788	5	0.997647	0	6	1	1	1	1
Gm38033	0.155955	4	0.997113	3.60129e-06	2	0.999998	8.01889e-08	2	1	1	1	1
Ankrd23	1.06482	2	0.587187	3.40302	2	0.182408	1.87337	2	0.391925	1	1	1
Gm42417	3.5494e-10	2	1	5.80673e-10	2	1	NA	NA	NA	1	1	NA
Ankrd39	5.585	2	0.061268	0	2	1	3.6676	2	0.159805	0.488451	1	1
Sema4c	2.12725	5	0.831272	0.987374	5	0.963578	5.11655	6	0.528954	1	1	1
Fam178b	6.58872e-10	2	1	7.87051e-10	2	1	0	2	1	1	1	1
Cox5b	17.2265	6	0.00848586	12.0168	6	0.0615953	5.39913	6	0.493731	0.1107	0.636074	1
Actr1b	3.91022	6	0.688824	4.0877	6	0.66481	0.597882	6	0.996436	1	1	1
4933424G06Rik	0.284071	2	0.867591	0.163223	3	0.983296	0.257648	3	0.967786	1	1	1
Gm33533	0	2	1	0	2	1	0	2	1	1	1	1
Zap70	1.19681e-15	2	1	7.63966e-10	2	1	1.29186e-09	2	1	1	1	1
Tmem131	0.770647	6	0.992838	3.58229	6	0.732991	0.0120105	6	1	1	1	1
Vwa3b	6.98324e-10	2	1	2.91484	2	0.232836	6.4669e-10	2	1	1	1	1
Inpp4a	0.317758	5	0.997296	0.315621	5	0.997339	1.33841	5	0.93093	1	1	1
Coa5	1.87262	5	0.866475	0.550605	5	0.990153	0	5	1	1	1	1
Unc50	2.46142	2	0.292085	0.445713	2	0.80023	0	2	1	1	1	1
Mgat4a	1.3337	6	0.969767	0.925218	6	0.988289	5.94017	6	0.429926	1	1	1
2010300C02Rik	1.47761	2	0.477685	0.515019	2	0.772974	2.68682	2	0.260954	1	1	1
4930556I23Rik	0	2	1	0	2	1	0	2	1	1	1	1
Tsga10	0	2	1	4.56864	2	0.101843	4.38899	2	0.111415	1	0.891429	1
Gm26805	2.98764e-10	2	1	3.12613e-10	2	1	1.56449	4	0.815159	1	1	1
Lipt1	11.8767	2	0.00263639	6.06312	2	0.0482403	0.442761	2	0.801412	0.0420887	0.536253	1
Mitd1	10.2287	5	0.0690083	0.307608	5	0.997498	7.7179	6	0.259508	0.528159	1	1
Mrpl30	4.5576	6	0.601668	0	6	1	2.9139	6	0.819573	1	1	1
Txndc9	1.46917	5	0.9166	1.35703	5	0.928956	0.279568	5	0.99801	1	1	1
Eif5b	0	5	1	0.546017	5	0.990341	0	6	1	1	1	1
Rev1	0.502509	2	0.777824	0.0051486	2	0.997429	0	2	1	1	1	1
Gm5099	0	2	1	0	2	1	0	2	1	1	1	1
Aff3	0.0666422	3	0.995515	0.0597197	3	0.996187	0.67957	4	0.953824	1	1	1
Gm16150	3.90042e-06	2	0.999998	2.97872e-07	2	1	0.173017	3	0.981823	1	1	1
Gm16151	0	2	1	0	2	1	0	2	1	1	1	1
Gm16152	2.72165	2	0.256449	0.158768	2	0.923685	0.276882	2	0.870715	1	1	1
Lonrf2	2.98919	4	0.559636	2.63757	4	0.620182	2.86179	6	0.825983	1	1	1
Chst10	1.89962	2	0.386814	0.403255	2	0.817399	0.192538	2	0.908219	1	1	1
Pdcl3	11.5949	6	0.0716397	0.302499	6	0.999485	3.36095	6	0.762368	0.54229	1	1
Npas2	2.88074	2	0.23684	0.62428	2	0.731879	2.66663	2	0.263603	1	1	1
Rpl31	6.33182	6	0.387064	0.446826	6	0.998427	4.498	6	0.609606	1	1	1
Tbc1d8	5.80777	4	0.213972	14.6069	4	0.00558992	0.162312	5	0.999467	1	0.106867	1
Cnot11	0.112974	4	0.998463	0.230321	4	0.993857	0	4	1	1	1	1
Rnf149	10.7359	6	0.0968912	0.0961345	6	0.999982	7.93315	6	0.243042	0.663809	1	1
Creg2	1.70793	2	0.425725	1.79338e-09	2	1	1.94133e-09	2	1	1	1	1
D930019O06Rik	0	2	1	2.34761e-08	2	1	3.50273e-08	2	1	1	1	1
Rfx8	4.88243	2	0.0870551	3.80487	2	0.149205	1.09362	2	0.578795	0.616108	1	1
Map4k4	5.12855	6	0.527435	0.0691521	6	0.999993	2.54811	6	0.863045	1	1	1
Il1r2	9.89553	6	0.129121	0.210358	6	0.999821	22.2698	6	0.00108181	0.804737	1	0.23817
Gm16894	3.26868	3	0.352026	1.24677	4	0.870339	1.48518	3	0.685696	1	1	1
Il1r1	1.7568	6	0.940652	4.56665	6	0.600465	0.918537	6	0.988513	1	1	1
Il1rl2	0.803301	2	0.669214	0	2	1	0.854366	2	0.652344	1	1	1
Il1rl1	0	2	1	0	2	1	0	2	1	1	1	1
Il18r1	3.76787	6	0.708056	0.932007	6	0.988059	0.618561	6	0.996083	1	1	1
Il18rap	0.431943	4	0.979779	0	4	1	0.203052	4	0.995182	1	1	1
Slc9a2	8.30022	3	0.0401979	7.1769	3	0.0664681	1.85333	4	0.762711	0.361748	0.6709	1
Gm37915	0	2	1	0	2	1	0	2	1	1	1	1
Mfsd9	0.0870145	2	0.957426	0.971386	2	0.615271	1.30436	2	0.520909	1	1	1
Mrps9	2.79718	6	0.833838	4.19894	6	0.649775	1.61898	6	0.951203	1	1	1
Gpr45	0.988685	6	0.986038	3.77841	6	0.706634	1.52115	6	0.958077	1	1	1
Tgfbrap1	0	2	1	0	2	1	0.0288095	2	0.985699	1	1	1
8430432A02Rik	2.19615	5	0.821391	6.29045	6	0.391452	6.25528	5	0.282165	1	1	1
AI597479	5.29812	2	0.0707176	0.00621784	2	0.996896	2.07564	2	0.354226	0.537709	1	1
Fhl2	35.407	6	3.59355e-06	32.799	6	1.14622e-05	1.40274	6	0.965691	0.000138119	0.000560311	1
Nck2	5.21766	6	0.516215	0.271113	6	0.999625	4.99389	6	0.544597	1	1	1
1500015O10Rik	1.80769e-08	2	1	NA	NA	NA	1.93961e-08	2	1	1	NA	1
Gm29155	4.57526e-10	2	1	7.09917e-10	2	1	0.377876	3	0.944774	1	1	1
Gm29156	1.32095e-06	2	0.999999	2.18132e-14	2	1	2.01674e-06	2	0.999999	1	1	1
Uxs1	0.00227696	2	0.998862	0.000196642	2	0.999902	0	2	1	1	1	1
Tpp2	7.40259	6	0.285214	2.26803	6	0.893473	0.643738	6	0.995626	1	1	1
Mettl21c	0.392716	2	0.821718	0.0129584	2	0.993542	0.401377	2	0.818167	1	1	1
Gm8251	5.03943	5	0.411087	7.69747	5	0.173716	0.411386	4	0.981534	1	1	1
Tex30	0	2	1	0.0281167	2	0.98604	0	2	1	1	1	1
Kdelc1	1.52918	3	0.675552	3.68009	3	0.298145	0	4	1	1	1	1
Bivm	1.20318	2	0.54794	0.0459352	2	0.977294	0.595078	2	0.742644	1	1	1
Ercc5	2.33425	4	0.674541	0	5	1	1.76627	5	0.880447	1	1	1
Gulp1	1.24294	6	0.97471	3.09334	6	0.797043	2.3242	6	0.887601	1	1	1
Col3a1	1.73074e-08	2	1	NA	NA	NA	1.92963e-08	2	1	1	NA	1
Col5a2	1.77013e-08	2	1	NA	NA	NA	1.93706e-08	2	1	1	NA	1
Wdr75	1.78382	2	0.409871	0	2	1	0.300157	2	0.86064	1	1	1
Slc40a1	6.67253	2	0.0355696	10.2335	2	0.00599541	3.32106	2	0.190038	0.331893	0.112612	1
Dnah7b	1.76272	2	0.414218	0.462711	2	0.793457	0.724491	2	0.696111	1	1	1
Slc39a10	0.70674	2	0.702317	0.398776	2	0.819232	0	2	1	1	1	1
Gm28151	NA	NA	NA	1.30746	2	0.520101	4.78095	4	0.31052	NA	1	1
Gm28826	0	2	1	0	2	1	0	2	1	1	1	1
4933411E06Rik	1.63349	2	0.441867	0.264901	2	0.875946	0.696704	2	0.705851	1	1	1
Tmeff2	NA	NA	NA	0.467166	2	0.791692	NA	NA	NA	NA	1	NA
Gm28322	0	2	1	0	2	1	0	2	1	1	1	1
Cavin2	140.658	6	0	209.604	6	0	5.36359	6	0.498095	0	0	1
1700072G22Rik	0	2	1	0	2	1	0	2	1	1	1	1
Nabp1	18.9375	6	0.00427047	2.18736	6	0.901686	7.09827	6	0.311855	0.0633136	1	1
Gm17767	4.06952e-10	2	1	1.77058e-09	2	1	0.111893	3	0.990373	1	1	1
Myo1b	6.84858	2	0.0325724	0.716936	2	0.698746	4.48733	2	0.106069	0.313295	1	1
Stat4	0.548248	6	0.997201	2.49867	6	0.868617	1.62027	6	0.951109	1	1	1
Gm31812	2.1311	2	0.344539	3.93458	2	0.139836	0.51449	2	0.773179	1	1	1
Stat1	4.48045	6	0.611949	0.0129255	6	1	4.84354	6	0.564031	1	1	1
Gls	3.79943	6	0.703797	0	6	1	1.50908	6	0.958889	1	1	1
Nab1	37.4816	6	1.41836e-06	0.705349	6	0.994375	16.1842	6	0.0127987	5.98714e-05	1	1
Gm553	0	2	1	0	2	1	0	2	1	1	1	1
Gm28178	4.29618e-10	2	1	7.17619e-10	2	1	NA	NA	NA	1	1	NA
Nemp2	3.07547	2	0.214867	2.84486	2	0.241127	0.360084	2	0.835235	1	1	1
Mfsd6	9.23669	5	0.0999878	11.4742	5	0.0427473	0.0765349	6	0.999991	0.678744	0.494256	1
Inpp1	0.00689587	2	0.996558	0.255728	2	0.879973	0.00497677	2	0.997515	1	1	1
Hibch	15.575	6	0.0162265	8.56654	6	0.199462	0.234899	6	0.999753	0.182813	1	1
1700019D03Rik	1.07539	2	0.584093	2.61478	2	0.270526	0.923955	2	0.630036	1	1	1
Pms1	9.00989	6	0.173023	10.4704	6	0.106188	3.17487	6	0.786601	0.970889	0.912498	1
Gm28777	2.79129e-09	2	1	1.83106	2	0.400304	2.83078e-09	2	1	1	1	1
Ormdl1	5.11481	3	0.163581	3.60493	3	0.307406	0	3	1	0.935377	1	1
Osgepl1	1.44715	2	0.485015	1.77202	2	0.412297	0	2	1	1	1	1
Gm28551	3.89845e-10	2	1	3.75386e-10	2	1	1.14576	2	0.5639	1	1	1
Asnsd1	4.41186	6	0.621124	0.225411	6	0.999781	1.12243	6	0.980543	1	1	1
Dnah7a	4.85171e-06	2	0.999998	1.03831	4	0.903933	4.88512e-06	2	0.999998	1	1	1
Stk17b	2.75364	6	0.839071	12.7617	6	0.0469799	0.612219	6	0.996193	1	0.528018	1
Hecw2	0.570917	3	0.903057	0.917848	2	0.631963	1.27801	4	0.865096	1	1	1
Ccdc150	1.16428	2	0.558701	3.28575	2	0.193423	2.76199	2	0.251329	1	1	1
Gtf3c3	6.00654	4	0.19866	1.28222	4	0.864385	0.812587	5	0.976224	1	1	1
Pgap1	2.71786	2	0.256935	1.58743	2	0.452163	0.318463	2	0.852799	1	1	1
Ankrd44	3.23277	4	0.519655	2.05182	4	0.726228	0	5	1	1	1	1
4930444A19Rik	0	2	1	0	2	1	0	2	1	1	1	1
Sf3b1	5.22337	6	0.5155	0	6	1	5.11153	6	0.52959	1	1	1
Coq10b	100.108	6	0	27.8502	6	0.000100268	7.371	6	0.287896	0	0.00376667	1
Hspd1	27.5185	6	0.000115748	57.9251	6	1.18666e-10	3.00167	6	0.808637	0.00291374	1.43208e-08	1
Hspe1	64.8745	6	4.57623e-12	43.2779	6	1.02765e-07	3.36999	6	0.761179	5.16195e-10	7.96906e-06	1
Mob4	0.092216	2	0.954939	7.30071e-05	2	0.999963	0	2	1	1	1	1
Rftn2	1.06697e-09	2	1	2.84388	5	0.72404	8.67236e-10	2	1	1	1	1
Gm10561	6.44362e-10	2	1	7.7045e-10	2	1	0	2	1	1	1	1
Mars2	1.09536	6	0.981738	4.21524	6	0.647574	4.41431	6	0.620796	1	1	1
Boll	3.44431	2	0.178681	4.08013	2	0.13002	4.49719	2	0.105547	0.987128	1	1
Plcl1	13.134	5	0.0221547	22.8552	6	0.00084646	6.19133	6	0.402102	0.232908	0.0230201	1
Satb2	NA	NA	NA	2.01439	2	0.365243	NA	NA	NA	NA	1	NA
4930558J18Rik	1.01068e-06	4	1	3.24278e-10	2	1	5.78916e-10	2	1	1	1	1
1700066M21Rik	0.960447	2	0.618645	0.372625	2	0.830014	0.186173	2	0.911115	1	1	1
Tyw5	0.748086	5	0.980226	0.745703	5	0.980367	0.357402	6	0.999168	1	1	1
Maip1	5.45396	6	0.487039	1.35735	6	0.968402	2.222	6	0.898191	1	1	1
Spats2l	8.94616	2	0.0114121	12.2902	2	0.00214396	0.436135	2	0.804071	0.140708	0.0488758	1
Kctd18	3.59478	6	0.73132	0.0522248	6	0.999997	3.04529	6	0.803142	1	1	1
Sgo2a	8.11121	4	0.0875884	6.41356	4	0.170319	0.0185153	4	0.999957	0.618694	1	1
Aox1	0	2	1	0	2	1	0	2	1	1	1	1
Aox4	NA	NA	NA	1.10878e-09	2	1	4.68956e-10	2	1	NA	1	1
Aox2	4.57919e-10	2	1	9.58736e-13	2	1	8.23553e-10	2	1	1	1	1
Bzw1	0	6	1	0	6	1	0	6	1	1	1	1
Clk1	0	6	1	3.53011	6	0.739959	0.727286	6	0.993883	1	1	1
Ppil3	14.9395	6	0.0207329	6.05287	6	0.417294	0.27433	6	0.999612	0.22293	1	1
Nif3l1	2.95622	4	0.565179	0.369298	4	0.984913	1.63776	5	0.896646	1	1	1
Orc2	8.08206	2	0.0175793	14.2559	2	0.000802354	0	2	1	0.194889	0.022164	1
Gm15834	3.0245	4	0.553734	3.67603	4	0.451622	1.61515	5	0.899411	1	1	1
Fam126b	0.445456	5	0.993985	0	5	1	0	5	1	1	1	1
Ndufb3	39.3038	6	6.24012e-07	19.6131	6	0.00324428	10.2515	6	0.114453	2.90699e-05	0.0685381	1
Als2cr12	0.0063632	2	0.996823	0.174361	2	0.916512	0.255885	2	0.879904	1	1	1
Cflar	8.68042	6	0.192365	1.26608	6	0.973495	8.28879	6	0.2177	1	1	1
Casp8	5.52873	2	0.0630161	0.0559814	2	0.972397	0	2	1	0.497262	1	1
Trak2	3.51811	4	0.47513	1.18318	4	0.88086	0.444896	5	0.994002	1	1	1
Stradb	0.37802	2	0.827778	0.120713	2	0.941429	0.0779458	2	0.961777	1	1	1
Tmem237	2.91311	2	0.233038	7.42405	2	0.024428	0.0243309	2	0.987908	1	0.331236	1
G730003C15Rik	4.61165	6	0.594495	1.30853	6	0.971185	4.17006	6	0.653675	1	1	1
Mpp4	2.34331	5	0.799886	0.618435	4	0.960993	3.72596	6	0.713704	1	1	1
Gm29017	0.402058	3	0.939817	0.354197	3	0.949533	0.547213	2	0.760631	1	1	1
Als2	2.96678	2	0.226867	1.99277	2	0.369211	0.000125034	2	0.999937	1	1	1
Cdk15	1.54171e-08	2	1	1.71874e-08	2	1	0	2	1	1	1	1
Fzd7	5.06776	4	0.280415	7.34334	4	0.118819	1.38696	4	0.846458	1	0.982051	1
Gm973	4.21331	6	0.647835	8.39087	6	0.210842	0.988166	6	0.986057	1	1	1
Sumo1	0	2	1	1.37912	2	0.501796	0	3	1	1	1	1
Nop58	0	6	1	0.457038	6	0.998323	0	6	1	1	1	1
Bmpr2	23.2063	6	0.000730261	8.52508	6	0.202101	3.05494	6	0.801921	0.0139922	1	1
Fam117b	11.5909	3	0.00892446	0.524612	3	0.913452	7.30278	4	0.120727	0.115255	1	1
Ica1l	8.83284	6	0.1832	6.15272	6	0.406302	4.92219	6	0.553831	1	1	1
Wdr12	17.3556	2	0.000170324	22.6272	2	1.22056e-05	0	2	1	0.00403538	0.000592158	1
Carf	0.0624617	4	0.999522	1.50403	4	0.825928	0.302149	4	0.989675	1	1	1
Nbeal1	1.73094	2	0.420854	1.35526	2	0.50782	0	2	1	1	1	1
Cyp20a1	1.32533	4	0.857064	0	4	1	2.27324	4	0.685645	1	1	1
Abi2	1.27868	2	0.527639	0.70226	2	0.703892	0	2	1	1	1	1
Raph1	57.7217	6	1.3048e-10	77.3173	6	1.27676e-14	5.05083	6	0.537311	1.19553e-08	2.41695e-12	1
Cd28	60.1023	6	4.29072e-11	43.6381	6	8.71964e-08	4.29762	6	0.636469	4.25398e-09	6.91705e-06	1
Gm11579	0	2	1	0	2	1	0	2	1	1	1	1
Ctla4	11.6293	3	0.00876717	7.36988	3	0.0609979	1.01853	5	0.961058	0.113527	0.63323	1
Icos	NA	NA	NA	6.72747e-10	2	1	1.67092e-09	2	1	NA	1	1
Pard3b	0.776253	4	0.941603	0.314137	4	0.988883	0	4	1	1	1	1
Pard3bos1	3.28294e-10	2	1	4.41645e-10	2	1	0.224021	4	0.994176	1	1	1
Pard3bos3	2.72306e-09	3	1	3.11585e-09	3	1	0	3	1	1	1	1
Gm29084	0	2	1	0	2	1	0	2	1	1	1	1
Nrp2	3.21129	6	0.781899	14.3038	6	0.026421	6.07389	6	0.414964	1	0.351111	1
Ino80d	7.55037	6	0.272929	0	6	1	3.89864	6	0.690391	1	1	1
Ino80dos	0.3834	4	0.983813	0.272539	4	0.991517	0.57279	4	0.966039	1	1	1
Gm20342	4.56307	6	0.600941	0.41484	6	0.998726	1.90652	6	0.928092	1	1	1
Ndufs1	3.01175	2	0.221823	2.71335	2	0.257515	0	2	1	1	1	1
Eef1b2	1.37645	6	0.967275	0.0029185	6	1	0.540493	6	0.99731	1	1	1
Zdbf2	109.523	6	0	40.4022	6	3.7968e-07	51.6957	6	2.14689e-09	0	2.5792e-05	2.07969e-06
Adam23	0	2	1	0	2	1	0	2	1	1	1	1
Fastkd2	12.806	6	0.0462221	3.83125	6	0.699501	1.02969	6	0.984462	0.398223	1	1
Klf7	3.54281	4	0.471398	3.14145	4	0.534439	3.87525	4	0.423152	1	1	1
Gm26649	1.93573	2	0.379893	2.33496	2	0.311151	0.370482	2	0.830904	1	1	1
Creb1	5.19954	2	0.0742907	4.68927	2	0.0958823	0	2	1	0.555829	0.858305	1
Mettl21a	13.8751	6	0.0310632	3.81832	6	0.701247	2.19874	6	0.900543	0.302237	1	1
Gm28982	3.59544e-06	2	0.999998	1.15178e-06	2	0.999999	0.111357	3	0.990441	1	1	1
Ccnyl1	1.6347	2	0.441601	0.175334	2	0.916066	1.74075	2	0.418795	1	1	1
Fzd5	2.01839	4	0.732376	2.88679	4	0.576945	4.81327	5	0.439092	1	1	1
Plekhm3	0	2	1	0.20968	2	0.900469	0.774734	2	0.678842	1	1	1
D630023F18Rik	0	2	1	0	2	1	0	2	1	1	1	1
Idh1	0.159282	2	0.923448	1.15941	2	0.560064	0.312316	2	0.855424	1	1	1
Pikfyve	2.99373	2	0.22383	0.141882	2	0.931517	0.192213	2	0.908367	1	1	1
Pth2r	0	2	1	0	2	1	0	2	1	1	1	1
Map2	2.4903	2	0.287898	2.1561	2	0.340258	0.141993	2	0.931465	1	1	1
Unc80	0	2	1	0	2	1	0	2	1	1	1	1
Rpe	4.13793	2	0.126316	0	2	1	4.42056	2	0.10967	0.793396	1	1
Kansl1l	0	2	1	6.00121e-05	2	0.99997	0.197359	2	0.906033	1	1	1
Acadl	0	2	1	0	2	1	0	2	1	1	1	1
Lancl1	6.36044	4	0.173799	0.00334889	4	0.999999	0	4	1	0.972519	1	1
Erbb4	1.42928e-08	2	1	9.50264e-17	2	1	3.74306e-08	2	1	1	1	1
Gm29113	0	2	1	0	2	1	0	2	1	1	1	1
Gm29114	2.47264e-06	2	0.999999	4.3495e-16	2	1	4.61244e-06	2	0.999998	1	1	1
Ikzf2	42.9762	3	2.48981e-09	36.2821	3	6.52726e-08	0.0275818	3	0.998792	1.7961e-07	5.25145e-06	1
Spag16	1.43223e-09	2	1	1.52604e-09	2	1	0.699774	3	0.873257	1	1	1
Bard1	8.26297	2	0.016059	4.40495	2	0.110529	0.59514	2	0.74262	0.181349	0.940181	1
Atic	9.59331	6	0.142856	5.63057	6	0.465819	10.2222	6	0.115603	0.860924	1	1
Fn1	2.48206	2	0.289086	6.71	2	0.0349094	1.74173	2	0.418588	1	0.425933	1
Apol7d	0.110505	3	0.990548	NA	NA	NA	NA	NA	NA	1	NA	NA
Gm28818	0	2	1	0	2	1	0	2	1	1	1	1
Mreg	5.31043e-10	2	1	5.26999e-10	2	1	3.08627	5	0.686687	1	1	1
D230017M19Rik	2.89029	6	0.822485	6.7575	6	0.343857	3.93932	6	0.684888	1	1	1
Pecr	7.63792	5	0.177352	6.17103	6	0.404307	0.853599	6	0.990559	0.983295	1	1
Tmem169	4.1439e-08	3	1	4.79654e-08	3	1	0	3	1	1	1	1
Xrcc5	15.6878	6	0.0155314	16.9107	6	0.00961721	1.04989	6	0.98365	0.176525	0.161759	1
Smarcal1	2.28787	6	0.891412	0.655021	6	0.995411	3.68416	6	0.719328	1	1	1
Rpl37a	8.41265	6	0.209403	0	6	1	1.83812	6	0.933969	1	1	1
Igfbp5	3.92194	2	0.140722	2.24291	2	0.325806	0.538378	2	0.763999	0.851509	1	1
Tns1	0.00992722	2	0.995049	0.110815	2	0.9461	0	2	1	1	1	1
Rufy4	2.49417	2	0.287342	3.38535	2	0.184027	1.40802	2	0.494598	1	1	1
Cxcr2	0	2	1	0.505207	2	0.776776	0.796526	2	0.671486	1	1	1
Cxcr1	6.85242e-10	2	1	6.97664e-10	2	1	0.905315	2	0.635936	1	1	1
Arpc2	0	6	1	0.843821	6	0.990847	0	6	1	1	1	1
Gpbar1	0	2	1	6.8577e-09	2	1	1.75779e-08	2	1	1	1	1
Aamp	2.30378	5	0.805711	0	5	1	0	6	1	1	1	1
Pnkd	16.3705	5	0.00586205	2.63519	5	0.756012	0.32367	6	0.999374	0.081493	1	1
Tmbim1	168.275	6	0	137.33	6	0	10.9734	6	0.0892013	0	0	1
Catip	3.95716	2	0.138265	6.67485	2	0.0355284	0.630378	2	0.729651	0.842978	0.431729	1
Slc11a1	0	2	1	2.01308e-07	2	1	2.46772e-07	2	1	1	1	1
Ctdsp1	0.117681	2	0.942857	0	2	1	0	2	1	1	1	1
Vil1	2.29707e-09	3	1	2.5802e-09	3	1	0	3	1	1	1	1
Usp37	2.53463	6	0.864572	1.89032	6	0.929504	4.29844	6	0.63636	1	1	1
Cnot9	0.547636	6	0.99721	0.627155	6	0.99593	0	6	1	1	1	1
Plcd4	6.12767e-08	4	1	2.73438e-09	2	1	1.90792e-07	4	1	1	1	1
Zfp142	0.352503	2	0.838407	1.77885	2	0.410892	1.87832	2	0.390955	1	1	1
Bcs1l	12.0968	6	0.0598446	7.43231	6	0.282709	6.91454	6	0.328823	0.480472	1	1
Rnf25	0.0996671	2	0.951388	0.0131631	2	0.99344	0.999507	2	0.60668	1	1	1
Stk36	0.499599	4	0.97354	0.281713	5	0.997973	1.71728	5	0.886715	1	1	1
Ttll4	2.11607	5	0.832863	1.60584	5	0.900542	0.0692453	5	0.999935	1	1	1
Cyp27a1	3.43441	5	0.633335	4.21327	6	0.647841	1.37067	5	0.927494	1	1	1
Wnt6	0.763351	4	0.943293	6.65039e-10	2	1	6.74837e-10	2	1	1	1	1
Gm29539	0	2	1	0	2	1	0	2	1	1	1	1
Wnt10a	0.349341	3	0.950497	1.10236e-09	2	1	9.50164e-10	2	1	1	1	1
Fev	4.99693e-10	2	1	4.88603e-10	2	1	2.85088	6	0.827317	1	1	1
Ihh	1.35214	2	0.508612	1.49455	2	0.473655	0.0129027	2	0.993569	1	1	1
Nhej1	6.84611	6	0.335314	2.67233	6	0.848704	5.35355	6	0.499331	1	1	1
Slc23a3	0.333296	2	0.846497	0.297862	2	0.861629	0.523533	2	0.769691	1	1	1
Cnppd1	5.46022	2	0.065212	9.65994	2	0.00798675	0	2	1	0.50949	0.140452	1
Retreg2	0.675404	2	0.713408	0.0623164	2	0.969322	0	2	1	1	1	1
Zfand2b	2.17228	3	0.537429	0.574317	3	0.902286	0	3	1	1	1	1
Abcb6	0.385776	2	0.824574	0.0994615	2	0.951486	0.525788	2	0.768823	1	1	1
Atg9a	0	2	1	0.0161472	2	0.991959	0	2	1	1	1	1
Ankzf1	2.05435	4	0.725764	0	4	1	0.530027	5	0.990983	1	1	1
Glb1l	0.778857	5	0.978362	0.834453	5	0.974784	1.89116	5	0.86399	1	1	1
Stk16	15.0582	6	0.0198092	10.3701	6	0.109907	0	6	1	0.215637	0.936126	1
Tuba4a	5.17306	4	0.269997	0.502784	4	0.973229	0	4	1	1	1	1
A630095N17Rik	0.374099	2	0.829403	1.27948	2	0.527429	0.615597	2	0.735063	1	1	1
Dnajb2	0	5	1	0.764632	5	0.979234	3.31014	5	0.652289	1	1	1
Ptprn	32.0399	4	1.87754e-06	28.2065	4	1.13268e-05	1.42735	5	0.921298	7.69037e-05	0.000555603	1
Dnpep	1.31918	2	0.517064	0	2	1	0.560727	2	0.755509	1	1	1
Des	1.71812e-08	2	1	2.2418e-08	2	1	0	2	1	1	1	1
Speg	19.7779	2	5.07315e-05	23.6009	2	7.50102e-06	0.97196	2	0.615094	0.0014235	0.000389347	1
Gmppa	0.41946	2	0.810803	0.0135649	2	0.99324	0.00042127	2	0.999789	1	1	1
Chpf	13.792	2	0.0010118	8.3382	2	0.0154662	0.2135	2	0.89875	0.0186297	0.234777	1
Obsl1	7.20683	2	0.0272305	10.7249	2	0.00468942	0	2	1	0.273479	0.0922078	1
Tmem198	3.6324e-10	2	1	3.63587e-10	2	1	0.441737	6	0.998477	1	1	1
Inha	2.33842	2	0.310613	0.886603	2	0.641914	0.0958046	2	0.953227	1	1	1
Stk11ip	3.85911	6	0.695736	3.25667	6	0.77601	3.06293	6	0.800909	1	1	1
Slc4a3	0.0200331	2	0.990033	0.977317	2	0.613449	0.50994	2	0.77494	1	1	1
Epha4	12.3476	4	0.0149452	16.1128	4	0.00287145	0.44335	5	0.994051	0.171577	0.0622626	1
Sgpp2	1.26309e-06	2	0.999999	1.41336e-06	2	0.999999	0	2	1	1	1	1
Farsb	10.4222	2	0.00545562	12.271	2	0.00216461	0	2	1	0.0772699	0.0492302	1
Mogat1	0	2	1	3.42648e-10	2	1	5.71866e-10	2	1	1	1	1
5730419F03Rik	0	2	1	2.71594e-06	2	0.999999	4.08049e-06	2	0.999998	1	1	1
Acsl3	0	6	1	0.0014815	6	1	0.218054	6	0.999801	1	1	1
Utp14b	3.5743	6	0.73406	0.471698	6	0.998166	5.9631	6	0.427336	1	1	1
Kcne4	1.76476e-08	2	1	2.29929e-08	2	1	0	2	1	1	1	1
Scg2	0	2	1	0	2	1	0	2	1	1	1	1
Ap1s3	0	5	1	1.64956	5	0.895192	0.67381	6	0.995039	1	1	1
Wdfy1	0	4	1	0.310847	4	0.989103	0.0143674	4	0.999974	1	1	1
Mrpl44	25.392	6	0.00028884	10.0268	6	0.123529	7.38337	6	0.286843	0.0063965	1	1
Serpine2	22.2429	6	0.00109405	41.5755	6	2.22999e-07	5.10452	6	0.53048	0.019879	1.59477e-05	1
Fam124b	3.3015	2	0.191906	4.27462	2	0.117972	2.18092	2	0.336062	1	0.97967	1
Cul3	1.85586	6	0.932467	0.527342	6	0.99749	5.99118	6	0.424179	1	1	1
Gm29125	5.79225e-10	2	1	0.295469	4	0.990105	4.64589e-10	2	1	1	1	1
Dock10	8.66292	6	0.193441	11.6483	6	0.0702916	0.551728	6	0.997151	1	0.691242	1
Irs1	0.000135657	2	0.999932	0.000171846	2	0.999914	0	2	1	1	1	1
Rhbdd1	1.12859	6	0.980265	0	6	1	1.0054	6	0.985407	1	1	1
Gm28940	5.0098e-06	2	0.999997	2.84383e-07	2	1	0.219061	3	0.974455	1	1	1
Col4a4	0.484995	2	0.784666	0.101964	2	0.950296	0.434919	2	0.80456	1	1	1
Mff	7.79768	4	0.099277	2.2917	4	0.682281	0	4	1	0.675818	1	1
Tm4sf20	0	2	1	0	2	1	0	2	1	1	1	1
Agfg1	0.115469	5	0.999769	3.47738	5	0.626813	0.143718	6	0.999941	1	1	1
A030005L19Rik	2.38368	4	0.665579	1.97897	6	0.921622	3.25445	4	0.516182	1	1	1
A030014E15Rik	0	2	1	0	2	1	0	2	1	1	1	1
Slc19a3	4.54953e-08	2	1	1.09305e-07	2	1	3.12499e-08	2	1	1	1	1
Pid1	1.72098e-08	2	1	NA	NA	NA	5.43753e-08	2	1	1	NA	1
Dner	0	2	1	0	2	1	0	2	1	1	1	1
Trip12	2.07626	6	0.912553	0.578589	6	0.996747	0	6	1	1	1	1
Fbxo36	1.65771	5	0.894184	3.88108	6	0.692766	5.81015	6	0.44479	1	1	1
C130026I21Rik	19.1033	6	0.00399269	29.8359	6	4.22349e-05	5.24878	6	0.512324	0.0603996	0.00175379	1
A530032D15Rik	1.33014	5	0.9318	4.726	6	0.579405	2.19423	6	0.900997	1	1	1
A530040E14Rik	0.317948	2	0.853018	0.041911	2	0.979263	2.40135	2	0.300991	1	1	1
Gm16028	5.61645e-07	2	1	6.50191e-07	2	1	0.0919213	4	0.998976	1	1	1
G530012D18Rik	2.04465e-08	2	1	2.29273e-18	2	1	3.3431e-08	2	1	1	1	1
Sp110	0	2	1	0.0282032	2	0.985997	0	2	1	1	1	1
Gm16094	0.801972	2	0.669659	0.810625	2	0.666768	0.0601756	2	0.97036	1	1	1
Sp140	0	4	1	0.0627661	4	0.999518	0.713867	5	0.982199	1	1	1
Gm17017	1.80445e-06	2	0.999999	2.62885e-14	2	1	5.77434e-06	2	0.999997	1	1	1
Sp100	0.124853	2	0.939482	0.974783	2	0.614227	0	2	1	1	1	1
A630001G21Rik	0	4	1	2.23293	5	0.816065	0.862144	5	0.972901	1	1	1
Cab39	0	2	1	0	2	1	0.0335419	2	0.983369	1	1	1
Itm2c	7.90333	6	0.245272	1.33967	6	0.969425	4.24883	6	0.643043	1	1	1
4933407L21Rik	0	2	1	1.28183e-06	2	0.999999	2.35696e-06	2	0.999999	1	1	1
Gm28884	0	2	1	0	2	1	0	2	1	1	1	1
Gpr55	0	2	1	1.14687e-08	2	1	1.44248e-08	2	1	1	1	1
2810459M11Rik	7.8964e-10	2	1	1.01152e-09	2	1	NA	NA	NA	1	1	NA
Psmd1	0.00132541	6	1	5.37157	6	0.497113	0.691969	6	0.994663	1	1	1
Htr2b	2.06026e-06	2	0.999999	7.65155e-07	2	1	0.0110148	2	0.994508	1	1	1
Gm21972	1.86732e-09	3	1	2.10812e-09	3	1	0	3	1	1	1	1
Armc9	0.481721	5	0.992777	1.34316	5	0.930429	0	5	1	1	1	1
Gm16341	0	2	1	0	2	1	0	2	1	1	1	1
B3gnt7	3.09461	6	0.796882	2.0447	6	0.915542	7.05555	6	0.31574	1	1	1
Gm28626	0.692771	2	0.70724	0.663561	2	0.717645	0.044536	2	0.977978	1	1	1
Ncl	10.8364	6	0.0935678	17.4587	6	0.0077374	1.07873	6	0.982451	0.648136	0.13694	1
Ptma	52.3676	6	1.57287e-09	66.0003	6	2.69484e-12	3.14135	6	0.790908	1.1832e-07	3.94203e-10	1
Pde6d	24.1275	6	0.00049479	21.7863	6	0.00132369	5.24761	6	0.51247	0.010027	0.0327262	1
Cops7b	2.91886	5	0.712493	3.80077	5	0.578442	0.366914	5	0.996192	1	1	1
Nppc	0.196778	2	0.906296	1.2721	2	0.529379	1.74587	2	0.417724	1	1	1
Dis3l2	0.00744601	6	1	1.50014	6	0.959485	3.90313	6	0.689784	1	1	1
Ecel1	0.0895594	3	0.99306	4.78598e-10	2	1	9.10107e-10	2	1	1	1	1
Prss56	0	2	1	0	2	1	0	2	1	1	1	1
Chrnd	0	2	1	0	2	1	0	2	1	1	1	1
Chrng	8.4208e-10	2	1	NA	NA	NA	2.00083e-09	2	1	1	NA	1
Eif4e2	0	2	1	0	2	1	0.0309369	2	0.984651	1	1	1
Efhd1	0.859027	2	0.650826	0.556992	2	0.756921	1.5762	2	0.454707	1	1	1
Gigyf2	0	2	1	0	2	1	0.00418504	2	0.99791	1	1	1
Kcnj13	1.02102	2	0.600191	4.24504	2	0.119729	1.11624	2	0.572283	1	0.985516	1
Ngef	0.0258895	2	0.987139	0.243645	2	0.885306	0.730238	2	0.694114	1	1	1
Neu2	0	2	1	0	2	1	0	2	1	1	1	1
Inpp5d	0.611796	6	0.996201	0	6	1	0.0451476	6	0.999998	1	1	1
Atg16l1	1.93326	5	0.858301	1.57167	5	0.904654	1.36227	6	0.968113	1	1	1
Sag	0.0747745	2	0.963303	0.288206	2	0.865798	0	2	1	1	1	1
Dgkd	2.3841	6	0.881206	0	6	1	1.79043	6	0.937928	1	1	1
Gm19582	1.95936e-08	2	1	3.66519e-14	2	1	1.1151e-07	3	1	1	1	1
Usp40	2.11252	5	0.833366	3.02896	5	0.69552	0	6	1	1	1	1
Ugt1a7c	4.624	2	0.099063	5.58416	2	0.0612935	0.0272594	2	0.986463	0.674599	0.634843	1
Ugt1a6b	0	2	1	3.99947e-06	2	0.999998	7.40019e-06	2	0.999996	1	1	1
Ugt1a6a	3.64796	2	0.161382	5.01713	2	0.081385	0.891104	2	0.640471	0.928849	0.767316	1
Ugt1a5	2.06555e-06	2	0.999999	2.20935e-07	2	1	0.190295	3	0.979141	1	1	1
Ugt1a2	3.02606e-09	2	1	8.03249e-09	2	1	NA	NA	NA	1	1	NA
Dnajb3	4.37101	5	0.497325	0.90586	5	0.969796	3.00162	5	0.699737	1	1	1
Ugt1a1	0	2	1	0	2	1	0	2	1	1	1	1
Mroh2a	2.24602	2	0.325299	1.52676	2	0.466089	0.0759764	2	0.962724	1	1	1
Hjurp	3.61127	6	0.729112	1.65725	6	0.948374	3.48651	6	0.745763	1	1	1
Glrp1	2.44981	6	0.874041	2.68735	6	0.846939	3.18157	6	0.785737	1	1	1
Gm19589	0	2	1	0	2	1	0	2	1	1	1	1
Gm29336	1.40207	2	0.496071	1.44132	2	0.486431	0.340212	2	0.843575	1	1	1
Arl4c	1.2791	6	0.972797	1.31393	5	0.933491	9.76498	6	0.134904	1	1	1
1700067G17Rik	0.897052	3	0.826139	2.10692	3	0.550514	4.72886	6	0.579029	1	1	1
Sh3bp4	0.389031	2	0.823233	1.75924	2	0.414941	0.11056	2	0.94622	1	1	1
Agap1	0.051675	2	0.974493	0	2	1	0	2	1	1	1	1
Gbx2	1.25099	2	0.534997	2.00255	2	0.36741	0	2	1	1	1	1
Asb18	0	2	1	1.13242e-06	2	0.999999	2.01844e-06	2	0.999999	1	1	1
Iqca	0.0743153	3	0.99473	3.31774e-06	2	0.999998	1.12068e-05	2	0.999994	1	1	1
Ackr3	7.51307e-10	2	1	3.88936e-10	2	1	NA	NA	NA	1	1	NA
Cops8	0	2	1	0	2	1	0	2	1	1	1	1
Col6a3	4.03389e-15	2	1	5.70386e-10	2	1	8.59816e-10	2	1	1	1	1
Mlph	2.48703	6	0.869917	2.54184	6	0.863756	0.0582176	6	0.999996	1	1	1
Prlh	0.812647	4	0.936745	1.28313	4	0.864231	0.906644	5	0.969739	1	1	1
Rab17	5.58903	2	0.0611446	7.04871	2	0.0294708	0.0469851	2	0.976781	0.488169	0.379016	1
Gm28199	0	2	1	0	2	1	0	2	1	1	1	1
Lrrfip1	42.9955	6	1.16885e-07	13.9727	6	0.0299429	2.59772	6	0.857375	6.4935e-06	0.382639	1
Rbm44	0.000276563	3	0.999999	0.000431942	3	0.999998	0.00101098	3	0.999991	1	1	1
Ramp1	101.021	6	0	154.69	6	0	0	6	1	0	0	1
Ube2f	0.417269	4	0.981039	0.743367	4	0.945875	0	5	1	1	1	1
Gm26683	4.99522e-16	2	1	4.54784e-06	2	0.999998	8.33253e-06	2	0.999996	1	1	1
Scly	0.254759	2	0.8804	0.197983	2	0.90575	1.1671	2	0.557915	1	1	1
Gm17090	0	2	1	1.55835e-08	2	1	3.18219e-08	2	1	1	1	1
Espnl	1.96494e-09	2	1	0.682019	2	0.711052	2.2086e-09	2	1	1	1	1
Klhl30	1.46639e-08	2	1	0	2	1	2.06792e-08	2	1	1	1	1
Erfe	0.235438	3	0.971675	0.167013	3	0.98273	0.529745	4	0.970541	1	1	1
Ilkap	6.7329	2	0.034512	1.27041	2	0.529826	0	2	1	0.325632	1	1
1700020N18Rik	1.06103e-09	2	1	2.97567	4	0.561906	9.65585e-10	2	1	1	1	1
Hes6	43.5896	6	8.91501e-08	7.82359	6	0.251315	10.0265	6	0.123538	5.05437e-06	1	1
Per2	2.06484	2	0.356144	0.768094	2	0.681099	1.24075	2	0.537743	1	1	1
Traf3ip1	2.78829	2	0.248045	5.46001	2	0.0652189	0.0924221	2	0.95484	1	0.662447	1
Asb1	0.0905732	2	0.955724	0.713958	2	0.699787	2.37391	2	0.305149	1	1	1
Hdac4	8.28743	6	0.217793	2.89894	6	0.82142	2.19524	6	0.900895	1	1	1
Gm26720	5.06272	2	0.0795506	3.06013	2	0.216521	0.35431	2	0.83765	0.58087	1	1
Ndufa10	7.94173	3	0.0472314	2.67813	3	0.443956	0	4	1	0.404574	1	1
Olfr12	0	2	1	3.70769e-10	2	1	6.34459e-10	2	1	1	1	1
Cops9	8.98693	6	0.174314	0.724913	6	0.993938	0.98386	6	0.986217	0.974016	1	1
Otos	27.1392	6	0.000136366	52.76	6	1.31137e-09	2.39499	6	0.88003	0.0033499	1.37616e-07	1
Gpc1	0.0154683	4	0.99997	1.03349	4	0.904677	1.31463	4	0.858889	1	1	1
Gm29480	3.2722e-19	2	1	4.57586e-07	2	1	5.60536e-07	2	1	1	1	1
Ankmy1	0.0720899	2	0.964597	0.479999	2	0.786628	0.507848	2	0.775751	1	1	1
Dusp28	2.27936	2	0.319921	0.765141	2	0.682106	4.6369	2	0.0984259	1	1	1
5033417F24Rik	3.75415	6	0.709906	2.18288	6	0.902134	2.43749	6	0.875397	1	1	1
Rnpepl1	2.01039	2	0.365972	2.80662	2	0.245782	0	2	1	1	1	1
9430060I03Rik	3.61637	6	0.728429	4.34829	6	0.629654	5.09302	6	0.53194	1	1	1
Capn10	4.051	5	0.542097	0.996433	5	0.962853	2.07527	5	0.838635	1	1	1
Gpr35	8.73495e-18	2	1	1.31864e-09	2	1	4.80734e-09	3	1	1	1	1
Kif1a	0	2	1	4.56771e-10	2	1	5.57702e-10	2	1	1	1	1
Gm28086	0	2	1	0	2	1	0	2	1	1	1	1
Sned1	2.68561	2	0.261112	2.20237	2	0.332478	1.86292	2	0.393979	1	1	1
Mterf4	1.88981	2	0.388717	1.00278	2	0.605689	0	2	1	1	1	1
Gm28535	4.44411	2	0.108386	0.965926	2	0.616953	1.21411	2	0.544952	0.713461	1	1
Pask	5.77269	4	0.216779	2.99296	5	0.701072	2.52946	4	0.639369	1	1	1
Ppp1r7	9.58237	6	0.143377	7.21205	6	0.301682	3.99822	6	0.676918	0.862718	1	1
Ano7	2.62221	4	0.622894	0.639155	4	0.958615	2.06757	4	0.723332	1	1	1
Hdlbp	1.94119	6	0.925027	0	6	1	2.43131	6	0.876074	1	1	1
Sept2	0.606631	2	0.738366	0	2	1	0.423	2	0.809369	1	1	1
Farp2	3.59814	2	0.165453	1.43417	2	0.488172	1.19332	2	0.550649	0.942734	1	1
Stk25	0.112623	2	0.945244	1.02629	2	0.59861	0.503715	2	0.777355	1	1	1
Gm28536	4.31432e-11	2	1	4.53769e-11	2	1	0	2	1	1	1	1
Bok	0.265024	2	0.875893	0.889421	2	0.64101	0.403912	2	0.817131	1	1	1
Thap4	0.130045	3	0.988003	0.149747	3	0.985262	0	3	1	1	1	1
Atg4b	0	2	1	0	2	1	0	2	1	1	1	1
Dtymk	41.0255	6	2.86241e-07	40.3964	6	3.80689e-07	2.00533	6	0.919208	1.44488e-05	2.5792e-05	1
Ing5	0	2	1	0	2	1	0	2	1	1	1	1
D2hgdh	0.649882	2	0.72257	1.06971	2	0.585753	0	2	1	1	1	1
Gal3st2	4.14189e-10	2	1	3.66935e-10	2	1	2.7044	2	0.258671	1	1	1
Gal3st2c	15.1233	5	0.00984833	14.7208	5	0.0116242	2.0424	6	0.915758	0.124769	0.189731	1
Neu4	3.23347e-07	2	1	4.47728e-07	2	1	0.00477959	3	0.999912	1	1	1
Pdcd1	7.8435	4	0.0974823	19.0176	4	0.000779712	8.41818	6	0.209038	0.666888	0.0216785	1
Fam174a	8.71044	6	0.19053	0.00138085	6	1	3.49968	6	0.744012	1	1	1
St8sia4	10.6093	6	0.101228	12.7849	6	0.0465818	4.39054	6	0.623983	0.683885	0.524765	1
Slco4c1	4.55938e-10	2	1	4.54244e-10	2	1	0.0317262	2	0.984262	1	1	1
Panct2	0.237399	2	0.888075	1.57925	2	0.454015	1.90703	2	0.385383	1	1	1
Gm28901	3.67064e-06	2	0.999998	3.53979e-06	2	0.999998	0.0700743	4	0.9994	1	1	1
D1Ertd622e	0.00308121	3	0.999955	0.619384	3	0.891981	1.02937	3	0.794145	1	1	1
Ppip5k2	2.61221	5	0.759509	2.70497	5	0.745359	1.42449	5	0.921616	1	1	1
Gin1	8.55781	5	0.128055	5.26553	6	0.510236	3.4694	6	0.748037	0.800211	1	1
Pam	24.4489	6	0.000431717	50.6977	6	3.40611e-09	0.449889	6	0.998396	0.00898426	3.42057e-07	1
1810006J02Rik	1.14465	2	0.564212	1.35566	2	0.507718	0.144841	2	0.93014	1	1	1
Gm7967	0.976191	3	0.807013	0.669781	3	0.880288	4.0656	3	0.254467	1	1	1
Gm28187	55.2061	6	4.21181e-10	43.0624	6	1.13373e-07	5.09816	6	0.531287	3.5403e-08	8.72159e-06	1
Rnf152	2.35085	4	0.671527	0.76427	4	0.943173	1.51124	4	0.824648	1	1	1
Pign	0.249766	4	0.992822	0.659379	4	0.956242	0	4	1	1	1	1
2310035C23Rik	0.0110363	2	0.994497	0.0198366	2	0.990131	0	2	1	1	1	1
Tnfrsf11a	1.95345	2	0.376543	1.31483	2	0.518189	3.29973	2	0.192076	1	1	1
Gm7160	0.528142	2	0.767919	2.89224	2	0.235482	0.141141	2	0.931862	1	1	1
Zcchc2	1.52015	2	0.467631	0.0293943	2	0.98541	0.111196	2	0.945919	1	1	1
Gm20753	1.05761e-05	2	0.999995	1.36224e-05	2	0.999993	0	2	1	1	1	1
Phlpp1	2.37604	2	0.304824	0	2	1	1.80569	2	0.405414	1	1	1
A530053M12Rik	0	2	1	0	2	1	0	2	1	1	1	1
Bcl2	5.04683	2	0.0801854	9.94099	2	0.00693972	0.168791	2	0.919068	0.583994	0.126533	1
D630008O14Rik	1.81231e-07	2	1	3.64027e-06	2	0.999998	0.201496	3	0.977347	1	1	1
Kdsr	0	2	1	0.00245004	2	0.998776	0.000266501	2	0.999867	1	1	1
Vps4b	0	2	1	0	2	1	0	2	1	1	1	1
Serpinb5	0	2	1	2.03565e-06	2	0.999999	4.99447e-06	2	0.999998	1	1	1
Serpinb11	0	2	1	0	2	1	0	2	1	1	1	1
Serpinb2	4.26973	5	0.51127	1.20323	4	0.877566	6.56708	5	0.254878	1	1	1
Serpinb8	26.0831	4	3.04467e-05	37.1002	5	5.71862e-07	0.447008	5	0.993935	0.000901417	3.693e-05	1
Dsel	0.448764	2	0.79901	1.12612	2	0.569465	0.252089	2	0.881576	1	1	1
Tsn	0.260703	6	0.999665	2.39095	6	0.880467	0	6	1	1	1	1
Nifk	2.24549	3	0.523043	4.74347	3	0.191574	0	3	1	1	1	1
Clasp1	0	3	1	0	3	1	0	3	1	1	1	1
2900060B14Rik	0	2	1	0.266636	2	0.875187	0.512308	2	0.774023	1	1	1
Tfcp2l1	2.98828	2	0.224441	2.95893	2	0.22776	1.30384	2	0.521044	1	1	1
Gli2	0.86767	2	0.648019	2.0795	2	0.353543	0.955847	2	0.62007	1	1	1
Gm29455	6.46948e-08	2	1	4.90178e-08	2	1	NA	NA	NA	1	1	NA
Inhbb	0.172326	2	0.917445	0.0259167	2	0.987125	0.235347	2	0.888986	1	1	1
Ralb	1.91769	6	0.92711	0.831052	6	0.991215	1.6179	6	0.951282	1	1	1
Gm27184	2.40727	5	0.790392	2.10863	6	0.909442	1.4607	6	0.962062	1	1	1
Tmem185b	2.93954	2	0.229978	0.173794	2	0.916772	0.521678	2	0.770405	1	1	1
3830432H09Rik	0	2	1	0	2	1	0	2	1	1	1	1
Epb41l5	2.4503	5	0.783961	1.31071	5	0.933826	0	5	1	1	1	1
Ptpn4	2.65999e-05	2	0.999987	0	2	1	0	2	1	1	1	1
Tmem177	3.91905	2	0.140926	1.657	2	0.436703	1.24868	2	0.535615	0.852477	1	1
Sctr	0	2	1	0	2	1	0	2	1	1	1	1
Tmem37	7.95927	6	0.241102	1.82758	6	0.934853	0.887162	6	0.989531	1	1	1
Dbi	25.1991	6	0.000313651	7.09821	6	0.31186	8.77812	6	0.186446	0.00683632	1	1
3110009E18Rik	11.2903	6	0.0798089	8.247	6	0.220561	5.84754	6	0.440484	0.582024	1	1
Steap3	2.40781	2	0.300021	10.2996	2	0.00580065	3.65479	2	0.160832	1	0.110024	1
Insig2	0	2	1	0	2	1	0	2	1	1	1	1
Ccdc93	3.1623	2	0.205738	3.43711	2	0.179325	0	2	1	1	1	1
Htr5b	1.2158e-17	2	1	4.64727e-10	2	1	8.92812e-10	2	1	1	1	1
Ddx18	5.18232	4	0.269097	7.14741	4	0.1283	0	5	1	1	1	1
Dpp10	7.63369e-07	2	1	8.51503e-07	2	1	0	2	1	1	1	1
Actr3	0	4	1	0	4	1	0	4	1	1	1	1
Slc35f5	2.60178	2	0.272289	1.12101	2	0.570922	2.20631	2	0.331822	1	1	1
Gpr39	0.375228	2	0.828935	0.562614	2	0.754797	0.211248	3	0.975753	1	1	1
Lypd1	1.05381e-10	2	1	3.04995e-10	2	1	0.745271	2	0.688916	1	1	1
Nckap5	1.69066	2	0.429415	4.38871	2	0.11143	3.69415	2	0.157698	1	0.943636	1
Mgat5	2.81646	6	0.831505	5.85165	6	0.440013	4.32136	6	0.633275	1	1	1
Tmem163	10.1102	6	0.120086	13.8935	6	0.0308486	3.43807	6	0.752191	0.766509	0.390338	1
Acmsd	0	2	1	0	2	1	0	2	1	1	1	1
2900009J06Rik	3.62236	2	0.163461	0.572169	2	0.751199	2.06042	2	0.356933	0.935377	1	1
Ccnt2	13.3197	6	0.0382304	0.880444	6	0.989741	9.88962	6	0.129378	0.34946	1	1
Map3k19	0	2	1	0	2	1	0	2	1	1	1	1
Rab3gap1	0.468246	5	0.99324	0.868594	5	0.972453	0.0550203	6	0.999997	1	1	1
Zranb3	1.4931	2	0.473999	0.489233	2	0.783005	0.00135196	2	0.999324	1	1	1
Gm28800	0	2	1	0	2	1	0	2	1	1	1	1
R3hdm1	0	3	1	0	3	1	0	3	1	1	1	1
Ubxn4	0.0702199	3	0.995154	0	4	1	0	4	1	1	1	1
Lct	0	2	1	0	2	1	0	2	1	1	1	1
Mcm6	45.8545	6	3.16473e-08	55.1641	6	4.29499e-10	0.38785	6	0.998948	1.92402e-06	4.73897e-08	1
Dars	1.0918	5	0.954827	1.62276	5	0.898483	5.69652	6	0.45803	1	1	1
Cxcr4	18.2168	6	0.00571265	26.4664	6	0.000182227	5.07988	6	0.533609	0.080031	0.00618385	1
Gm26686	2.29856e-06	2	0.999999	8.18268e-15	2	1	7.31017e-06	2	0.999996	1	1	1
Thsd7b	4.76199e-15	2	1	1.33569e-09	2	1	2.23892e-09	2	1	1	1	1
Gm16081	0	2	1	0	2	1	0	2	1	1	1	1
Cd55b	2.52367e-07	2	1	6.0021e-06	2	0.999997	0.251878	3	0.968809	1	1	1
Gm15675	2.1057	2	0.348942	6.74032	2	0.0343842	5.59274	2	0.0610312	1	0.423759	1
Cd55	3.64446	5	0.601651	18.7601	5	0.00213023	2.70166	5	0.745864	1	0.04862	1
Gm16083	0.896918	2	0.638611	2.96665	2	0.226882	2.8741	2	0.237627	1	1	1
Zp3r	0	2	1	3.0143e-06	2	0.999998	3.72678e-06	2	0.999998	1	1	1
C4bp	0	2	1	0	2	1	0	2	1	1	1	1
Gm29427	0	2	1	0	2	1	0	2	1	1	1	1
Pfkfb2	0.293021	5	0.997772	0.907249	5	0.969695	0.0520586	6	0.999997	1	1	1
Yod1	3.23003	6	0.779471	0.990342	6	0.985976	0.960193	6	0.987076	1	1	1
AA986860	0.514577	2	0.773145	2.16605	2	0.33857	2.09103	2	0.351511	1	1	1
Gm28857	9.5691	6	0.144011	13.7071	6	0.0330853	7.74353	6	0.257502	0.865451	0.410957	1
Gm15848	0	2	1	0	2	1	0	2	1	1	1	1
Pigr	0	2	1	0	2	1	0	2	1	1	1	1
Fcmr	0	2	1	0	2	1	0	2	1	1	1	1
Il24	0	2	1	0	2	1	0	2	1	1	1	1
Il19	0.263753	3	0.966695	0.000107299	2	0.999946	6.37532e-06	2	0.999997	1	1	1
Il10	7.97432	4	0.0925233	6.16439	4	0.187203	0.508413	5	0.991812	0.642974	1	1
Mapkapk2	14.5518	6	0.0240443	5.98658	6	0.424695	0.311795	6	0.999438	0.247919	1	1
Dyrk3	32.4067	6	1.36342e-05	91.2934	6	0	4.75228	6	0.575955	0.000437132	0	1
Eif2d	3.27818	5	0.657184	4.83064	5	0.436897	0	6	1	1	1	1
Rassf5	9.83027	4	0.043386	0.748544	4	0.94521	2.74534	5	0.739176	0.382307	1	1
Ikbke	1.48209	4	0.82981	0.244988	4	0.993083	1.2176	4	0.875192	1	1	1
Gm28914	0	2	1	0	2	1	0	2	1	1	1	1
Gm28913	0	2	1	3.89788e-06	2	0.999998	4.82283e-06	2	0.999998	1	1	1
Srgap2	0.00953942	2	0.995242	0	2	1	0.0152001	2	0.992429	1	1	1
Fam72a	6.34595	6	0.385573	6.54766	6	0.364709	4.16723	6	0.654057	1	1	1
Ctse	1.37582	2	0.502624	0.39481	2	0.820858	0.991453	2	0.609128	1	1	1
Rab7b	0.379793	2	0.827045	1.47245	2	0.478919	1.47526	2	0.478247	1	1	1
Slc26a9	8.88896e-10	2	1	1.45783e-09	2	1	7.62849e-10	2	1	1	1	1
Pm20d1	2.3897	4	0.664489	0.0925871	3	0.992712	2.33927	4	0.673629	1	1	1
Slc41a1	8.42273	4	0.0772644	9.22542	4	0.0557054	0	4	1	0.569839	0.594199	1
Rab29	6.23154	2	0.0443443	1.07076	2	0.585446	0.314042	2	0.854686	0.389509	1	1
Nucks1	1.17733	6	0.97799	0.780765	6	0.99258	0	6	1	1	1	1
Slc45a3	8.77602	2	0.0124254	13.3103	2	0.00128736	0.350559	2	0.839222	0.150137	0.0321574	1
Elk4	19.7903	6	0.00301766	12.0124	6	0.0616932	3.23545e-06	6	1	0.0472775	0.636074	1
Mfsd4a	12.2081	6	0.0574831	13.4661	6	0.0362036	2.80067	6	0.833417	0.466383	0.43773	1
Gm26892	2.67852	5	0.749402	3.30245	6	0.77004	2.26096	6	0.894203	1	1	1
Cdk18	1.22429	2	0.542185	3.79917	2	0.149631	0.0105065	2	0.994761	1	1	1
Gm29629	0.421524	2	0.809967	1.45203e-09	2	1	1.73743e-09	2	1	1	1	1
Klhdc8a	5.41308	4	0.247476	6.03658	4	0.196433	0.167	5	0.999429	1	1	1
Nuak2	2.94015	2	0.229909	0.129861	2	0.937133	0.455663	2	0.796259	1	1	1
F730311O21Rik	0	2	1	0	2	1	0	2	1	1	1	1
Tmcc2	0	3	1	0.907048	3	0.823727	1.95047	4	0.744869	1	1	1
Dstyk	0	2	1	0.0531687	2	0.973766	0.0145606	2	0.992746	1	1	1
Rbbp5	1.38818	3	0.708307	0.308806	3	0.958364	1.56879	3	0.666487	1	1	1
Tmem81	1.36555	6	0.96792	1.63117	6	0.95031	3.29066	6	0.77158	1	1	1
Cntn2	1.26367e-06	2	0.999999	2.01546e-06	2	0.999999	0.100852	3	0.991735	1	1	1
Nfasc	5.01646e-10	2	1	4.94952e-10	2	1	1.77276e-12	2	1	1	1	1
Lrrn2	0	2	1	0	2	1	0	2	1	1	1	1
Mdm4	0.000697187	2	0.999651	0.102117	2	0.950223	0	2	1	1	1	1
Pik3c2b	4.93545	4	0.293985	2.74982	4	0.600525	0.821559	4	0.935535	1	1	1
Ppp1r15b	0.512757	4	0.972247	0	4	1	0.969644	4	0.914364	1	1	1
Plekha6	3.59371	5	0.609258	3.49328	5	0.624404	0.924823	6	0.988302	1	1	1
Etnk2	3.73891	3	0.291072	5.55834	4	0.234648	0.820447	4	0.935686	1	1	1
Sox13	0.767363	3	0.857256	5.63552	3	0.130754	1.08737	4	0.896271	1	1	1
Snrpe	58.3708	6	9.63768e-11	21.7996	6	0.00131639	17.8057	6	0.00673654	9.04492e-09	0.0326293	0.912683
Gm26706	0.886541	5	0.971188	1.51039e-09	2	1	1.44248e-09	2	1	1	1	1
Zc3h11a	0	2	1	0.0377676	2	0.981293	0.0337645	2	0.983259	1	1	1
Gm38394	4.68179	6	0.585224	2.26312	6	0.893979	1.33003	6	0.969976	1	1	1
Lax1	53.7148	2	2.1676e-12	65.0234	2	7.54952e-15	0.137629	2	0.9335	2.60287e-10	1.50282e-12	1
Atp2b4	0.655344	6	0.995405	0	6	1	0	6	1	1	1	1
Optc	8.10714e-10	2	1	3.42998	2	0.179965	8.06022e-10	2	1	1	1	1
Prelp	6.86524	6	0.33349	4.47322	6	0.612915	3.93556	6	0.685397	1	1	1
Btg2	173.24	6	0	101.136	6	0	5.59835	6	0.469651	0	0	1
Chit1	0	2	1	0	2	1	0	2	1	1	1	1
Chil1	7.67136	2	0.0215866	2.68095	2	0.261721	2.57032	2	0.276607	0.229396	1	1
Adora1	1.68786	2	0.430017	2.41055	2	0.29961	2.0679	2	0.3556	1	1	1
Myog	4.25041e-10	2	1	4.99133e-10	2	1	0	2	1	1	1	1
Ppfia4	0.957222	4	0.916212	0.413321	4	0.981372	0.596799	5	0.988149	1	1	1
Tmem183a	0	2	1	0.253477	2	0.880964	2.79753	2	0.246902	1	1	1
4933406M09Rik	0	2	1	1.81236e-06	2	0.999999	2.23374e-06	2	0.999999	1	1	1
Cyb5r1	0.233163	2	0.889958	0.815395	2	0.66518	0	2	1	1	1	1
Adipor1	2.97117	3	0.396092	0.164935	3	0.983041	0	3	1	1	1	1
Platr1	4.89976e-10	2	1	4.71241e-10	2	1	1.418	2	0.492136	1	1	1
Klhl12	1.99627	2	0.368566	0.00488117	2	0.997562	0.947055	3	0.81406	1	1	1
Rabif	0.224765	3	0.973496	0.325946	3	0.955077	0.331814	3	0.953938	1	1	1
Kdm5b	6.34148	6	0.386044	0.66323	6	0.99525	0.54957	6	0.997182	1	1	1
Syt2	0	2	1	1.40504e-07	2	1	1.72092e-07	2	1	1	1	1
Ppp1r12b	0.946352	2	0.62302	1.04952	2	0.591697	0.73727	2	0.691678	1	1	1
Gm28892	2.15784e-07	2	1	1.04739e-15	2	1	4.58799e-07	2	1	1	1	1
Ube2t	28.1955	5	3.33311e-05	25.1191	5	0.000132148	0.354924	5	0.996481	0.00097783	0.00475165	1
Lgr6	7.33066e-07	2	1	3.04038e-08	2	1	0.00368629	3	0.999941	1	1	1
Ptpn7	43.9579	5	2.36221e-08	54.0587	6	7.17882e-10	0.704141	6	0.994401	1.4498e-06	7.78741e-08	1
Arl8a	12.9712	3	0.00469934	8.43593	3	0.0378112	0	4	1	0.0684161	0.451792	1
Gm15445	3.22369	5	0.665543	1.98117	5	0.851745	2.59294	6	0.857924	1	1	1
Gm26642	0	2	1	0	2	1	0	2	1	1	1	1
Elf3	1.20985e-09	2	1	1.45898e-09	2	1	0	2	1	1	1	1
Rnpep	30.6868	3	9.89411e-07	26.9484	3	6.0357e-06	0.466026	3	0.926289	4.39731e-05	0.000320174	1
Timm17a	0	3	1	0	3	1	0	3	1	1	1	1
Lmod1	0	2	1	1.11343e-08	2	1	1.89882e-08	2	1	1	1	1
Shisa4	0.638897	2	0.72655	0.0443405	2	0.978074	0.357555	2	0.836292	1	1	1
Ipo9	0.00202364	2	0.998989	8.01753	2	0.0181558	4.15816	2	0.125045	1	0.262266	1
Nav1	25.3756	2	3.08865e-06	37.3249	2	7.85253e-09	2.07189	2	0.354891	0.000120632	7.50616e-07	1
Gm38399	7.4283	2	0.0243762	4.12584	2	0.127082	0.0991907	2	0.951614	0.249876	1	1
Csrp1	1.68288	5	0.89105	0	5	1	0.897052	6	0.989216	1	1	1
Phlda3	12.8307	6	0.0458054	7.40316	6	0.285166	3.26888	5	0.65861	0.396222	1	1
Tnni1	0	2	1	0	2	1	0	2	1	1	1	1
Lad1	0	2	1	0	2	1	0	2	1	1	1	1
Tnnt2	1.59189e-08	2	1	1.3556e-05	2	0.999993	3.83579e-08	2	1	1	1	1
Tmem9	0	3	1	3.67228	3	0.299095	1.6954	4	0.791553	1	1	1
Cacna1s	2.52419e-06	2	0.999999	9.86107e-15	2	1	7.95648e-06	2	0.999996	1	1	1
Gm37759	1.0006e-17	2	1	9.47966e-06	2	0.999995	1.50079e-05	2	0.999992	1	1	1
Kif21b	11.7124	6	0.0687011	12.0467	6	0.0609358	3.74887	6	0.710617	0.526679	0.63323	1
5730559C18Rik	1.77127	2	0.412452	1.20627	5	0.944274	NA	NA	NA	1	1	NA
A430034D21Rik	0.517302	3	0.915074	0.546723	3	0.908513	0.0268633	2	0.986658	1	1	1
Gm37552	0.406569	3	0.938882	1.44457e-08	2	1	4.13042e-08	2	1	1	1	1
Gm26781	0	2	1	0	2	1	0	2	1	1	1	1
Gpr25	2.15694e-05	2	0.999989	2.57152e-05	2	0.999987	0	2	1	1	1	1
Camsap2	0.196445	4	0.995481	0.600732	4	0.962982	0.000306528	5	1	1	1	1
Ddx59	1.11731	4	0.891515	2.03189	4	0.729893	4.27573	4	0.369974	1	1	1
Kif14	3.49101	3	0.32193	3.3348	3	0.342828	1.55505	3	0.669625	1	1	1
Gm33994	0	2	1	0	2	1	0	2	1	1	1	1
Platr23	0.224811	3	0.973488	0.310675	3	0.958008	0.098407	2	0.951987	1	1	1
Zfp281	2.23347	2	0.327347	0	2	1	2.67063	2	0.263076	1	1	1
Gm19705	0.747835	2	0.688034	0.200611	2	0.904561	0.391348	2	0.82228	1	1	1
Gm26979	0	2	1	0	2	1	0	2	1	1	1	1
Gm26936	1.46291e-14	2	1	3.73557e-10	2	1	6.18095e-10	2	1	1	1	1
A430106G13Rik	4.83741	6	0.56483	4.14565	6	0.656974	5.57211	6	0.472784	1	1	1
Ptprc	3.7755	6	0.707026	0	6	1	2.49502	6	0.869024	1	1	1
Gm28556	1.87486e-06	2	0.999999	2.20921e-14	2	1	2.68476e-06	2	0.999999	1	1	1
Atp6v1g3	0	2	1	0	2	1	0	2	1	1	1	1
Nek7	0	2	1	0	2	1	0	2	1	1	1	1
Gm5833	22.0342	5	0.00051581	29.1722	5	2.14521e-05	1.55579	6	0.955703	0.0103932	0.000970066	1
Lhx9	6.43614e-17	2	1	2.40754e-06	2	0.999999	3.05876e-06	2	0.999998	1	1	1
2310009B15Rik	4.03657	6	0.671727	0.838889	6	0.99099	3.36251	6	0.762163	1	1	1
Dennd1b	0.478472	4	0.975563	0	4	1	0	4	1	1	1	1
Crb1	3.80587e-10	2	1	4.2181e-15	2	1	1.15605e-09	2	1	1	1	1
Zbtb41	3.06568	3	0.381609	4.44829	3	0.216949	0	3	1	1	1	1
Aspm	1.69102	2	0.429338	5.72195	2	0.0572131	0.722558	2	0.696784	1	0.604838	1
Cfh	1.64344e-08	2	1	NA	NA	NA	5.31951e-08	2	1	1	NA	1
Kcnt2	1.5187e-09	2	1	1.24353e-13	2	1	3.18509e-09	2	1	1	1	1
Cdc73	1.19586	6	0.977089	0	6	1	0.477302	6	0.998104	1	1	1
B3galt2	0.936169	5	0.967548	2.5488	5	0.769128	0.545877	5	0.990347	1	1	1
Glrx2	1.12443	6	0.980453	0	6	1	5.63281	6	0.465552	1	1	1
Trove2	0.384213	4	0.983749	0.644008	4	0.95805	6.9151	4	0.140443	1	1	1
Uchl5	5.61821	6	0.467286	4.27283	6	0.639808	3.30866	6	0.769228	1	1	1
Rgs2	0.735085	6	0.993702	4.85464	6	0.562588	7.91606	6	0.244317	1	1	1
Rgs1	27.311	6	0.000126612	27.31	6	0.000126671	0	6	1	0.00315436	0.00459752	1
Rgs18	13.1814	6	0.040244	0.0229519	6	1	19.3648	6	0.00358986	0.36176	1	0.589407
Pla2g4a	0	4	1	0.17566	4	0.996362	0	4	1	1	1	1
Ptgs2	82.6705	6	9.99201e-16	111.466	6	0	3.82403	6	0.700475	1.70952e-13	0	1
Ptgs2os2	2.43275	6	0.875917	4.58796	6	0.597636	2.66361	6	0.849726	1	1	1
Pdc	1.02684e-06	2	0.999999	5.17495e-14	2	1	3.30349e-06	2	0.999998	1	1	1
2310030A07Rik	0	2	1	0	2	1	0	2	1	1	1	1
BC003331	20.5865	4	0.000382403	11.7776	4	0.0190837	0.516808	4	0.971844	0.00809748	0.272953	1
Tpr	0	6	1	0.320213	6	0.999393	0	6	1	1	1	1
Prg4	1.0271	2	0.598369	9.7647e-10	2	1	8.78127e-10	2	1	1	1	1
Hmcn1	2.19967	4	0.69909	0.0538618	4	0.999644	2.97344	5	0.70408	1	1	1
Gm47985	0	2	1	0	2	1	0	2	1	1	1	1
Gm10138	0.0696287	2	0.965785	1.68764	2	0.430065	0.0712718	2	0.964992	1	1	1
Ivns1abp	0.875379	6	0.989899	1.33412	6	0.969743	0.0593887	6	0.999996	1	1	1
Swt1	0.211267	6	0.999818	0.33484	6	0.99931	0	6	1	1	1	1
Trmt1l	4.38243	5	0.495767	0	5	1	3.26164	6	0.775364	1	1	1
Rnf2	0.740691	6	0.99357	2.89532	6	0.821866	0.0578684	6	0.999996	1	1	1
Fam129a	1.45379	2	0.483407	0.367219	2	0.832261	0.0180525	2	0.991014	1	1	1
2810414N06Rik	4.48795	2	0.106036	5.48753	2	0.0643278	0.724921	2	0.695962	0.703258	0.655465	1
Edem3	0.249126	4	0.992857	0	4	1	1.19184	5	0.945658	1	1	1
1700025G04Rik	14.2116	6	0.0273602	8.95385	6	0.17619	3.35435	6	0.763236	0.274497	1	1
Tsen15	45.5799	3	6.96641e-10	24.703	4	5.77211e-05	5.41012	4	0.247744	5.59811e-08	0.00232195	1
Colgalt2	1.76341e-08	2	1	2.29764e-08	2	1	0	2	1	1	1	1
Rgl1	0	2	1	0.699289	2	0.704939	0.810444	2	0.666829	1	1	1
Arpc5	0	2	1	0.00156627	2	0.999217	0.100075	2	0.951194	1	1	1
Ncf2	3.3894	3	0.335392	9.96971	3	0.0188253	0	3	1	1	0.270286	1
Smg7	4.28979	5	0.508492	0.777489	5	0.978447	0.000510333	5	1	1	1	1
Nmnat2	0.445838	2	0.80018	1.19926e-09	2	1	1.2705e-09	2	1	1	1	1
Lamc2	4.28203	4	0.36918	2.25485	4	0.689001	4.29262	6	0.637142	1	1	1
Lamc1	12.5831	5	0.0276155	9.85098	5	0.0795695	7.10923	6	0.310864	0.276341	0.755734	1
Shcbp1l	5.94204	5	0.3119	6.82677	5	0.233846	2.96791	5	0.704934	1	1	1
Dhx9	21.9998	6	0.00121099	11.692	6	0.069204	0.368874	6	0.999089	0.0216177	0.684208	1
Npl	35.9398	6	2.83186e-06	23.0239	6	0.000788513	3.12694	6	0.792754	0.00011165	0.0218129	1
Rgs8	2.61604e-08	2	1	2.98052e-08	2	1	0	2	1	1	1	1
C230024C17Rik	2.7e-10	2	1	5.38298e-10	2	1	0.853135	3	0.83672	1	1	1
Rgs16	2.051	2	0.358616	0.736671	2	0.691885	0.865054	2	0.648867	1	1	1
Gm28513	1.56028	2	0.458343	1.15425	2	0.561509	0.46197	2	0.793751	1	1	1
Rnasel	13.2882	2	0.00130167	4.10975	2	0.128109	0.131075	2	0.936564	0.023024	1	1
Rgsl1	0	2	1	0	2	1	0	2	1	1	1	1
Teddm2	0.831217	2	0.659938	0.219932	2	0.895865	0.02003	2	0.990035	1	1	1
Teddm1b	0.179764	4	0.996195	0.126825	4	0.998072	0.0426639	3	0.997686	1	1	1
Teddm1a	2.1946e-10	2	1	6.2168e-10	2	1	NA	NA	NA	1	1	NA
Glul	3.08697	6	0.797854	12.2234	6	0.0571662	0.946394	6	0.987563	1	0.604838	1
Gm29291	6.63114	6	0.356309	7.54273	6	0.273553	4.87674	6	0.559716	1	1	1
A830008E24Rik	0	2	1	1.74674e-08	2	1	3.46321e-08	2	1	1	1	1
Zfp648	1.96975e-06	2	0.999999	1.2725e-15	2	1	2.84871e-06	2	0.999999	1	1	1
Cacna1e	2.51678e-07	2	1	0.256304	4	0.992457	6.85139e-06	2	0.999997	1	1	1
Gm9530	0.739318	3	0.863919	2.40199e-09	2	1	1.68925e-09	2	1	1	1	1
Ier5	4.29339	6	0.63704	0	6	1	15.4183	6	0.0172413	1	1	1
Mr1	1.63958	2	0.440524	3.41195	2	0.181595	0.0909539	2	0.955542	1	1	1
Stx6	1.07832	5	0.956005	0	5	1	1.31389	5	0.933495	1	1	1
BC034090	1.54475	2	0.461916	1.04184	2	0.593974	0.00073676	2	0.999632	1	1	1
Gm37622	0	2	1	0	2	1	0	2	1	1	1	1
Xpr1	0	2	1	0.0269142	2	0.986633	0.0272094	2	0.986487	1	1	1
Gm5532	0.0586347	3	0.99629	7.72482e-10	2	1	6.05229e-11	2	1	1	1	1
Acbd6	1.07169	4	0.898738	0	4	1	0	4	1	1	1	1
Lhx4	0	2	1	0	2	1	0	2	1	1	1	1
Qsox1	0.0931601	2	0.954488	0.167089	2	0.91985	0	2	1	1	1	1
Cep350	2.45016	6	0.874003	0.918563	6	0.988512	0.424678	6	0.998638	1	1	1
Tor1aip1	2.92775	6	0.817858	0.00441137	6	1	0.185019	6	0.999877	1	1	1
Tor1aip2	6.9823	6	0.322487	1.82583	6	0.935	0.548993	6	0.99719	1	1	1
Tdrd5	0	2	1	2.51066e-06	2	0.999999	4.23643e-06	2	0.999998	1	1	1
Nphs2	1.41097e-06	2	0.999999	2.638e-06	2	0.999999	0.0117087	3	0.999664	1	1	1
Axdnd1	0.663246	4	0.955783	1.07371	4	0.898421	0.683875	4	0.953303	1	1	1
Gm2000	0.879239	2	0.644282	1.58903	2	0.451801	0.35927	2	0.835575	1	1	1
Soat1	0.0358673	2	0.982226	0	2	1	0	2	1	1	1	1
Gm10031	0.234075	2	0.889552	0.0821698	2	0.959748	0.237423	2	0.888064	1	1	1
Abl2	55.6111	6	3.4886e-10	20.5693	6	0.00219168	7.4755	6	0.2791	2.9843e-08	0.0496703	1
Tor3a	16.6985	2	0.000236574	6.24695	2	0.044004	0.309496	2	0.856631	0.00536187	0.503361	1
Fam20b	9.50636	5	0.0904933	1.64558	5	0.895683	6.06603	6	0.415834	0.63342	1	1
Ralgps2	3.022	2	0.220689	5.17284	2	0.075289	0	2	1	1	0.727606	1
Angptl1	0.10983	3	0.990632	0.00713515	2	0.996439	0.056886	3	0.996452	1	1	1
4930439D14Rik	0.482829	2	0.785516	0.336268	2	0.84524	1.86597	2	0.393378	1	1	1
Gm28694	0	2	1	0	2	1	0	2	1	1	1	1
Tex35	0	2	1	0	2	1	0	2	1	1	1	1
Rasal2	2.34423	2	0.309711	2.12815	2	0.345047	0.679011	2	0.712122	1	1	1
Cryzl2	1.73238	2	0.420551	5.58252	2	0.0613438	0	2	1	1	0.634843	1
Sec16b	2.6379	2	0.267415	3.54977	2	0.169503	0.00153788	2	0.999231	1	1	1
Brinp2	0.169106	2	0.918923	0.0679331	2	0.966604	0.213068	2	0.898945	1	1	1
Cop1	4.65622	6	0.588598	3.15191	6	0.789554	2.29289	6	0.890888	1	1	1
Tnr	3.78667e-06	2	0.999998	2.55443e-15	2	1	8.28451e-06	2	0.999996	1	1	1
Gm37294	1.11443e-06	2	0.999999	2.89396e-15	2	1	1.55671e-06	2	0.999999	1	1	1
4930523C07Rik	14.7197	6	0.0225525	8.38392	6	0.211304	0.0087655	6	1	0.236703	1	1
4930562F07Rik	7.02727e-17	2	1	6.94157e-06	2	0.999997	8.81026e-06	2	0.999996	1	1	1
Mrps14	59.0172	6	7.1261e-11	14.184	6	0.0276469	2.73955	6	0.840754	6.75338e-09	0.36261	1
Cacybp	106.683	6	0	104.641	6	0	5.86518	6	0.438461	0	0	1
Rabgap1l	51.2294	6	2.66377e-09	48.8713	6	7.91159e-09	0.645557	6	0.995592	1.90735e-07	7.52536e-07	1
Gm36975	0	2	1	0	2	1	0	2	1	1	1	1
Gm37083	5.22049e-08	3	1	5.71726e-08	3	1	0	2	1	1	1	1
Rc3h1	10.3624	6	0.110196	1.56116	6	0.955329	4.26536	6	0.640815	0.721934	1	1
Serpinc1	3.16018	2	0.205957	4.15836	2	0.125033	1.03279	2	0.596669	1	1	1
Zbtb37	1.29024	5	0.935933	1.24462	5	0.940526	0	6	1	1	1	1
Dars2	1.37783	4	0.848039	1.23751	4	0.871885	0.737522	4	0.946622	1	1	1
Gm37634	7.96199	2	0.0186671	5.10884	2	0.0777371	0.919831	2	0.631337	0.204703	0.744187	1
Cenpl	1.69775	5	0.889183	0	5	1	1.27134	6	0.973214	1	1	1
Klhl20	0.736487	2	0.691949	0.444838	2	0.80058	0	2	1	1	1	1
Prdx6	1.14157	6	0.979672	0	6	1	0.00196212	6	1	1	1	1
Tnfsf4	2.40593	6	0.878843	5.16692	6	0.52259	1.00403	6	0.985459	1	1	1
Fasl	6.57482e-10	2	1	7.86421e-10	2	1	0	2	1	1	1	1
Suco	4.97176	6	0.54744	5.85061	6	0.440131	2.46619	6	0.872233	1	1	1
4930558K02Rik	0.0305113	2	0.98486	1.03958	2	0.594645	0.44889	2	0.79896	1	1	1
Pigc	3.55454	6	0.736699	0.367206	6	0.999101	2.72599	6	0.842368	1	1	1
Dnm3	38.9668	6	7.26558e-07	55.6717	6	3.39151e-10	7.00452	6	0.320429	3.32857e-05	3.80736e-08	1
2810442N19Rik	5.87817e-10	2	1	6.36636e-10	2	1	1.11817	2	0.571731	1	1	1
Dnm3os	8.48965e-10	2	1	8.3024e-10	2	1	1.62527	3	0.653673	1	1	1
Mettl13	4.25232	6	0.642573	5.83009	6	0.442491	1.13975	6	0.979756	1	1	1
Vamp4	12.6748	6	0.0485	10.8867	6	0.0919411	1.7977	6	0.937332	0.413513	0.836612	1
Prrc2c	0	6	1	0	6	1	0	6	1	1	1	1
Fmo1	3.22687e-10	2	1	4.07234e-10	2	1	0	2	1	1	1	1
Fmo2	4.31148e-10	2	1	NA	NA	NA	5.46965e-10	2	1	1	NA	1
Prrx1	8.06856e-09	2	1	NA	NA	NA	2.7333e-08	2	1	1	NA	1
Gorab	1.75102	2	0.416649	2.36721	2	0.306172	4.91316	2	0.0857275	1	1	1
Kifap3	15.3252	6	0.0178731	9.07258	6	0.169537	4.0639	6	0.668029	0.197339	1	1
Scyl3	1.11317	6	0.980956	0.373783	6	0.999054	1.79412	6	0.937626	1	1	1
BC055324	1.11491	2	0.572665	6.1213	2	0.0468571	1.18955	2	0.551688	1	0.527252	1
Mettl18	0.761249	6	0.993073	4.58364	6	0.598209	2.55586	6	0.862165	1	1	1
Sele	5.10984e-10	2	1	1.899e-15	2	1	9.3043e-10	2	1	1	1	1
Sell	1.79164	6	0.93783	8.11408	6	0.229864	7.78582	6	0.254219	1	1	1
Selp	353.361	6	0	387.683	6	0	6.02117	6	0.420823	0	0	1
Gm16587	0	2	1	0	2	1	0	2	1	1	1	1
Gm16548	0.772291	4	0.942124	1.67029	4	0.796106	2.48848	6	0.869755	1	1	1
F5	1.52931	2	0.465493	2.1333	2	0.344159	0.00702994	2	0.996491	1	1	1
Slc19a2	0.319467	2	0.852371	0.000293209	2	0.999853	0.556516	2	0.757102	1	1	1
Ccdc181	9.0709	4	0.0593515	2.11558	4	0.714512	5.36442	4	0.251906	0.478141	1	1
Blzf1	0.309107	2	0.856798	0	2	1	0.0859476	2	0.957936	1	1	1
Nme7	4.95636	5	0.421229	0.783884	5	0.97805	2.73956	5	0.740062	1	1	1
Atp1b1	0.201998	2	0.903934	0.319185	2	0.852491	0	2	1	1	1	1
Gm32569	0	2	1	0	2	1	0	2	1	1	1	1
Xcl1	9.85773e-10	2	1	5.55334e-08	2	1	1.2278e-09	2	1	1	1	1
1700029M03Rik	1.20985e-09	2	1	1.45898e-09	2	1	0	2	1	1	1	1
Tbx19	0.20097	3	0.977433	0.0170843	2	0.991494	0.465454	3	0.926413	1	1	1
Sft2d2	1.29602	6	0.971877	2.4531	6	0.873679	1.70928	6	0.944403	1	1	1
Tiprl	1.65347	5	0.894709	4.58624	5	0.468428	0	6	1	1	1	1
Gpr161	0.729465	2	0.694383	2.84295	2	0.241358	0.796242	2	0.671581	1	1	1
Dcaf6	1.77536	2	0.41161	2.37816	2	0.304501	0	2	1	1	1	1
Mpc2	29.2305	5	2.08936e-05	14.5599	5	0.0124181	0	6	1	0.00063512	0.200151	1
Adcy10	3.7777e-10	3	1	7.87447e-08	3	1	3.44595e-08	3	1	1	1	1
Mpzl1	0.50837	2	0.775548	7.06715	2	0.0292004	2.26013	2	0.323013	1	0.376892	1
Rcsd1	8.63456	3	0.0345657	10.7654	3	0.0130647	6.63318	3	0.0845558	0.32598	0.207251	1
Creg1	0	6	1	0	6	1	0	6	1	1	1	1
Cd247	0.00152162	4	1	0.309316	4	0.989205	0.0754839	4	0.999305	1	1	1
Gm37469	0.246054	2	0.88424	1.67298	2	0.433229	2.71216	2	0.257669	1	1	1
Pou2f1	0.999893	6	0.985616	4.21317	6	0.647853	0.856597	6	0.99047	1	1	1
Dusp27	0	2	1	0	2	1	0	2	1	1	1	1
Gpa33	4.15129e-10	2	1	3.93838e-10	2	1	1.75602	6	0.940715	1	1	1
Ildr2	1.46912e-08	2	1	4.52459e-09	2	1	NA	NA	NA	1	1	NA
Gm15853	6.5803	6	0.361409	8.59955	6	0.197383	1.05929	6	0.983265	1	1	1
Tada1	1.98152	5	0.851697	2.8705	5	0.719943	1.73512	5	0.884446	1	1	1
Pogk	3.38511	6	0.759188	2.38842	6	0.88074	0.0988965	6	0.999981	1	1	1
Gm16701.1	2.75475	6	0.838938	3.27378	6	0.773783	0.517279	5	0.991477	1	1	1
Fam78b	0.784121	4	0.940564	0.789767	4	0.939815	1.18496	5	0.946312	1	1	1
Uck2	1.10971	4	0.892728	0	4	1	2.54893	5	0.769109	1	1	1
Gm37982	0	2	1	0	2	1	0	2	1	1	1	1
Gm2453	2.04231e-09	2	1	0.120879	3	0.989219	9.6898e-10	2	1	1	1	1
Tmco1	3.12613	5	0.680547	0	5	1	0.0318734	5	0.99999	1	1	1
Aldh9a1	13.6	4	0.0086873	10.6741	4	0.0304817	0	4	1	0.112644	0.387728	1
Mgst3	2.57535	3	0.461827	0.680706	3	0.877732	0	3	1	1	1	1
Lrrc52	0	2	1	0	2	1	0	2	1	1	1	1
Rxrg	0	2	1	0	2	1	0	2	1	1	1	1
Pbx1	94.3546	6	0	112.124	6	0	0.0508277	6	0.999997	0	0	1
Nuf2	1.73528	2	0.419941	8.25009	2	0.0161627	1.63647	2	0.441209	1	0.24174	1
Ccdc190	1.33668e-09	2	1	3.32842	5	0.649493	1.33767e-09	2	1	1	1	1
Hsd17b7	7.91013	6	0.244762	1.28951	6	0.972233	6.75676	6	0.343929	1	1	1
3110045C21Rik	0.447643	2	0.799458	0.000215832	2	0.999892	0.948518	2	0.622346	1	1	1
Ddr2	NA	NA	NA	1.42941e-09	2	1	8.85027e-08	2	1	NA	1	1
Uap1	0.937615	4	0.919103	0.0298062	4	0.99989	4.40365	5	0.492877	1	1	1
Gm37748	4.14338e-10	2	1	6.3926e-14	2	1	8.15217e-10	2	1	1	1	1
Gm37502	0	2	1	0	2	1	0	2	1	1	1	1
Uhmk1	0.1769	2	0.915349	0.220188	2	0.89575	0	2	1	1	1	1
4930500M09Rik	0.213554	2	0.898726	0.601066	2	0.740423	0.349224	2	0.839783	1	1	1
Sh2d1b1	8.85023e-06	2	0.999996	1.07611e-05	2	0.999995	0	2	1	1	1	1
Gm7694	0.750851	2	0.686997	0.00573923	2	0.997134	0.74339	2	0.689565	1	1	1
Nos1ap	0	2	1	0.316001	2	0.853849	0.123817	2	0.939969	1	1	1
Spata46	6.29802e-10	3	1	9.09475e-15	3	1	1.89897e-09	4	1	1	1	1
Olfml2b	3.37994	5	0.641627	3.52039	6	0.741255	1.96219	5	0.854351	1	1	1
Atf6	3.82221	6	0.700721	1.51253	6	0.958658	0.665944	6	0.995197	1	1	1
Dusp12	4.70044	6	0.582767	4.82114	6	0.566949	0.0407669	6	0.999999	1	1	1
Gm26620	0.0208125	2	0.989648	0.000910143	2	0.999545	0.0626926	2	0.96914	1	1	1
Fcrlb	0	2	1	9.40606e-06	2	0.999995	1.49093e-05	2	0.999993	1	1	1
Fcrla	1.76839e-06	2	0.999999	9.5567e-15	2	1	2.47134e-06	2	0.999999	1	1	1
Fcgr2b	4.02343	5	0.546048	3.61805	2	0.163814	3.24165	2	0.197735	1	1	1
Fcgr4	0	2	1	0	2	1	0	2	1	1	1	1
Fcgr3	3.73998e-10	2	1	3.55284e-10	2	1	8.78733	6	0.185896	1	1	1
Cfap126	1.64309	6	0.949429	1.17224	6	0.978234	1.24482	6	0.974613	1	1	1
Sdhc	0.854573	6	0.99053	5.07651	6	0.534038	0.56588	6	0.996942	1	1	1
Mpz	2.11035	2	0.348132	1.3628	2	0.505908	0.0906355	2	0.955694	1	1	1
Pcp4l1	1.57304	2	0.455427	0.646288	2	0.723869	0	2	1	1	1	1
Nr1i3	5.90689e-06	2	0.999997	6.62663e-06	2	0.999997	0.000311309	3	0.999999	1	1	1
Tomm40l	1.31856	2	0.517224	1.76573	2	0.413597	0.124247	2	0.939767	1	1	1
Apoa2	0.0474754	2	0.976542	0.380507	2	0.82675	0.296441	2	0.862241	1	1	1
Fcer1g	25.0146	4	4.99704e-05	36.6275	4	2.1493e-07	0	4	1	0.00141033	1.54278e-05	1
Ndufs2	15.4708	5	0.00852909	21.6821	5	0.000601693	0	6	1	0.111039	0.0175392	1
B4galt3	2.18798	5	0.822571	0.560245	5	0.989751	0.202174	6	0.99984	1	1	1
Ppox	1.33399	6	0.969751	0.0647504	6	0.999994	2.43329	6	0.875858	1	1	1
Usp21	0.674252	2	0.713819	0	2	1	0.0324242	2	0.983919	1	1	1
Ufc1	8.07649	5	0.15207	12.239	5	0.0316553	0	5	1	0.89399	0.398292	1
Gm20045	9.74707	6	0.135715	1.53077	6	0.957425	3.86981	6	0.694289	0.831364	1	1
Dedd	0.0880741	2	0.956919	0.74689	2	0.688359	0	2	1	1	1	1
Nit1	5.78457	2	0.0554493	2.19061	2	0.334437	0.000693032	2	0.999654	0.454926	1	1
Pfdn2	0	2	1	0.270339	2	0.873568	0	2	1	1	1	1
Klhdc9	3.34312	2	0.187954	1.92678	2	0.381597	0.344481	2	0.841777	1	1	1
Nectin4	5.53065	3	0.136817	0	3	1	4.87725	3	0.181009	0.836787	1	1
Arhgap30	51.4538	6	2.40117e-09	95.4036	6	0	6.05812	6	0.416711	1.75177e-07	0	1
Usf1	8.90512	6	0.178985	1.55234	6	0.955943	3.81983	6	0.701043	0.987444	1	1
Tstd1	1.29046	3	0.731399	0.966434	3	0.809373	2.82526	3	0.419359	1	1	1
Gm26641	0.7437	2	0.689458	0.426703	2	0.807872	0.115368	2	0.943948	1	1	1
F11r	0.34162	5	0.996786	2.32136	5	0.803124	0	5	1	1	1	1
B930036N10Rik	20.3426	2	3.82519e-05	9.52584	2	0.00854064	1.27862	2	0.527655	0.00111207	0.148301	1
Alyref2	22.2704	2	1.45895e-05	15.211	2	0.000497695	0.798477	2	0.670831	0.000461635	0.0147393	1
Cd244	6.63349	5	0.249356	10.2007	4	0.037179	2.04384	4	0.727696	1	0.446678	1
Ly9	23.0177	2	1.00407e-05	16.6966	2	0.000236798	0.182911	2	0.912602	0.000335263	0.00773661	1
Slamf7	0.327099	3	0.954854	1.34351e-06	2	0.999999	8.23555e-06	2	0.999996	1	1	1
Gm37787	0	2	1	0	2	1	0	2	1	1	1	1
Cd48	13.5509	6	0.035076	26.3085	6	0.000195026	7.98216	6	0.239413	0.328708	0.00652645	1
Slamf1	34.5247	6	5.32638e-06	43.582	6	8.94573e-08	4.71684	6	0.580608	0.000194285	7.05033e-06	1
Cd84	0	2	1	0.129363	2	0.937366	0.969008	2	0.616003	1	1	1
Gm10521	4.26704	2	0.11842	0.42155	2	0.809956	3.2847	2	0.193524	0.76004	1	1
Gm37065	2.20339	3	0.531281	1.27356	3	0.735422	0.395963	4	0.982806	1	1	1
Slamf6	0	2	1	0	2	1	0	2	1	1	1	1
Vangl2	1.28769	2	0.525269	1.39896	2	0.496843	0.0245562	2	0.987797	1	1	1
Ncstn	0.871609	4	0.928598	0.492774	4	0.974201	0	5	1	1	1	1
Copa	5.0738	6	0.534384	0.217535	6	0.999802	2.0997	6	0.910304	1	1	1
Gm37756	1.18425	4	0.880685	2.216	4	0.696102	0.999473	5	0.962608	1	1	1
Pex19	2.09153	5	0.83634	0	5	1	0.616111	5	0.987254	1	1	1
Dcaf8	0	2	1	0	2	1	0	2	1	1	1	1
Pea15a	0.440922	2	0.802149	0	2	1	0.652678	2	0.721561	1	1	1
Casq1	0	2	1	0	2	1	0	2	1	1	1	1
Gm17224	2.03499e-16	2	1	3.01529e-06	2	0.999998	5.58543e-06	2	0.999997	1	1	1
Igsf8	0	2	1	0.0750981	2	0.963147	0.253879	2	0.880787	1	1	1
Atp1a2	0	2	1	1.96949e-08	2	1	2.76278e-08	2	1	1	1	1
Kcnj10	0.303369	3	0.959394	0.58852	4	0.964331	0.749346	4	0.945107	1	1	1
Pigm	2.51892	4	0.641252	0.473869	4	0.975994	0.409823	4	0.981665	1	1	1
Slamf9	0.0563594	2	0.972214	0.936994	2	0.625942	1.89754	2	0.387218	1	1	1
Igsf9	0.305609	2	0.858297	1.1169	2	0.572095	0.524232	3	0.913536	1	1	1
Tagln2	14.4205	4	0.00606712	17.553	4	0.00150866	0	4	1	0.0840278	0.0364589	1
Cfap45	0.885845	5	0.971238	0.69073	5	0.983474	2.44178	5	0.785236	1	1	1
Vsig8	0.0157939	5	0.999998	1.15028	6	0.979269	0.883064	6	0.989659	1	1	1
Slamf8	3.1514	2	0.206863	0.135098	2	0.934682	2.14715	2	0.341785	1	1	1
Dusp23	6.86149	5	0.231147	1.85408	5	0.868945	2.58812	5	0.763169	1	1	1
Crp	0	2	1	0	2	1	0	2	1	1	1	1
Fcer1a	3.3536e-07	2	1	3.83338e-06	2	0.999998	0.256364	3	0.968015	1	1	1
Ackr1	NA	NA	NA	NA	NA	NA	4.97505	5	0.418933	NA	NA	1
Cadm3	3.38742e-10	2	1	3.53337e-10	2	1	3.31359	6	0.768582	1	1	1
Aim2	4.45474	2	0.107812	0.913505	2	0.633337	0.000730509	2	0.999635	0.711132	1	1
Ifi206	9.68093e-10	2	1	0.230162	3	0.972579	9.92585e-10	2	1	1	1	1
Ifi214	0	2	1	0	2	1	0	2	1	1	1	1
Ifi213	1.55237	2	0.460159	3.01823	2	0.221106	0.637484	2	0.727063	1	1	1
Ifi209	0	2	1	0	2	1	0	2	1	1	1	1
Ifi208	0.00362977	2	0.998187	8.06606e-07	2	1	1.0544e-06	2	0.999999	1	1	1
Ifi207	7.07741e-07	2	1	3.31783e-07	2	1	0.001401	4	1	1	1	1
Ifi204	1.68158	5	0.891212	0.489208	3	0.921256	0.730299	3	0.866055	1	1	1
Mndal	17.586	4	0.00148652	14.4681	4	0.00594172	0	4	1	0.0257517	0.111821	1
Ifi211	0.09	3	0.99301	8.95503e-10	2	1	1.21376e-09	2	1	1	1	1
Ifi203	108.53	5	0	62.9883	5	2.92744e-12	5.19003	6	0.519682	0	4.21835e-10	1
Ifi205	0	2	1	0	2	1	0	2	1	1	1	1
Olfr433	0	2	1	0	2	1	0	2	1	1	1	1
Spta1	NA	NA	NA	5.81939e-08	2	1	2.03431e-08	2	1	NA	1	1
Olfr417	4.69096e-10	2	1	4.99035e-10	2	1	0.982395	4	0.912454	1	1	1
Olfr248	0	2	1	0	2	1	0	2	1	1	1	1
Olfr414	0.140884	2	0.931982	1.12431e-09	2	1	1.13636e-09	2	1	1	1	1
Fmn2	3.61269	5	0.606409	4.42729	6	0.619057	2.59183	6	0.858052	1	1	1
Rgs7	4.32016e-06	2	0.999998	1.04238e-06	2	0.999999	0.0312941	2	0.984475	1	1	1
Fh1	4.30554	6	0.635403	5.63964	6	0.464743	0.384253	6	0.998976	1	1	1
Kmo	0	2	1	1.19819e-08	2	1	1.47404e-08	2	1	1	1	1
Opn3	0.847735	3	0.838019	3.33176	3	0.343247	1.72475	3	0.631446	1	1	1
Chml	0	5	1	0.0137491	5	0.999999	0	5	1	1	1	1
Exo1	4.77173	2	0.0920091	8.1178	2	0.017268	1.0088	2	0.603866	0.640278	0.25375	1
Gm38100	3.32346e-08	2	1	3.86117e-08	2	1	0	2	1	1	1	1
Rbm8a2	2.27237	2	0.321041	2.30921	2	0.315182	4.09102	2	0.129314	1	1	1
Cep170	0.828786	4	0.934548	0.20667	4	0.995015	0.0579216	4	0.999589	1	1	1
Gm36992	0	2	1	0	2	1	0	2	1	1	1	1
Sdccag8	12.6734	4	0.0129871	2.93145	4	0.569361	1.17443	4	0.882291	0.155564	1	1
Akt3	0.24223	2	0.885932	0	2	1	0	2	1	1	1	1
Gm26801	2.0507	2	0.358671	2.07025	2	0.355182	1.35242	2	0.508541	1	1	1
Zbtb18	2.62859	2	0.268663	0.282718	2	0.868178	0.0110596	2	0.994485	1	1	1
Gm37306	0	2	1	0	2	1	0	2	1	1	1	1
1700016C15Rik	6.62593e-15	2	1	4.71413e-10	2	1	7.97989e-10	2	1	1	1	1
Adss	0	4	1	1.70797	4	0.789269	0	5	1	1	1	1
Catspere2	0.258883	4	0.992311	1.11241	4	0.892298	0.986683	4	0.911808	1	1	1
Desi2	0	5	1	0	5	1	0	5	1	1	1	1
B230369F24Rik	3.18151	2	0.203772	0.637736	2	0.726972	0.576135	2	0.749711	1	1	1
Cox20	7.42803	6	0.283069	8.91883	6	0.178195	3.21726	6	0.781126	1	1	1
Hnrnpu	0.548105	6	0.997203	8.99859	6	0.173657	0	6	1	1	1	1
Efcab2	0.390277	2	0.822721	0.201739	2	0.904051	2.49708	2	0.286924	1	1	1
Kif26b	2.92517e-10	2	1	1.69942e-13	2	1	6.32989e-10	2	1	1	1	1
Smyd3	0	2	1	0	2	1	0	2	1	1	1	1
Tfb2m	0.0867182	2	0.957567	0	2	1	1.61019	2	0.447045	1	1	1
Cnst	0.178624	2	0.91456	1.50388	2	0.471452	0.466208	2	0.792071	1	1	1
Sccpdh	3.33816	6	0.765362	1.32826	6	0.970077	0.806876	6	0.991888	1	1	1
Kif28	2.44447e-06	2	0.999999	0.311294	4	0.989074	3.49103e-06	2	0.999998	1	1	1
Ahctf1	0	6	1	0	6	1	0	6	1	1	1	1
Gm10518	0	2	1	6.72612e-10	2	1	1.15041e-09	2	1	1	1	1
Cdc42bpa	2.09266	4	0.718721	7.3079	4	0.120485	0	4	1	1	0.989592	1
Coq8a	2.20691	6	0.899719	8.41602	6	0.209181	12.3578	6	0.0544456	1	1	1
Gm37336	3.42436	2	0.180472	2.25576	2	0.323718	0.943611	2	0.623875	0.992338	1	1
Psen2	0.89043	4	0.92593	3.64825	4	0.455698	0	4	1	1	1	1
Gm31728	1.86377	4	0.760796	3.36792	4	0.498244	1.3285	5	0.931972	1	1	1
Itpkb	36.9848	6	1.77297e-06	10.2453	6	0.114695	10.3087	6	0.11224	7.3085e-05	0.962472	1
Stum	1.41493e-09	3	1	1.2071e-14	3	1	1.83394e-09	3	1	1	1	1
Gm37267	0	2	1	0	2	1	0	2	1	1	1	1
Parp1	7.28193	6	0.295559	5.68327	6	0.459589	0.364578	6	0.999119	1	1	1
Lin9	0.82008	5	0.975735	0.889516	5	0.970976	1.23937	5	0.941045	1	1	1
Mixl1	3.81974e-16	2	1	1.64127e-06	2	0.999999	3.00564e-06	2	0.999998	1	1	1
Acbd3	0	3	1	0	3	1	0	3	1	1	1	1
Gm37768	1.68677	6	0.946138	3.01377	6	0.807116	3.38771	6	0.758844	1	1	1
Gm38293	2.47961e-10	2	1	1.16231e-09	2	1	0.061347	3	0.996032	1	1	1
H3f3a	13.6922	6	0.0332698	33.5812	6	8.10318e-06	0.588578	6	0.996588	0.317319	0.000419475	1
Gm17275	0.0386671	5	0.999985	1.06682	5	0.956998	0.986254	5	0.963667	1	1	1
H3f3aos	5.33081	5	0.376855	4.70038	5	0.453528	0.184103	6	0.999879	1	1	1
Sde2	12.2808	6	0.0559907	0	6	1	12.2721	6	0.0561665	0.457897	1	1
Lefty2	0	2	1	0	2	1	0	2	1	1	1	1
Pycr2	8.61842	6	0.196202	2.51153	6	0.867175	1.11496	6	0.980876	1	1	1
Lefty1	2.52798	6	0.865324	2.43512	6	0.875657	7.33265	6	0.291176	1	1	1
Tmem63a	4.30013	2	0.116477	4.95801	2	0.0838266	0	2	1	0.7507	0.78762	1
2210411M09Rik	3.84878e-08	2	1	4.73617e-08	2	1	0	2	1	1	1	1
Ephx1	2.76776	2	0.250605	8.69577	2	0.0129342	0.354517	2	0.837563	1	0.206061	1
Nvl	0	2	1	0.493833	2	0.781206	0	2	1	1	1	1
Cnih4	0	2	1	0	2	1	0	2	1	1	1	1
Wdr26	21.8479	6	0.00129018	5.08363	6	0.533133	1.33597	6	0.969637	0.0228541	1	1
A430110L20Rik	5.40377	2	0.067079	6.15155	2	0.0461539	0.000490242	2	0.999755	0.519359	0.520857	1
Cnih3	1.61975e-11	2	1	1.67699e-11	2	1	0	2	1	1	1	1
Dnah14	5.72707e-10	2	1	3.07446e-15	2	1	1.13432e-09	2	1	1	1	1
Lbr	0.00282544	5	1	1.85856	5	0.868349	0.444975	5	0.994	1	1	1
Gm5533	1.96021	6	0.923322	5.31154	6	0.50452	3.30983	6	0.769075	1	1	1
Enah	1.52151	4	0.822825	0.441517	4	0.978939	0.853802	4	0.931093	1	1	1
Srp9	2.2984	6	0.890312	0.806979	6	0.991885	0	6	1	1	1	1
Vmn1r1	2.11987e-11	2	1	2.04581e-17	2	1	2.78468e-11	2	1	1	1	1
Degs1	18.5911	6	0.00491287	7.45918	6	0.28046	3.32745	6	0.766767	0.070987	1	1
Fbxo28	2.42367	2	0.297651	0.634997	2	0.727968	2.84484	2	0.24113	1	1	1
Trp53bp2	1.68018	6	0.946641	0.362288	6	0.999135	4.37944	6	0.625472	1	1	1
Capn2	12.0276	6	0.0613567	3.21801	6	0.781029	4.12637	6	0.65958	0.488957	1	1
Gm37885	3.55397e-06	2	0.999998	9.02039e-06	2	0.999995	0.0566463	3	0.996475	1	1	1
Capn8	0	2	1	0	2	1	0	2	1	1	1	1
Susd4	5.24463	2	0.0726343	1.30712	2	0.52019	1.26401	2	0.531524	0.548103	1	1
Tlr5	8.85017e-10	2	1	1.05592e-09	2	1	0	2	1	1	1	1
Disp1	0	4	1	0.0559134	4	0.999616	0.217599	4	0.994494	1	1	1
Brox	1.09732	5	0.95434	0	5	1	0.136816	5	0.999649	1	1	1
Aida	7.66356	6	0.263802	0.750306	6	0.99334	0.894369	6	0.989302	1	1	1
Mia3	3.02875	6	0.80523	0.049514	6	0.999998	2.86029	6	0.826167	1	1	1
Taf1a	1.1301	2	0.568333	0.212994	2	0.898978	0.444806	2	0.800593	1	1	1
Gm37986	0.149081	3	0.985358	0.172054	3	0.981969	0.145036	3	0.985933	1	1	1
Hhipl2	1.16425e-08	2	1	0	2	1	1.64098e-08	2	1	1	1	1
Gm33973	0	2	1	0	2	1	0	2	1	1	1	1
Dusp10	0.0271157	2	0.986534	0.839831	2	0.657102	0.118373	2	0.942531	1	1	1
1700056E22Rik	2.72404	4	0.605014	2.71839	4	0.606	2.38778	4	0.664837	1	1	1
Gm37223	0	2	1	0	2	1	0	2	1	1	1	1
Hlx	8.46389	6	0.206048	6.87733	6	0.332341	1.87972	6	0.930422	1	1	1
Gm34342	3.56015	5	0.614306	4.23609	5	0.515949	2.78417	6	0.835407	1	1	1
Marc1	1.80769e-08	2	1	NA	NA	NA	1.93961e-08	2	1	1	NA	1
Marc2	1.77738	2	0.411195	5.039	2	0.0804997	0	2	1	1	0.762067	1
C130074G19Rik	0.622142	2	0.732662	2.67694	2	0.262246	2.18154	2	0.335958	1	1	1
Mark1	0.67013	2	0.715292	0.337201	2	0.844847	0.0184398	2	0.990822	1	1	1
Gm38251	0	2	1	0	2	1	0	2	1	1	1	1
Rab3gap2	12.0722	5	0.0338111	0.464409	5	0.993369	6.59084	6	0.360347	0.321214	1	1
Gm34882	1.84318e-07	2	1	3.827e-05	2	0.999981	4.0148e-07	2	1	1	1	1
Iars2	2.36518	6	0.883241	3.16395	6	0.788005	0.16528	6	0.999912	1	1	1
Bpnt1	0.335509	2	0.845561	0.649801	2	0.722599	0	2	1	1	1	1
4930532G15Rik	2.9501	2	0.228767	0.000735278	2	0.999632	2.59288	2	0.273504	1	1	1
Eprs	0.791251	6	0.992306	0	6	1	0	6	1	1	1	1
9630028B13Rik	3.5107e-16	2	1	2.76136e-10	2	1	4.66583e-10	2	1	1	1	1
Slc30a10	0	2	1	0	2	1	0	2	1	1	1	1
Lyplal1	3.363	4	0.499012	5.59386	4	0.231602	0.00656063	4	0.999995	1	1	1
Tgfb2	1.77964	2	0.410729	2.39791	2	0.301509	0.317514	2	0.853204	1	1	1
Rrp15	1.25974	2	0.53266	0.000204401	2	0.999898	0	2	1	1	1	1
A430105J06Rik	0.572501	2	0.751074	0.935927	2	0.626276	0	2	1	1	1	1
Spata17	0.301422	2	0.860096	0.867815	2	0.647972	1.76587	2	0.413568	1	1	1
Gpatch2	0.2425	2	0.885812	0	2	1	2.06267	2	0.356531	1	1	1
Gm38155	0	2	1	0	2	1	0	2	1	1	1	1
Esrrg	1.79784e-07	2	1	1.5757e-08	2	1	2.71178e-07	2	1	1	1	1
Kctd3	3.61841	4	0.460103	5.14421	4	0.272818	2.05732	5	0.841159	1	1	1
Kcnk2	NA	NA	NA	2.2521e-08	2	1	5.69696e-08	2	1	NA	1	1
Cenpf	6.04328	6	0.41836	30.128	6	3.71653e-05	11.7618	6	0.0674993	1	0.00157002	1
Ptpn14	8.11483	6	0.22981	14.2665	6	0.0267965	2.08765	6	0.911463	1	0.354773	1
Gm37422	3.94727e-10	2	1	3.87868e-10	2	1	1.1594	4	0.884737	1	1	1
Smyd2	0.351429	6	0.999207	5.13586	6	0.52651	3.14723	6	0.790154	1	1	1
Prox1	4.28766	5	0.508786	1.19937	5	0.944938	1.76519	6	0.939978	1	1	1
Rps6kc1	6.80599	6	0.339162	2.53203	6	0.864866	0.758187	6	0.993148	1	1	1
Angel2	0	3	1	0	3	1	0	3	1	1	1	1
Vash2	1.09339	2	0.57886	1.02471	2	0.599084	0.00344365	2	0.99828	1	1	1
Flvcr1	3.14672	2	0.207347	4.0731	2	0.130478	2.2389	2	0.32646	1	1	1
A230020J21Rik	1.83125e-06	2	0.999999	6.59851e-06	2	0.999997	0.353044	4	0.986138	1	1	1
Tatdn3	1.62845	6	0.950511	4.30377	6	0.635641	2.71285	6	0.843928	1	1	1
Nsl1	4.27066	2	0.118206	4.23642	2	0.120247	0.0654453	2	0.967807	0.759093	0.988439	1
Gm38188	2.69494e-16	2	1	1.52074e-06	2	0.999999	2.39974e-06	2	0.999999	1	1	1
Batf3	7.44934e-16	2	1	3.96954e-10	2	1	6.83726e-10	2	1	1	1	1
Fam71a	0.707067	4	0.950455	1.49581	4	0.827384	2.19027	6	0.901394	1	1	1
Atf3	114.6	6	0	48.3985	6	9.83626e-09	17.967	6	0.00631527	0	9.21982e-07	0.873943
D730003I15Rik	3.84364	5	0.57214	3.66629	5	0.598388	1.59734	5	0.901571	1	1	1
Gm37168	1.49757	2	0.472941	1.1823	2	0.553691	0.473376	2	0.789237	1	1	1
Nenf	7.4929	6	0.277656	2.51955	6	0.866273	0.0110611	6	1	1	1	1
Tmem206	14.877	4	0.00496314	6.80694	5	0.235399	2.15008	5	0.828013	0.0716597	1	1
Ppp2r5a	0.709306	5	0.982454	0	5	1	0	5	1	1	1	1
Dtl	15.8516	6	0.0145733	35.4309	6	3.55532e-06	1.28188	6	0.972648	0.168306	0.000199563	1
Ints7	3.31678	2	0.190445	5.35712	2	0.0686619	7.10056	2	0.0287165	1	0.681443	1
Lpgat1	1.34982	5	0.929723	0.0714149	6	0.999993	0.35003	6	0.999216	1	1	1
Gm38037	8.44224e-10	2	1	2.07587	2	0.354185	8.51325e-10	2	1	1	1	1
Nek2	6.37456	2	0.0412841	10.2822	2	0.00585113	3.95659	2	0.138305	0.368318	0.110736	1
1700034H15Rik	1.2207	5	0.942876	1.52346	6	0.957921	0.840811	5	0.974358	1	1	1
Slc30a1	14.5482	6	0.0240772	1.15084	6	0.979243	15.3122	6	0.0179629	0.248126	1	1
Rd3	0	2	1	0	2	1	0	2	1	1	1	1
Gm26670	0.437597	2	0.803483	0.0017503	2	0.999125	0.200932	2	0.904416	1	1	1
Traf5	4.70306	2	0.0952232	5.91022	2	0.052073	0.891025	2	0.640496	0.656076	0.567327	1
Gm26879	1.52774	6	0.957631	1.21065	6	0.976355	0.955422	6	0.987246	1	1	1
Rcor3	0.00913264	2	0.995444	0.547489	2	0.760526	0.106717	2	0.94804	1	1	1
Gm10516	1.00624	3	0.799741	1.10431	4	0.893588	2.22739	4	0.694018	1	1	1
Hhat	2.35571	2	0.307938	0.00741113	2	0.996301	2.04442	2	0.359799	1	1	1
Sertad4	7.04082	2	0.0295873	0.101863	2	0.950344	4.98163	2	0.0828424	0.291693	1	1
Gm15867	0.102989	2	0.949809	0.881589	2	0.643525	0.390391	2	0.822674	1	1	1
Syt14	1.68981	3	0.639202	1.31389	3	0.725838	1.73919	3	0.628257	1	1	1
Diexf	0	2	1	0.14562	2	0.929777	0.624371	3	0.890831	1	1	1
Irf6	0.0857919	2	0.958011	4.86406	2	0.0878582	1.16208	2	0.559317	1	0.814819	1
A130010J15Rik	1.02887	5	0.960204	0	5	1	0.621855	5	0.986981	1	1	1
Traf3ip3	64.5296	6	5.38147e-12	36.8863	6	1.8531e-06	7.54717	6	0.27319	5.97931e-10	0.000110097	1
Gm15872	0.77132	3	0.856314	1.48413	5	0.914894	2.6358	4	0.620495	1	1	1
4930570N18Rik	1.60281	2	0.448698	1.38824	2	0.499513	0.60931	2	0.737378	1	1	1
Lamb3	0.89391	4	0.925433	0	4	1	1.25868	4	0.868346	1	1	1
Hsd11b1	1.89138e-08	2	1	0.764099	4	0.943195	1.88675e-06	2	0.999999	1	1	1
G0s2	26.5633	2	1.70547e-06	28.7887	2	5.6056e-07	0.109493	2	0.946725	7.06033e-05	3.63217e-05	1
Camk1g	0	2	1	0	2	1	0	2	1	1	1	1
Plxna2	1.57625	2	0.454696	0.239748	2	0.887032	0.165074	2	0.920777	1	1	1
Cd34	101.263	6	0	241.876	6	0	16.1561	6	0.0129403	0	0	1
Gm16897	0.164165	3	0.983156	8.52637e-07	2	1	5.41617e-06	2	0.999997	1	1	1
Gm32250	1.99846	2	0.368163	3.6478	2	0.161395	0.825693	2	0.661764	1	1	1
Gm37027	3.11694e-11	3	1	2.88719e-11	3	1	2.08768e-12	4	1	1	1	1
Cd46	0.570664	5	0.989307	0.999971	5	0.962568	2.73021	5	0.741494	1	1	1
Cr1l	0	5	1	0.201091	5	0.999102	0	5	1	1	1	1
Cr2	0.28543	2	0.867001	0.118931	2	0.942268	0.0772117	2	0.96213	1	1	1
Fam171a1	5.22826	4	0.264668	1.78034	4	0.776078	0.287149	4	0.990629	1	1	1
Nmt2	0.889174	2	0.641089	0.41292	2	0.813459	0	2	1	1	1	1
Rpp38	2.85787	2	0.239564	0.00840768	2	0.995805	0.562653	2	0.754782	1	1	1
Acbd7	0.443308	2	0.801192	2.19734	2	0.333313	0.453995	2	0.796923	1	1	1
Meig1	NA	NA	NA	1.45959e-09	2	1	8.61954e-10	2	1	NA	1	1
Dclre1c	0	2	1	0.879884	2	0.644074	1.14325	2	0.564607	1	1	1
Suv39h2	6.36673	2	0.041446	20.1359	2	4.24172e-05	1.98293	2	0.371033	0.369592	0.00175758	1
Gm13184	0	2	1	0	2	1	0	2	1	1	1	1
Hspa14	12.5034	6	0.0516358	2.7713	6	0.836955	1.87827	6	0.930546	0.433467	1	1
Gm45902	8.90274	6	0.179122	1.65938	6	0.948214	8.07565	6	0.232613	0.987444	1	1
Cdnf	0.915756	3	0.821624	1.09363	2	0.578791	2.00246	5	0.848804	1	1	1
Fam107b	0	4	1	1.19649	4	0.878676	0.606929	4	0.962291	1	1	1
Gm13185	1.18744e-06	2	0.999999	1.26385e-14	2	1	1.71762e-06	2	0.999999	1	1	1
Gm13180	4.90887e-10	2	1	3.07994e-12	2	1	8.11666e-10	2	1	1	1	1
Frmd4a	1.01177	2	0.602971	0.0299439	2	0.98514	0.0466765	2	0.976932	1	1	1
Gm13179	1.14313e-08	2	1	0	2	1	2.07494e-08	2	1	1	1	1
Prpf18	0	5	1	0.611053	5	0.987492	3.80157	6	0.703508	1	1	1
Bend7	0	2	1	0.429457	2	0.80676	0.0652206	2	0.967916	1	1	1
Sephs1	5.8857	6	0.436116	3.71595	6	0.715052	1.69307	6	0.945655	1	1	1
Phyh	7.73115	6	0.258469	5.00637	6	0.542996	0.439803	6	0.998496	1	1	1
Mcm10	4.68296	6	0.58507	6.88686	6	0.331437	0.489997	6	0.997958	1	1	1
Optn	0	3	1	0	3	1	0.0137828	3	0.999571	1	1	1
4930551O13Rik	4.94997e-10	2	1	0.116345	3	0.989806	7.44836e-10	2	1	1	1	1
Camk1d	5.67717	5	0.338909	14.6916	4	0.00538555	6.22269	4	0.183124	1	0.103782	1
Cdc123	5.48484	5	0.359611	7.32493	5	0.197574	0	6	1	1	1	1
Nudt5	12.5848	2	0.00185028	17.3183	2	0.000173529	0	2	1	0.0311328	0.00596974	1
Gm13199	0.850681	2	0.653547	1.2491	2	0.535503	0.0395516	2	0.980418	1	1	1
Sec61a2	0.117052	3	0.989715	0.0353514	3	0.998251	3.98691	3	0.262881	1	1	1
Gm13267	0.0669127	3	0.995488	2.31829e-06	2	0.999999	9.23731e-06	2	0.999995	1	1	1
Dhtkd1	1.78265	4	0.775655	0.565116	3	0.90437	0.930499	2	0.627978	1	1	1
Upf2	4.09141	2	0.129289	0.0618434	2	0.969552	0	2	1	0.805426	1	1
Proser2	2.52258	2	0.283288	1.77428	2	0.411831	0.648959	2	0.722903	1	1	1
Echdc3	4.84776	2	0.0885774	7.91973	2	0.0190656	0.254133	2	0.880675	0.623888	0.272953	1
Gm13383	0	2	1	6.3313e-06	2	0.999997	8.18262e-06	2	0.999996	1	1	1
Usp6nl	5.20476	4	0.266926	2.09538	4	0.718221	0.885486	5	0.971263	1	1	1
Gm13388	1.08366e-08	2	1	1.26348e-10	2	1	0.2031	3	0.977087	1	1	1
Gm13391	6.8717e-10	2	1	6.51863e-10	2	1	1.39219	4	0.845551	1	1	1
Celf2	0	5	1	0	5	1	0	6	1	1	1	1
Gata3	0	4	1	0.949087	4	0.917415	0.529218	4	0.970595	1	1	1
Gm13256	0.201463	3	0.977353	1.58502	4	0.811483	1.67104	6	0.947335	1	1	1
4930412O13Rik	2.19701e-10	2	1	7.47835e-10	2	1	NA	NA	NA	1	1	NA
9230102O04Rik	2.89149	4	0.576145	4.71144	4	0.318207	8.19533	6	0.224139	1	1	1
Gm13262	3.94357e-10	2	1	3.7483e-10	2	1	2.03185	2	0.362067	1	1	1
Taf3	0	4	1	0.330755	4	0.987743	0	4	1	1	1	1
Atp5c1	22.5626	6	0.000957038	13.9316	6	0.0304094	0.453311	6	0.998361	0.0177057	0.387318	1
Kin	0	5	1	1.26194	5	0.938799	1.31486	6	0.970832	1	1	1
Itih5	1.75907	4	0.779961	0	4	1	0.220114	4	0.99437	1	1	1
Sfmbt2	0.0843698	2	0.958692	0.32845	2	0.848551	0.182945	2	0.912586	1	1	1
Prkcq	3.68038	2	0.158788	0.854294	2	0.652368	1.00704	2	0.6044	0.918564	1	1
8030442B05Rik	0.00260402	2	0.998699	0.195089	3	0.978378	0.181071	3	0.980586	1	1	1
Gm13293	0	2	1	1.81401e-08	2	1	2.47357e-08	2	1	1	1	1
Pfkfb3	4.30506	5	0.506381	0.845542	5	0.974038	1.40412	6	0.965607	1	1	1
Gm10851	0.545801	2	0.761168	0.222302	2	0.894803	0.309938	2	0.856442	1	1	1
Rbm17	3.51294	4	0.475914	1.26445	5	0.938547	0	5	1	1	1	1
Il2ra	0	2	1	3.10562e-10	2	1	5.37095e-10	2	1	1	1	1
Il15ra	2.50288	4	0.64412	0.740579	4	0.946232	0.697449	4	0.951643	1	1	1
Fbxo18	0.253699	2	0.880866	0.59737	2	0.741793	3.48093e-07	2	1	1	1	1
Ankrd16	0.00043632	2	0.999782	0	2	1	0.247201	2	0.883733	1	1	1
Itga8	0	2	1	0	2	1	0	2	1	1	1	1
Mindy3	0.00830509	2	0.995856	0.301442	2	0.860087	0.16049	2	0.92289	1	1	1
Pter	0.30711	5	0.997507	6.70748	5	0.24332	4.21473	6	0.647642	1	1	1
Rsu1	1.04169	2	0.594017	0.101647	2	0.950447	0	2	1	1	1	1
Cubn	1.29114e-08	2	1	0	2	1	2.21269e-08	2	1	1	1	1
Trdmt1	1.79337	4	0.773695	2.77828	4	0.595589	1.26551	5	0.938441	1	1	1
Vim	15.8939	6	0.014335	34.4921	6	5.40445e-06	0.79434	6	0.992225	0.166712	0.000289071	1
St8sia6	2.4654e-10	2	1	5.85207e-10	2	1	NA	NA	NA	1	1	NA
Hacd1	3.69575	6	0.71777	0.622281	6	0.996017	4.0712	6	0.667041	1	1	1
Stam	0	2	1	0	2	1	0.00528983	2	0.997359	1	1	1
Mrc1	2.48119	2	0.289212	1.80018	2	0.406533	1.70725	2	0.425869	1	1	1
Cacnb2	2.95292	5	0.707245	1.89966	5	0.862848	0.459734	5	0.993524	1	1	1
Gm10848	2.7126	6	0.843957	0.667886	6	0.995158	5.97917	6	0.425528	1	1	1
Gm13269	0.0931274	2	0.954504	0.0674166	2	0.966854	0.736284	2	0.692019	1	1	1
Nsun6	2.18746	6	0.901676	0.111985	6	0.999972	0.122814	6	0.999963	1	1	1
Arl5b	36.6331	6	2.07598e-06	0	6	1	53.0291	6	1.15757e-09	8.39641e-05	1	1.24593e-06
Plxdc2	0.221073	6	0.999793	1.06753	6	0.982922	0	6	1	1	1	1
Nebl	38.5162	6	8.90295e-07	23.198	6	0.000732789	5.78648	6	0.447529	4.00281e-05	0.020626	1
A930004D18Rik	1.63955	6	0.949692	2.62443	6	0.85429	3.71509	6	0.715167	1	1	1
Skida1	0.679613	4	0.953819	0.531282	3	0.911967	1.09182	3	0.779048	1	1	1
Mllt10	1.02514	6	0.984641	1.03969	6	0.984063	0	6	1	1	1	1
Dnajc1	0.13424	5	0.999665	0	5	1	0	5	1	1	1	1
Commd3	23.9241	6	0.000539304	17.1933	6	0.00859839	1.99417	6	0.920234	0.0107399	0.148991	1
Bmi1	1.30907	2	0.519683	0.00371168	2	0.998146	0	2	1	1	1	1
Spag6	6.16972e-09	4	1	8.74125e-09	4	1	1.01536e-08	4	1	1	1	1
Carlr	0	2	1	0	2	1	0	2	1	1	1	1
Pip4k2a	7.6426	5	0.177064	18.786	5	0.00210671	0.17376	5	0.999371	0.982824	0.0482544	1
4930426L09Rik	1.57573	2	0.454815	2.35582	2	0.307922	0.035605	2	0.982355	1	1	1
Armc3	20.796	6	0.00199605	5.41638	6	0.49162	2.95267	6	0.814764	0.0332033	1	1
4930447M23Rik	0	2	1	0	2	1	0	2	1	1	1	1
Msrb2	16.0824	6	0.0133185	9.60378	6	0.14236	4.4703	6	0.613305	0.158356	1	1
4921504E06Rik	0	2	1	0	2	1	0	2	1	1	1	1
Otud1	0.524233	2	0.769422	0	2	1	0.394399	2	0.821027	1	1	1
Etl4	0.616011	2	0.734911	2.12779	2	0.34511	0.12936	2	0.937367	1	1	1
Arhgap21	4.02448	3	0.258833	3.99277	3	0.262246	0	4	1	1	1	1
Gm13375	0.428015	2	0.807342	0.723433	2	0.69648	0.0709748	2	0.965135	1	1	1
Enkur	1.45235	2	0.483755	1.94972	2	0.377246	0.138725	2	0.932988	1	1	1
Thnsl1	4.51933	4	0.340261	0.058508	5	0.999957	2.99791	5	0.700308	1	1	1
Myo3a	3.69671e-09	2	1	3.92175e-11	2	1	2.65638	5	0.752781	1	1	1
Gad2	18.213	4	0.00112126	4.73778	4	0.315277	7.12657	5	0.211396	0.0202782	1	1
Apbb1ip	4.74551	4	0.31442	0.705031	4	0.950707	0	5	1	1	1	1
Pdss1	2.26977	4	0.686278	4.45661	4	0.347723	1.61311	5	0.899659	1	1	1
Abi1	4.72251	6	0.579863	3.02673	6	0.805484	1.65276	6	0.948709	1	1	1
Acbd5	4.86153	6	0.561692	2.1766	6	0.902761	7.33085	6	0.291331	1	1	1
Mastl	0.290308	2	0.864889	0	2	1	0.519325	2	0.771312	1	1	1
Yme1l1	0	2	1	0.128813	2	0.937624	0	2	1	1	1	1
4931423N10Rik	3.92313e-10	2	1	1.19222e-13	2	1	7.58879e-10	2	1	1	1	1
Spopl	1.50235	6	0.959338	1.90375	6	0.928334	0.799682	6	0.992082	1	1	1
Hnmt	5.61306	3	0.132031	2.42582	3	0.488847	7.28633	3	0.0633103	0.816032	1	1
Il1f9	0	2	1	0	2	1	0	2	1	1	1	1
Il1f6	1.19001e-08	2	1	8.14598e-17	2	1	3.32567e-08	2	1	1	1	1
Il1rn	7.13626e-10	2	1	1.22326	3	0.747432	7.21922e-10	2	1	1	1	1
Psd4	5.00154	5	0.415692	1.35367	5	0.929314	0.285969	6	0.999562	1	1	1
Pax8	0.162169	2	0.922116	3.00728e-05	2	0.999985	4.04155e-06	2	0.999998	1	1	1
Cacna1b	0.46471	2	0.792665	1.317	2	0.517627	0.56106	2	0.755383	1	1	1
Ehmt1	1.87104	2	0.392381	1.28547	2	0.525852	0	2	1	1	1	1
Arrdc1	1.71202	5	0.887382	2.51141	5	0.774776	0	6	1	1	1	1
Zmynd19	2.31411	2	0.314411	3.50583	2	0.173268	0	2	1	1	1	1
Dph7	0.936618	5	0.967514	0.199863	5	0.999115	0	5	1	1	1	1
Mrpl41	4.97842	6	0.546584	3.63091	6	0.726479	4.53203	6	0.605071	1	1	1
Pnpla7	0.208688	4	0.99492	0.0204082	4	0.999948	0.324767	4	0.98816	1	1	1
Nsmf	0.0697132	6	0.999993	0.937112	6	0.987884	0.697582	6	0.994543	1	1	1
Noxa1	0.948242	4	0.91754	0.693929	4	0.952076	0.479677	4	0.975449	1	1	1
Gm13387	0	2	1	0	2	1	0	2	1	1	1	1
Nrarp	3.23934	6	0.778262	1.74357	6	0.941708	2.52417	6	0.865753	1	1	1
Gm38287	1.22426	4	0.874088	0.497875	4	0.973707	2.76834	3	0.428738	1	1	1
Tor4a	13.0082	3	0.00461887	6.07266	3	0.108128	1.30661	3	0.727564	0.067649	0.925055	1
Nelfb	0.132191	3	0.987713	0.0556436	3	0.996567	0	3	1	1	1	1
Stpg3	9.59097e-09	2	1	2.75948e-08	2	1	NA	NA	NA	1	1	NA
Fam166a	NA	NA	NA	5.29068e-08	2	1	3.22456e-08	2	1	NA	1	1
Tubb4b	5.9669	6	0.426909	0.574201	6	0.996815	1.24317	6	0.974699	1	1	1
Slc34a3	4.39219e-08	2	1	1.82188e-06	2	0.999999	2.05933e-08	2	1	1	1	1
Cysrt1	1.20654e-17	2	1	2.346e-08	2	1	3.6043e-08	2	1	1	1	1
Rnf208	6.89892	6	0.330296	8.2439	6	0.220773	2.76071	6	0.838225	1	1	1
AL732309.1	0	3	1	1.37806e-09	3	1	1.67643e-09	3	1	1	1	1
Ndor1	0.35718	2	0.836449	1.50644	2	0.470848	0.461331	2	0.794005	1	1	1
Tmem203	0.736507	2	0.691942	0	2	1	1.89283	2	0.38813	1	1	1
Tprn	3.14295	2	0.207738	0.0673239	2	0.966898	0.695103	2	0.706416	1	1	1
Ssna1	9.12644	5	0.104126	9.65188	5	0.085722	0.0150685	6	1	0.693655	0.799616	1
Anapc2	0	5	1	0.0914192	5	0.99987	0.148679	6	0.999935	1	1	1
Grin1	1.3281e-05	2	0.999993	1.53901e-05	2	0.999992	0.203554	4	0.995159	1	1	1
AA543186	4.62743	2	0.0988933	1.07187	2	0.585122	1.27148	2	0.529542	0.67368	1	1
Man1b1	4.66954	2	0.096833	1.35698	2	0.507383	0	2	1	0.663809	1	1
Dpp7	0.513909	2	0.773404	0	2	1	0.180021	2	0.913921	1	1	1
Uap1l1	0.0180788	5	0.999998	0	5	1	0	5	1	1	1	1
Sapcd2	3.80522	4	0.433008	4.47754	4	0.345219	1.26161	4	0.867855	1	1	1
Entpd2	5.3143	5	0.378738	7.32304	5	0.197703	2.52831	6	0.865286	1	1	1
Npdc1	23.7588	6	0.000578375	32.3991	6	1.36801e-05	0.199082	6	0.999847	0.0113867	0.000657089	1
Fut7	28.5121	3	2.83557e-06	32.5225	3	4.06106e-07	0.83476	3	0.841136	0.00011165	2.73223e-05	1
Abca2	0.5295	5	0.991003	2.12173	5	0.832058	0	5	1	1	1	1
Paxx	1.4761	4	0.830867	0	4	1	2.1701	4	0.704506	1	1	1
Clic3	1.20006e-17	2	1	1.10009e-06	2	0.999999	1.38505e-06	2	0.999999	1	1	1
Ptgds	0.910673	5	0.969444	0.0329685	5	0.99999	0.878257	5	0.971776	1	1	1
Lcn12	4.29277	6	0.637122	2.98636	6	0.810557	2.13333	6	0.907036	1	1	1
C8g	0.887194	2	0.641724	0.0611033	2	0.96991	1.28549	2	0.525847	1	1	1
Fbxw5	4.35427	4	0.360178	0	4	1	0.661709	4	0.955966	1	1	1
Traf2	3.77697	5	0.581952	4.88973	5	0.429485	0.539134	6	0.997329	1	1	1
Edf1	13.3174	6	0.0382637	6.29873	6	0.390572	0.820534	6	0.991512	0.349599	1	1
Mamdc4	0.0190238	2	0.990533	0.0148387	2	0.992608	0	2	1	1	1	1
Phpt1	16.6197	6	0.0107875	2.04349	6	0.915656	17.9312	6	0.00640646	0.134465	1	0.880275
Gm996	2.21685	6	0.898713	3.92832	5	0.559782	1.13917	5	0.950578	1	1	1
Gm26702	0	2	1	0	2	1	0	2	1	1	1	1
Rabl6	6.18345	6	0.402957	0.0971607	6	0.999982	5.47511	6	0.48447	1	1	1
Ccdc183	0	2	1	0	2	1	0	2	1	1	1	1
Tmem141	1.8635	6	0.931815	1.93365	6	0.925699	4.94123	6	0.551373	1	1	1
Fcna	0	2	1	0	2	1	0	2	1	1	1	1
A230005M16Rik	7.13029e-19	2	1	1.21319e-06	2	0.999999	2.88261e-06	2	0.999999	1	1	1
Bmyc	61.5108	6	2.21894e-11	5.24613	6	0.512655	20.3443	6	0.00240441	2.29405e-09	1	0.439462
Kcnt1	1.46513e-06	2	0.999999	0	2	1	2.09851e-06	2	0.999999	1	1	1
Camsap1	0.278205	5	0.998033	0.93357	5	0.967744	0	5	1	1	1	1
Ubac1	2.97065	2	0.226428	0.0179507	2	0.991065	0.0305493	2	0.984841	1	1	1
Nacc2	6.34086	3	0.0961544	2.57086	3	0.46262	0.608972	4	0.962062	0.660609	1	1
Tmem250-ps	0	2	1	0	2	1	0	2	1	1	1	1
1810012K08Rik	0.00127991	2	0.99936	0.320328	2	0.852004	0.73953	2	0.690897	1	1	1
Lhx3	0	2	1	0	2	1	0	2	1	1	1	1
Qsox2	0.676146	6	0.994991	1.9609	6	0.923259	4.97357	6	0.547208	1	1	1
Ccdc187	4.20448e-10	2	1	4.49496e-10	2	1	4.07416	2	0.130409	1	1	1
Gpsm1	1.78897	2	0.408817	0.0252492	2	0.987455	9.75138	2	0.00762982	1	1	0.992081
Dnlz	2.20802	2	0.331538	0.724294	2	0.69618	0	2	1	1	1	1
Card9	2.52919	5	0.772093	1.62085	4	0.80504	2.09007	4	0.719198	1	1	1
Snapc4	0.930195	5	0.967997	2.58045	6	0.859358	4.30758	6	0.635129	1	1	1
Gm13563	1.74486	4	0.782553	0.0692081	4	0.999415	1.7563	4	0.780466	1	1	1
Sdccag3	0.0195972	2	0.990249	0	2	1	0	2	1	1	1	1
Pmpca	1.96446	5	0.854041	1.83871	5	0.870981	0	6	1	1	1	1
Inpp5e	0.6798	2	0.711841	0.550338	2	0.759444	0	2	1	1	1	1
Sec16a	1.4553	2	0.483042	0.191378	2	0.908747	0.0325386	2	0.983862	1	1	1
Notch1	3.37499	6	0.76052	10.7163	6	0.0975519	0.583988	6	0.996661	1	0.867632	1
Egfl7	38.6912	2	3.96572e-09	30.1053	2	2.90218e-07	0	2	1	2.78797e-07	2.04519e-05	1
Agpat2	0.95446	2	0.6205	0	2	1	0.0253141	2	0.987423	1	1	1
Fam69b	73.97	6	6.25056e-14	32.2143	6	1.48443e-05	9.78061	6	0.1342	8.45049e-12	0.000706955	1
Snhg7os	7.37109e-09	2	1	9.36309e-09	2	1	0	2	1	1	1	1
Lcn4	0	2	1	3.2272e-06	2	0.999998	4.35692e-06	2	0.999998	1	1	1
Surf6	3.68264	6	0.719533	1.22921	6	0.975418	0.820035	6	0.991526	1	1	1
Med22	0.0478618	4	0.999718	0	4	1	0	4	1	1	1	1
Rpl7a	0.0258331	6	1	0.0918558	6	0.999984	0	6	1	1	1	1
Surf1	4.59412	6	0.596818	5.65241	6	0.463231	0.159388	6	0.999921	1	1	1
Surf2	20.3392	5	0.00107916	24.4354	5	0.000179034	0	5	1	0.0196825	0.00609987	1
Surf4	2.49291	6	0.86926	0.846825	6	0.990759	4.85641	6	0.562358	1	1	1
Stkld1	NA	NA	NA	NA	NA	NA	NA	NA	NA	NA	NA	NA
Rexo4	1.65013	3	0.648078	0.150904	3	0.985096	5.47421	4	0.242006	1	1	1
Adamts13	0	2	1	3.81995e-06	2	0.999998	4.82582e-06	2	0.999998	1	1	1
Cacfd1	0.773094	4	0.942018	0.118261	4	0.998319	0	4	1	1	1	1
Slc2a6	3.20354	2	0.201539	0.65397	2	0.721095	1.44096	2	0.486518	1	1	1
Gm13398	0	2	1	0	2	1	0	2	1	1	1	1
Mymk	0	2	1	0	2	1	0	2	1	1	1	1
Adamtsl2	0.654174	3	0.883926	0.249908	3	0.969157	0.511355	4	0.972386	1	1	1
Sardh	5.33813	6	0.501233	7.43224	6	0.282715	1.8775	6	0.930613	1	1	1
Vav2	6.67248	2	0.0355704	1.54407	2	0.462072	3.97769	2	0.136853	0.331893	1	1
Brd3os	4.14821	2	0.125669	0.334997	2	0.845778	2.06496	2	0.356122	0.791644	1	1
Brd3	0	4	1	0	4	1	0	4	1	1	1	1
Wdr5	0.0581349	2	0.971351	1.05379	2	0.590436	0	2	1	1	1	1
Rxra	2.24923	2	0.324778	1.25739	2	0.533288	0.038511	2	0.980929	1	1	1
Col5a1	1.12018e-09	2	1	0.134864	2	0.934791	6.59195e-10	2	1	1	1	1
Fcnb	0	2	1	0	2	1	0	2	1	1	1	1
F730016J06Rik	0	2	1	0	2	1	0	2	1	1	1	1
Olfm1	3.41946	6	0.754652	2.34259	6	0.885652	4.19302	6	0.650574	1	1	1
Ppp1r26	1.86689	2	0.393197	0.36162	2	0.834594	0.811797	2	0.666378	1	1	1
1700007K13Rik	0	2	1	1.12324e-06	2	0.999999	1.41132e-06	2	0.999999	1	1	1
Mrps2	0.0612395	2	0.969844	0.413691	2	0.813145	0	2	1	1	1	1
Ralgds	0.402933	5	0.995248	4.17408	5	0.524634	3.9208	5	0.560874	1	1	1
Cel	2.08893e-09	3	1	2.37386e-09	3	1	0	3	1	1	1	1
Gtf3c5	1.70134	2	0.427128	3.21476	2	0.200412	2.4392	2	0.295348	1	1	1
Gfi1b	5.17372	6	0.521733	0.0765846	6	0.999991	7.43048	6	0.282863	1	1	1
Tsc1	13.0753	5	0.0226829	6.02073	5	0.304207	0.428412	6	0.998604	0.237556	1	1
Spaca9	0.632858	2	0.728747	3.91564	2	0.141166	0.949864	2	0.621927	1	1	1
Ak8	1.82422	2	0.401676	1.90744	2	0.385305	1.79707	2	0.407167	1	1	1
Gtf3c4	0	4	1	0	4	1	0	4	1	1	1	1
Ddx31	4.53812	2	0.103409	5.37498	2	0.0680514	0	2	1	0.690647	0.67903	1
Barhl1	2.04472e-08	2	1	1.45445e-15	2	1	4.79315e-08	2	1	1	1	1
Cfap77	3.92266	5	0.560604	2.15983	5	0.826617	1.62102	6	0.951054	1	1	1
Ttf1	0.0396353	2	0.980377	0.00459255	2	0.997706	0	2	1	1	1	1
Setx	0	6	1	0.429238	6	0.998596	0.0667364	6	0.999994	1	1	1
Ntng2	1.72819	2	0.421433	0.0839222	2	0.958907	1.73049	2	0.420948	1	1	1
Med27	1.96281	6	0.923087	1.59053	6	0.953256	0.896	6	0.989249	1	1	1
Gm13402	0	2	1	0	2	1	0	2	1	1	1	1
Rapgef1	0.959297	2	0.619001	0.179314	2	0.914245	0	2	1	1	1	1
Gm13547	0	2	1	0	2	1	0	2	1	1	1	1
Trub2	0.0392965	2	0.980544	0.428144	2	0.80729	0	2	1	1	1	1
Coq4	10.5988	6	0.101597	6.86145	6	0.333851	1.71251	6	0.944152	0.684859	1	1
Slc27a4	0.3195	2	0.852357	0.0457287	2	0.977395	0.915541	2	0.632693	1	1	1
Urm1	0	4	1	1.84188	4	0.764812	0	4	1	1	1	1
2600006K01Rik	0.434964	5	0.994312	0.933728	5	0.967732	2.11149	5	0.833514	1	1	1
Cercam	1.14248	6	0.97963	7.25566	6	0.29785	5.03871	6	0.538858	1	1	1
Odf2	0	4	1	0.180859	4	0.99615	0	5	1	1	1	1
Gle1	0	6	1	0	6	1	0.402314	6	0.998832	1	1	1
Sptan1	0	2	1	0.0407461	2	0.979833	0	2	1	1	1	1
Wdr34	15.9551	6	0.0139968	8.77149	6	0.186843	9.75611	6	0.135306	0.163801	1	1
Set	31.9156	6	1.69368e-05	18.837	6	0.00444802	2.61223	6	0.855702	0.000526273	0.0888177	1
Pkn3	0.747963	2	0.687989	5.11657	2	0.0774374	1.04562	2	0.592853	1	0.742723	1
Zdhhc12	0.475253	6	0.998127	2.45154	6	0.873852	0.868561	6	0.990108	1	1	1
Zer1	1.44081	3	0.695997	1.87638	3	0.598457	1.16943	3	0.760345	1	1	1
Tbc1d13	1.47792	2	0.477611	0	2	1	1.11076	2	0.573854	1	1	1
Endog	0.795143	4	0.939098	0.104106	4	0.998691	0.56582	4	0.966785	1	1	1
Spout1	8.92947	5	0.111911	12.8114	5	0.025212	0.268614	5	0.998192	0.729456	0.339483	1
Kyat1	0.0330937	2	0.983589	0.00325337	2	0.998375	0.0823902	2	0.959642	1	1	1
1700084E18Rik	0.090565	5	0.999873	3.72255	5	0.590012	5.77805	6	0.448507	1	1	1
Lrrc8a	21.0373	2	2.70275e-05	10.7193	2	0.00470254	0.879038	2	0.644346	0.000805344	0.0922777	1
Gm28035	1.0691	3	0.784537	0.217336	3	0.974743	0.436848	2	0.803784	1	1	1
Phyhd1	0.211016	2	0.899867	2.83931	2	0.241798	4.14442	2	0.125907	1	1	1
Dolk	0.469486	6	0.99819	0.883931	6	0.989632	2.96381	6	0.813375	1	1	1
Nup188	0.269024	2	0.874142	1.56142	2	0.45808	0.0345607	2	0.982868	1	1	1
Sh3glb2	0.223126	2	0.894435	0.0140412	2	0.993004	0.106216	2	0.948277	1	1	1
Miga2	2.1248	4	0.712818	2.27032	4	0.686178	0	4	1	1	1	1
Dolpp1	6.79677	2	0.0334273	6.67615	2	0.0355052	0.0220114	2	0.989055	0.318193	0.431719	1
Crat	1.20941	2	0.546234	2.49503	2	0.287218	0.0792961	2	0.961128	1	1	1
Gm16323	0	2	1	0	2	1	0	2	1	1	1	1
Ptpa	0.634928	4	0.959104	0	4	1	0.352273	4	0.986195	1	1	1
Ier5l	14.5069	5	0.0126908	7.21764	5	0.204951	2.4738	6	0.871388	0.152582	1	1
Gm14487	8.73495e-18	2	1	1.31864e-09	2	1	4.80734e-09	3	1	1	1	1
Cstad	1.13113	3	0.769564	0.000419197	3	0.999998	0.672564	3	0.879637	1	1	1
9330198N18Rik	3.99131e-07	2	1	4.65759e-07	2	1	0	2	1	1	1	1
Gm14486	0	2	1	1.84218e-08	2	1	3.61032e-08	2	1	1	1	1
1700001O22Rik	1.87716	2	0.391183	0.984282	2	0.611316	0.0340376	2	0.983125	1	1	1
Ntmt1	2.26555	6	0.893729	3.54755	6	0.737634	1.0105	6	0.985211	1	1	1
Asb6	0.09399	4	0.99893	0	4	1	0.0524267	5	0.999967	1	1	1
Prrx2	0.158265	3	0.984028	0.695466	3	0.87427	0.512316	3	0.916177	1	1	1
Ptges	0.629488	6	0.995888	3.66193	6	0.722316	3.3097	6	0.769092	1	1	1
Tor1b	0	2	1	0.239366	2	0.887201	0.0650932	2	0.967977	1	1	1
Tor1a	1.00372	2	0.605403	3.16921	2	0.205029	0	2	1	1	1	1
BC005624	12.5266	4	0.0138359	9.53918	4	0.0489484	0.00480424	4	0.999997	0.162608	0.54163	1
Usp20	9.12074	3	0.0277279	0.358647	3	0.948646	0.39975	3	0.940294	0.277322	1	1
Fnbp1	0	6	1	2.65972	6	0.850182	0.278436	6	0.999595	1	1	1
Gpr107	0.282497	4	0.990916	0	4	1	0.526287	4	0.970892	1	1	1
Ncs1	19.094	2	7.14136e-05	0.330866	2	0.847527	9.90504	2	0.00706558	0.00193356	1	0.939714
Hmcn2	0	2	1	3.51402e-06	2	0.999998	4.71271e-06	2	0.999998	1	1	1
Ass1	6.42893	2	0.0401767	4.70878	2	0.0949514	0.986797	2	0.610548	0.361748	0.852356	1
Fubp3	0	2	1	0.0158099	2	0.992126	0.120067	2	0.941733	1	1	1
Exosc2	0.968172	6	0.98679	2.67465	6	0.848433	6.22763	6	0.39818	1	1	1
Gm13427	6.30096e-06	2	0.999997	0.58881	4	0.964299	3.6703e-06	2	0.999998	1	1	1
Abl1	2.61854	5	0.758546	1.52616	5	0.910031	0.00829348	6	1	1	1	1
Qrfp	6.09991e-07	2	1	0.162499	3	0.983403	9.7636e-06	2	0.999995	1	1	1
Fibcd1	1.5824e-09	2	1	NA	NA	NA	1.98075e-09	2	1	1	NA	1
Lamc3	0	2	1	5.36031e-10	2	1	8.87926e-10	2	1	1	1	1
Aif1l	5.27136e-10	2	1	4.38046e-10	2	1	1.47202	2	0.479022	1	1	1
Nup214	0	2	1	1.13265	2	0.567609	3.09956	2	0.212295	1	1	1
Gm13609	0.343189	4	0.986858	0.112935	3	0.990241	0.238735	4	0.993418	1	1	1
Fam78a	11.3337	5	0.0451505	8.27368	5	0.141784	1.30119	5	0.93481	0.39355	1	1
Plpp7	2.6356	2	0.267724	1.17957	2	0.554446	0.994423	2	0.608224	1	1	1
Prrc2b	0	2	1	0	2	1	0	2	1	1	1	1
Gm13610	0.900637	2	0.637425	0.533966	2	0.765686	0.304854	2	0.858621	1	1	1
Pomt1	0.0994621	2	0.951485	0.117062	2	0.943149	0	2	1	1	1	1
Uck1	0	2	1	0	2	1	0	2	1	1	1	1
Swi5	6.17423	6	0.403959	5.46177	6	0.486089	0.936966	6	0.987889	1	1	1
Golga2	0	6	1	2.54613	6	0.86327	1.64977	6	0.948933	1	1	1
Dnm1	4.36201e-10	2	1	4.31276e-10	2	1	0.380275	2	0.826845	1	1	1
Ciz1	0	3	1	0	3	1	0	3	1	1	1	1
1110008P14Rik	1.64603	5	0.895628	1.23406	5	0.941569	0.550997	5	0.990137	1	1	1
Lcn2	2.54719	2	0.279824	1.13851	2	0.565947	1.23066	2	0.540462	1	1	1
Ptges2	7.00608	6	0.320285	1.43897	6	0.963445	1.81944	6	0.935533	1	1	1
Slc25a25	10.1437	4	0.0380753	0.116964	4	0.998355	4.96694	4	0.290707	0.348737	1	1
Naif1	0.535964	3	0.910922	0.894515	3	0.826751	0.147683	3	0.985557	1	1	1
Fam102a	4.43636	5	0.488443	3.44105	5	0.632326	5.02813	5	0.412457	1	1	1
Dpm2	3.23548	4	0.51922	3.95537	5	0.555859	0.538942	5	0.990628	1	1	1
9430097D07Rik	0	2	1	0	2	1	0	2	1	1	1	1
Pip5kl1	0	2	1	0	2	1	0	2	1	1	1	1
St6galnac4	5.25197	3	0.154249	4.13806	3	0.246937	0	3	1	0.902574	1	1
St6galnac6	5.47555	2	0.064714	2.94162	2	0.229739	0.000523213	2	0.999738	0.50673	1	1
Ak1	0.000168378	4	1	0.00505281	4	0.999997	0	5	1	1	1	1
Eng	2.07357	6	0.91281	2.70979	6	0.84429	0	6	1	1	1	1
Fpgs	0.439072	2	0.802891	0.0308905	2	0.984673	0	2	1	1	1	1
Cdk9	0	2	1	0	2	1	0	2	1	1	1	1
Sh2d3c	0.201957	5	0.999093	2.11394	5	0.833165	0.366135	6	0.999108	1	1	1
Ttc16	1.44398	3	0.695258	1.64242	3	0.649811	0.351846	4	0.986226	1	1	1
Tor2a	5.75754	2	0.056204	3.41776	2	0.181069	0	2	1	0.459253	1	1
Ptrh1	2.60597	6	0.856425	1.82591	6	0.934993	1.0434	6	0.983913	1	1	1
Cfap157	4.81433e-07	2	1	6.2015e-07	2	1	0	2	1	1	1	1
Stxbp1	0.63068	2	0.729541	0.37902	2	0.827364	0	2	1	1	1	1
Gm13524	1.52384	4	0.822411	1.93526	4	0.747665	1.60708	5	0.900392	1	1	1
Gm13523	0.461862	3	0.927187	0.227884	2	0.89231	0.886817	3	0.828608	1	1	1
Fam129b	26.6256	4	2.36614e-05	7.65701	4	0.104982	5.64482	5	0.342327	0.000710321	0.906768	1
Lrsam1	4.8933	2	0.086583	1.10761	2	0.574757	1.50527	2	0.471122	0.615181	1	1
Rpl12	0	6	1	0.174332	6	0.999897	0	6	1	1	1	1
Slc2a8	0.688632	6	0.994733	0.622193	6	0.996019	4.67845	6	0.585665	1	1	1
Garnl3	2.16052	2	0.339508	1.46738	2	0.480134	0.0839129	2	0.958912	1	1	1
Ralgps1	0.724684	6	0.993943	2.94589	6	0.815607	0.373984	6	0.999052	1	1	1
Angptl2	2.13776	2	0.343392	1.05831	2	0.589101	8.75887	3	0.0326748	1	1	1
Zbtb34	0.26685	3	0.966138	1.87013	3	0.599794	0.565586	3	0.904263	1	1	1
Zbtb43	7.80106	6	0.253044	0.301142	6	0.999492	7.27812	6	0.295891	1	1	1
C130021I20Rik	2.9579e-17	2	1	1.40506e-06	2	0.999999	1.77162e-06	2	0.999999	1	1	1
Mvb12b	1.47632	6	0.961052	0	6	1	0.930425	6	0.988113	1	1	1
Nron	0	2	1	0	2	1	0	2	1	1	1	1
Gm13404	0	2	1	1.5469e-08	2	1	3.8964e-08	2	1	1	1	1
Pbx3	31.7574	6	1.8161e-05	47.9412	6	1.214e-08	0.022445	6	1	0.000559978	1.12697e-06	1
Mapkap1	5.23814	2	0.0728704	6.20212	2	0.0450015	0	2	1	0.549027	0.51174	1
Gapvd1	1.25231	4	0.869413	1.6869	4	0.793096	0	4	1	1	1	1
Hspa5	93.2808	6	0	2.35709	6	0.884106	62.1019	6	1.68195e-11	0	1	3.62069e-08
Rabepk	0.658784	6	0.995338	2.74875	6	0.839655	0.348449	6	0.999226	1	1	1
Fbxw2	0.205339	5	0.999055	0	6	1	0.0160422	6	1	1	1	1
Gm34653	6.43025e-10	2	1	7.80415e-10	2	1	NA	NA	NA	1	1	NA
Psmd5	0.43177	2	0.805828	1.29501	2	0.523349	0	2	1	1	1	1
Cutal	5.42846e-10	2	1	6.07555e-10	2	1	0.402681	3	0.939688	1	1	1
Phf19	0.676532	2	0.713005	0.774415	2	0.67895	2.03062	2	0.36229	1	1	1
Traf1	106.299	6	0	15.9661	6	0.0139373	32.6815	6	1.20741e-05	0	0.216338	0.00508528
Hc	1.49374e-08	2	1	0	2	1	3.84887e-08	2	1	1	1	1
Gm13449	0	2	1	0	2	1	0	2	1	1	1	1
AI182371	3.25166	4	0.516627	7.4416	6	0.28193	0.796547	3	0.850293	1	1	1
Cntrl	0.152735	5	0.999541	5.98784	5	0.307404	0.351674	6	0.999205	1	1	1
Rab14	0	5	1	0	5	1	0	6	1	1	1	1
Gm13605	0	2	1	3.82985e-08	2	1	9.59202e-08	2	1	1	1	1
Gsn	0.695637	2	0.706227	4.15347	2	0.125339	0.510172	2	0.77485	1	1	1
Stom	4.11286	6	0.661406	5.40624	6	0.492861	0.622858	6	0.996007	1	1	1
Ggta1	4.7124	2	0.0947799	9.30249	2	0.00954971	0.18596	2	0.911212	0.653538	0.160764	1
Gm35202	9.05083e-09	2	1	8.68324e-09	2	1	1.88663e-09	2	1	1	1	1
Dab2ip	0.449218	5	0.993865	0.111771	5	0.999787	0	5	1	1	1	1
Ttll11	0.996766	3	0.802034	0.955052	4	0.916533	0.140508	3	0.986568	1	1	1
9030204H09Rik	0.554668	2	0.757801	1.4038e-09	2	1	9.88651e-10	2	1	1	1	1
Ndufa8	21.7199	6	0.00136081	7.91283	6	0.244559	11.4146	6	0.0763778	0.0239168	1	1
Morn5	0.242576	3	0.97044	4.19601e-10	2	1	1.15759e-09	2	1	1	1	1
Lhx6	8.51892e-10	2	1	8.54192e-10	2	1	0.0951171	2	0.953555	1	1	1
Rbm18	0	2	1	0	2	1	0.000695703	2	0.999652	1	1	1
Mrrf	5.48498	5	0.359596	0	5	1	1.49226	5	0.913961	1	1	1
Gm13431	1.50693	4	0.825413	0.019549	4	0.999953	1.02123	4	0.90656	1	1	1
Ptgs1	0	2	1	2.47494	2	0.290117	0.439686	2	0.802645	1	1	1
Olfr338	4.47989e-10	2	1	1.561e-13	2	1	9.47155e-10	2	1	1	1	1
Olfr344	0	2	1	0	2	1	0	2	1	1	1	1
Olfr365	0	2	1	1.5989e-07	2	1	1.97756e-07	2	1	1	1	1
Olfr366	5.17029e-06	2	0.999997	0	2	1	1.14091e-05	2	0.999994	1	1	1
Pdcl	0.028235	2	0.985982	0.00352681	2	0.998238	0	2	1	1	1	1
Rc3h2	22.3997	6	0.00102458	11.9771	6	0.0624815	0	6	1	0.0187934	0.64139	1
Zbtb6	1.17124	6	0.978281	6.68935	6	0.350533	1.62403	6	0.950834	1	1	1
Zbtb26	0.508883	2	0.775349	0	2	1	0.001489	2	0.999256	1	1	1
Rabgap1	0.0223686	2	0.988878	0.00068762	2	0.999656	0	2	1	1	1	1
Strbp	0	2	1	0	2	1	0	2	1	1	1	1
Gpr21	4.59825	2	0.100347	1.26648	2	0.530869	1.37548	2	0.502711	0.680225	1	1
Dennd1a	0.0237721	2	0.988184	0	2	1	0.0413443	2	0.97954	1	1	1
Gm13556	6.99868e-09	2	1	0	2	1	2.3239e-08	2	1	1	1	1
Lhx2	0.0522438	3	0.996873	0.262152	3	0.966982	0.255583	3	0.968154	1	1	1
Gm13589	0	2	1	0	2	1	0	2	1	1	1	1
Nek6	4.98624	6	0.54558	9.11857	6	0.167019	3.07527	6	0.799342	1	1	1
Psmb7	0	2	1	0.348886	2	0.839925	0.168992	2	0.918975	1	1	1
Nr6a1	5.91301	4	0.20574	4.31377	4	0.365204	2.84784	5	0.72343	1	1	1
Nr6a1os	0.20321	5	0.999079	3.38874	4	0.494996	1.87521	4	0.758697	1	1	1
Olfml2a	1.318e-09	2	1	0.396547	2	0.820146	1.28958e-09	2	1	1	1	1
Gm13496	1.07423e-09	2	1	1.63305	3	0.65192	1.00547e-09	2	1	1	1	1
Wdr38	0.0292754	2	0.985469	0.442896	2	0.801357	0.607014	2	0.738225	1	1	1
Rpl35	28.8188	6	6.58339e-05	1.3555	6	0.968509	10.5299	6	0.10404	0.00180279	1	1
Arpc5l	16.0589	6	0.0134414	0.72753	6	0.993878	3.32272	6	0.767387	0.159327	1	1
Golga1	2.4736	2	0.290312	0.0111704	2	0.99443	1.34751	2	0.509792	1	1	1
Scai	3.93959	5	0.558145	0.999598	5	0.962598	0.863098	6	0.990274	1	1	1
Ppp6c	0	2	1	0	2	1	0.00272548	2	0.998638	1	1	1
Lrp1b	1.72061e-14	2	1	8.69125e-07	2	1	1.39513e-06	2	0.999999	1	1	1
Kynu	6.97297	2	0.0306082	8.61294	2	0.0134811	0.495079	2	0.780719	0.29879	0.211459	1
Arhgap15	31.6971	5	6.82087e-06	53.8133	5	2.28944e-10	3.79127	5	0.579842	0.000239325	2.6792e-08	1
Arhgap15os	0	2	1	0	2	1	0	2	1	1	1	1
Gtdc1	1.8718	6	0.931104	1.68283	6	0.946439	0.634155	6	0.995803	1	1	1
Zeb2	13.5136	6	0.0355678	1.04645	6	0.98379	1.34446	6	0.96915	0.331893	1	1
Zeb2os	8.19057	4	0.0848415	1.45478	4	0.83462	2.87171	4	0.579519	0.607496	1	1
Gm13470	0	2	1	0	2	1	0	2	1	1	1	1
Acvr2a	0	2	1	0	2	1	0.264683	2	0.876042	1	1	1
Orc4	0	2	1	0	2	1	0	2	1	1	1	1
Mbd5	2.2135	2	0.330631	2.12895	2	0.344909	0.325584	2	0.849768	1	1	1
Epc2	0	4	1	0	4	1	0	4	1	1	1	1
Kif5c	4.69921	5	0.453679	4.60004	5	0.466611	0.822052	5	0.975606	1	1	1
Lypd6b	6.8373	2	0.0327567	7.1564	2	0.027926	0.931065	2	0.627801	0.314298	0.364586	1
Gm13480	0	2	1	0	2	1	0	2	1	1	1	1
Lypd6	1.65526	3	0.646926	1.94509	3	0.58388	2.93265	6	0.817251	1	1	1
Mmadhc	2.80313	2	0.246211	0	2	1	1.25299	2	0.534462	1	1	1
Gm13483	4.00016	6	0.676654	1.09987	6	0.981542	3.87567	6	0.693497	1	1	1
Gm48908	6.25177e-07	4	1	8.74607e-07	4	1	1.20021e-07	2	1	1	1	1
Rnd3	0.0452852	2	0.977612	0.289699	2	0.865152	0	2	1	1	1	1
Rbm43	29.6917	5	1.6959e-05	21.3003	5	0.000710779	0	5	1	0.000526273	0.0201238	1
Nmi	7.2827	6	0.295493	0.0811376	6	0.999989	4.33093	6	0.631988	1	1	1
Tnfaip6	13.7874	2	0.00101416	4.39896	2	0.110861	4.27791	2	0.117778	0.0186471	0.940238	1
Rif1	1.89476	5	0.863507	1.86653	6	0.931555	0.0411717	6	0.999999	1	1	1
Neb	0.547565	2	0.760498	0.000316937	2	0.999842	0.258399	2	0.878799	1	1	1
Gm13522	1.28841	2	0.52508	1.53469	2	0.464243	1.06642	2	0.58672	1	1	1
Arl5a	0.739964	5	0.980704	1.19614	6	0.977075	1.20305	6	0.976734	1	1	1
Cacnb4	0.23873	4	0.993418	1.92958	4	0.748709	1.8532	4	0.762736	1	1	1
Stam2	0.078467	4	0.99925	0.254518	4	0.992558	0	5	1	1	1	1
Fmnl2	0.741402	2	0.69025	0.560314	2	0.755665	0	2	1	1	1	1
Gm26603	4.25294	2	0.119258	2.24322	2	0.325754	0.895952	2	0.63892	0.76269	1	1
Prpf40a	0	6	1	0	6	1	0.0615448	6	0.999995	1	1	1
Arl6ip6	1.2021	2	0.548235	6.73206	2	0.0345264	0	2	1	1	0.424257	1
Rprm	0.391853	6	0.998917	2.88527	6	0.823102	4.68874	6	0.584308	1	1	1
Nr4a2	571.236	6	0	237.509	6	0	56.3352	6	2.49031e-10	0	0	3.21648e-07
Gpd2	45.1358	2	1.58083e-10	16.7126	2	0.000234906	0.0923166	2	0.954891	1.42149e-08	0.00768781	1
Gm33594	0	2	1	0	2	1	0	2	1	1	1	1
Galnt5	2.01155	2	0.36576	2.85424	2	0.239999	1.55774	2	0.458925	1	1	1
Ermn	0	2	1	0	2	1	0	2	1	1	1	1
Cytip	53.2283	6	1.05542e-09	5.84748	6	0.440491	17.2007	6	0.00857313	8.16181e-08	1	1
Gm13546	9.07594	4	0.0592292	10.8918	4	0.027807	1.7876	5	0.877684	0.477713	0.36377	1
Acvr1c	4.54242	6	0.603688	2.8765	6	0.82418	8.5744	6	0.198966	1	1	1
Acvr1	3.21391	2	0.200498	3.05805	2	0.216747	0.0052908	2	0.997358	1	1	1
Upp2	17.7484	6	0.00689276	22.2101	6	0.00110914	2.01814	6	0.918023	0.0934486	0.0284414	1
Ccdc148	0.00222085	2	0.99889	1.04583	2	0.592789	0.58877	2	0.74499	1	1	1
Pkp4	4.27639	5	0.510347	2.66892	5	0.750867	1.34849	6	0.968917	1	1	1
Tanc1	2.46288	5	0.782075	4.94076	5	0.423152	3.77267	5	0.582588	1	1	1
Wdsub1	1.22355	2	0.542387	0.00239429	2	0.998804	1.04762	2	0.592259	1	1	1
Baz2b	0.35792	6	0.999164	0	6	1	0	6	1	1	1	1
Gm13572	1.76329	4	0.779191	2.4393	5	0.785607	1.21672	4	0.875337	1	1	1
Gm13620	0.169169	2	0.918894	1.30414	2	0.520967	0.547579	2	0.760492	1	1	1
March7	30.4883	6	3.17359e-05	6.01826	6	0.421148	4.26595	6	0.640736	0.000936717	1	1
Cd302	8.06336	6	0.233498	10.7812	6	0.0953778	1.02773	6	0.984539	1	0.85499	1
Ly75	0	4	1	0	4	1	0.140279	5	0.999627	1	1	1
Gm13571	0	2	1	3.2937e-06	2	0.999998	5.87818e-06	2	0.999997	1	1	1
Pla2r1	0.171131	2	0.917993	8.57258e-10	2	1	1.82306e-09	2	1	1	1	1
Itgb6	5.30857e-10	2	1	5.5369e-10	2	1	0.469696	6	0.998188	1	1	1
Rbms1	4.44109	4	0.34959	9.09324	4	0.0588107	0.23122	4	0.993811	1	0.616156	1
Tank	0	2	1	0.0563469	2	0.97222	0.428513	2	0.807141	1	1	1
Psmd14	2.24446	2	0.325553	3.93397	2	0.139878	0	2	1	1	1	1
Tbr1	1.19073	2	0.55136	0.848679	2	0.654202	0.0975927	2	0.952375	1	1	1
Dpp4	9.41262	2	0.00903804	25.7842	2	2.51782e-06	0.372707	2	0.82998	0.116179	0.000144263	1
Gm13561	2.07078e-06	2	0.999999	0.0151512	3	0.999506	9.01944e-07	2	1	1	1	1
Fap	9.576	6	0.143681	7.56189	6	0.271988	6.41802	6	0.378026	0.864277	1	1
Ifih1	0.635575	2	0.727758	0.143886	2	0.930584	0.00263338	2	0.998684	1	1	1
Gca	3.90225	2	0.142114	6.04282	2	0.0487324	0	2	1	0.858324	0.540479	1
Kcnh7	0.842713	5	0.974229	0.281299	5	0.99798	0.371699	6	0.999069	1	1	1
Fign	8.0211e-08	2	1	NA	NA	NA	1.59984e-07	2	1	1	NA	1
Grb14	1.20653e-09	2	1	1.31729	5	0.933142	1.18572e-09	2	1	1	1	1
Cobll1	0.0400955	5	0.999983	0.00021842	6	1	1.87398	6	0.930916	1	1	1
Gm13594	2.66572	2	0.263722	2.8902	2	0.235722	0.996514	2	0.607589	1	1	1
Slc38a11	0.307668	4	0.989314	0.0336292	2	0.983326	0.253603	3	0.968504	1	1	1
Scn3a	0	2	1	1.6736e-06	2	0.999999	2.91109e-06	2	0.999999	1	1	1
Scn2a	0.455013	3	0.928658	0.366458	3	0.947081	0.2994	3	0.960141	1	1	1
Csrnp3	1.02933e-06	2	0.999999	3.87948e-06	2	0.999998	0.00793098	3	0.999813	1	1	1
Galnt3	1.50738	2	0.470627	0.37407	2	0.829415	1.57029	2	0.456053	1	1	1
Ttc21b	2.92265	5	0.71191	0.226126	5	0.998807	3.59931	6	0.730714	1	1	1
B3galt1	1.45486	2	0.483149	2.94905	2	0.228888	0.00948249	2	0.99527	1	1	1
Stk39	3.76432	3	0.288064	0	3	1	2.89971	3	0.407347	1	1	1
Cers6	1.18349	6	0.977692	2.18035	6	0.902387	6.59273	6	0.360157	1	1	1
Nostrin	2.03358e-06	2	0.999999	2.64157e-06	2	0.999999	0	2	1	1	1	1
Spc25	9.53598	3	0.0229517	22.3878	3	5.41681e-05	2.91794	3	0.404451	0.239463	0.00218814	1
Gm13613	0	2	1	0	2	1	0	2	1	1	1	1
Dhrs9	1.00056e-09	2	1	0.0891924	2	0.956384	1.02824e-09	2	1	1	1	1
Lrp2	0	2	1	0	2	1	0	2	1	1	1	1
Bbs5	5.07276	6	0.534515	10.7974	6	0.0948442	1.77809	6	0.938935	1	0.852356	1
Klhl41	1.0701	4	0.898987	0.578052	3	0.901438	0.207613	2	0.9014	1	1	1
Fastkd1	4.46831	4	0.346321	2.47059	4	0.649909	1.1903	4	0.879693	1	1	1
Ppig	0	2	1	0	2	1	0	2	1	1	1	1
Ccdc173	0.862162	2	0.649806	0.0525492	2	0.974068	0.922725	2	0.630424	1	1	1
Phospho2	0	2	1	0.148141	2	0.928606	1.11451	2	0.572779	1	1	1
Klhl23	4.25602	6	0.642073	0.940788	6	0.987758	6.38791	6	0.381166	1	1	1
Ssb	0	2	1	0.53428	2	0.765566	0	2	1	1	1	1
Mettl5	6.04584	4	0.195751	1.70538	4	0.789741	0.0341637	4	0.999856	1	1	1
Mettl5os	6.02341	6	0.420573	0.140224	6	0.999945	6.29236	6	0.391249	1	1	1
Ubr3	0.881809	5	0.971525	0	5	1	0.334129	5	0.996951	1	1	1
Myo3b	0	2	1	0	2	1	0	2	1	1	1	1
Sp5	1.44141e-16	2	1	1.98167e-06	2	0.999999	3.16668e-06	2	0.999998	1	1	1
Erich2os	0.0147587	3	0.999525	0.144653	4	0.997507	0.220157	4	0.994368	1	1	1
Erich2	1.7981	4	0.77283	1.85671	4	0.762093	3.08764	6	0.797769	1	1	1
Gad1	NA	NA	NA	NA	NA	NA	0.272138	2	0.872782	NA	NA	1
Gm26558	3.41467e-10	2	1	3.44568e-10	2	1	0.133226	5	0.999671	1	1	1
Gorasp2	2.38682	5	0.793436	3.80759	5	0.577438	0	6	1	1	1	1
Tlk1	2.05194	6	0.914861	0.569673	6	0.996884	0	6	1	1	1	1
Mettl8	8.2328	6	0.221539	2.24644	6	0.895696	2.71092	6	0.844156	1	1	1
Dcaf17	1.77972	2	0.410714	2.82438	2	0.243609	0	2	1	1	1	1
Cybrd1	5.26855e-10	2	1	5.37561e-10	2	1	0.226162	4	0.994069	1	1	1
Dync1i2	0	2	1	0	2	1	0.0145579	2	0.992747	1	1	1
Slc25a12	3.19128	2	0.202779	0.362229	2	0.83434	0.51356	2	0.773538	1	1	1
Hat1	3.56064	2	0.168584	6.59291	2	0.0370142	0	2	1	0.953272	0.445718	1
Metap1d	0.352802	6	0.999198	3.67638	6	0.720375	2.3076	6	0.889348	1	1	1
Dlx1as	0	2	1	0	2	1	0	2	1	1	1	1
Dlx1	5.25093e-10	2	1	1.18078e-10	2	1	7.21224e-10	2	1	1	1	1
Dlx2	0	2	1	2.37064e-08	2	1	3.56293e-08	2	1	1	1	1
Itga6	53.9569	6	7.52631e-10	82.8911	6	8.88178e-16	0	6	1	5.96337e-08	1.8846e-13	1
Pdk1	7.50518	2	0.0234569	4.01181	2	0.134538	0.228012	2	0.892253	0.243682	1	1
Rapgef4	3.58116	5	0.611144	3.36938	5	0.643238	2.29916	6	0.890233	1	1	1
Rapgef4os3	0	2	1	0	2	1	0	2	1	1	1	1
Map3k20	0	6	1	3.44411	6	0.751391	2.49397	6	0.869142	1	1	1
Cdca7	66.4024	6	2.2301e-12	38.49	6	9.00873e-07	10.3905	6	0.109143	2.6614e-10	5.61061e-05	1
Sp3	0	2	1	0.217366	2	0.897015	0.0179183	2	0.991081	1	1	1
Sp3os	7.71902	5	0.172416	0.0415974	5	0.999982	2.88111	5	0.71831	0.968707	1	1
Ola1	11.3486	2	0.00343304	10.6829	2	0.00478893	0	2	1	0.0528011	0.0937398	1
Sp9	0.101268	2	0.950627	0.193866	3	0.978573	0.00744968	3	0.999829	1	1	1
Cir1	0	2	1	0	2	1	0.0255226	2	0.98732	1	1	1
Scrn3	3.18936	2	0.202974	3.34252	2	0.18801	0	2	1	1	1	1
Gpr155	2.48344	2	0.288887	1.80256	2	0.40605	1.11791	2	0.571806	1	1	1
Gm13703	0	2	1	0	2	1	0	2	1	1	1	1
Wipf1	4.27977	6	0.638873	3.27877	6	0.773133	1.05587	6	0.983405	1	1	1
Chrna1	6.11216e-10	2	1	0.290584	2	0.86477	1.58259e-09	2	1	1	1	1
Chrna1os	0.465531	2	0.792339	0.0397656	2	0.980314	0.129392	2	0.937353	1	1	1
Chn1os3	0.208957	4	0.994908	0.24937	4	0.992844	0.0599505	5	0.999954	1	1	1
Chn1	1.77917	2	0.410826	4.44515	2	0.10833	1.96969	2	0.373497	1	0.925548	1
Atf2	0.334178	5	0.99695	0.0368622	5	0.999986	0	5	1	1	1	1
Gm10822	3.33006e-08	2	1	3.85544e-08	2	1	0	2	1	1	1	1
Atp5g3	2.29802	6	0.890352	0	6	1	0.40675	6	0.998795	1	1	1
Lnpk	1.7132	2	0.424602	0.0344732	2	0.982911	0.11048	2	0.946258	1	1	1
Hoxd13	0	2	1	0	2	1	0	2	1	1	1	1
Hoxd11	0	2	1	0	2	1	0	2	1	1	1	1
Hoxd1	3.72775e-10	2	1	3.68938e-10	2	1	1.5608	5	0.905948	1	1	1
Mtx2	14.2694	6	0.0267678	6.55124	6	0.364347	4.5642	6	0.600791	0.269954	1	1
Hnrnpa3	0	6	1	3.90958	6	0.688912	0	6	1	1	1	1
Nfe2l2	32.1551	6	1.52375e-05	4.52802	6	0.605604	4.25504	6	0.642206	0.000479784	1	1
Agps	0.707138	6	0.994336	7.1675	6	0.305634	3.46597	6	0.748492	1	1	1
Ttc30b	5.89889	2	0.0523686	1.19648	2	0.549778	1.27045	2	0.529817	0.437908	1	1
Ttc30a2	0.000102684	2	0.999949	1.71001e-06	2	0.999999	1.81888e-06	2	0.999999	1	1	1
Ttc30a1	3.44325	5	0.631992	1.2961	5	0.935332	1.47518	5	0.915916	1	1	1
Pde11a	6.44284e-20	2	1	1.34417e-10	2	1	1.81527e-10	2	1	1	1	1
Rbm45	6.31073	3	0.0974331	2.08302	3	0.555357	1.05195	3	0.788684	0.666888	1	1
Osbpl6	1.17192	4	0.882701	0.938214	2	0.625561	0.34166	4	0.986969	1	1	1
Prkra	29.2165	5	2.10263e-05	13.8631	5	0.016503	1.39715	5	0.924625	0.000638151	0.245877	1
Pjvk	0	2	1	0	2	1	0	2	1	1	1	1
Fkbp7	0.0158405	2	0.992111	0.000377611	2	0.999811	0.349682	2	0.83959	1	1	1
Plekha3	7.19653	6	0.303054	1.72003	6	0.943565	6.91772	6	0.328524	1	1	1
Ttn	0.227334	2	0.892555	0.27609	2	0.871059	0.0136707	2	0.993188	1	1	1
Ccdc141	2.13026	4	0.711815	1.83847	4	0.765437	13.375	4	0.0095816	1	1	1
Sestd1	1.51963	4	0.823158	1.23908	4	0.871624	0.392722	5	0.995528	1	1	1
Cwc22	0.290987	4	0.990389	0.321584	4	0.988379	0.460133	4	0.977264	1	1	1
4930440I19Rik	0.925466	6	0.988281	0.639115	6	0.995712	0.624604	5	0.986849	1	1	1
Ube2e3	0	6	1	2.61852	6	0.854974	0.036001	6	0.999999	1	1	1
Itga4	24.2745	2	5.35633e-06	8.6979	2	0.0129204	0.089601	2	0.956188	0.000194285	0.206011	1
Cerkl	2.11445	2	0.347419	3.06207	2	0.216311	3.52592	2	0.171536	1	1	1
Ssfa2	7.23023	6	0.30008	1.80995	6	0.936321	8.40517	6	0.209897	1	1	1
Pde1a	8.40362e-10	2	1	NA	NA	NA	3.44263e-08	2	1	1	NA	1
Prdx6b	0	2	1	0	2	1	0	2	1	1	1	1
Dnajc10	0.377807	2	0.827866	0.38557	2	0.824659	0.0876343	2	0.957129	1	1	1
Frzb	0.316096	5	0.997329	0.990377	5	0.963338	0.851372	6	0.990625	1	1	1
Nckap1	22.5031	4	0.000159114	38.8064	4	7.63843e-08	1.10561	5	0.953606	0.00382607	6.09464e-06	1
Dusp19	6.31656	6	0.388679	10.1777	6	0.117364	0.578847	6	0.996743	1	0.975572	1
Nup35	0.43848	2	0.803129	0.617558	2	0.734343	0.0152264	2	0.992416	1	1	1
Zc3h15	0	2	1	0.00744791	2	0.996283	0	2	1	1	1	1
Gm13686	0	2	1	0	2	1	0	2	1	1	1	1
Itgav	27.5411	6	0.000114626	16.2557	6	0.0124456	7.71512	6	0.259726	0.00288925	0.20026	1
Fam171b	0.200201	5	0.999112	0.514109	5	0.991598	0.191555	5	0.999202	1	1	1
Calcrl	8.12157	6	0.229332	5.28973	6	0.507226	0	6	1	1	1	1
Tfpi	0.000378599	2	0.999811	0.000849643	2	0.999575	0.034625	2	0.982837	1	1	1
Gm13710	0	2	1	0	2	1	0	2	1	1	1	1
Ctnnd1	11.7041	3	0.00846853	4.98453	3	0.172933	1.01908	3	0.796635	0.110548	1	1
Btbd18	0	2	1	0	2	1	0	2	1	1	1	1
Selenoh	101.854	6	0	86.4228	6	2.22045e-16	6.58798	6	0.360634	0	5.04407e-14	1
Tmx2	5.79643	2	0.0551215	1.44275	2	0.486083	0.204802	2	0.902668	0.453667	1	1
Med19	3.10509	2	0.211708	2.21815	2	0.329864	0.253262	2	0.881059	1	1	1
Zdhhc5	0.534532	6	0.997393	1.5113	6	0.958741	2.27596	6	0.892651	1	1	1
Clp1	2.55088	5	0.768814	0.571472	5	0.989272	3.00621	6	0.808066	1	1	1
Ypel4	27.6207	5	4.31703e-05	4.43035	5	0.489256	13.838	6	0.031499	0.00123646	1	1
Gm19426	3.94513	5	0.557343	0.497489	6	0.997869	2.61105	6	0.855838	1	1	1
Serping1	8.08129	6	0.232208	5.00011	6	0.543799	5.28215	6	0.508168	1	1	1
Ube2l6	1.40376	5	0.923901	0.427943	5	0.994525	0	5	1	1	1	1
Smtnl1	3.39344	6	0.758089	0.423736	6	0.998647	3.2459	6	0.777411	1	1	1
Timm10	4.7848	6	0.571696	3.04378	6	0.803333	10.5463	6	0.103451	1	1	1
Slc43a1	2.77644	6	0.836338	1.34314	6	0.969225	0.66461	6	0.995223	1	1	1
Slc43a3	0.552117	4	0.968233	1.01268	4	0.907867	0	5	1	1	1	1
Prg2	3.79411	6	0.704516	2.11773	5	0.832626	4.0494	5	0.542325	1	1	1
Prg3	0	2	1	0	2	1	0	2	1	1	1	1
P2rx3	1.99201	4	0.737229	1.07184	4	0.898715	0.488299	4	0.97463	1	1	1
Ssrp1	7.25345	6	0.298043	27.7076	6	0.000106657	0	6	1	1	0.00397574	1
Tnks1bp1	24.2751	2	5.35468e-06	36.2586	2	1.3383e-08	1.10714	2	0.574895	0.000194285	1.23642e-06	1
Aplnr	1.84854e-09	2	1	0	2	1	4.804e-09	3	1	1	1	1
Gm13713	0	2	1	0	2	1	0	2	1	1	1	1
Olfr1033	2.3495	2	0.308896	3.64025	2	0.162005	2.28468	2	0.319072	1	1	1
Olfr1034	1.49934e-06	2	0.999999	2.09286e-13	2	1	3.62336e-06	2	0.999998	1	1	1
Olfr52	8.62825e-18	2	1	7.84255e-07	2	1	1.20721e-06	2	0.999999	1	1	1
Olfr259	3.87697	3	0.275059	3.09451	3	0.377281	1.58735	5	0.902775	1	1	1
Olfr1122	0	2	1	0	2	1	0	2	1	1	1	1
Olfr1124	0.165166	2	0.920735	NA	NA	NA	NA	NA	NA	1	NA	NA
Pramel7	4.0247e-10	2	1	1.10524e-08	2	1	0.0971279	3	0.99218	1	1	1
Olfr1137	9.12785e-10	2	1	5.5408e-11	2	1	8.677e-10	2	1	1	1	1
Olfr152	0	2	1	0	2	1	0	2	1	1	1	1
Olfr1152	0	2	1	9.52997e-09	2	1	2.24376e-08	2	1	1	1	1
Olfr1156	NA	NA	NA	1.20846e-09	2	1	4.66208e-10	2	1	NA	1	1
Olfr1160	0.88561	4	0.926616	2.4698	6	0.871832	2.62068	4	0.623164	1	1	1
Olfr73	4.99988e-10	2	1	5.18596e-10	2	1	0.320216	2	0.852052	1	1	1
Olfr1167	0	2	1	0	2	1	0	2	1	1	1	1
Olfr1173	0	2	1	0	2	1	0	2	1	1	1	1
Olfr1175-ps	0	2	1	0	2	1	0	2	1	1	1	1
Olfr1191-ps1	6.72682e-08	2	1	4.82608e-08	2	1	0.584665	4	0.964752	1	1	1
Olfr1195	0	2	1	0	2	1	0	2	1	1	1	1
Olfr1202	2.50261e-08	2	1	3.15757e-08	2	1	0	2	1	1	1	1
Olfr1221	0	2	1	0	2	1	0	2	1	1	1	1
Olfr1238	1.80019e-15	2	1	5.74911e-10	2	1	7.72176e-10	2	1	1	1	1
Olfr1246	0	2	1	0	2	1	0	2	1	1	1	1
Olfr1247	0	2	1	0	2	1	0	2	1	1	1	1
Olfr1260	1.59149e-09	4	1	8.42475e-09	4	1	2.2407e-09	4	1	1	1	1
Olfr1274-ps	0	2	1	0	2	1	0	2	1	1	1	1
Ptprj	2.25046	6	0.895284	0.742093	6	0.993537	1.06568	6	0.983	1	1	1
4933423P22Rik	0.843065	4	0.932583	0.617222	4	0.961131	2.4748	5	0.780285	1	1	1
Nup160	0	2	1	0	2	1	0	2	1	1	1	1
Fnbp4	0.508276	6	0.997736	0.00309237	6	1	0	6	1	1	1	1
Agbl2	0	2	1	0	2	1	0	2	1	1	1	1
Mtch2	0	3	1	0	4	1	0	4	1	1	1	1
C1qtnf4	0.316886	6	0.999411	5.38134	6	0.495913	1.26554	6	0.973524	1	1	1
Ndufs3	5.55397	5	0.352065	5.869	5	0.319175	4.09206	5	0.53624	1	1	1
Kbtbd4	0	2	1	0.340494	2	0.843457	0.30056	2	0.860467	1	1	1
Celf1	6.93641	4	0.139287	1.67708	4	0.794877	0	4	1	0.846487	1	1
Rapsn	1.79303	6	0.937716	8.16157	5	0.147553	3.61225	5	0.606476	1	1	1
Psmc3	0	2	1	0	2	1	0	2	1	1	1	1
Slc39a13	48.4831	6	9.46037e-09	29.4394	6	5.02255e-05	4.98424	6	0.545836	6.17896e-07	0.002046	1
Spi1	26.1889	4	2.89873e-05	44.4794	4	5.10091e-09	2.28235	4	0.683984	0.000862171	4.97442e-07	1
Mybpc3	2.15506	5	0.8273	2.07489	5	0.838688	0.923588	6	0.988344	1	1	1
Madd	7.43502	6	0.282482	3.36917	6	0.761287	1.85845	6	0.932245	1	1	1
Nr1h3	0.00953811	2	0.995242	0	2	1	0	2	1	1	1	1
Acp2	0.0046246	2	0.99769	0	2	1	0.237559	2	0.888003	1	1	1
Ddb2	0.855309	2	0.652037	2.68658	2	0.260985	0.374985	2	0.829036	1	1	1
A330069E16Rik	3.36862	2	0.185572	2.08951	2	0.351778	0.00072335	2	0.999638	1	1	1
Gm17281	7.42511e-06	2	0.999996	6.13061e-15	2	1	1.0975e-05	2	0.999995	1	1	1
Pacsin3	1.78788	6	0.938137	3.21917	6	0.780878	1.34923	6	0.968874	1	1	1
Arfgap2	0	5	1	0	5	1	0	5	1	1	1	1
1110051M20Rik	0.826328	4	0.934884	0	4	1	0.520986	4	0.971426	1	1	1
Lrp4	1.79244	2	0.408109	3.3979	2	0.182875	0.0193524	2	0.99037	1	1	1
Ckap5	4.725	6	0.579536	7.05509	6	0.315783	0.164073	6	0.999913	1	1	1
F2	0.368706	5	0.996148	2.8553	6	0.826777	2.94526	5	0.708424	1	1	1
Zfp408	0	2	1	2.75394	2	0.252342	4.66532	2	0.0970372	1	1	1
Arhgap1	0.513889	2	0.773411	2.56388	2	0.277498	0	2	1	1	1	1
Atg13	0	2	1	0.596047	2	0.742284	0.0716071	2	0.96483	1	1	1
Harbi1	2.38608	2	0.303298	1.94911	2	0.37736	0	2	1	1	1	1
Ambra1	1.33719	2	0.512428	1.18876	2	0.551905	0	2	1	1	1	1
Chrm4	0	2	1	0	2	1	0	2	1	1	1	1
Mdk	1.68601	5	0.890658	2.56893	5	0.76608	0.905506	5	0.969822	1	1	1
Dgkz	0.558271	6	0.997055	0.548458	6	0.997198	0.00390188	6	1	1	1	1
Gm9821	0.621844	3	0.891414	2.46503	5	0.781752	2.70244	6	0.845159	1	1	1
Creb3l1	5.80491	5	0.325668	7.26982	5	0.201334	1.96485	5	0.853987	1	1	1
2900072N19Rik	0	2	1	0	2	1	0	2	1	1	1	1
Phf21a	0	5	1	0	5	1	0	6	1	1	1	1
Large2	0	2	1	1.32189	2	0.516363	1.41958	2	0.491747	1	1	1
Pex16	0	4	1	1.33861	4	0.854792	0.129034	4	0.998006	1	1	1
1700029I15Rik	0.287775	2	0.865985	0.746878	2	0.688363	0.194462	2	0.907346	1	1	1
Mapk8ip1	0.439925	2	0.802549	0.501606	2	0.778176	0.277072	2	0.870632	1	1	1
Cry2	5.3491	2	0.0689379	0.51577	2	0.772684	0.4588	2	0.79501	0.527832	1	1
Slc35c1	5.32138	6	0.503302	0.495514	6	0.997893	14.7023	6	0.0227032	1	1	1
Chst1	3.71383	4	0.446118	0.808709	4	0.937277	0.953867	4	0.916709	1	1	1
Syt13	1.61429	2	0.446131	4.56667	2	0.101944	3.60301	2	0.16505	1	0.891903	1
Prdm11	1.3406	2	0.511554	0.603942	2	0.73936	0	2	1	1	1	1
4631405J19Rik	0	2	1	0	2	1	0	2	1	1	1	1
Trp53i11	3.30237	6	0.77005	9.73595	6	0.136221	1.08485	6	0.98219	1	1	1
Tspan18	0.103048	2	0.949781	0.241766	2	0.886137	0.00276862	2	0.998617	1	1	1
Cd82	0.166917	5	0.999429	2.03299	5	0.844561	0.0533286	6	0.999997	1	1	1
Gm10804	0	2	1	0	2	1	0	2	1	1	1	1
Alx4	0	2	1	0	2	1	0	2	1	1	1	1
Ext2	0	2	1	0	2	1	0	2	1	1	1	1
Accs	2.5349	6	0.864541	3.49397	6	0.744772	2.84293	6	0.828286	1	1	1
Gm13889	15.6262	6	0.0159071	17.0009	6	0.00927992	5.17826	6	0.521162	0.180265	0.157181	1
Alkbh3	0	6	1	3.90316	6	0.68978	6.33321	6	0.386917	1	1	1
Hsd17b12	8.09613e-05	2	0.99996	0	2	1	0	2	1	1	1	1
Mir670hg	8.77906e-17	2	1	5.78834e-06	2	0.999997	7.34882e-06	2	0.999996	1	1	1
Ttc17	3.258	2	0.196126	0.0996483	2	0.951397	0.821135	2	0.663274	1	1	1
Api5	0	5	1	0	5	1	0.205913	6	0.999832	1	1	1
Lrrc4c	0	2	1	0	2	1	0	2	1	1	1	1
Gm10801	1.50869e-08	2	1	9.03145e-15	2	1	2.05329e-08	2	1	1	1	1
Gm10800	1.02614e-05	2	0.999995	0.00757283	3	0.999825	1.68974e-05	2	0.999992	1	1	1
B230118H07Rik	31.5838	5	7.18208e-06	9.24671	6	0.160171	4.14233	6	0.657422	0.000250634	1	1
Rag2	6.61992e-10	2	1	7.94882e-10	2	1	0	2	1	1	1	1
Rag1	1.22429e-08	2	1	1.71327e-09	2	1	1.42771e-09	2	1	1	1	1
Traf6	1.47065	6	0.96142	2.17223	6	0.903197	2.69685	6	0.845819	1	1	1
Prr5l	0.0467432	2	0.976899	0.010377	2	0.994825	0	2	1	1	1	1
Commd9	4.11724	5	0.532663	4.04676	5	0.542704	0.00344282	6	1	1	1	1
Ldlrad3	0	2	1	0.252547	2	0.881374	6.48475	3	0.090266	1	1	1
Gm13919	0	2	1	0	2	1	0	2	1	1	1	1
Gm13920	0	2	1	1.76123e-06	2	0.999999	3.06502e-06	2	0.999998	1	1	1
Trim44	0	2	1	0	2	1	0	2	1	1	1	1
Fjx1	3.70834	6	0.716075	5.48289	6	0.483527	1.74597	6	0.941517	1	1	1
Slc1a2	1.24513e-06	2	0.999999	1.90392e-06	2	0.999999	0.119146	4	0.998294	1	1	1
Cd44	14.773	6	0.022098	0	6	1	21.2358	6	0.00166392	0.232592	1	0.328947
Pdhx	0.313539	2	0.854901	0.0883994	2	0.956763	0.00137361	2	0.999313	1	1	1
Apip	15.8314	6	0.0146881	4.84518	6	0.563819	3.23775	6	0.77847	0.169229	1	1
Elf5	5.03355e-10	2	1	3.94878e-10	2	1	7.95783e-10	2	1	1	1	1
Cat	12.1486	4	0.01628	10.3755	4	0.0345562	4.33065	4	0.363103	0.183308	0.424257	1
Abtb2	0.599927	5	0.988007	0.814433	5	0.976104	1.02583	6	0.984614	1	1	1
Nat10	1.62772	5	0.897877	0.289765	5	0.997831	0.192493	6	0.999862	1	1	1
Caprin1	17.5798	6	0.00737262	34.9665	6	4.37445e-06	0	6	1	0.0985718	0.000241332	1
Gm13881	1.123	2	0.570352	2.10864	2	0.34843	0.0385208	2	0.980924	1	1	1
Lmo2	19.8664	6	0.00292514	0.308411	6	0.999455	19.0227	6	0.00412543	0.0460716	1	0.648418
4931422A03Rik	0.884848	5	0.971309	4.24705	6	0.643283	2.92376	6	0.818353	1	1	1
Fbxo3	0.135661	2	0.934419	0.576044	2	0.749745	0	2	1	1	1	1
Gm10912	4.27732e-15	2	1	3.88516e-10	2	1	6.78552e-10	2	1	1	1	1
Cd59b	1.90446	2	0.385879	1.36967	2	0.504173	0	2	1	1	1	1
Cd59a	0.0360341	2	0.982144	0.110482	2	0.946257	1.52489	2	0.466525	1	1	1
A930018P22Rik	0	2	1	0	2	1	0	2	1	1	1	1
D430041D05Rik	0	2	1	0	2	1	0	2	1	1	1	1
Hipk3	3.54989	2	0.169493	3.31829	2	0.190302	0.792975	2	0.672679	0.95673	1	1
Cstf3	0.975444	6	0.986526	0.254877	6	0.999686	4.87654	6	0.559742	1	1	1
Tcp11l1	0.049627	2	0.975492	2.23244	2	0.327515	1.30328	2	0.52119	1	1	1
Pin1rt1	9.42381e-10	2	1	0.884146	2	0.642703	1.03958e-09	2	1	1	1	1
Depdc7	0.416936	2	0.811827	0.754313	2	0.685809	0.248229	2	0.883279	1	1	1
Qser1	0.968349	6	0.986784	0.0228986	6	1	0.00686705	6	1	1	1	1
Prrg4	0	2	1	0.852339	2	0.653006	0.158866	2	0.92364	1	1	1
Ccdc73	2.17602	6	0.902819	0.601423	6	0.996377	3.05504	6	0.801908	1	1	1
Eif3m	0.173683	2	0.916822	0.601598	2	0.740227	0	2	1	1	1	1
Wt1	4.28841e-10	2	1	4.19841e-10	2	1	0.522368	4	0.971287	1	1	1
Them7	0.981445	2	0.612184	0.31367	2	0.854845	1.28025	2	0.527227	1	1	1
Rcn1	15.4487	5	0.00860753	4.24473	5	0.514745	2.2601	6	0.894291	0.111909	1	1
Pax6	0	2	1	5.35994e-10	2	1	8.94069e-10	2	1	1	1	1
Elp4	2.12788	2	0.345094	4.06489	2	0.131015	0	2	1	1	1	1
Immp1l	6.07647	2	0.0479193	12.4772	2	0.00195258	0	2	1	0.409741	0.0453672	1
Dnajc24	1.52935	2	0.465484	0.29076	2	0.864693	0	2	1	1	1	1
Mpped2	7.10392	2	0.0286684	4.42687	2	0.109325	0	2	1	0.284667	0.931987	1
Arl14ep	2.55119	6	0.862695	2.49293	6	0.869258	0.242549	6	0.999728	1	1	1
Kcna4	8.17994e-10	2	1	3.95941e-10	2	1	NA	NA	NA	1	1	NA
Mettl15	4.15527	6	0.655673	7.64333	6	0.265416	1.33994	6	0.96941	1	1	1
Kif18a	1.63538	6	0.95	3.4557	6	0.749854	3.88386	6	0.69239	1	1	1
Bdnf	7.35639e-09	2	1	4.61184e-08	2	1	0.0639625	4	0.999499	1	1	1
Lin7c	0.706807	5	0.982593	0	5	1	1.77895	6	0.938865	1	1	1
Lgr4	4.92098	2	0.085393	2.95144	2	0.228614	0.0118119	2	0.994111	0.61009	1	1
Ccdc34	22.4523	4	0.000162864	8.55066	4	0.0733665	1.66663	5	0.893077	0.00390168	0.712951	1
Ccdc34os	0	2	1	0	2	1	0	2	1	1	1	1
Olfr1276	0	2	1	0	2	1	0	2	1	1	1	1
Olfr1279	6.0522e-08	2	1	0	2	1	2.02373e-07	2	1	1	1	1
Olfr1284	0	2	1	0	2	1	0	2	1	1	1	1
Olfr1307	0.894967	2	0.639235	0.52653	2	0.768538	NA	NA	NA	1	1	NA
Olfr1310	0	2	1	0	2	1	0	2	1	1	1	1
Lpcat4	3.79599	2	0.149869	5.87769	2	0.0529269	0.002092	2	0.998955	0.888232	0.57285	1
Nop10	42.2963	6	1.60694e-07	28.4086	6	7.86909e-05	2.14812	6	0.905585	8.5115e-06	0.00305447	1
Slc12a6	4.70068	6	0.582736	0	6	1	0.0426032	6	0.999998	1	1	1
Emc4	0	2	1	0	2	1	0	2	1	1	1	1
Katnbl1	0.391534	2	0.822204	0.58447	2	0.746593	0.034403	2	0.982946	1	1	1
Emc7	0.247129	2	0.883765	0.126288	2	0.938808	0	2	1	1	1	1
Aven	0.51742	2	0.772047	4.58532	2	0.100997	0.00042027	2	0.99979	1	0.88563	1
Ryr3	0.141037	3	0.986494	0.0366188	3	0.998157	0.109887	3	0.990625	1	1	1
Fmn1	0.488814	6	0.997972	0.462381	6	0.998267	1.03709	6	0.984167	1	1	1
Grem1	0.861185	4	0.930062	1.02628	3	0.794894	0.994659	4	0.910605	1	1	1
Scg5	0.0671301	3	0.995466	0.00104603	3	0.999991	0.0764015	3	0.99451	1	1	1
Arhgap11a	7.2475	6	0.298564	15.2511	6	0.0183911	8.12126	6	0.229353	1	0.26501	1
Aqr	0.405934	2	0.816305	0	2	1	0.00748792	2	0.996263	1	1	1
Zfp770	3.45492	6	0.749958	0	6	1	3.84888	6	0.697118	1	1	1
Dph6	6.98216	6	0.3225	0.408118	6	0.998784	7.91452	6	0.244433	1	1	1
Gm13977	0.387743	2	0.823764	0.90963	2	0.634565	0.98364	2	0.611512	1	1	1
BC052040	4.09643	2	0.128965	2.19047	2	0.334461	0.389418	2	0.823074	0.80416	1	1
Meis2	5.93531	5	0.312564	7.94111	5	0.159511	2.46403	6	0.872471	1	1	1
2700033N17Rik	4.71182e-10	2	1	4.94892e-10	2	1	1.28942	2	0.524816	1	1	1
D330050G23Rik	1.91421	4	0.751534	0.00412123	5	1	2.64897	4	0.618173	1	1	1
Gm29340	0.002742	2	0.99863	0.312685	2	0.855266	0.685989	2	0.709642	1	1	1
Spred1	12.8647	6	0.0452357	6.32823	6	0.387444	0.69106	6	0.994682	0.393584	1	1
Fam98b	0.965941	2	0.616948	0.0798462	2	0.960863	0	2	1	1	1	1
Rasgrp1	0	2	1	0	2	1	0	2	1	1	1	1
Thbs1	1.24006	6	0.97486	22.026	6	0.00119782	26.5125	6	0.000178648	1	0.0303129	0.0532481
Fsip1	0.539309	3	0.910174	0.811777	3	0.846648	0.179551	4	0.996203	1	1	1
1700054M17Rik	2.94722e-10	2	1	2.95984e-10	2	1	0.281915	6	0.99958	1	1	1
Eif2ak4	4.22059	5	0.518114	3.98734	5	0.55124	0	6	1	1	1	1
Srp14	9.58994	2	0.00827125	5.80975	2	0.0547556	2.30094	3	0.512342	0.108598	0.587702	1
Bmf	0.527157	2	0.768297	3.49831	2	0.173921	6.99983	2	0.0301999	1	1	1
Bub1b	1.6851	6	0.946266	2.12061	6	0.908279	0.361225	6	0.999142	1	1	1
Pak6	5.105	4	0.276692	9.04434	4	0.0600008	2.30067	5	0.806169	1	0.626246	1
Ankrd63	2.80291	5	0.73034	3.74535	5	0.58663	5.5144	6	0.479718	1	1	1
Plcb2	0	5	1	0.117557	5	0.999758	0.2906	6	0.999541	1	1	1
Inafm2	1.51418	4	0.824127	0.612796	4	0.961631	1.13092	5	0.951331	1	1	1
A430105I19Rik	0.103135	2	0.94974	0.0227947	2	0.988667	0.439145	2	0.802862	1	1	1
Knstrn	6.72375	5	0.242009	18.5205	5	0.00236009	2.47663	6	0.871074	1	0.0525617	1
Gm14091	0	2	1	0	2	1	0	2	1	1	1	1
Ivd	11.0055	2	0.00407548	2.8015	2	0.246412	0.00826915	2	0.995874	0.0613639	1	1
Bahd1	7.13637	2	0.0282071	4.7188	2	0.0944769	0.0038159	2	0.998094	0.281241	0.850072	1
Chst14	2.53959	2	0.280889	0.141361	2	0.93176	0.950712	2	0.621664	1	1	1
Ccdc32	6.4502	2	0.0397518	0.347755	2	0.8404	0.0723055	2	0.964493	0.359122	1	1
Rpusd2	2.66812	3	0.445673	1.58997	3	0.661666	0.953117	3	0.812594	1	1	1
Knl1	3.06771	2	0.215703	14.1855	2	0.000831115	2.67009	2	0.263146	1	0.0227631	1
Rad51	9.53141	5	0.089655	17.9342	4	0.00127117	2.28995	5	0.807742	0.628918	0.031794	1
Rmdn3	0	5	1	0.072737	5	0.999926	0.983866	5	0.963857	1	1	1
Gchfr	3.50478	6	0.743334	8.56508	6	0.199555	5.49316	6	0.482284	1	1	1
Dnajc17	1.16125	2	0.559548	0	2	1	0.990936	2	0.609286	1	1	1
Gm14137	0.567949	2	0.752786	0.197059	2	0.906169	0.95641	2	0.619895	1	1	1
Zfyve19	11.6782	6	0.0695454	3.59519	6	0.731265	9.56809	6	0.144059	0.531221	1	1
Ppp1r14d	0	2	1	0	2	1	0	2	1	1	1	1
Spint1	15.8026	2	0.000370256	17.0708	2	0.000196394	0.327458	2	0.848972	0.00789213	0.00654951	1
Rhov	4.43939e-10	2	1	4.30163e-10	2	1	1.51567	2	0.468679	1	1	1
Vps18	0.497777	2	0.779667	0	2	1	0.884092	2	0.64272	1	1	1
Dll4	4.78728	4	0.309828	5.02724	4	0.284514	0.419571	6	0.998684	1	1	1
Chac1	12.969	4	0.0114281	33.3941	4	9.91902e-07	3.9921	5	0.550553	0.140815	6.09956e-05	1
Ino80	0	4	1	0.400856	5	0.995306	0	5	1	1	1	1
Exd1	3.68041	5	0.596282	1.65599	5	0.894397	4.77826	6	0.572551	1	1	1
Chp1	3.81267	5	0.57669	1.24694	5	0.940295	0.837344	6	0.991035	1	1	1
1700020I14Rik	0.511998	6	0.997689	0.252961	6	0.999693	0	6	1	1	1	1
Oip5	4.56031	2	0.102268	5.35881	2	0.068604	3.56413	2	0.168291	0.686749	0.681443	1
Nusap1	18.2556	5	0.0026426	25.22	5	0.000126342	2.35197	5	0.798605	0.0421182	0.00459423	1
Ndufaf1	15.5254	6	0.0165409	10.4853	6	0.105647	9.61753	6	0.14171	0.185598	0.910683	1
Rtf1	0	2	1	0	3	1	0	3	1	1	1	1
Itpka	1.95855	5	0.854851	2.06262	6	0.913851	1.59535	5	0.901811	1	1	1
Ltk	8.44325e-10	2	1	8.70127e-10	2	1	0.387022	3	0.94291	1	1	1
[truncated: 17,518 more rows]

## Sheet: HSC-1 to MPP1
	waldStat_conds1vs2	df_conds1vs2	pvalue_conds1vs2	waldStat_conds1vs3	df_conds1vs3	pvalue_conds1vs3	waldStat_conds2vs3	df_conds2vs3	pvalue_conds2vs3	padj_conds1vs2	padj_conds1vs3	padj_conds2vs3
Sox17	0	2	1	0	2	1	0	2	1	1	1	1
Mrpl15	37.3174	6	1.52696e-06	20.4347	6	0.00231655	1.05397	6	0.983484	5.02306e-05	0.052895	1
Lypla1	0.531013	5	0.990944	0.538439	5	0.990648	0	5	1	1	1	1
Gm37988	0.207459	4	0.994978	4.91214e-07	2	1	5.6653e-06	2	0.999997	1	1	1
Tcea1	17.7095	6	0.00700063	14.2188	6	0.0272851	1.64355	6	0.949396	0.0839829	0.365272	1
Rgs20	1.39733e-08	2	1	1.70296e-08	2	1	0	2	1	1	1	1
Gm16041	5.83089e-06	2	0.999997	6.74457e-06	2	0.999997	0	2	1	1	1	1
Atp6v1h	0	2	1	0.0272256	2	0.986479	0.059128	2	0.970869	1	1	1
Rb1cc1	12.6945	6	0.0481523	1.00482	6	0.985429	3.03595	6	0.804322	0.377653	1	1
4732440D04Rik	2.1055	6	0.909744	0.00814319	6	1	0.17637	6	0.999893	1	1	1
St18	2.75348e-10	2	1	1.85698e-13	2	1	5.7467e-10	2	1	1	1	1
Pcmtd1	2.18731	6	0.901691	0.281213	6	0.999583	4.57498	6	0.599359	1	1	1
Gm26901	2.32395	4	0.676411	3.00481	4	0.557021	2.2587	5	0.812313	1	1	1
Rrs1	3.4607	5	0.629342	11.3907	5	0.0441609	0.0855424	5	0.99989	1	0.517744	1
Adhfe1	1.25612	4	0.868776	0.943593	4	0.918225	0.14114	5	0.999621	1	1	1
Mybl1	1.42642	2	0.490069	0.981245	2	0.612245	1.39301	2	0.498323	1	1	1
Vcpip1	0.0875435	6	0.999986	1.48718	6	0.960342	2.55201	6	0.862602	1	1	1
1700034P13Rik	0.408703	4	0.981758	0.232276	4	0.993756	0.152053	3	0.984931	1	1	1
Sgk3	0.228834	6	0.999771	4.29812	6	0.636403	0.323075	6	0.999377	1	1	1
Mcmdc2	0.58423	2	0.746683	0.209122	2	0.90072	0.107479	2	0.947679	1	1	1
Snhg6	2.36561	6	0.883195	1.34378	6	0.969189	2.41154	6	0.878234	1	1	1
Tcf24	1.2002	2	0.548756	0.752587	2	0.686401	0.469128	2	0.790916	1	1	1
Ppp1r42	0	2	1	0	2	1	0	2	1	1	1	1
Cops5	0.793575	6	0.992245	0.750947	6	0.993325	0	6	1	1	1	1
Cspp1	0.159956	6	0.99992	0.594801	6	0.996487	4.71144	6	0.58132	1	1	1
Arfgef1	9.40961e-06	6	1	0.16207	6	0.999917	0	6	1	1	1	1
Cpa6	0	2	1	1.78166e-08	2	1	3.38458e-08	2	1	1	1	1
Prex2	6.92333	6	0.327996	5.1365	6	0.52643	1.88297	6	0.930141	1	1	1
A830018L16Rik	0	2	1	0	2	1	0	2	1	1	1	1
Sulf1	4.13937e-14	2	1	4.48933e-10	2	1	7.84413e-10	2	1	1	1	1
Slco5a1	0.827234	2	0.661254	1.08719	3	0.780167	5.45515	6	0.486894	1	1	1
Prdm14	0	2	1	0	2	1	0	2	1	1	1	1
Ncoa2	5.20861	6	0.517349	3.14798	6	0.790058	16.1176	6	0.0131364	1	1	0.987576
Gm29570	0	2	1	0	2	1	0	2	1	1	1	1
Tram1	0	6	1	2.70466	6	0.844897	0	6	1	1	1	1
Lactb2	9.42619	4	0.0512861	2.41021	4	0.660783	1.6854	4	0.793369	0.396153	1	1
Eya1	1.28343	4	0.86418	1.54723	4	0.818244	0	4	1	1	1	1
Msc	7.97797e-10	2	1	0.533862	2	0.765726	1.07981e-09	2	1	1	1	1
Trpa1	0.222155	3	0.973936	0.211155	3	0.975769	0.0110219	4	0.999985	1	1	1
Kcnb2	6.17287e-10	2	1	6.30251e-10	2	1	4.89532	3	0.179625	1	1	1
Terf1	1.49796	2	0.472849	2.75628	2	0.252046	0.00270618	2	0.998648	1	1	1
Sbspon	133.797	4	0	149.496	4	0	0.0743018	6	0.999992	0	0	1
4930444P10Rik	0	2	1	3.71247e-07	2	1	5.83866e-07	2	1	1	1	1
Rpl7	49.5873	6	5.68731e-09	4.20865	6	0.648464	5.16998	6	0.522205	3.12349e-07	1	1
Rdh10	21.9581	4	0.000204305	35.8181	4	3.15408e-07	3.23314	5	0.664093	0.00405185	2.21256e-05	1
Stau2	0	2	1	0.0196755	2	0.99021	0	2	1	1	1	1
Ube2w	0	2	1	0	2	1	0	2	1	1	1	1
Eloc	20.5651	6	0.00219547	14.9343	6	0.0207738	3.6846	6	0.719269	0.0317495	0.29862	1
D030040B21Rik	0.511002	4	0.972421	1.18077	4	0.881254	0.560127	3	0.905497	1	1	1
Tmem70	33.297	6	9.19239e-06	8.81817	6	0.184065	6.91592	6	0.328693	0.000253972	1	1
Ly96	3.27636	6	0.773447	8.1106	6	0.230112	2.25186	6	0.895139	1	1	1
Jph1	0.646647	2	0.72374	9.85146e-05	2	0.999951	0.835378	2	0.658567	1	1	1
Gdap1	1.05878	2	0.588965	0.0579806	2	0.971426	1.79818	2	0.406939	1	1	1
Pi15	2.82362e-08	2	1	3.08533e-08	2	1	0	2	1	1	1	1
Gm28154	1.70551	2	0.42624	1.98439	2	0.370763	0.946016	2	0.623125	1	1	1
Gm16070	0.734398	6	0.993718	4.52693	6	0.60575	3.66959	6	0.721286	1	1	1
Crispld1	6.79671	6	0.340057	4.45598	6	0.615219	0	6	1	1	1	1
Il17f	2.01342	4	0.733291	0.212344	4	0.994747	1.32069	4	0.857855	1	1	1
Mcm3	51.9963	6	1.86805e-09	63.1833	6	1.01279e-11	4.39605	6	0.623243	1.10461e-07	1.48013e-09	1
6720483E21Rik	1.59717	2	0.449964	0.872493	2	0.646458	1.77598	2	0.411481	1	1	1
Paqr8	3.2628	5	0.659541	1.49426	5	0.913732	0.39522	5	0.99546	1	1	1
Efhc1	4.23672	2	0.120229	4.65905	2	0.0973419	0.995563	2	0.607878	0.73089	0.870975	1
Tram2	5.5706	6	0.472965	3.03201	6	0.804818	2.33032	6	0.886953	1	1	1
Tmem14a	10.3646	6	0.110113	3.71177	6	0.715615	3.41421	6	0.755346	0.686277	1	1
Gsta3	NA	NA	NA	NA	NA	NA	1.02872	2	0.597884	NA	NA	1
Kcnq5	0.44183	2	0.801785	0.406604	2	0.816032	4.32014	2	0.115317	1	1	1
Gm26580	NA	NA	NA	NA	NA	NA	0.443445	2	0.801138	NA	NA	1
Rims1	0	2	1	0	2	1	0	2	1	1	1	1
Gm27028	0	2	1	0	2	1	0	2	1	1	1	1
Gm29107	1.17616	2	0.555392	0.423477	2	0.809176	0.419736	2	0.810691	1	1	1
Ogfrl1	17.4523	6	0.007757	12.1323	6	0.0590818	6.55221	6	0.364248	0.0911223	0.62635	1
B3gat2	0.918956	4	0.921826	1.07914	4	0.897568	2.10631	4	0.716214	1	1	1
Smap1	2.63662	6	0.852876	0.0714057	6	0.999993	0.967145	6	0.986827	1	1	1
Sdhaf4	20.23	6	0.00252005	8.78575	6	0.185991	7.04146	6	0.31703	0.0354333	1	1
Fam135a	2.70676	5	0.745084	2.51898	6	0.866337	5.69844	6	0.457805	1	1	1
Col19a1	0	2	1	1.0121e-08	2	1	1.42929e-08	2	1	1	1	1
Lmbrd1	5.59294	6	0.470295	5.14168	6	0.525774	0.103352	6	0.999978	1	1	1
Phf3	4.71044	6	0.581451	0.76225	6	0.993048	0	6	1	1	1	1
Ptp4a1	16.3516	6	0.0119863	1.46436	6	0.961827	8.33643	6	0.214477	0.129446	1	1
Gm29669	0	2	1	0	2	1	0	2	1	1	1	1
4931428L18Rik	9.376e-07	2	1	0.0031545	3	0.999953	5.11244e-06	2	0.999997	1	1	1
Gm29128	4.06478e-18	2	1	4.48585e-10	2	1	8.78264e-10	2	1	1	1	1
Khdrbs2	NA	NA	NA	NA	NA	NA	3.7443	2	0.153792	NA	NA	1
Gm5415	5.85781e-06	2	0.999997	3.33375e-17	2	1	1.1682e-05	2	0.999994	1	1	1
Gm37724	1.91849e-09	2	1	NA	NA	NA	5.7758e-10	2	1	1	NA	1
Prim2	3.78093	5	0.581368	8.09437	5	0.151111	4.54429	5	0.47398	1	1	1
Rab23	1.1044	2	0.575683	1.40003	2	0.496577	0.00475042	2	0.997628	1	1	1
Bag2	3.16684	6	0.787634	8.52531	6	0.202087	2.24868	6	0.895466	1	1	1
Zfp451	0	5	1	0.203383	5	0.999077	0.454357	6	0.99835	1	1	1
Bend6	3.39113	2	0.183495	1.8864	2	0.389379	2.63252	2	0.268137	0.958082	1	1
Dst	16.4888	6	0.0113574	38.3837	6	9.45101e-07	0.739146	6	0.993607	0.123565	6.09764e-05	1
Gm37233	1.7348	4	0.784388	1.05072	4	0.902011	1.29993	4	0.861388	1	1	1
Ccdc115	10.491	6	0.105439	8.22771	6	0.221891	0.455173	6	0.998342	0.664881	1	1
Gm28306	1.11685e-06	2	0.999999	1.13903e-06	2	0.999999	0	2	1	1	1	1
Imp4	7.61598	6	0.267609	8.55265	6	0.200343	4.11953	6	0.660505	1	1	1
Ptpn18	60.7843	6	3.11831e-11	2.0362	6	0.916339	24.8206	6	0.000368579	2.43367e-09	1	0.0777061
4930568A12Rik	5.93833	6	0.430134	2.86811	6	0.825209	2.13082	6	0.907283	1	1	1
Prss39	1.60235e-06	2	0.999999	3.29981e-06	2	0.999998	0.322987	4	0.988282	1	1	1
Cfc1	6.19179	4	0.185276	7.3382	6	0.290699	3.0258	4	0.553517	0.965025	1	1
Arhgef4	6.20763	2	0.0448777	3.10366	2	0.21186	0.458947	2	0.794952	0.359026	1	1
Gm38336	3.81082	4	0.432214	0.567521	4	0.966604	5.08522	4	0.278665	1	1	1
Fam168b	0.728236	6	0.993861	2.53318	6	0.864736	1.16238	6	0.978702	1	1	1
Plekhb2	5.92578	6	0.431555	0.597479	6	0.996442	0.486748	6	0.997996	1	1	1
Hs6st1	13.908	4	0.0075945	6.41615	4	0.170151	5.1953	5	0.392514	0.089549	1	1
Gm37335	0	2	1	0	2	1	0	2	1	1	1	1
Gm33280	0.562934	6	0.996986	1.05385	5	0.958106	2.93277	5	0.71035	1	1	1
Uggt1	11.4008	6	0.0767506	0.478607	6	0.998089	4.88104	6	0.559158	0.531246	1	1
Neurl3	8.96826	6	0.175371	11.7879	6	0.0668711	9.67706	6	0.138927	0.93055	0.680228	1
Arid5a	39.9536	6	4.65183e-07	6.07597	6	0.414734	15.6994	6	0.0154619	1.70806e-05	1	1
4930403P22Rik	0	4	1	1.64373	4	0.800913	1.7561	4	0.780503	1	1	1
Kansl3	3.58684	6	0.732383	0.342943	6	0.999261	0.966529	6	0.986849	1	1	1
Fer1l5	0	2	1	0	2	1	0	2	1	1	1	1
Lman2l	2.61057	6	0.855893	3.41318	6	0.755483	5.80505	6	0.445379	1	1	1
Cnnm4	12.528	6	0.0511747	6.36816	6	0.383236	4.21886	6	0.647086	0.395706	1	1
Cnnm3	0.572905	6	0.996835	2.25205	6	0.89512	0.422855	6	0.998655	1	1	1
Gm38033	6.87446e-06	2	0.999997	7.67303e-15	2	1	1.09721e-05	2	0.999995	1	1	1
Ankrd23	3.81895e-10	2	1	3.93258e-10	2	1	0.861464	2	0.650033	1	1	1
Gm42417	4.75686e-13	2	1	3.2067e-10	2	1	6.35133e-10	2	1	1	1	1
Ankrd39	0.937824	2	0.625683	6.78046	3	0.0792343	0.231257	3	0.972392	1	0.762326	1
Sema4c	2.01846	2	0.364499	0.00813185	2	0.995942	2.90061	2	0.234499	1	1	1
Fam178b	0.0706879	3	0.995106	7.22069e-08	2	1	4.97803e-06	2	0.999998	1	1	1
Cox5b	60.1331	6	4.22941e-11	22.895	6	0.000832423	10.2526	6	0.114409	3.22254e-09	0.0225207	1
Actr1b	7.13857	6	0.308222	0.0006327	6	1	3.75536	6	0.709742	1	1	1
4933424G06Rik	0.206478	2	0.901912	0.118083	2	0.942668	0.162144	2	0.922127	1	1	1
Gm33533	0	2	1	0	2	1	0	2	1	1	1	1
Zap70	4.01008e-18	2	1	9.64362e-07	2	1	1.43039e-06	2	0.999999	1	1	1
Tmem131	2.08109	6	0.912091	2.18824	6	0.901597	0	6	1	1	1	1
Vwa3b	6.85813e-10	2	1	2.3847	5	0.79375	6.62023e-10	2	1	1	1	1
Inpp4a	2.38967	5	0.793012	2.03368	5	0.844466	0.723945	6	0.99396	1	1	1
Coa5	2.14869	2	0.341521	3.27214	2	0.194744	0	2	1	1	1	1
Unc50	4.50134	6	0.60916	0	6	1	0.436392	6	0.998529	1	1	1
Mgat4a	0.129961	6	0.999956	1.05031	6	0.983633	3.77645	6	0.706898	1	1	1
2010300C02Rik	1.33539	2	0.512889	0.455615	2	0.796278	2.33024	2	0.311885	1	1	1
4930556I23Rik	0	2	1	0	2	1	0	2	1	1	1	1
Tsga10	0	2	1	0.556689	2	0.757036	0.512017	2	0.774135	1	1	1
Gm26805	3.68534e-10	2	1	3.96234e-10	2	1	2.32909	5	0.801986	1	1	1
Lipt1	8.95181	6	0.176307	5.5554	6	0.474786	3.14599	6	0.790313	0.933853	1	1
Mitd1	8.99549	5	0.109244	0.0115908	5	0.999999	4.4136	5	0.491527	0.683373	1	1
Mrpl30	14.0003	6	0.0296324	0.353551	6	0.999193	6.36473	6	0.383597	0.260595	1	1
Txndc9	7.04278	6	0.316909	2.14335	6	0.906054	4.40232	6	0.622403	1	1	1
Eif5b	0	6	1	0.0735762	6	0.999992	0	6	1	1	1	1
Rev1	0	2	1	0.0728833	2	0.964214	0.0052801	2	0.997363	1	1	1
Gm5099	0	2	1	0	2	1	0	2	1	1	1	1
Aff3	1.52183	6	0.958031	0.211489	6	0.999818	1.64572	6	0.949235	1	1	1
Gm16150	3.25966e-10	2	1	3.48587e-10	2	1	1.98226	2	0.371157	1	1	1
Gm16151	0	2	1	0	2	1	0	2	1	1	1	1
Gm16152	1.50654	6	0.959059	1.24125	6	0.974798	0.103085	6	0.999978	1	1	1
Lonrf2	NA	NA	NA	NA	NA	NA	1.87082	5	0.866715	NA	NA	1
Chst10	1.90567	4	0.753103	1.83748	4	0.765619	0.149096	5	0.999567	1	1	1
Pdcl3	3.04405	6	0.803298	0	6	1	2.49203	6	0.869358	1	1	1
Npas2	1.50038	2	0.472278	4.39408	2	0.111132	0.667274	2	0.716314	1	0.950704	1
Rpl31	45.2659	6	4.14394e-08	0.0283269	6	1	18.3407	6	0.00543493	1.88848e-06	1	0.546197
Tbc1d8	6.28968	4	0.178534	16.4535	4	0.0024673	0.55079	4	0.968372	0.941871	0.0555386	1
Cnot11	1.45957	4	0.833778	0	4	1	0.0324512	4	0.99987	1	1	1
Rnf149	8.11553	6	0.229761	0.130222	6	0.999956	7.70738	6	0.260335	1	1	1
Creg2	3.69878e-10	2	1	9.30368e-14	2	1	7.49456e-10	2	1	1	1	1
D930019O06Rik	0	2	1	0	2	1	0	2	1	1	1	1
Rfx8	4.40383	2	0.110591	3.18793	2	0.203119	1.00891	2	0.603835	0.687921	1	1
Map4k4	6.08982	6	0.413204	0.158491	6	0.999922	2.08857	6	0.911375	1	1	1
Il1r2	14.0304	6	0.0292981	9.05093	6	0.170734	27.1308	6	0.000136859	0.258441	1	0.0358717
Gm16894	2.13336	2	0.344149	0.119749	2	0.941883	2.17121	2	0.337697	1	1	1
Il1r1	1.70971	6	0.944369	0.930794	6	0.9881	0.452275	6	0.998372	1	1	1
Il1rl2	1.19938	2	0.548982	0	2	1	1.85682	2	0.395182	1	1	1
Il1rl1	0	2	1	0	2	1	0	2	1	1	1	1
Il18r1	3.62115	4	0.459698	0.492464	4	0.97423	1.90873	4	0.752542	1	1	1
Il18rap	1.01719	6	0.984952	0.0333886	6	0.999999	0.0771397	6	0.999991	1	1	1
Slc9a2	2.81506	2	0.244747	2.60563	2	0.271766	1.87353	2	0.391893	1	1	1
Gm37915	0	2	1	0	2	1	0	2	1	1	1	1
Mfsd9	0.769491	2	0.680624	1.51552	2	0.468715	0.0588251	2	0.971016	1	1	1
Mrps9	11.1824	6	0.0828987	3.86445	6	0.695015	7.67719	6	0.262719	0.559537	1	1
Gpr45	1.04083	5	0.959206	1.33235	5	0.931568	0.736668	5	0.980896	1	1	1
Tgfbrap1	2.08511	2	0.352552	0.321228	2	0.851621	0.222817	2	0.894573	1	1	1
8430432A02Rik	3.18764	5	0.671082	0.801844	5	0.976916	2.55876	5	0.76762	1	1	1
AI597479	0.987459	2	0.610346	0.290461	2	0.864823	0	2	1	1	1	1
Fhl2	36.7774	6	1.94583e-06	34.8052	6	4.70066e-06	3.21818	6	0.781007	6.27255e-05	0.000255438	1
Nck2	0.0290145	2	0.985597	2.70962e-07	2	1	0.0498598	2	0.975378	1	1	1
1500015O10Rik	1.96976e-06	2	0.999999	0.0394742	3	0.997939	3.56749e-07	2	1	1	1	1
Gm29155	7.96862e-09	2	1	6.80036e-08	2	1	0.817616	3	0.845249	1	1	1
Gm29156	7.29764e-10	2	1	5.39522e-10	2	1	NA	NA	NA	1	1	NA
Uxs1	1.7266	3	0.631036	6.10392	3	0.106662	0	3	1	1	0.923528	1
Tpp2	10.2537	6	0.114365	2.88655	6	0.822946	1.99833	6	0.919852	0.70557	1	1
Mettl21c	0.798828	2	0.670713	0.0534735	2	0.973617	0.766692	2	0.681577	1	1	1
Gm8251	10.2629	3	0.0164583	6.56709	3	0.087054	4.04943	3	0.256176	0.165502	0.807362	1
Tex30	0.00555115	2	0.997228	0.00816435	2	0.995926	0	2	1	1	1	1
Kdelc1	0.0781687	2	0.96167	1.35131	2	0.508824	0.0367412	2	0.981797	1	1	1
Bivm	0.320665	4	0.988441	1.86261	4	0.76101	2.84981	4	0.583266	1	1	1
Ercc5	5.64242	6	0.464413	4.17559	6	0.652927	1.37488	6	0.967369	1	1	1
Gulp1	10.5326	6	0.103943	2.7323	6	0.841618	4.30849	6	0.635006	0.65803	1	1
Col3a1	4.65744e-10	2	1	0.866897	2	0.64827	7.21247e-10	2	1	1	1	1
Col5a2	6.41e-10	2	1	0.641446	2	0.725624	9.01564e-10	2	1	1	1	1
Wdr75	4.33488	6	0.631457	0.00387002	6	1	2.85254	6	0.827114	1	1	1
Slc40a1	4.80217	2	0.0906197	5.41678	2	0.066644	0.774773	2	0.678829	0.596611	0.679867	1
Dnah7b	NA	NA	NA	NA	NA	NA	0.947869	2	0.622548	NA	NA	1
Slc39a10	4.71114	5	0.45214	1.28577	5	0.93639	0.373881	5	0.996019	1	1	1
Gm28151	1.87692	4	0.758383	2.52199	4	0.640702	5.14338	6	0.525559	1	1	1
Gm28826	0	2	1	0	2	1	0	2	1	1	1	1
4933411E06Rik	2.17291	5	0.824739	2.31481	6	0.888591	1.27098	5	0.93789	1	1	1
Tmeff2	0.0545879	2	0.973075	0.181248	2	0.913361	0.055514	2	0.972625	1	1	1
Gm28322	0	2	1	0	2	1	0	2	1	1	1	1
Cavin2	146.006	5	0	197.022	5	0	11.3328	6	0.0786182	0	0	1
1700072G22Rik	0	2	1	0	2	1	0	2	1	1	1	1
Nabp1	7.90236	6	0.245344	2.79627	6	0.833948	8.00044	6	0.238071	1	1	1
Gm17767	7.64358e-07	2	1	3.97502e-06	2	0.999998	0.14232	4	0.997585	1	1	1
Myo1b	4.9622	2	0.0836511	0.00912659	2	0.995447	5.36765	2	0.0683015	0.562253	1	1
Stat4	0.0846284	6	0.999988	0	6	1	0.0328192	6	0.999999	1	1	1
Gm31812	2.73625	4	0.602886	5.0057	6	0.543083	0.881985	4	0.927131	1	1	1
Stat1	7.38575	6	0.28664	1.65661	6	0.948422	4.98382	6	0.54589	1	1	1
Gls	3.73515	6	0.712466	0	6	1	0.424544	6	0.998639	1	1	1
Nab1	17.7122	6	0.00699327	1.92904	6	0.926108	4.85694	6	0.562289	0.0839829	1	1
Gm553	3.39487e-10	2	1	9.7347e-17	2	1	6.65705e-10	2	1	1	1	1
Gm28178	6.85611e-10	2	1	3.17995e-10	2	1	2.00631e-08	2	1	1	1	1
Nemp2	3.74216	2	0.153957	1.95339	2	0.376554	0.69074	2	0.707958	0.859565	1	1
Mfsd6	26.2804	6	0.000197389	18.3863	6	0.00533595	2.30903	6	0.889198	0.00393899	0.103672	1
Inpp1	0.0877521	6	0.999986	0.18457	6	0.999878	0.52072	6	0.997577	1	1	1
Hibch	12.4329	6	0.0529795	7.556	6	0.272468	0.0438226	6	0.999998	0.405253	1	1
1700019D03Rik	3.83194	6	0.699407	4.02796	6	0.672893	1.46412	6	0.961842	1	1	1
Pms1	1.23677	6	0.975029	0.466299	6	0.998225	1.27436	6	0.973053	1	1	1
Gm28777	6.46283e-10	2	1	NA	NA	NA	1.03421e-09	2	1	1	NA	1
Ormdl1	6.31061	2	0.0426253	3.91372	2	0.141301	0.0164389	2	0.991814	0.344668	1	1
Osgepl1	1.15205	5	0.949394	0.0250333	5	0.999995	2.06777	5	0.83969	1	1	1
Gm28551	5.61731e-10	2	1	5.13978e-10	2	1	0.41997	2	0.810596	1	1	1
Asnsd1	3.15123	6	0.789641	0	6	1	4.4435	6	0.616887	1	1	1
Dnah7a	1.11181e-09	2	1	0.253248	4	0.992629	6.05718e-10	2	1	1	1	1
Stk17b	0	5	1	4.30543	5	0.50633	1.60014	6	0.952567	1	1	1
Hecw2	0.92001	3	0.820597	1.20827	2	0.546548	0.975767	4	0.913448	1	1	1
Ccdc150	1.07683	3	0.782669	4.21008	5	0.519583	4.19968	5	0.52104	1	1	1
Gtf3c3	1.22071	5	0.942876	0.628001	5	0.986685	1.40388	6	0.965622	1	1	1
Pgap1	1.75327	2	0.41618	0.773476	2	0.679269	0.552186	2	0.758742	1	1	1
Ankrd44	3.4202	6	0.754554	1.99861	6	0.919826	0.0280592	6	1	1	1	1
4930444A19Rik	0	2	1	0	2	1	0	2	1	1	1	1
Sf3b1	12.1353	6	0.0590172	0	6	1	10.2554	6	0.114299	0.438918	1	1
Coq10b	67.8302	6	1.1382e-12	33.5679	6	8.15133e-06	0.606972	6	0.996283	1.10814e-10	0.000422859	1
Hspd1	32.9401	6	1.07679e-05	48.5703	6	9.08824e-09	1.04009	6	0.984047	0.000291946	8.6433e-07	1
Hspe1	83.0299	6	8.88178e-16	47.0513	6	1.82759e-08	6.93792	6	0.326626	1.30698e-13	1.64747e-06	1
Mob4	0	6	1	0	6	1	0	6	1	1	1	1
Rftn2	5.71573e-10	2	1	6.80708	5	0.235388	5.19324e-10	2	1	1	1	1
Gm10561	6.28544e-10	2	1	7.34753e-10	2	1	0	2	1	1	1	1
Mars2	1.03611	2	0.595677	3.81977	2	0.148097	0.0551651	2	0.972794	1	1	1
Boll	3.23196	6	0.779221	3.79172	3	0.284851	2.1095	3	0.549994	1	1	1
Plcl1	19.4638	5	0.00157489	30.26	5	1.31086e-05	5.43996	6	0.488743	0.0241521	0.000641414	1
Satb2	0.0655182	2	0.967772	8.63189e-10	2	1	8.58664e-10	2	1	1	1	1
4930558J18Rik	NA	NA	NA	2.9417e-08	2	1	5.96231e-08	2	1	NA	1	1
1700066M21Rik	1.50926	2	0.470185	0.999994	2	0.606533	0.00309346	2	0.998454	1	1	1
Tyw5	0.619402	2	0.733666	0.396106	2	0.820327	0.220189	2	0.895749	1	1	1
Maip1	20.5176	5	0.000998875	4.32999	5	0.502947	3.79931	5	0.578657	0.0163319	1	1
Spats2l	8.75333	2	0.0125672	13.1868	2	0.0013694	1.95763	2	0.375756	0.134668	0.034532	1
Kctd18	1.2249	5	0.942467	0	5	1	0.968536	5	0.965063	1	1	1
Sgo2a	5.11859	6	0.528695	2.61769	6	0.855071	1.02016	6	0.984836	1	1	1
Aox1	0	2	1	0	2	1	0	2	1	1	1	1
Aox4	6.25778e-10	2	1	7.29154e-10	2	1	0	2	1	1	1	1
Aox2	2.4539e-10	2	1	0	2	1	5.153e-10	2	1	1	1	1
Bzw1	0	5	1	0	5	1	0	6	1	1	1	1
Clk1	0	6	1	0.666837	6	0.995179	1.983	6	0.921256	1	1	1
Ppil3	11.1765	6	0.083072	1.65851	6	0.948279	1.18571	6	0.977585	0.560216	1	1
Nif3l1	3.46366	2	0.17696	3.03554	2	0.2192	1.09897	2	0.577247	0.936387	1	1
Orc2	15.5323	4	0.00371538	13.0857	4	0.0108646	0	4	1	0.0490558	0.180524	1
Gm15834	5.61131	5	0.345895	2.52722	6	0.865409	3.58511	6	0.732614	1	1	1
Fam126b	0.00061567	6	1	0.431656	6	0.998574	0.0418818	6	0.999998	1	1	1
Ndufb3	48.1583	6	1.0986e-08	13.981	6	0.0298487	12.5821	6	0.0501736	5.64738e-07	0.391176	1
Als2cr12	0.010913	2	0.994558	0.0410906	4	0.999792	0.0723904	4	0.999361	1	1	1
Cflar	0.136574	6	0.99995	0.13618	6	0.99995	0.557339	6	0.997069	1	1	1
Casp8	10.3705	2	0.00559865	0.575537	2	0.749935	0.0942453	2	0.95397	0.0698093	1	1
Trak2	5.88678	5	0.317392	6.51739	5	0.259076	0.228065	6	0.999773	1	1	1
Stradb	0.0168945	2	0.991588	0.321677	2	0.85143	0.046467	2	0.977034	1	1	1
Tmem237	0.978319	6	0.986421	1.88943	5	0.864224	1.93547	5	0.858	1	1	1
G730003C15Rik	5.96486	6	0.427138	1.53124	6	0.957392	2.47537	6	0.871214	1	1	1
Mpp4	0.671096	6	0.995094	3.8753	6	0.693547	3.35367	6	0.763326	1	1	1
Gm29017	1.48121e-09	2	1	0.85254	3	0.836863	1.11826e-09	2	1	1	1	1
Als2	0.184059	2	0.912078	0.319821	2	0.85222	0	2	1	1	1	1
Cdk15	0	2	1	6.56587e-09	2	1	9.43897e-09	2	1	1	1	1
Fzd7	3.70086	4	0.448001	6.52147	4	0.163443	0.132465	4	0.997901	1	1	1
Gm973	7.45081	5	0.189213	8.10764	5	0.150402	2.85377	5	0.722518	0.979183	1	1
Sumo1	1.96048	6	0.923297	2.61782	6	0.855055	0	6	1	1	1	1
Nop58	0	6	1	2.25764	6	0.894545	0.545574	6	0.997239	1	1	1
Bmpr2	47.593	6	1.42483e-08	16.6613	6	0.0106121	3.81998	6	0.701023	7.228e-07	0.178637	1
Fam117b	6.85717	2	0.0324329	0.981072	2	0.612298	0.233351	2	0.889874	0.278613	1	1
Ica1l	5.70429	2	0.0577205	6.05733	2	0.0483802	2.63182	2	0.268231	0.432108	0.545791	1
Wdr12	16.4748	6	0.0114201	8.28206	6	0.218158	5.69762	6	0.457901	0.124026	1	1
Carf	0.0768092	2	0.962323	0.844922	2	0.655432	0.0495747	2	0.975517	1	1	1
Nbeal1	0	4	1	0.000282172	4	1	0	4	1	1	1	1
Cyp20a1	0.00130513	2	0.999348	0.0993697	2	0.951529	0.180839	2	0.913548	1	1	1
Abi2	1.01239	5	0.96156	1.0145	5	0.961388	1.04082	6	0.984017	1	1	1
Raph1	67.3837	5	3.58602e-13	78.2718	5	1.88738e-15	11.5383	6	0.0730976	3.95016e-11	3.83257e-13	1
Cd28	58.9368	6	7.39896e-11	44.1069	6	7.03975e-08	6.88459	6	0.331653	5.30222e-09	5.70604e-06	1
Gm11579	2.82363e-08	2	1	3.08534e-08	2	1	0	2	1	1	1	1
Ctla4	8.98283	5	0.109751	7.86003	5	0.16412	2.01682	6	0.918145	0.685114	1	1
Icos	NA	NA	NA	NA	NA	NA	NA	NA	NA	NA	NA	NA
Pard3b	5.84745	3	0.119273	0.687465	3	0.876148	7.11621	3	0.0682845	0.726452	1	1
Pard3bos1	1.06511e-17	2	1	4.8004e-10	2	1	8.71762e-10	2	1	1	1	1
Pard3bos3	0	2	1	0	2	1	0	2	1	1	1	1
Gm29084	0	2	1	0	2	1	0	2	1	1	1	1
Nrp2	7.09394	4	0.131006	10.6201	4	0.0311818	0.373228	5	0.996035	0.777189	0.402091	1
Ino80d	2.28798	6	0.891401	1.77863	6	0.938891	0.281221	6	0.999583	1	1	1
Ino80dos	5.47196	6	0.484852	4.42087	6	0.619917	3.11137	6	0.794744	1	1	1
Gm20342	7.73908	6	0.257849	8.35788	6	0.213039	1.35095	6	0.968774	1	1	1
Ndufs1	4.83993	6	0.564501	3.53133	6	0.739797	0.00147221	6	1	1	1	1
Eef1b2	50.2727	6	4.14495e-09	3.6323	6	0.726293	7.76407	6	0.255903	2.32951e-07	1	1
Zdbf2	96.2464	6	0	23.8664	6	0.000552653	50.6748	6	3.44235e-09	0	0.0160319	3.17942e-06
Adam23	0	2	1	0	2	1	0	2	1	1	1	1
Fastkd2	4.58875	5	0.468098	4.77002	6	0.57363	0.379502	6	0.999012	1	1	1
Klf7	7.80971	6	0.252378	1.82271	6	0.93526	2.09851	6	0.91042	1	1	1
Gm26649	1.61732	2	0.445455	2.11869	2	0.346683	0.0273017	2	0.986442	1	1	1
Creb1	7.60567	6	0.268439	2.48516	6	0.870125	0.213634	6	0.999812	1	1	1
Mettl21a	7.26353	6	0.297162	2.31811	6	0.888243	1.60129	6	0.952485	1	1	1
Gm28982	7.07621e-07	2	1	1.34463e-06	2	0.999999	0.00448639	3	0.99992	1	1	1
Ccnyl1	1.00196	2	0.605936	0.708923	2	0.701551	0.223766	2	0.894149	1	1	1
Fzd5	1.68591	6	0.946204	9.36922	6	0.153854	6.92477	6	0.327861	1	1	1
Plekhm3	0.166169	2	0.920273	0.764075	2	0.682469	0.23358	2	0.889772	1	1	1
D630023F18Rik	3.01181e-08	2	1	3.3141e-08	2	1	0	2	1	1	1	1
Idh1	0.881488	4	0.927202	0.438151	4	0.979236	0.373824	5	0.99602	1	1	1
Pikfyve	6.82975	4	0.145164	4.47245	4	0.345827	0.0114591	5	0.999999	0.826501	1	1
Pth2r	0	2	1	0	2	1	0	2	1	1	1	1
Map2	0.91003	2	0.634439	0.00255468	2	0.998723	1.20119	2	0.548486	1	1	1
Unc80	0	2	1	0	2	1	0	2	1	1	1	1
Rpe	7.51394	2	0.0233544	0.00701351	2	0.996499	6.29071	2	0.0430516	0.216199	1	1
Kansl1l	0.578676	6	0.996745	0.186089	6	0.999875	1.36833	6	0.967756	1	1	1
Acadl	3.19322	6	0.784234	0	6	1	0.550993	6	0.997161	1	1	1
Lancl1	1.47248	6	0.961302	1.13489	6	0.979978	0	6	1	1	1	1
Erbb4	9.61308e-09	2	1	9.21068e-19	2	1	2.43241e-08	2	1	1	1	1
Gm29113	0	2	1	0	2	1	0	2	1	1	1	1
Gm29114	2.52885e-06	2	0.999999	8.97435e-16	2	1	5.33447e-06	2	0.999997	1	1	1
Ikzf2	40.3413	6	3.90309e-07	27.2823	6	0.000128192	0.108125	6	0.999975	1.45251e-05	0.00455424	1
Spag16	2.30269e-10	2	1	2.63457e-10	2	1	0.680188	3	0.877854	1	1	1
Bard1	4.00637	5	0.548499	1.60546	5	0.900589	2.14627	6	0.905766	1	1	1
Atic	9.35299	6	0.154678	6.73865	6	0.345695	6.03192	6	0.419624	0.861997	1	1
Fn1	7.68719	5	0.174339	16.4824	6	0.0113859	8.84508	6	0.18248	0.927522	0.187411	1
Apol7d	1.47907	3	0.687108	2.27122	3	0.518058	1.45405	5	0.91831	1	1	1
Gm28818	0	2	1	0	2	1	0	2	1	1	1	1
Mreg	5.08122e-10	2	1	4.79682e-10	2	1	2.07581	2	0.354196	1	1	1
D230017M19Rik	1.02853	6	0.984508	6.2422	6	0.396613	3.62611	6	0.727123	1	1	1
Pecr	9.44177	6	0.150215	7.40505	6	0.285006	4.01661	6	0.674429	0.846445	1	1
Tmem169	0	2	1	0	2	1	0	2	1	1	1	1
Xrcc5	6.83595	3	0.0773145	14.0428	3	0.00284753	0.107987	3	0.990862	0.534063	0.0627074	1
Smarcal1	2.71734	6	0.843395	1.85206	6	0.932789	5.97066	6	0.426484	1	1	1
Rpl37a	64.9139	6	4.49218e-12	2.98892	6	0.810236	11.7369	6	0.0681022	3.93617e-10	1	1
Igfbp5	4.3586	2	0.11312	4.6593	2	0.0973299	2.88395	2	0.23646	0.700127	0.870975	1
Tns1	0.443821	6	0.998456	0.303671	6	0.999479	0.197116	6	0.999852	1	1	1
Rufy4	2.04949	5	0.842256	4.2821	5	0.509556	3.02534	6	0.805659	1	1	1
Cxcr2	0	2	1	0.555247	2	0.757582	0.713875	2	0.699816	1	1	1
Cxcr1	3.6548e-10	2	1	3.6636e-10	2	1	0.0379944	4	0.999822	1	1	1
Arpc2	3.9381	6	0.685053	0.708117	6	0.994314	0	6	1	1	1	1
Gpbar1	4.13038e-16	2	1	2.48377e-06	2	0.999999	3.84742e-06	2	0.999998	1	1	1
Aamp	11.1568	6	0.0836489	0.95747	6	0.987173	3.2708	6	0.774171	0.562253	1	1
Pnkd	9.62664	6	0.141281	1.12796	6	0.980293	0.991447	6	0.985934	0.812009	1	1
Tmbim1	157.742	6	0	139.502	6	0	5.46344	6	0.485886	0	0	1
Catip	3.74232	2	0.153945	4.95237	2	0.0840632	0.997062	2	0.607422	0.859565	0.791055	1
Slc11a1	0	2	1	1.6393e-08	2	1	3.13738e-08	2	1	1	1	1
Ctdsp1	0	2	1	0	2	1	0	2	1	1	1	1
Vil1	0	2	1	0	2	1	0	2	1	1	1	1
Usp37	0.391774	6	0.998918	0.785904	6	0.992446	2.37506	6	0.88218	1	1	1
Cnot9	0.392486	5	0.995534	1.08204	5	0.955681	0	5	1	1	1	1
Plcd4	0.0220932	3	0.999132	0.00667756	3	0.999855	0.0577299	4	0.999591	1	1	1
Zfp142	1.07193	2	0.585104	0.00270572	2	0.998648	0.649556	2	0.722688	1	1	1
Bcs1l	7.73347	6	0.258288	2.7113	6	0.844111	3.4862	6	0.745805	1	1	1
Rnf25	3.55845	6	0.736177	0.00652225	6	1	5.64412	6	0.464212	1	1	1
Stk36	0.085456	2	0.958172	2.0993	2	0.350059	2.16205	2	0.339248	1	1	1
Ttll4	2.91493	6	0.819446	3.98642	6	0.678515	2.51746	6	0.866509	1	1	1
Cyp27a1	5.442	6	0.488495	3.89568	6	0.690791	0.295105	6	0.99952	1	1	1
Wnt6	0.339228	4	0.987143	0.153716	3	0.984691	0.344141	3	0.951524	1	1	1
Gm29539	0	2	1	0	2	1	0	2	1	1	1	1
Wnt10a	0.00261592	2	0.998693	8.31821e-08	2	1	4.8271e-07	2	1	1	1	1
Fev	NA	NA	NA	NA	NA	NA	2.43225	6	0.875972	NA	NA	1
Ihh	7.35341e-10	2	1	7.36298e-10	2	1	0	2	1	1	1	1
Nhej1	0.98177	4	0.912548	0	5	1	1.21365	5	0.943561	1	1	1
Slc23a3	0.675675	3	0.87891	0.509848	3	0.916723	0.201082	4	0.995272	1	1	1
Cnppd1	4.05955	5	0.540875	7.03137	5	0.218318	0.0367139	5	0.999986	1	1	1
Retreg2	1.44347	2	0.485909	0.100545	2	0.95097	0	2	1	1	1	1
Zfand2b	0.568335	4	0.966517	0.0100337	5	0.999999	0.830655	5	0.975037	1	1	1
Abcb6	1.26791	3	0.736768	0	3	1	1.88706	3	0.596176	1	1	1
Atg9a	5.35657	6	0.498959	0.578661	6	0.996746	1.4334	6	0.963795	1	1	1
Ankzf1	0.000586384	2	0.999707	1.04807e-05	2	0.999995	0	2	1	1	1	1
Glb1l	0.334638	2	0.84593	0	2	1	0.0936601	2	0.95425	1	1	1
Stk16	21.735	6	0.00135231	7.5008	6	0.277002	8.11774	6	0.229604	0.0212803	1	1
Tuba4a	1.67298	6	0.947188	0.216243	6	0.999806	0.0067532	6	1	1	1	1
A630095N17Rik	1.83427	5	0.871568	1.69586	4	0.791469	1.06346	3	0.785902	1	1	1
Dnajb2	0	2	1	0	2	1	0	2	1	1	1	1
Ptprn	29.7121	2	3.53261e-07	29.9801	2	3.08966e-07	0.007114	2	0.996449	1.32229e-05	2.18325e-05	1
Dnpep	0.726194	5	0.9815	3.43527	5	0.633204	0.46499	5	0.993349	1	1	1
Des	5.12203e-09	2	1	4.80957e-07	2	1	6.48486e-09	2	1	1	1	1
Speg	15.8073	5	0.00741634	22.5753	5	0.000406877	0.522296	5	0.991284	0.0881679	0.0124588	1
Gmppa	1.54562	2	0.461713	0.0360968	2	0.982114	0.18601	2	0.911189	1	1	1
Chpf	8.65248	2	0.0132172	4.81684	2	0.0899574	0.272306	2	0.872709	0.139916	0.828733	1
Obsl1	10.075	2	0.00648993	13.3919	2	0.00123589	0.0145609	2	0.992746	0.0792816	0.0317464	1
Tmem198	3.4454e-10	2	1	3.33077e-10	2	1	0.541876	5	0.99051	1	1	1
Inha	0.582527	2	0.747319	0.000173801	2	0.999913	0.209616	2	0.900497	1	1	1
Stk11ip	2.92548	6	0.81814	3.00629	6	0.808057	0.711785	6	0.994233	1	1	1
Slc4a3	0.182825	2	0.912641	0.174194	2	0.916588	0.598386	2	0.741416	1	1	1
Epha4	14.5008	2	0.000709876	18.1339	2	0.00011542	0.559815	2	0.755854	0.0121314	0.00413859	1
Sgpp2	2.84988e-06	2	0.999999	2.94307e-06	2	0.999999	0	2	1	1	1	1
Farsb	4.33821	2	0.11428	4.97123	2	0.0832745	0.0821796	2	0.959743	0.70557	0.786462	1
Mogat1	5.04992e-21	2	1	4.43879e-10	2	1	7.89213e-10	2	1	1	1	1
5730419F03Rik	2.92191e-17	2	1	1.92291e-06	2	0.999999	3.56756e-06	2	0.999998	1	1	1
Acsl3	0.205149	6	0.999833	0	6	1	0.185471	6	0.999876	1	1	1
Utp14b	3.48924	6	0.745401	0.65049	6	0.995498	3.05436	6	0.801994	1	1	1
Kcne4	1.39733e-08	2	1	1.70296e-08	2	1	0	2	1	1	1	1
Scg2	0	2	1	0	2	1	0	2	1	1	1	1
Ap1s3	0.018487	2	0.990799	0.251467	2	0.88185	0.374002	2	0.829443	1	1	1
Wdfy1	0.129797	4	0.997983	0.182463	4	0.996083	0.423312	5	0.994663	1	1	1
Mrpl44	37.6099	6	1.33889e-06	12.7895	6	0.0465031	7.37215	6	0.287797	4.45631e-05	0.533665	1
Serpine2	1.85258	6	0.932745	14.5251	6	0.0242901	7.60316	6	0.268642	1	0.333509	1
Fam124b	1.87582	2	0.391444	0.76973	2	0.680543	1.40903	2	0.494348	1	1	1
Cul3	5.02336	6	0.540821	1.25799	6	0.973924	0	6	1	1	1	1
Gm29125	9.16811e-10	2	1	3.00881	2	0.222149	8.35304e-10	2	1	1	1	1
Dock10	15.8861	6	0.0143786	22.4536	6	0.00100174	4.78329	6	0.571893	0.148859	0.0264719	1
Irs1	0	2	1	0	2	1	0	2	1	1	1	1
Rhbdd1	0.0678434	2	0.966647	0	2	1	0.0619634	2	0.969493	1	1	1
Gm28940	5.37137e-10	2	1	6.99862e-10	2	1	0.577695	2	0.749127	1	1	1
Col4a4	0.383486	2	0.825519	1.61751	2	0.445413	3.17954	2	0.203973	1	1	1
Mff	16.0006	6	0.0137508	5.94955	6	0.428865	0.695671	6	0.994584	0.144219	1	1
Tm4sf20	0	2	1	0	2	1	0	2	1	1	1	1
Agfg1	1.81715	6	0.935724	4.76741	6	0.573972	0.0603934	6	0.999996	1	1	1
A030005L19Rik	1.86193	4	0.761135	1.67397	6	0.947113	3.36467	4	0.498752	1	1	1
A030014E15Rik	0	2	1	0	2	1	0	2	1	1	1	1
Slc19a3	6.06792e-09	2	1	9.64902e-09	2	1	7.14821e-09	3	1	1	1	1
Pid1	NA	NA	NA	0.215354	2	0.897918	NA	NA	NA	NA	1	NA
Dner	0	2	1	0	2	1	0	2	1	1	1	1
Trip12	2.4758	6	0.871166	0.637388	6	0.995744	0.00167935	6	1	1	1	1
Fbxo36	1.11058	2	0.573904	0.00498346	2	0.997511	0.340933	2	0.843272	1	1	1
C130026I21Rik	18.2451	5	0.00265446	31.1081	5	8.91806e-06	3.91409	6	0.688301	0.0369992	0.000456335	1
A530032D15Rik	0.991958	6	0.985915	2.77209	6	0.836859	0.394453	6	0.998896	1	1	1
A530040E14Rik	1.42457	5	0.921607	0.211636	6	0.999818	3.37232	5	0.642788	1	1	1
Gm16028	1.62174e-06	2	0.999999	7.45857e-07	2	1	0.209725	4	0.994872	1	1	1
G530012D18Rik	0	2	1	0	2	1	0	2	1	1	1	1
Sp110	0	5	1	0.569411	5	0.989361	5.06265e-05	5	1	1	1	1
Gm16094	0.617287	3	0.892464	1.17548	3	0.758891	2.44563	6	0.874503	1	1	1
Sp140	3.06127	6	0.801119	0.420161	6	0.998679	1.63925	6	0.949714	1	1	1
Gm17017	3.28721e-08	2	1	9.35959e-08	2	1	0.00010566	3	1	1	1	1
Sp100	0	2	1	0.15483	2	0.925506	0	3	1	1	1	1
A630001G21Rik	1.1609	2	0.559647	0.599618	2	0.74096	0.0796357	2	0.960964	1	1	1
Cab39	0.0973417	5	0.999848	0.949475	5	0.966537	0	6	1	1	1	1
Itm2c	11.4436	6	0.0755965	0.40437	6	0.998815	5.18459	6	0.520366	0.52563	1	1
4933407L21Rik	2.00367e-15	2	1	1.67613e-06	2	0.999999	3.11852e-06	2	0.999998	1	1	1
Gm28884	0	2	1	0	2	1	0	2	1	1	1	1
Gpr55	1.59132e-10	2	1	NA	NA	NA	4.44907e-10	2	1	1	NA	1
2810459M11Rik	2.82829e-10	2	1	6.68988e-10	2	1	NA	NA	NA	1	1	NA
Psmd1	0	3	1	2.99896	3	0.391786	1.24975	3	0.741099	1	1	1
Htr2b	2.42442e-06	2	0.999999	2.12605e-06	2	0.999999	0.000661179	3	0.999995	1	1	1
Gm21972	1.35536e-08	2	1	3.99436e-05	2	0.99998	2.9783e-08	2	1	1	1	1
Armc9	0	2	1	0.000509126	2	0.999745	0	2	1	1	1	1
Gm16341	0	2	1	0	2	1	0	2	1	1	1	1
B3gnt7	2.33382	6	0.886583	1.54186	6	0.956666	5.29096	6	0.507073	1	1	1
Gm28626	1.22191	2	0.542831	0.759465	2	0.684044	0.15353	2	0.926108	1	1	1
Ncl	26.3854	6	0.00018868	12.7487	6	0.0472046	10.3426	6	0.110947	0.00378086	0.538308	1
Ptma	78.5489	6	7.10543e-15	76.0881	6	2.28706e-14	6.57157	6	0.36229	9.4463e-13	4.30426e-12	1
Pde6d	15.5229	6	0.016557	19.0758	6	0.00403756	4.64713	6	0.589799	0.166127	0.0834819	1
Cops7b	2.3319	5	0.80157	3.65255	5	0.600441	0.727404	5	0.981431	1	1	1
Nppc	0.666066	5	0.984779	1.704	6	0.944812	3.35139	6	0.763626	1	1	1
Dis3l2	2.92006	5	0.712309	0	5	1	4.01189	6	0.675068	1	1	1
Ecel1	3.52275e-10	2	1	0	2	1	6.44529e-10	2	1	1	1	1
Prss56	0	2	1	0	2	1	0	2	1	1	1	1
Chrnd	0	2	1	0	2	1	0	2	1	1	1	1
Chrng	1.18158e-09	2	1	0.13181	2	0.93622	1.31423e-09	2	1	1	1	1
Eif4e2	0	2	1	0	2	1	0	2	1	1	1	1
Efhd1	0.812645	2	0.666095	0.156376	2	0.924791	1.33292	2	0.513523	1	1	1
Gigyf2	0	6	1	0	6	1	0	6	1	1	1	1
Kcnj13	1.92972	2	0.381037	3.70443	2	0.156889	1.39256	2	0.498435	1	1	1
Ngef	0.506611	2	0.776231	1.82427	2	0.401666	1.22692	2	0.541475	1	1	1
Neu2	0	2	1	0	2	1	0	2	1	1	1	1
Inpp5d	1.6664	6	0.947686	1.22313	6	0.975727	0.481366	6	0.998058	1	1	1
Atg16l1	10.6022	6	0.101479	2.20293	6	0.900121	2.0471	6	0.915316	0.645611	1	1
Sag	0	2	1	0.949469	2	0.62205	1.06598	2	0.586849	1	1	1
Dgkd	7.15827	6	0.306459	0.522311	6	0.997556	3.18212	6	0.785666	1	1	1
Gm19582	4.49206e-11	2	1	2.26262e-17	2	1	5.46039e-11	2	1	1	1	1
Usp40	3.93113	5	0.559374	5.64133	5	0.342697	0.00175703	6	1	1	1	1
Ugt1a7c	4.67552	4	0.32224	7.28321	4	0.121657	0.722242	4	0.948558	1	1	1
Ugt1a6b	0	2	1	2.22025e-06	2	0.999999	4.0881e-06	2	0.999998	1	1	1
Ugt1a6a	2.39668	2	0.301694	5.23159	2	0.0731096	1.66835	2	0.434233	1	0.721588	1
Ugt1a5	0	2	1	1.89868e-06	2	0.999999	3.42443e-06	2	0.999998	1	1	1
Ugt1a2	0	2	1	5.97049e-10	2	1	8.64115e-10	2	1	1	1	1
Dnajb3	5.11807	2	0.0773792	1.09578	2	0.578169	2.20109	2	0.33269	0.534063	1	1
Ugt1a1	0	2	1	0	2	1	0	2	1	1	1	1
Mroh2a	3.48557	3	0.322638	1.57501	4	0.813277	1.28087	3	0.733681	1	1	1
Hjurp	3.10169	6	0.79598	1.70957	6	0.94438	0.802917	6	0.991995	1	1	1
Glrp1	1.29858	6	0.971736	2.31741	6	0.888317	1.6312	6	0.950308	1	1	1
Gm19589	1.43643e-08	2	1	1.46774e-08	2	1	0	2	1	1	1	1
Gm29336	1.15648	2	0.560885	7.43001e-10	2	1	7.04922e-10	2	1	1	1	1
Arl4c	9.3386	6	0.155412	1.25518	6	0.974071	16.494	6	0.0113342	0.862866	1	0.908422
1700067G17Rik	5.42389e-10	2	1	5.53034e-10	2	1	1.8205	2	0.402424	1	1	1
Sh3bp4	1.30886	4	0.859871	0.400989	4	0.982396	0.962957	4	0.91536	1	1	1
Agap1	3.21061	3	0.360279	2.09494	3	0.552937	0	3	1	1	1	1
Gbx2	0.729211	6	0.993839	3.30954	6	0.769112	3.17979	6	0.785967	1	1	1
Asb18	0	2	1	2.79958e-06	2	0.999999	5.22184e-06	2	0.999997	1	1	1
Iqca	1.22613e-06	2	0.999999	1.58907e-06	2	0.999999	0	2	1	1	1	1
Ackr3	3.70472e-10	2	1	2.97998e-10	2	1	1.37175	2	0.503649	1	1	1
Cops8	2.28613	6	0.891593	0.984399	6	0.986197	0	6	1	1	1	1
Col6a3	1.12445e-09	2	1	1.5469e-09	2	1	3.25321e-08	2	1	1	1	1
Mlph	0.251704	6	0.999698	4.48156	6	0.611801	3.57626	6	0.733797	1	1	1
Prlh	1.5433	5	0.90802	1.15189	5	0.949409	1.63655	6	0.949914	1	1	1
Rab17	5.11145	4	0.276052	6.89318	4	0.141642	0	4	1	1	1	1
Gm28199	1.84944e-08	2	1	0	2	1	3.72628e-08	2	1	1	1	1
Lrrfip1	24.8625	6	0.000362057	17.1437	6	0.00876929	0	6	1	0.0066597	0.152817	1
Rbm44	0.427009	2	0.807749	0.636647	4	0.958906	0.72886	4	0.947723	1	1	1
Ramp1	138.795	6	0	169.107	6	0	2.67103	6	0.848857	0	0	1
Ube2f	0.183129	2	0.912503	0.822432	2	0.662844	0	2	1	1	1	1
Gm26683	9.69006e-15	2	1	4.10206e-07	2	1	7.77294e-07	2	1	1	1	1
Scly	0.534293	2	0.765561	0.00142911	2	0.999286	1.25964	2	0.532689	1	1	1
Gm17090	8.69167e-20	2	1	1.75475e-06	2	0.999999	2.58217e-06	2	0.999999	1	1	1
Espnl	8.886e-10	2	1	0.469266	3	0.92559	8.66579e-10	2	1	1	1	1
Klhl30	1.691e-08	2	1	1.73342e-08	2	1	0	2	1	1	1	1
Erfe	0.406652	3	0.938865	0.16385	3	0.983203	0.389813	4	0.983302	1	1	1
Ilkap	9.5283	5	0.0897586	4.10061	5	0.535024	3.89726	5	0.564301	0.592614	1	1
1700020N18Rik	2.00511e-09	2	1	0.952989	3	0.812625	1.77687e-09	2	1	1	1	1
Hes6	40.7779	6	3.20249e-07	14.4112	6	0.0253658	13.7658	6	0.0323641	1.20949e-05	0.345329	1
Per2	5.54827	6	0.475641	0.635479	6	0.995779	3.96168	6	0.681863	1	1	1
Traf3ip1	2.39877	2	0.301379	5.62655	2	0.0600083	0.101424	2	0.950552	1	0.633271	1
Asb1	0.0431625	2	0.97865	0.0158509	2	0.992106	0.00496131	2	0.997522	1	1	1
Hdac4	12.4407	6	0.0528285	3.10822	6	0.795146	5.52722	6	0.478173	0.404988	1	1
Gm26720	2.32102	2	0.313326	2.50029	2	0.286464	0	2	1	1	1	1
Ndufa10	0.665089	2	0.717097	3.78896	2	0.150396	0	2	1	1	1	1
Olfr12	8.23154e-14	2	1	3.3175e-10	2	1	5.76754e-10	2	1	1	1	1
Cops9	23.9883	6	0.000524856	2.3988	6	0.879617	5.25277	6	0.511826	0.00934224	1	1
Otos	38.8913	6	7.51743e-07	62.7468	6	1.24298e-11	2.09727	6	0.910538	2.62524e-05	1.76312e-09	1
Gpc1	3.15176	6	0.789573	1.03386	6	0.984296	5.69228	6	0.458528	1	1	1
Gm29480	0	2	1	1.20885e-06	2	0.999999	1.77776e-06	2	0.999999	1	1	1
Ankmy1	0.72667	2	0.695353	0.473193	2	0.78931	1.01138	2	0.603089	1	1	1
Dusp28	0.870724	2	0.64703	0.11155	2	0.945752	4.21043	2	0.121819	1	1	1
5033417F24Rik	0.707936	6	0.994318	1.86929	6	0.931318	0.919536	6	0.988479	1	1	1
Rnpepl1	0.892035	2	0.640173	0.785074	2	0.675341	0	2	1	1	1	1
9430060I03Rik	7.5972	5	0.179877	4.95351	6	0.549789	1.53676	5	0.908789	0.945591	1	1
Capn10	2.87175	5	0.719751	4.87176	5	0.431731	1.45293	5	0.918437	1	1	1
Gpr35	7.9868e-16	2	1	1.97469e-06	2	0.999999	2.93199e-06	2	0.999999	1	1	1
Kif1a	7.93624e-08	2	1	1.13618e-09	2	1	0.054477	2	0.973129	1	1	1
Gm28086	0	2	1	0	2	1	0	2	1	1	1	1
Sned1	2.71109	3	0.438346	1.68098	5	0.891287	1.40915	3	0.703392	1	1	1
Mterf4	0	2	1	0	2	1	0	2	1	1	1	1
Gm28535	0.66465	6	0.995222	1.22668	6	0.975546	3.20272	6	0.783007	1	1	1
Pask	5.12948	6	0.527317	5.93588	6	0.430411	3.16964	6	0.787274	1	1	1
Ppp1r7	13.6372	6	0.0339616	4.85096	6	0.563066	2.37869	6	0.881789	0.289425	1	1
Ano7	2.69643	4	0.609839	1.44797	4	0.835816	0.76953	4	0.942486	1	1	1
Hdlbp	2.80734	6	0.83261	0	6	1	0.670543	6	0.995105	1	1	1
Sept2	2.58033	6	0.859371	2.38172	6	0.881463	2.38543	6	0.881063	1	1	1
Farp2	1.65272	6	0.948713	0.42299	6	0.998653	1.47514	6	0.961129	1	1	1
Stk25	0.616975	2	0.734557	0.0123753	2	0.993831	0.163271	2	0.921608	1	1	1
Gm28536	9.91414e-07	2	1	1.2812e-06	2	0.999999	0	2	1	1	1	1
Bok	0.0141216	2	0.992964	0.717369	2	0.698595	0.018478	2	0.990804	1	1	1
Thap4	0	2	1	0	2	1	0	2	1	1	1	1
Atg4b	0	2	1	0	2	1	0	2	1	1	1	1
Dtymk	51.7837	6	2.06126e-09	41.4533	6	2.35722e-07	3.16874	6	0.787389	1.21143e-07	1.70952e-05	1
Ing5	2.88287	6	0.823398	0.95251	6	0.987349	0	6	1	1	1	1
D2hgdh	0.210349	2	0.900167	0.441674	2	0.801847	0.0537413	2	0.973487	1	1	1
Gal3st2	8.87423e-10	2	1	8.38885e-10	2	1	1.38698	2	0.499827	1	1	1
Gal3st2c	11.9718	2	0.00251397	14.5957	2	0.000676994	0	2	1	0.0353736	0.0189884	1
Neu4	0	2	1	0	2	1	0	2	1	1	1	1
Pdcd1	6.22256	6	0.398727	22.5102	6	0.000978276	18.0144	6	0.00619633	1	0.0260302	0.59497
Fam174a	11.5894	6	0.071781	0	6	1	11.6332	6	0.0706691	0.507043	1	1
St8sia4	13.1612	6	0.0405465	14.5453	6	0.0241036	3.66286	6	0.722191	0.330912	0.33142	1
Slco4c1	3.63291e-10	2	1	3.51315e-10	2	1	2.22855	2	0.328153	1	1	1
Panct2	0.55907	2	0.756135	3.21707	2	0.200181	2.52196	2	0.283376	1	1	1
Gm28901	3.51859e-06	2	0.999998	6.06727e-06	2	0.999997	0.146672	4	0.997439	1	1	1
D1Ertd622e	0.944033	5	0.966952	1.03205	5	0.95994	2.38589	6	0.881013	1	1	1
Ppip5k2	13.512	6	0.0355889	4.05229	6	0.6696	3.06173	6	0.801061	0.299584	1	1
Gin1	11.0403	6	0.087138	10.2859	6	0.113117	7.70163	6	0.260787	0.580027	0.964178	1
Pam	43.1599	5	3.4293e-08	81.3628	5	4.44089e-16	1.27772	5	0.937208	1.59293e-06	1.00787e-13	1
1810006J02Rik	0.50129	6	0.997823	1.03764	4	0.904036	0.824982	4	0.935068	1	1	1
Gm7967	0	2	1	0.739019	2	0.691073	1.90961	2	0.384888	1	1	1
Gm28187	57.3037	6	1.58571e-10	52.0104	6	1.85588e-09	3.76732	6	0.708129	1.07633e-08	1.978e-07	1
Rnf152	1.50883	2	0.470285	0.209518	2	0.900542	1.14069	2	0.56533	1	1	1
Pign	0.479612	6	0.998078	1.02692	6	0.984571	2.48165	6	0.870516	1	1	1
2310035C23Rik	0.672321	4	0.954698	1.46942	4	0.832044	0	5	1	1	1	1
Tnfrsf11a	5.22896	2	0.0732058	0.811925	2	0.666335	4.97028	2	0.0833138	0.512786	1	1
Gm7160	0.471583	2	0.789945	5.40468	2	0.0670486	1.33043	2	0.514162	1	0.680909	1
Zcchc2	1.35157	6	0.968738	2.1754	6	0.902881	1.36518	6	0.967942	1	1	1
Gm20753	1.56193e-05	2	0.999992	2.01389e-05	2	0.99999	0	2	1	1	1	1
Phlpp1	4.0376	4	0.400941	0.138312	4	0.997716	7.27993	5	0.20064	1	1	1
A530053M12Rik	0	2	1	0	2	1	0	2	1	1	1	1
Bcl2	5.6753	6	0.460527	12.0321	6	0.061257	0.374013	6	0.999052	1	0.642582	1
D630008O14Rik	1.14284e-06	2	0.999999	9.81764e-07	2	1	0.166231	4	0.996731	1	1	1
Kdsr	0	2	1	0	2	1	0	3	1	1	1	1
Vps4b	0	3	1	0	3	1	0	3	1	1	1	1
Serpinb5	0	2	1	1.84439e-06	2	0.999999	3.63191e-06	2	0.999998	1	1	1
Serpinb11	0	2	1	0	2	1	0	2	1	1	1	1
Serpinb2	3.84145	6	0.698122	1.03358	5	0.959812	6.03253	6	0.419556	1	1	1
Serpinb8	18.4099	6	0.00528541	30.4238	6	3.26476e-05	2.38673	6	0.880922	0.0665493	0.00138115	1
Dsel	0.932986	3	0.817461	0.179214	3	0.980873	0.702948	3	0.87251	1	1	1
Tsn	0	6	1	3.29237	6	0.771357	0	6	1	1	1	1
Nifk	2.05234	6	0.914823	2.75411	6	0.839015	0	6	1	1	1	1
Clasp1	1.2834	6	0.972565	0.405366	6	0.998807	0	6	1	1	1	1
2900060B14Rik	1.37859	2	0.50193	0.00358047	2	0.998211	0.297644	2	0.861722	1	1	1
Tfcp2l1	3.47092	5	0.627792	3.34057	5	0.647636	3.21381	6	0.781572	1	1	1
Gli2	0.161943	2	0.92222	0.409939	3	0.938182	0.368116	3	0.946747	1	1	1
Gm29455	2.20465e-08	2	1	8.36606e-09	2	1	NA	NA	NA	1	1	NA
Inhbb	6.45932e-10	2	1	5.70505e-10	2	1	0.953061	2	0.620934	1	1	1
Ralb	0	5	1	2.36486e-06	5	1	0	5	1	1	1	1
Gm27184	3.23412	2	0.198481	2.22055	2	0.329468	0.102386	2	0.950095	1	1	1
Tmem185b	1.64584	4	0.80053	1.4962	4	0.827315	3.2904	4	0.510455	1	1	1
3830432H09Rik	0	2	1	0	2	1	0	2	1	1	1	1
Epb41l5	1.57629	4	0.813048	0.357811	5	0.996412	0.384512	5	0.995745	1	1	1
Ptpn4	0.890166	5	0.97093	5.1994e-05	6	1	0.305764	6	0.999469	1	1	1
Tmem177	4.37621	6	0.625904	3.5356	6	0.739228	2.4408	6	0.875033	1	1	1
Sctr	0	2	1	0	2	1	0	2	1	1	1	1
Tmem37	8.52307	6	0.20223	0.665778	6	0.9952	2.28765	6	0.891435	1	1	1
Dbi	46.6555	6	2.19174e-08	14.7535	6	0.0222633	10.6747	6	0.0989652	1.05362e-06	0.314524	1
3110009E18Rik	7.7282	6	0.2587	5.19888	6	0.518571	2.72851	6	0.842068	1	1	1
Steap3	3.27192	2	0.194765	8.89953	2	0.0116813	1.32044	2	0.516737	0.996412	0.191132	1
Insig2	0.0712911	2	0.964982	0	2	1	0.0159327	2	0.992065	1	1	1
Ccdc93	5.14352	5	0.398617	3.59533	5	0.609015	0.340667	5	0.996808	1	1	1
Htr5b	3.73633e-20	2	1	1.3069e-09	2	1	2.02417e-09	2	1	1	1	1
Ddx18	3.77481	2	0.151464	10.4154	2	0.00547431	0.0361549	2	0.982085	0.850503	0.105816	1
Dpp10	7.55752e-10	2	1	8.83486e-10	2	1	0	2	1	1	1	1
Actr3	0.714123	6	0.994181	0.171374	6	0.999902	2.16376	6	0.904038	1	1	1
Slc35f5	1.56687	6	0.954929	0.678089	6	0.994952	7.03049	6	0.318037	1	1	1
Gpr39	0.0703814	2	0.965421	0.419048	2	0.81097	0.135821	2	0.934344	1	1	1
Lypd1	8.8809e-09	2	1	0	2	1	2.25419e-08	2	1	1	1	1
Nckap5	5.50737e-10	2	1	5.67403e-10	2	1	1.58466	4	0.811546	1	1	1
Mgat5	2.88126	6	0.823595	10.5367	6	0.103796	2.47392	6	0.871375	1	0.906849	1
Tmem163	11.1152	6	0.0848805	14.6273	6	0.0233625	4.22475	6	0.646291	0.568085	0.324468	1
Acmsd	1.32495e-08	2	1	4.22861e-09	2	1	NA	NA	NA	1	1	NA
2900009J06Rik	2.62309	5	0.757855	0.378084	6	0.999022	2.19105	6	0.901316	1	1	1
Ccnt2	10.4788	6	0.105885	3.96393	6	0.681558	0.711679	6	0.994236	0.66682	1	1
Map3k19	NA	NA	NA	NA	NA	NA	NA	NA	NA	NA	NA	NA
Rab3gap1	5.22871	6	0.514832	7.99361	6	0.238572	0.00747225	6	1	1	1	1
Zranb3	2.70067	2	0.259154	1.64851	2	0.438562	0.207639	2	0.901388	1	1	1
Gm28800	0	2	1	1.50701e-08	2	1	2.57338e-08	2	1	1	1	1
R3hdm1	0.2072	6	0.999828	0	6	1	0.287731	6	0.999554	1	1	1
Ubxn4	4.8304	6	0.565743	0	6	1	1.70898	6	0.944426	1	1	1
Lct	0	2	1	0	2	1	0	2	1	1	1	1
Mcm6	41.4644	6	2.34544e-07	47.081	6	1.80283e-08	0.226677	6	0.999777	9.13394e-06	1.63279e-06	1
Dars	12.3283	6	0.0550332	0.667664	6	0.995163	6.36716	6	0.383341	0.416356	1	1
Cxcr4	16.8433	6	0.0098766	31.7738	6	1.80299e-05	1.12051	6	0.980629	0.11147	0.000844416	1
Gm26686	2.53579e-07	2	1	2.17419e-06	2	0.999999	0.0520859	2	0.974293	1	1	1
Thsd7b	0	2	1	6.00782e-10	2	1	1.07734e-09	2	1	1	1	1
Gm16081	0	2	1	0	2	1	0	2	1	1	1	1
Cd55b	4.28658e-07	2	1	6.23651e-06	2	0.999997	0.145828	3	0.985821	1	1	1
Gm15675	2.22787	2	0.328265	5.17345	2	0.075266	4.72805	2	0.0940411	1	0.735541	1
Cd55	8.23465	3	0.0414031	25.193	3	1.40701e-05	0.643895	4	0.958063	0.336905	0.000680265	1
Gm16083	0.646046	2	0.723957	2.25805	2	0.323349	2.41305	2	0.299235	1	1	1
Zp3r	0	2	1	5.69503e-09	2	1	1.07541e-08	2	1	1	1	1
C4bp	0	2	1	0	2	1	0	2	1	1	1	1
Gm29427	0	2	1	0	2	1	0	2	1	1	1	1
Pfkfb2	0.0682124	2	0.966469	0.685956	2	0.709654	0.0475587	2	0.976501	1	1	1
Yod1	4.09499	2	0.129058	3.92737	2	0.14034	0.0756175	2	0.962897	0.770924	1	1
AA986860	0.323258	2	0.850757	2.50711	2	0.285488	2.32861	2	0.312139	1	1	1
Gm28857	10.9452	5	0.0524779	11.822	5	0.0373094	4.23544	6	0.644849	0.403517	0.457266	1
Gm15848	0	2	1	0	2	1	0	2	1	1	1	1
Pigr	0	2	1	0	2	1	0	2	1	1	1	1
Fcmr	1.93239e-08	2	1	0	2	1	3.62102e-08	2	1	1	1	1
Il24	0	2	1	0	2	1	0	2	1	1	1	1
Il19	2.20347e-06	2	0.999999	2.41689e-13	2	1	5.58934e-06	2	0.999997	1	1	1
Il10	7.67568	4	0.104208	8.01133	4	0.0911639	1.29133	5	0.935822	0.659274	0.836652	1
Mapkapk2	8.74729	6	0.188297	6.3187	6	0.388452	3.72887	6	0.713312	0.975572	1	1
Dyrk3	30.7043	6	2.88661e-05	82.7731	6	9.99201e-16	5.11126	6	0.529624	0.00071893	2.14173e-13	1
Eif2d	0.73226	2	0.693413	1.45907	2	0.482133	0	2	1	1	1	1
Rassf5	15.6542	6	0.0157353	5.87069	6	0.437831	0.654098	6	0.995429	0.159563	1	1
Ikbke	1.76861	5	0.880145	1.42902	5	0.921113	0.64346	5	0.985927	1	1	1
Gm28914	0	2	1	0	2	1	0	2	1	1	1	1
Gm28913	0	2	1	4.71786e-10	2	1	9.23927e-10	2	1	1	1	1
Srgap2	2.59689	6	0.85747	0.987995	6	0.986063	0.198327	6	0.999849	1	1	1
Fam72a	5.28151	6	0.508247	8.69357	6	0.191559	5.8712	6	0.437772	1	1	1
Ctse	0.746826	2	0.688381	0.409702	2	0.814769	0.00945355	2	0.995284	1	1	1
Rab7b	1.65102	3	0.647877	1.20668	3	0.751402	3.5008	5	0.623266	1	1	1
Slc26a9	0.0363567	2	0.981986	0.216232	4	0.99456	0.125578	3	0.988601	1	1	1
Pm20d1	0.131261	3	0.987839	0.22046	3	0.974221	0.208571	3	0.976194	1	1	1
Slc41a1	9.68489	6	0.138565	9.94535	6	0.126972	2.30394	6	0.889732	0.803779	1	1
Rab29	7.15078	6	0.307128	4.06552	6	0.66781	0.446973	6	0.998425	1	1	1
Nucks1	1.53168	6	0.957363	3.67485	6	0.720579	1.21828	6	0.975972	1	1	1
Slc45a3	10.0515	2	0.00656665	16.3287	2	0.000284623	4.61665	2	0.0994277	0.080016	0.00924355	1
Elk4	9.68518	6	0.138551	5.63498	6	0.465295	0.106537	6	0.999976	0.803779	1	1
Mfsd4a	9.25731	6	0.159616	6.16812	6	0.404623	3.341	6	0.764989	0.877864	1	1
Gm26892	1.23656	2	0.538872	0.337439	2	0.844746	2.18915	2	0.334682	1	1	1
Cdk18	0.381955	2	0.826151	2.11973	2	0.346503	0.00537652	2	0.997315	1	1	1
Gm29629	3.05634e-10	2	1	1.14778e-13	2	1	6.76003e-10	2	1	1	1	1
Klhdc8a	5.45675	3	0.141248	6.61592	3	0.0852013	0.0114458	5	0.999999	0.812009	0.797099	1
Nuak2	0.694505	2	0.706627	0	2	1	0.550826	2	0.759258	1	1	1
F730311O21Rik	0	2	1	0	2	1	0	2	1	1	1	1
Tmcc2	0	2	1	2.14679	2	0.341847	3.03489	2	0.219271	1	1	1
Dstyk	0.181869	6	0.999883	0	6	1	0.821024	6	0.991498	1	1	1
Rbbp5	1.97449	2	0.372602	0	2	1	2.61134	2	0.270991	1	1	1
Tmem81	0.0477844	2	0.976391	0.0164151	2	0.991826	0.00449669	2	0.997754	1	1	1
Cntn2	3.58531e-07	2	1	1.75464e-06	2	0.999999	0.529792	3	0.912299	1	1	1
Nfasc	9.16926e-10	3	1	1.04198e-09	3	1	8.12579e-10	3	1	1	1	1
Lrrn2	0	2	1	0	2	1	0	2	1	1	1	1
Mdm4	0.911498	6	0.988746	0.202652	6	0.999839	0	6	1	1	1	1
Pik3c2b	2.43238	6	0.875957	2.45769	6	0.873173	1.18462	6	0.977637	1	1	1
Ppp1r15b	3.01054	6	0.807523	0	6	1	5.10592	6	0.530302	1	1	1
Plekha6	2.78287	4	0.594793	3.35008	4	0.501037	0.266267	5	0.99823	1	1	1
Etnk2	4.47713	5	0.482949	0.582847	5	0.988775	3.94787	5	0.556945	1	1	1
Sox13	1.52452	2	0.466611	6.35678	2	0.0416527	8.70047	2	0.0129038	1	0.496001	0.981495
Snrpe	90.4649	6	0	34.5196	6	5.33863e-06	20.4039	6	0.00234615	0	0.000286873	0.299381
Gm26706	0.522583	3	0.913903	8.91143e-06	2	0.999996	1.21551e-05	2	0.999994	1	1	1
Zc3h11a	1.36004	3	0.714928	1.02755	3	0.794587	0	3	1	1	1	1
Gm38394	0.334554	6	0.999312	1.08704	6	0.982096	1.05843	6	0.9833	1	1	1
Lax1	46.1463	6	2.76852e-08	50.7612	6	3.3075e-09	1.60591	6	0.952152	1.30745e-06	3.37593e-07	1
Atp2b4	2.47961	6	0.870743	2.94524	6	0.815687	0	6	1	1	1	1
Optc	1.14472e-09	2	1	0.842554	2	0.656208	1.17814e-09	2	1	1	1	1
Prelp	6.0012	4	0.199059	5.25682	4	0.261947	4.30065	6	0.636062	1	1	1
Btg2	155.369	6	0	84.3812	6	4.44089e-16	9.72125	6	0.136892	0	1.00787e-13	1
Chit1	2.7588e-08	2	1	3.00639e-08	2	1	0	2	1	1	1	1
Chil1	6.94854	2	0.0309845	3.31018	2	0.191075	2.98442	2	0.224875	0.26917	1	1
Adora1	0.13348	4	0.99787	0.742279	4	0.946014	1.34483	5	0.930252	1	1	1
Myog	0	2	1	0	2	1	0	2	1	1	1	1
Ppfia4	2.42796	3	0.488452	3.50407	3	0.320234	0.876465	3	0.831103	1	1	1
Tmem183a	2.29445	5	0.807081	4.8676	5	0.432252	6.52588	6	0.366923	1	1	1
4933406M09Rik	0	2	1	7.74505e-09	2	1	1.44965e-08	2	1	1	1	1
Cyb5r1	0.0767321	3	0.994475	0.692398	3	0.87499	0	4	1	1	1	1
Adipor1	1.5701	6	0.954703	0	6	1	0	6	1	1	1	1
Platr1	3.64883e-10	2	1	3.4576e-10	2	1	1.70102	2	0.427197	1	1	1
Klhl12	4.92682	6	0.553233	1.0095	6	0.98525	2.08163	6	0.91204	1	1	1
Rabif	1.57219	6	0.954556	0.407835	6	0.998786	0.404187	6	0.998817	1	1	1
Kdm5b	2.61593	6	0.855274	2.5923	6	0.857998	0	6	1	1	1	1
Syt2	1.89558e-08	2	1	1.12469e-08	2	1	6.89985e-06	2	0.999997	1	1	1
Ppp1r12b	4.16205	6	0.654757	1.53851	6	0.956896	2.09094	6	0.911147	1	1	1
Gm28892	3.28155e-07	2	1	0	2	1	8.32738e-07	2	1	1	1	1
Ube2t	22.8491	5	0.000360746	21.8242	5	0.000565464	0.871633	5	0.972241	0.00665625	0.0163544	1
Lgr6	3.49945e-06	2	0.999998	8.48668e-16	2	1	7.79572e-06	2	0.999996	1	1	1
Ptpn7	49.5075	6	5.90043e-09	63.3763	6	9.25049e-12	2.37705	6	0.881966	3.22217e-07	1.38334e-09	1
Arl8a	4.57867	2	0.101334	3.33705	2	0.188525	0	2	1	0.645182	1	1
Gm15445	2.0917	2	0.351393	0.642952	2	0.725078	2.26646	2	0.321991	1	1	1
Gm26642	0	2	1	0	2	1	0	2	1	1	1	1
Elf3	5.46592e-06	2	0.999997	6.79112e-06	2	0.999997	0	2	1	1	1	1
Rnpep	30.8501	2	1.99978e-07	30.486	2	2.39914e-07	0.0713724	2	0.964943	7.89956e-06	1.72694e-05	1
Timm17a	0	6	1	0.513746	6	0.997667	0	6	1	1	1	1
Lmod1	4.65451e-18	2	1	3.67552e-06	2	0.999998	6.82978e-06	2	0.999997	1	1	1
Shisa4	0.217704	2	0.896863	0.00557583	2	0.997216	0.133119	2	0.935607	1	1	1
Ipo9	0	5	1	1.57923	5	0.90375	0.833704	5	0.974834	1	1	1
Nav1	31.3545	6	2.1689e-05	31.9406	6	1.6751e-05	0.498037	6	0.997862	0.000555107	0.000792019	1
Gm38399	6.95881	6	0.324674	3.93441	6	0.685552	0.625411	6	0.995962	1	1	1
Csrp1	0.195727	5	0.999159	2.77077	5	0.735275	1.76767e-05	6	1	1	1	1
Phlda3	5.16013	5	0.396652	2.82846	5	0.726412	1.25269	5	0.939724	1	1	1
Tnni1	0	2	1	0	2	1	0	2	1	1	1	1
Lad1	0	2	1	0	2	1	0	2	1	1	1	1
Tnnt2	1.63581e-18	2	1	9.19941e-06	2	0.999995	1.37737e-05	2	0.999993	1	1	1
Tmem9	0.897723	6	0.989194	1.88557	6	0.929916	0	6	1	1	1	1
Cacna1s	1.52026e-06	2	0.999999	6.68564e-15	2	1	3.86115e-06	2	0.999998	1	1	1
Gm37759	6.83959e-16	2	1	2.02579e-06	2	0.999999	3.58546e-06	2	0.999998	1	1	1
Kif21b	7.74439	6	0.257434	4.96188	6	0.548712	0.944263	6	0.987637	1	1	1
5730559C18Rik	3.57702	6	0.733696	0.580557	6	0.996716	5.8151	6	0.444218	1	1	1
A430034D21Rik	0.00497203	3	0.999907	0.0408843	3	0.997828	0.0158794	2	0.992092	1	1	1
Gm37552	0.560946	3	0.905312	1.44469e-09	2	1	1.5094e-09	2	1	1	1	1
Gm26781	0	2	1	0	2	1	0	2	1	1	1	1
Gpr25	2.0869e-06	2	0.999999	2.36773e-06	2	0.999999	0	2	1	1	1	1
Camsap2	1.07189	2	0.585117	1.44271	2	0.486094	0	2	1	1	1	1
Ddx59	4.19814	2	0.12257	2.40775	2	0.30003	1.41126	2	0.493798	0.740917	1	1
Kif14	1.04448	6	0.98387	1.83021	5	0.872104	1.88261	5	0.865138	1	1	1
Gm33994	0	2	1	0	2	1	0	2	1	1	1	1
Platr23	1.53119	5	0.909442	1.21102	4	0.876281	0.687926	4	0.95281	1	1	1
Zfp281	3.04055	2	0.218651	0	2	1	2.03713	2	0.361113	1	1	1
Gm19705	2.74611	4	0.601171	1.66633	4	0.796824	1.04197	4	0.903367	1	1	1
Gm26979	0	2	1	0	2	1	0	2	1	1	1	1
Gm26936	0	2	1	2.4893e-06	2	0.999999	3.7636e-06	2	0.999998	1	1	1
A430106G13Rik	0.0203523	2	0.989875	1.65851	2	0.436374	0.774019	2	0.679085	1	1	1
Ptprc	2.07071	6	0.913082	1.01773	6	0.984931	0.0783035	6	0.99999	1	1	1
Gm28556	1.68929e-08	2	1	1.73143e-08	2	1	0	2	1	1	1	1
Atp6v1g3	0	2	1	0	2	1	0	2	1	1	1	1
Nek7	0	3	1	0	3	1	0	3	1	1	1	1
Gm5833	18.609	5	0.00227248	26.4438	6	0.000184001	4.88364	6	0.558821	0.0325941	0.00628242	1
Lhx9	0	2	1	5.65117e-06	2	0.999997	8.57847e-06	2	0.999996	1	1	1
2310009B15Rik	13.2726	6	0.038905	2.38394	6	0.881224	6.49585	6	0.369992	0.321187	1	1
Dennd1b	1.0034	6	0.985483	0	6	1	0.101678	6	0.999979	1	1	1
Crb1	4.65206e-10	2	1	9.03521e-14	2	1	1.15229e-09	2	1	1	1	1
Zbtb41	0.461304	6	0.998278	0.991383	6	0.985937	1.7411	6	0.941905	1	1	1
Aspm	0.642469	6	0.99565	2.27412	6	0.892841	0.448245	6	0.998412	1	1	1
Cfh	8.75247e-10	2	1	2.73274	2	0.255031	1.19617e-09	2	1	1	1	1
Kcnt2	5.58312e-10	2	1	8.43265e-16	2	1	1.17325e-09	2	1	1	1	1
Cdc73	3.21417	6	0.781526	1.44069	6	0.963337	0.519926	6	0.997588	1	1	1
B3galt2	3.7007	2	0.157182	1.65135	3	0.647804	1.17078	3	0.760021	0.869086	1	1
Glrx2	2.55362	6	0.86242	0	6	1	3.5097	6	0.742678	1	1	1
Trove2	0	2	1	0.324651	2	0.850165	0.984002	2	0.611402	1	1	1
Uchl5	19.7013	6	0.0031295	9.14005	6	0.165854	7.34418	6	0.290187	0.0425731	1	1
Rgs2	0.0831777	6	0.999988	12.8473	6	0.0455262	4.90971	6	0.555444	1	0.528374	1
Rgs1	32.9093	6	1.09157e-05	37.5694	6	1.36346e-06	0.0953334	6	0.999983	0.000295123	8.45742e-05	1
Rgs18	31.7005	6	1.86225e-05	0.591569	6	0.996539	33.3076	6	9.14925e-06	0.000482508	1	0.00362161
Pla2g4a	1.2414	6	0.97479	0.0556157	6	0.999996	3.19651	6	0.783809	1	1	1
Ptgs2	91.9213	6	0	124.983	6	0	4.63946	6	0.590814	0	0	1
Ptgs2os2	1.04481	2	0.593093	0.757584	2	0.684688	0.988077	2	0.610157	1	1	1
Pdc	6.94832e-10	2	1	1.02432e-15	2	1	1.16982e-09	2	1	1	1	1
2310030A07Rik	0	2	1	0	2	1	0	2	1	1	1	1
BC003331	28.9519	5	2.36973e-05	17.3681	5	0.00385205	1.4683	5	0.916699	0.000600281	0.0805964	1
Tpr	0.74901	6	0.993372	0.0966771	6	0.999982	0	6	1	1	1	1
Prg4	1.45855e-09	4	1	5.50258e-10	4	1	8.43497e-10	4	1	1	1	1
Hmcn1	2.73743	2	0.254433	0.106864	2	0.94797	4.50859	2	0.104947	1	1	1
Gm47985	0	2	1	0	2	1	0	2	1	1	1	1
Gm10138	1.52204	4	0.82273	3.21136	4	0.523098	0	4	1	1	1	1
Ivns1abp	1.0828	6	0.982278	3.0095	6	0.807654	0	6	1	1	1	1
Swt1	0	2	1	0.0014029	2	0.999299	0	2	1	1	1	1
Trmt1l	4.94409	6	0.551004	1.0419	6	0.983974	10.6587	6	0.0995147	1	1	1
Rnf2	0	6	1	4.64479	6	0.590109	0.757376	6	0.993168	1	1	1
Fam129a	1.27353	2	0.529	0.0366229	2	0.981855	0.845501	2	0.655242	1	1	1
2810414N06Rik	4.08194	6	0.665589	5.72463	6	0.454733	1.86404	5	0.867619	1	1	1
Edem3	1.53389	2	0.46443	0	2	1	1.70614	2	0.426106	1	1	1
1700025G04Rik	13.9253	6	0.0304819	8.1018	6	0.23074	1.97966	6	0.92156	0.266123	1	1
Tsen15	46.8733	5	6.02972e-09	17.2693	6	0.0083428	3.86878	5	0.56846	3.27422e-07	0.147382	1
Colgalt2	1.18056e-06	2	0.999999	0.433096	4	0.979679	2.09614e-08	2	1	1	1	1
Rgl1	1.58723	4	0.811086	0.311852	4	0.989036	3.28086	5	0.656774	1	1	1
Arpc5	0	6	1	0.149222	6	0.999935	0	6	1	1	1	1
Ncf2	3.44049	2	0.179022	8.62926	2	0.0133715	0	2	1	0.943051	0.210399	1
Smg7	11.6846	6	0.0693872	3.75939	6	0.7092	2.48248	6	0.870423	0.494589	1	1
Nmnat2	NA	NA	NA	1.31525e-09	2	1	1.74292e-09	2	1	NA	1	1
Lamc2	0.529118	2	0.767544	1.68154	2	0.431377	1.85025	2	0.396483	1	1	1
Lamc1	0.49163	6	0.997939	4.28939	6	0.637577	5.25625	6	0.511392	1	1	1
Shcbp1l	4.64569	4	0.32562	3.87921	5	0.566935	2.12627	4	0.712549	1	1	1
Dhx9	12.4386	6	0.0528692	10.8287	6	0.0938169	2.4793	6	0.870777	0.404988	0.852483	1
Npl	25.3872	5	0.000117279	19.983	6	0.0027887	1.93921	5	0.857491	0.00247893	0.0616936	1
Rgs8	0.00813073	2	0.995943	0.0252308	2	0.987464	0.00516872	2	0.997419	1	1	1
C230024C17Rik	2.33325e-08	2	1	9.56921e-09	2	1	0.734175	3	0.865138	1	1	1
Rgs16	0.314577	3	0.957264	1.61047	3	0.657017	0.455223	3	0.928613	1	1	1
Gm28513	1.79751	6	0.937348	0.742407	6	0.99353	2.60534	6	0.856498	1	1	1
Rnasel	11.6512	6	0.0702176	4.59269	6	0.597009	1.57289	6	0.954507	0.499109	1	1
Rgsl1	4.8748e-09	2	1	5.02413e-09	2	1	0	2	1	1	1	1
Teddm2	1.50757	2	0.470582	0	2	1	1.19378	2	0.550521	1	1	1
Teddm1b	0.0200774	3	0.999248	0.00275687	3	0.999962	0.0270566	4	0.999909	1	1	1
Teddm1a	4.59014e-10	2	1	6.78432e-10	2	1	0.384995	2	0.824897	1	1	1
Glul	4.48883	6	0.61083	9.1258	6	0.166626	1.31382	6	0.97089	1	1	1
Gm29291	4.86113	4	0.301845	5.38254	5	0.370997	1.88382	4	0.757117	1	1	1
A830008E24Rik	0	2	1	1.42054e-06	2	0.999999	2.08848e-06	2	0.999999	1	1	1
Zfp648	7.31602e-07	2	1	1.31149e-13	2	1	1.1722e-06	2	0.999999	1	1	1
Cacna1e	1.09776e-09	2	1	0.228675	2	0.891957	1.17936e-09	2	1	1	1	1
Gm9530	1.66095	2	0.435842	1.18169e-09	2	1	1.12845e-09	2	1	1	1	1
Ier5	11.0472	6	0.0869288	0.0423164	6	0.999998	12.9611	6	0.0436581	0.579183	1	1
Mr1	1.82578	2	0.401362	1.41879	2	0.491941	0.263259	2	0.876666	1	1	1
Stx6	5.55819	6	0.474452	0.524026	6	0.997534	7.14106	6	0.307999	1	1	1
BC034090	3.01243	6	0.807285	2.28904	6	0.89129	0.232303	6	0.999761	1	1	1
Gm37622	0	2	1	0	2	1	0	2	1	1	1	1
Xpr1	0	6	1	0	6	1	0	6	1	1	1	1
Gm5532	0.121375	3	0.989154	0.351317	4	0.986265	0.447687	3	0.930224	1	1	1
Acbd6	6.61386	6	0.358036	0.0321433	6	0.999999	4.81134	6	0.568229	1	1	1
Lhx4	0	2	1	0	2	1	0	2	1	1	1	1
Qsox1	2.08811	4	0.719557	0.851611	4	0.931398	0	4	1	1	1	1
Cep350	3.846	6	0.697508	0.176907	6	0.999892	0.59536	6	0.996477	1	1	1
Tor1aip1	2.41408	6	0.877956	0	6	1	0.417251	6	0.998705	1	1	1
Tor1aip2	8.18186	6	0.22508	1.12451	6	0.980449	4.08435	6	0.665263	1	1	1
Tdrd5	0	2	1	1.26725e-08	2	1	1.88278e-08	2	1	1	1	1
Nphs2	2.42676e-06	2	0.999999	5.61149e-12	2	1	6.13021e-06	2	0.999997	1	1	1
Axdnd1	0.0935163	2	0.954318	0.606162	2	0.738539	1.98624	4	0.73829	1	1	1
Gm2000	1.83656	4	0.765787	6.84333	4	0.144403	1.43387	4	0.838288	1	1	1
Soat1	0.453149	6	0.998363	0.656158	6	0.995389	0.320305	6	0.999393	1	1	1
Gm10031	0.0214239	5	0.999996	2.85768	6	0.826486	1.25323	6	0.974174	1	1	1
Abl2	39.5885	6	5.48701e-07	20.9153	6	0.00190002	2.99799	6	0.809099	1.96604e-05	0.0449734	1
Tor3a	16.6116	2	0.000247084	5.85756	2	0.0534623	0.386777	2	0.824162	0.00475828	0.583999	1
Fam20b	4.27265	3	0.233488	3.37961	3	0.336715	1.14322	4	0.887356	1	1	1
Ralgps2	2.77011	4	0.597003	5.64192	4	0.227533	0	4	1	1	1	1
Angptl1	1.21091	2	0.545826	0.665854	2	0.716822	0.549907	2	0.759607	1	1	1
4930439D14Rik	0.195208	2	0.907008	0.960381	2	0.618666	1.72777	2	0.421521	1	1	1
Gm28694	0	2	1	0	2	1	0	2	1	1	1	1
Tex35	0	2	1	0	2	1	0	2	1	1	1	1
Rasal2	2.97484	4	0.562045	1.58232	4	0.811965	3.2054	4	0.52406	1	1	1
Cryzl2	3.36533	6	0.761793	4.54802	6	0.602942	0	6	1	1	1	1
Sec16b	1.38149	2	0.501203	2.40889	2	0.299859	0.0111848	2	0.994423	1	1	1
Brinp2	0.429139	2	0.806889	0.656055	2	0.720343	0.250934	2	0.882085	1	1	1
Cop1	4.60449	6	0.595443	2.22474	6	0.897913	0.823334	6	0.991433	1	1	1
Tnr	9.02844e-07	2	1	5.63449e-14	2	1	2.24898e-06	2	0.999999	1	1	1
Gm37294	4.99161e-10	2	1	0	2	1	1.21435e-09	2	1	1	1	1
4930523C07Rik	5.86523	6	0.438455	1.92985	6	0.926036	5.58363	6	0.471407	1	1	1
4930562F07Rik	0	2	1	2.13415e-06	2	0.999999	3.38881e-06	2	0.999998	1	1	1
Mrps14	61.6387	6	2.08985e-11	21.1776	6	0.00170459	2.96763	6	0.812899	1.66471e-09	0.0411555	1
Cacybp	106.553	6	0	85.8142	6	2.22045e-16	7.38701	6	0.286534	0	5.28823e-14	1
Rabgap1l	74.1457	6	5.75096e-14	59.466	6	5.77784e-11	6.35218	6	0.384916	6.95558e-12	7.58234e-09	1
Gm36975	0	2	1	0	2	1	0	2	1	1	1	1
Gm37083	0	2	1	0	2	1	0	2	1	1	1	1
Rc3h1	10.1463	6	0.118626	2.73139	6	0.841726	5.48267	6	0.483554	0.723886	1	1
Serpinc1	4.11646	2	0.12768	4.48613	2	0.106133	0.736457	2	0.691959	0.765324	0.919769	1
Zbtb37	4.57181	6	0.59978	6.84982	6	0.334959	1.0112	6	0.985184	1	1	1
Dars2	4.17538	6	0.652956	3.01882	6	0.806481	0.967751	6	0.986805	1	1	1
Gm37634	3.52798	4	0.473636	3.338	4	0.502933	0.408425	4	0.981781	1	1	1
Cenpl	1.39184	2	0.498615	0.42063	2	0.810329	0.00620566	2	0.996902	1	1	1
Klhl20	0.0515357	2	0.974561	0.186737	2	0.910858	0	2	1	1	1	1
Prdx6	15.9005	6	0.0142984	0.5715	6	0.996857	3.25245	6	0.77656	0.14853	1	1
Tnfsf4	5.27593	6	0.508941	8.97584	6	0.174941	0.138198	6	0.999948	1	1	1
Fasl	NA	NA	NA	9.57029e-10	2	1	1.66186e-08	2	1	NA	1	1
Suco	0.835444	6	0.991089	9.18526	6	0.163424	8.97292	6	0.175107	1	1	1
4930558K02Rik	0.172363	6	0.9999	0.78419	5	0.978031	1.39253	5	0.925129	1	1	1
Pigc	1.91313	2	0.38421	0.497943	2	0.779602	7.73028	3	0.0519276	1	1	1
Dnm3	23.3558	2	8.47906e-06	32.5114	2	8.71438e-08	1.34616	2	0.510135	0.000237574	7.00455e-06	1
2810442N19Rik	2.52558e-14	2	1	3.58637e-10	2	1	6.63794e-10	2	1	1	1	1
Dnm3os	3.18994e-10	2	1	3.80315e-10	2	1	2.10213	3	0.551483	1	1	1
Mettl13	2.31038	5	0.804741	1.22834	5	0.94213	0.53738	5	0.990691	1	1	1
Vamp4	10.6205	6	0.100838	13.5144	6	0.0355574	0.184425	6	0.999878	0.643432	0.441686	1
Prrc2c	0	6	1	0	6	1	0	6	1	1	1	1
Fmo1	0.355382	2	0.837201	0.294522	2	0.863069	0.0124003	2	0.993819	1	1	1
Fmo2	2.99217e-09	2	1	2.06036	2	0.356942	2.94011e-09	2	1	1	1	1
Prrx1	1.16381e-09	2	1	1.05569	2	0.589875	1.48644e-09	2	1	1	1	1
Gorab	5.48808	2	0.0643099	2.11212	2	0.347824	0.0385201	2	0.980924	0.467669	1	1
Kifap3	8.47655	6	0.205227	11.1064	5	0.0493114	7.11086	5	0.212525	1	0.554674	1
Scyl3	0.0412769	6	0.999999	0.166382	6	0.99991	1.76099	6	0.940317	1	1	1
BC055324	0.454659	2	0.796658	7.10279	2	0.0286845	2.26471	2	0.322274	1	0.381098	1
Mettl18	3.85431	6	0.696385	1.23521	6	0.97511	3.64709	6	0.724308	1	1	1
Sele	5.03464e-07	2	1	7.35299e-15	2	1	1.27384e-06	2	0.999999	1	1	1
Sell	8.26975	6	0.218999	22.947	6	0.00081444	7.63554	6	0.266038	1	0.0221912	1
Selp	334.399	6	0	352.317	6	0	5.95981	6	0.427707	0	0	1
Gm16587	0	2	1	0	2	1	0	2	1	1	1	1
Gm16548	NA	NA	NA	NA	NA	NA	1.70571	6	0.94468	NA	NA	1
F5	0.0036123	2	0.998195	0.229776	2	0.891466	0.774841	2	0.678806	1	1	1
Slc19a2	0.423144	2	0.809311	0.427621	2	0.807501	0.328859	2	0.848378	1	1	1
Ccdc181	13.1841	6	0.0402031	0.299046	6	0.999502	7.58074	6	0.270455	0.328806	1	1
Blzf1	0.214439	2	0.898328	0	2	1	0.119157	2	0.942162	1	1	1
Nme7	0.123334	2	0.940196	0.657093	2	0.71997	0.0132458	2	0.993399	1	1	1
Atp1b1	0.952345	2	0.621156	1.1466	2	0.563662	0	2	1	1	1	1
Gm32569	0	2	1	0	2	1	0	2	1	1	1	1
Xcl1	NA	NA	NA	0.000105493	2	0.999947	NA	NA	NA	NA	1	NA
1700029M03Rik	5.46592e-06	2	0.999997	6.79112e-06	2	0.999997	0	2	1	1	1	1
Tbx19	0.330494	4	0.987762	2.16088	5	0.826466	2.83356	6	0.829428	1	1	1
Sft2d2	5.87239	6	0.437636	5.27608	6	0.508922	0.194643	6	0.999857	1	1	1
Tiprl	2.75113	6	0.839372	1.48952	6	0.960187	0.00536108	6	1	1	1	1
Gpr161	1.99864	5	0.849333	3.66765	5	0.598186	1.51712	6	0.958349	1	1	1
Dcaf6	4.11437	5	0.533069	1.24682	5	0.940307	0.0302488	5	0.999992	1	1	1
Mpc2	43.9344	6	7.61683e-08	24.5098	6	0.000420673	0.872607	6	0.989984	3.2875e-06	0.0128202	1
Adcy10	0.116627	3	0.98977	0.0575713	3	0.996389	0.365185	4	0.985227	1	1	1
Mpzl1	2.9797	5	0.703116	8.8956	5	0.113302	2.92777	5	0.711121	1	0.964645	1
Rcsd1	15.8973	6	0.0143159	4.35142	6	0.629233	0.935871	6	0.987927	0.14853	1	1
Creg1	0	6	1	0	6	1	0	6	1	1	1	1
Cd247	0.639744	5	0.986111	3.68282	5	0.595922	1.60379	6	0.952304	1	1	1
Gm37469	2.24053	5	0.814961	1.34233	5	0.930517	3.15573	5	0.675991	1	1	1
Pou2f1	5.38536	6	0.49542	3.65067	6	0.723828	2.1098	6	0.909328	1	1	1
Dusp27	0	2	1	0	2	1	0	2	1	1	1	1
Gpa33	3.26359e-10	2	1	3.55179e-10	2	1	1.39695	2	0.497343	1	1	1
Ildr2	6.87357e-10	2	1	4.93728e-10	2	1	3.29245e-07	2	1	1	1	1
Gm15853	7.46465	6	0.280003	11.596	6	0.0716133	2.2941	6	0.890762	1	0.712884	1
Tada1	0.513246	4	0.972199	0.662736	4	0.955844	0.174632	5	0.999363	1	1	1
Pogk	0.331486	2	0.847264	0.364521	2	0.833384	0.790504	2	0.67351	1	1	1
Gm16701.1	2.78173	6	0.835701	5.75019	6	0.451748	2.16712	6	0.903705	1	1	1
Fam78b	1.28773	5	0.93619	0.917798	5	0.96892	1.13381	4	0.888871	1	1	1
Uck2	0	2	1	0.406596	2	0.816035	3.83696	2	0.14683	1	1	1
Gm37982	0	2	1	0	2	1	0	2	1	1	1	1
Gm2453	3.86142e-14	2	1	3.07928e-10	2	1	5.69181e-10	2	1	1	1	1
Tmco1	3.52603	6	0.740504	0.383843	6	0.998979	0.0378367	6	0.999999	1	1	1
Aldh9a1	13.4148	2	0.00122184	10.2988	2	0.00580301	0	2	1	0.0194335	0.111057	1
Mgst3	7.87352	6	0.247516	4.50389	6	0.60882	0	6	1	1	1	1
Lrrc52	0	2	1	0	2	1	0	2	1	1	1	1
Rxrg	0	2	1	0	2	1	0	2	1	1	1	1
Pbx1	113.404	6	0	139.931	6	0	1.39915	6	0.96591	0	0	1
Nuf2	0.985745	2	0.610869	4.42565	2	0.109391	0.835871	2	0.658405	1	0.941661	1
Ccdc190	1.45412e-09	2	1	2.78453	4	0.594506	1.53107e-09	2	1	1	1	1
Hsd17b7	6.36443	6	0.383627	0.598328	6	0.996428	3.76675	6	0.708206	1	1	1
3110045C21Rik	0.543142	5	0.990458	1.98106	6	0.921432	2.55239	6	0.862559	1	1	1
Ddr2	1.242e-09	2	1	0.574345	2	0.750382	1.05906e-09	2	1	1	1	1
Uap1	0.3018	5	0.997609	0.432669	5	0.994382	1.40533	6	0.965534	1	1	1
Gm37748	NA	NA	NA	6.57838e-10	2	1	1.3041e-09	2	1	NA	1	1
Gm37502	0	2	1	0	2	1	0	2	1	1	1	1
Uhmk1	0.0370594	6	0.999999	0.980126	6	0.986355	0.0114236	6	1	1	1	1
4930500M09Rik	0	2	1	0.292357	2	0.864004	0.244642	2	0.884864	1	1	1
Sh2d1b1	2.64894e-06	2	0.999999	3.14399e-06	2	0.999998	0	2	1	1	1	1
Gm7694	10.255	3	0.0165183	4.29537	3	0.231286	2.75452	3	0.431041	0.165914	1	1
Nos1ap	0.0902519	4	0.999012	0.984607	4	0.912121	1.3114	4	0.859438	1	1	1
Spata46	9.03092e-10	3	1	4.43317e-15	3	1	1.55868e-09	3	1	1	1	1
Olfml2b	3.72412	2	0.155352	2.01508	2	0.365117	1.23053	2	0.540497	0.862866	1	1
Atf6	13.3791	6	0.0373953	2.66374	6	0.849711	5.96233	6	0.427423	0.311795	1	1
Dusp12	4.26913	6	0.640306	5.59376	6	0.470198	0	6	1	1	1	1
Gm26620	4.93162	5	0.424282	1.48518	5	0.914774	2.86562	5	0.720694	1	1	1
Fcrlb	3.04665e-17	2	1	3.11299e-06	2	0.999998	5.80012e-06	2	0.999997	1	1	1
Fcrla	1.91798e-10	2	1	0	2	1	3.12761e-10	2	1	1	1	1
Fcgr2b	5.60863	4	0.230345	NA	NA	NA	3.22657	2	0.199232	1	NA	1
Fcgr4	0	2	1	1.67818e-08	2	1	2.75613e-08	2	1	1	1	1
Fcgr3	2.76096e-10	2	1	2.5783e-10	2	1	10.687	6	0.0985442	1	1	1
Cfap126	2.55156	4	0.635427	0.0493153	4	0.999701	3.85044	4	0.426625	1	1	1
Sdhc	3.15164	5	0.67662	8.58824	5	0.126659	0	5	1	1	1	1
Mpz	3.75208	2	0.153196	1.82148	2	0.402226	0.968493	2	0.616161	0.856979	1	1
Pcp4l1	0.256223	6	0.999682	1.64409	6	0.949356	0	6	1	1	1	1
Nr1i3	0.190664	3	0.979082	0.192395	3	0.978808	1.18516e-05	3	1	1	1	1
Tomm40l	3.15775	3	0.367938	2.98846	3	0.393408	0	3	1	1	1	1
Apoa2	0.0118206	2	0.994107	0.0615389	2	0.969699	0.00405378	2	0.997975	1	1	1
Fcer1g	30.2331	6	3.5494e-05	40.8316	6	3.12541e-07	0	6	1	0.000866098	2.20045e-05	1
Ndufs2	13.288	6	0.0386839	21.3304	6	0.00159993	0	6	1	0.320047	0.0394178	1
B4galt3	1.4778	4	0.830566	0.413159	4	0.981385	0	4	1	1	1	1
Ppox	0.306747	5	0.997514	0	5	1	0.565319	5	0.989536	1	1	1
Usp21	0.535994	4	0.969904	0	5	1	0.0533232	5	0.999966	1	1	1
Ufc1	12.192	6	0.0578207	7.48838	6	0.27803	2.80288	6	0.833149	0.432346	1	1
Gm20045	9.92365	6	0.127904	2.58701	6	0.858606	5.05878	6	0.536296	0.766194	1	1
Dedd	0.0523278	4	0.999664	0.282183	5	0.997965	2.46954e-05	5	1	1	1	1
Nit1	6.46512	2	0.0394563	6.64775	2	0.0360131	0	2	1	0.324626	0.446197	1
Pfdn2	0	6	1	2.00743	6	0.919014	0	6	1	1	1	1
Klhdc9	0.920462	2	0.631138	1.10098	2	0.576667	0	2	1	1	1	1
Nectin4	0.662567	2	0.718002	0.314989	2	0.854281	0	2	1	1	1	1
Arhgap30	75.194	6	3.4972e-14	126.184	6	0	9.31236	6	0.156758	4.37763e-12	0	1
Usf1	12.9964	6	0.0430933	1.85433	6	0.932596	4.54054	6	0.603938	0.347432	1	1
Tstd1	2.54881	2	0.279597	0.272775	2	0.872505	4.22373	2	0.121012	1	1	1
Gm26641	0.632461	2	0.728891	0	2	1	0.848702	2	0.654194	1	1	1
F11r	3.91714	6	0.687889	8.39463	6	0.210593	0	6	1	1	1	1
B930036N10Rik	27.7693	4	1.38904e-05	13.5576	5	0.0186781	1.76131	4	0.779554	0.000368822	0.273176	1
Alyref2	19.0419	2	7.32987e-05	12.1638	2	0.00228381	0.459311	2	0.794807	0.00164683	0.0524534	1
Cd244	10.7096	5	0.0574506	12.8121	5	0.0252048	2.99439	6	0.80955	0.431276	0.343865	1
Ly9	14.2688	6	0.0267737	14.4375	6	0.0251127	1.94259	6	0.924902	0.240726	0.342851	1
Slamf7	3.10539e-10	2	1	0	2	1	6.498e-10	2	1	1	1	1
Gm37787	0	2	1	0	2	1	0	2	1	1	1	1
Cd48	19.104	6	0.00399153	30.6445	6	2.96342e-05	9.45981	6	0.149322	0.0520249	0.00129338	1
Slamf1	44.1697	6	6.84093e-08	48.8359	6	8.04159e-09	5.07569	6	0.534143	2.9971e-06	7.83486e-07	1
Cd84	0	5	1	1.24653	5	0.940336	3.86265	5	0.569356	1	1	1
Gm10521	5.11864	2	0.0773573	0.886961	2	0.641799	3.449	2	0.178262	0.534063	1	1
Gm37065	0.994355	3	0.802618	0.540196	3	0.909976	1.91318	4	0.751723	1	1	1
Slamf6	0	2	1	1.31226e-08	2	1	2.03282e-08	2	1	1	1	1
Vangl2	1.46769	2	0.48006	3.85721	2	0.145351	0.00273828	2	0.998632	1	1	1
Ncstn	4.13705	5	0.529858	1.77269	5	0.879618	0	6	1	1	1	1
Copa	3.21351	6	0.781612	1.00558	6	0.9854	0.401162	6	0.998842	1	1	1
Gm37756	1.12662	2	0.569323	0.779691	2	0.677162	1.32659	2	0.515152	1	1	1
Pex19	0	5	1	0.927955	5	0.968165	0.0301519	5	0.999992	1	1	1
Dcaf8	2.736	4	0.60293	4.21441	4	0.377766	0	4	1	1	1	1
Pea15a	3.33239	5	0.648887	0.412752	5	0.994971	1.64087	5	0.896263	1	1	1
Casq1	0	2	1	0	2	1	0	2	1	1	1	1
Gm17224	0	2	1	1.78213e-06	2	0.999999	3.25097e-06	2	0.999998	1	1	1
Igsf8	0	2	1	0.460811	2	0.794211	0.63202	2	0.729052	1	1	1
Atp1a2	0	2	1	0	2	1	0	2	1	1	1	1
Kcnj10	0.027514	2	0.986337	0.148834	4	0.997365	0.208987	4	0.994906	1	1	1
Pigm	2.52552	6	0.8656	1.07071	6	0.982789	3.05671	6	0.801697	1	1	1
Slamf9	0.802833	2	0.669371	0.122648	2	0.940519	1.98093	2	0.371404	1	1	1
Igsf9	0.192349	2	0.908306	1.11475	2	0.57271	0.0778109	2	0.961842	1	1	1
Tagln2	13.7715	6	0.0322953	19.6827	6	0.00315335	0	6	1	0.277803	0.0680595	1
Cfap45	0.523953	2	0.769529	0.956846	2	0.61976	1.18171	2	0.553853	1	1	1
Vsig8	0.565514	4	0.966818	0.942822	6	0.987687	0.999655	5	0.962594	1	1	1
Slamf8	4.69916	2	0.0954093	1.42996	2	0.489202	2.46125	2	0.29211	0.620096	1	1
Dusp23	8.83489	6	0.183079	1.28951	6	0.972233	4.40317	6	0.622289	0.956684	1	1
Crp	0	2	1	0	2	1	0	2	1	1	1	1
Fcer1a	0	2	1	5.16253e-07	2	1	7.49278e-07	2	1	1	1	1
Ackr1	1.67056	2	0.433754	3.74101	2	0.154046	2.91288	2	0.233065	1	1	1
Cadm3	5.04202e-10	2	1	5.46744e-10	2	1	2.36141	2	0.307063	1	1	1
Aim2	6.48238	5	0.262068	1.25602	6	0.974027	3.1167	6	0.794064	1	1	1
Ifi206	6.01003e-10	2	1	0.156435	2	0.924763	5.88568e-10	2	1	1	1	1
Ifi214	0	2	1	0	2	1	0	2	1	1	1	1
Ifi213	2.86121	4	0.581314	2.96851	5	0.70484	1.0955	4	0.894985	1	1	1
Ifi209	2.49966e-07	2	1	NA	NA	NA	3.42393e-08	2	1	1	NA	1
Ifi208	0.00593306	2	0.997038	1.13666e-09	2	1	4.59264e-10	2	1	1	1	1
Ifi207	1.57088e-16	2	1	5.02457e-10	2	1	9.75957e-10	2	1	1	1	1
Ifi204	0.220088	3	0.974283	0.38209	2	0.826095	0.544786	3	0.908948	1	1	1
Mndal	17.9366	6	0.00639262	9.81875	6	0.132495	1.17865	6	0.977926	0.0782416	1	1
Ifi211	4.25323e-07	2	1	4.83279e-07	2	1	4.29708e-07	2	1	1	1	1
Ifi203	97.5418	6	0	33.3915	6	8.81509e-06	14.1112	6	0.0284179	0	0.000452266	1
Ifi205	0	2	1	0	2	1	0	2	1	1	1	1
Olfr433	0	2	1	0	2	1	0	2	1	1	1	1
Spta1	0.109255	2	0.946838	0.173211	4	0.996459	0.18306	4	0.996058	1	1	1
Olfr417	3.99266e-10	2	1	4.30637e-10	2	1	1.43414	4	0.83824	1	1	1
Olfr248	1.46416e-08	2	1	0	2	1	2.48442e-08	2	1	1	1	1
Olfr414	0.660711	4	0.956084	4.33966e-06	2	0.999998	1.19917e-06	2	0.999999	1	1	1
Fmn2	3.54238	2	0.17013	4.03803	2	0.132786	0.63759	2	0.727025	0.912072	1	1
Rgs7	2.17331e-08	2	1	1.43912e-08	2	1	NA	NA	NA	1	1	NA
Fh1	5.26867	6	0.509844	11.1693	6	0.0832839	0.468325	6	0.998203	1	0.786462	1
Kmo	9.57005e-07	2	1	0.041709	2	0.979361	3.64395e-06	2	0.999998	1	1	1
Opn3	0.0629328	5	0.999948	2.12536	4	0.712714	3.00761	4	0.556553	1	1	1
Chml	0.146253	2	0.929483	0.560539	2	0.75558	0.0406783	2	0.979866	1	1	1
Exo1	7.18108	6	0.304425	10.7995	6	0.0947758	6.89915	6	0.330274	1	0.856689	1
Gm38100	0	2	1	0	2	1	0	2	1	1	1	1
Rbm8a2	1.98318	4	0.738852	0.542757	4	0.969207	4.1117	4	0.391101	1	1	1
Cep170	2.85321	6	0.827033	0	6	1	2.18415	6	0.902007	1	1	1
Gm36992	0	2	1	0	2	1	0	2	1	1	1	1
Sdccag8	12.199	4	0.0159312	5.13884	4	0.273346	0.841937	4	0.932739	0.161344	1	1
Akt3	0	6	1	1.16351	6	0.978649	0.797093	6	0.992151	1	1	1
Gm26801	8.76577e-10	2	1	8.87885e-10	2	1	1.39115	6	0.966395	1	1	1
Zbtb18	1.49445	2	0.473678	0.175255	2	0.916102	0.00230646	2	0.998847	1	1	1
Gm37306	0	2	1	0	2	1	0	2	1	1	1	1
1700016C15Rik	3.68556e-14	2	1	3.62855e-10	2	1	6.75917e-10	2	1	1	1	1
Adss	5.06088	6	0.536028	5.43834	6	0.48894	0	6	1	1	1	1
Catspere2	0.847255	6	0.990746	2.13692	6	0.906685	5.52277	6	0.478709	1	1	1
Desi2	2.05188	6	0.914866	2.1239	6	0.907958	1.44392	6	0.963132	1	1	1
B230369F24Rik	2.80034	3	0.423445	0.298836	3	0.960247	1.55897	3	0.668729	1	1	1
Cox20	18.5961	6	0.00490306	5.71715	6	0.45561	12.5383	6	0.050982	0.0622637	1	1
Hnrnpu	1.5415	6	0.95669	5.69232	6	0.458524	1.35314	6	0.968647	1	1	1
Efcab2	1.2288	2	0.540965	0.506958	2	0.776096	3.3667	2	0.18575	1	1	1
Kif26b	3.35833e-10	2	1	0	2	1	7.02283e-10	2	1	1	1	1
Smyd3	0.373619	2	0.829602	1.48485	2	0.475958	0	2	1	1	1	1
Tfb2m	1.75692	6	0.940643	2.59129	6	0.858114	3.2091	6	0.782182	1	1	1
Cnst	0.01458	4	0.999974	0.234109	4	0.993661	1.43734	4	0.83768	1	1	1
Sccpdh	2.38837	2	0.30295	0.119617	2	0.941945	0.129885	2	0.937121	1	1	1
Kif28	1.21969e-09	2	1	4.86883e-09	2	1	9.41244e-10	2	1	1	1	1
Ahctf1	0.0711094	6	0.999993	0	6	1	0	6	1	1	1	1
Gm10518	8.09612e-09	2	1	NA	NA	NA	1.34688e-09	2	1	1	NA	1
Cdc42bpa	5.31066	6	0.50463	14.362	6	0.0258442	0.779369	6	0.992615	1	0.349871	1
Coq8a	18.9107	6	0.00431712	10.7825	6	0.0953366	10.2852	6	0.113143	0.0556663	0.860215	1
Gm37336	1.93039	2	0.380909	1.30763	2	0.520059	2.43691	6	0.87546	1	1	1
Psen2	0.093041	6	0.999984	1.0039	6	0.985464	1.39137	6	0.966381	1	1	1
Gm31728	0.52184	3	0.914068	1.84627	4	0.764006	0.34627	3	0.951104	1	1	1
Itpkb	26.6026	6	0.000171854	0.810231	6	0.991797	12.6268	6	0.0493597	0.00347621	1	1
Stum	1.38209e-09	2	1	4.12142e-16	2	1	2.43103e-09	2	1	1	1	1
Gm37267	0	2	1	0	2	1	0	2	1	1	1	1
Parp1	10.3115	6	0.112133	12.4901	6	0.0518878	3.62151	6	0.72774	0.695716	0.572308	1
Lin9	5.02956	6	0.540027	1.78934	6	0.938018	2.64971	6	0.851351	1	1	1
Mixl1	0	2	1	1.998e-06	2	0.999999	3.50222e-06	2	0.999998	1	1	1
Acbd3	0.262586	6	0.999658	0	6	1	6.92441e-05	6	1	1	1	1
Gm37768	0.468086	5	0.993245	1.5423	5	0.908138	0.782587	5	0.978131	1	1	1
Gm38293	2.19833e-09	2	1	1.85182e-08	2	1	0.0649181	3	0.995686	1	1	1
H3f3a	55.9337	6	3.00217e-10	49.4698	6	6.00398e-09	3.69597	6	0.717741	1.96846e-08	5.90933e-07	1
Gm17275	0.823193	4	0.935312	0.713271	4	0.949682	0.444546	4	0.97867	1	1	1
H3f3aos	3.30718	4	0.507795	4.18691	4	0.381301	1.02093	6	0.984806	1	1	1
Sde2	1.99827	6	0.919857	0	6	1	4.61832	6	0.593611	1	1	1
Lefty2	0	2	1	0	2	1	0	2	1	1	1	1
Pycr2	9.16012	6	0.164772	3.35903	6	0.76262	1.45702	6	0.962298	0.894985	1	1
Lefty1	6.86872	6	0.333159	4.29131	6	0.637319	3.63562	6	0.725847	1	1	1
Tmem63a	0.581218	5	0.988847	3.26841	5	0.658681	3.13262	6	0.792027	1	1	1
2210411M09Rik	1.21711e-09	3	1	1.40117e-09	3	1	0	3	1	1	1	1
Ephx1	4.83943	6	0.564567	10.0256	6	0.123578	2.96103	6	0.813722	1	1	1
Nvl	1.02733	5	0.960332	0.0522289	5	0.999967	4.61182	5	0.465063	1	1	1
Cnih4	0.483658	5	0.992709	0.0296879	5	0.999992	0	5	1	1	1	1
Wdr26	22.495	6	0.000984517	4.64073	6	0.590646	6.29768	6	0.390683	0.0161381	1	1
A430110L20Rik	3.75461	2	0.153002	3.06257	2	0.216258	0	2	1	0.856538	1	1
Cnih3	1.65051e-09	3	1	1.82936e-09	3	1	0	3	1	1	1	1
Dnah14	6.04734e-10	2	1	2.42396e-10	2	1	NA	NA	NA	1	1	NA
Lbr	1.40323	6	0.965662	6.73131	6	0.346411	4.67041	6	0.586725	1	1	1
Gm5533	2.89823	4	0.574999	4.33788	5	0.501863	3.02502	4	0.553647	1	1	1
Enah	0.857117	2	0.651448	0.35026	2	0.839348	0.0365319	2	0.9819	1	1	1
Srp9	15.7936	6	0.014906	9.7941	6	0.133595	0.310268	6	0.999446	0.153168	1	1
Vmn1r1	1.94285e-06	2	0.999999	0	2	1	3.87491e-06	2	0.999998	1	1	1
Degs1	18.6335	6	0.00482949	0.607803	6	0.996269	11.3361	6	0.078527	0.0614509	1	1
Fbxo28	0.614498	2	0.735468	0.119597	2	0.941954	2.59211	2	0.273609	1	1	1
Trp53bp2	5.12213	6	0.528247	0.34302	6	0.99926	6.34799	6	0.385357	1	1	1
Capn2	8.43942	6	0.207644	3.32684	6	0.766848	0.617612	6	0.9961	1	1	1
Gm37885	7.40201e-10	2	1	7.33454e-10	2	1	1.65557	4	0.798773	1	1	1
Capn8	7.00702e-10	2	1	7.23796e-10	2	1	0	2	1	1	1	1
Susd4	0.979387	2	0.612814	0.0453033	2	0.977603	0.269245	2	0.874046	1	1	1
Tlr5	6.82914e-10	2	1	7.76883e-10	2	1	0	2	1	1	1	1
Disp1	0.000672157	5	1	0.358639	5	0.996393	0.1196	6	0.999966	1	1	1
Brox	3.99362	6	0.67754	0.571133	6	0.996862	0.120102	6	0.999965	1	1	1
Aida	5.30374	6	0.505488	0.60857	6	0.996256	2.83821	6	0.828861	1	1	1
Mia3	3.90599	6	0.689397	0.34918	6	0.999221	0.213254	6	0.999813	1	1	1
Taf1a	0.418966	2	0.811003	1.53342	2	0.464539	0.280505	2	0.869139	1	1	1
Gm37986	0.407069	4	0.981894	0.475366	3	0.924269	0.388565	3	0.942594	1	1	1
Hhipl2	0	2	1	0	2	1	0	2	1	1	1	1
Gm33973	0	2	1	0	2	1	0	2	1	1	1	1
Dusp10	2.38375	5	0.793891	1.08121	5	0.955753	1.19337	5	0.945512	1	1	1
1700056E22Rik	3.44625	5	0.631535	3.88195	5	0.566534	2.93747	5	0.709625	1	1	1
Gm37223	0	2	1	0	2	1	0	2	1	1	1	1
Hlx	5.90497	6	0.43392	1.68936	6	0.94594	3.34962	6	0.763858	1	1	1
Gm34342	0.814799	2	0.665378	0.142301	2	0.931322	2.19373	2	0.333916	1	1	1
Marc1	7.08912e-10	2	1	0.792217	2	0.672934	6.86216e-10	2	1	1	1	1
Marc2	3.58801	6	0.732226	6.20636	6	0.400475	0	6	1	1	1	1
C130074G19Rik	0.923526	4	0.921162	1.56775	4	0.814577	1.00534	5	0.962134	1	1	1
Mark1	0.309417	4	0.989198	0.429733	4	0.979971	0.461754	4	0.977116	1	1	1
Gm38251	0	2	1	0	2	1	0	2	1	1	1	1
Rab3gap2	2.69139	6	0.846463	3.01976	6	0.806363	5.21528	6	0.516514	1	1	1
Gm34882	1.50678e-06	2	0.999999	0.0362079	2	0.982059	4.61233e-05	2	0.999977	1	1	1
Iars2	5.11108	6	0.529648	4.24776	6	0.643187	0	6	1	1	1	1
Bpnt1	3.01717	5	0.697338	1.86155	5	0.867951	0.0172789	5	0.999998	1	1	1
4930532G15Rik	2.62498	2	0.269149	0	2	1	2.43484	2	0.295993	1	1	1
Eprs	1.01488	6	0.985042	0.00934532	6	1	0	6	1	1	1	1
9630028B13Rik	2.44163e-14	2	1	3.62706e-10	2	1	6.40957e-10	2	1	1	1	1
Slc30a10	1.01776e-06	2	0.999999	0	2	1	2.56195e-06	2	0.999999	1	1	1
Lyplal1	2.08374	6	0.911838	6.33306	6	0.386932	2.37916	6	0.881739	1	1	1
Tgfb2	0.833545	2	0.659171	1.35638	2	0.507534	0.0241696	2	0.987988	1	1	1
Rrp15	3.74122	6	0.711648	1.14264	6	0.979623	1.20919	6	0.976428	1	1	1
A430105J06Rik	0.653566	6	0.995439	1.02643	6	0.984591	0.538466	6	0.997338	1	1	1
Spata17	0.0381925	2	0.981085	0.633808	2	0.728401	1.39525	3	0.706649	1	1	1
Gpatch2	0.100301	4	0.998784	0	4	1	1.52569	4	0.822082	1	1	1
Gm38155	0	2	1	0	2	1	0	2	1	1	1	1
Esrrg	0	2	1	1.98742e-06	2	0.999999	2.99667e-06	2	0.999999	1	1	1
Kctd3	1.16936	6	0.978371	0.47835	6	0.998092	3.77052	6	0.707698	1	1	1
Kcnk2	4.62181e-09	2	1	5.65796e-08	4	1	4.82719e-09	2	1	1	1	1
Cenpf	2.259	6	0.894405	26.3157	6	0.000194424	15.4237	6	0.0172051	1	0.00660322	1
Ptpn14	8.96469	2	0.0113069	18.7068	2	8.66689e-05	2.13547	2	0.343787	0.123282	0.00324208	1
Gm37422	7.94642e-10	2	1	7.95843e-10	2	1	0.900958	5	0.970152	1	1	1
Smyd2	1.75159	6	0.941069	1.19996	6	0.976887	2.46559	6	0.872299	1	1	1
Prox1	5.85812	4	0.209997	2.94006	4	0.567905	1.89719	5	0.86318	1	1	1
Rps6kc1	3.5821	6	0.733017	3.70392	6	0.71667	0	6	1	1	1	1
Angel2	0.334962	6	0.999309	0	6	1	0.00659767	6	1	1	1	1
Vash2	0.55233	6	0.997142	1.88516	6	0.929952	3.00334	6	0.808427	1	1	1
Flvcr1	3.99134	5	0.550664	7.19267	5	0.206701	3.02764	6	0.80537	1	1	1
A230020J21Rik	5.51817e-09	2	1	4.19656e-09	2	1	4.78518e-08	4	1	1	1	1
Tatdn3	8.41396	6	0.209316	9.0219	6	0.17235	5.06827	6	0.535088	1	1	1
Nsl1	4.39733	4	0.354896	3.39689	4	0.493729	0.247109	4	0.992968	1	1	1
Gm38188	0	2	1	1.01429e-06	2	0.999999	1.95773e-06	2	0.999999	1	1	1
Batf3	2.67376e-13	2	1	3.83929e-10	2	1	6.49613e-10	2	1	1	1	1
Fam71a	2.1	3	0.551912	0.805252	3	0.848211	0.928374	5	0.968134	1	1	1
Atf3	125.14	6	0	43.5455	6	9.09588e-08	24.792	6	0.000373101	0	7.28086e-06	0.0778135
D730003I15Rik	6.41074	2	0.0405439	2.75581	2	0.252106	0	2	1	0.330912	1	1
Gm37168	0.159067	3	0.98391	0.806638	3	0.847879	0.296894	3	0.960612	1	1	1
Nenf	15.7019	6	0.0154467	4.44678	6	0.616448	3.7542	6	0.709899	0.157489	1	1
Tmem206	10.3983	3	0.015467	9.50527	4	0.049639	2.93285	3	0.402094	0.157505	0.55706	1
Ppp2r5a	1.92235	6	0.926699	2.07094	6	0.91306	0	6	1	1	1	1
Dtl	14.7564	6	0.0222388	37.7442	6	1.26037e-06	5.75654	6	0.451008	0.207602	7.86856e-05	1
Ints7	1.29702	6	0.971822	1.05639	6	0.983384	5.01745	6	0.541578	1	1	1
Lpgat1	2.08299	4	0.720498	0.74773	5	0.980247	0.323291	5	0.997182	1	1	1
Gm38037	8.22917e-10	2	1	0.376055	2	0.828592	8.23989e-10	2	1	1	1	1
Nek2	3.0677	6	0.800303	8.21162	6	0.223006	2.45466	6	0.873507	1	1	1
1700034H15Rik	0.465205	4	0.976799	0.0925864	3	0.992712	0.310328	3	0.958074	1	1	1
Slc30a1	16.078	6	0.0133413	1.73633	6	0.942283	13.9728	6	0.0299413	0.14069	1	1
Rd3	0	2	1	0	2	1	0	2	1	1	1	1
Gm26670	3.65171	6	0.723688	3.58658	6	0.732417	0.624111	6	0.995985	1	1	1
Traf5	5.51421	6	0.479741	9.72398	6	0.136768	0.666613	6	0.995183	1	1	1
Gm26879	1.50613	2	0.47092	3.10433	2	0.211789	0.592856	2	0.743469	1	1	1
Rcor3	0	2	1	1.57229	2	0.455598	0.0456538	2	0.977432	1	1	1
Gm10516	0.654782	2	0.720802	1.14442	2	0.564278	2.48532	2	0.288615	1	1	1
Hhat	3.99011	2	0.136006	0.378769	2	0.827468	2.19045	2	0.334464	0.793521	1	1
Sertad4	1.42403	2	0.490654	0.0984891	2	0.951948	0.29769	2	0.861703	1	1	1
Gm15867	0.044835	2	0.977832	0.479505	2	0.786823	0.188589	2	0.910015	1	1	1
Syt14	3.89074	6	0.69146	3.37833	6	0.76008	0.208804	6	0.999825	1	1	1
Diexf	0.139224	2	0.932756	0.0345279	2	0.982884	0.0416626	2	0.979384	1	1	1
Irf6	0.234664	2	0.88929	5.91304	2	0.0519996	1.89779	2	0.387168	1	0.572829	1
A130010J15Rik	0	4	1	0	4	1	0.293357	4	0.990239	1	1	1
Traf3ip3	61.0841	6	2.70982e-11	25.2814	6	0.000302818	18.1707	6	0.00581948	2.14087e-09	0.00965565	0.568973
Gm15872	0.99956	4	0.909863	0.778567	4	0.941298	1.47862	3	0.687213	1	1	1
4930570N18Rik	3.42571	6	0.753826	5.81383	6	0.444365	1.25671	6	0.973991	1	1	1
Lamb3	2.77433	6	0.836591	1.32418	6	0.970308	6.36	6	0.384094	1	1	1
Hsd11b1	NA	NA	NA	NA	NA	NA	NA	NA	NA	NA	NA	NA
G0s2	26.7601	6	0.000160582	32.3017	6	1.42819e-05	0.31633	6	0.999414	0.00328266	0.000688783	1
Camk1g	0	2	1	0	2	1	0	2	1	1	1	1
Plxna2	0.667204	2	0.716339	0.0554028	2	0.972679	0.0193116	2	0.990391	1	1	1
Cd34	140.123	6	0	309.012	6	0	25.1574	6	0.000319284	0	0	0.0716571
Gm16897	1.39127e-09	2	1	NA	NA	NA	9.37052e-10	2	1	1	NA	1
Gm32250	0.423501	2	0.809167	0.97974	3	0.806154	0.760866	3	0.858803	1	1	1
Gm37027	1.25222e-07	2	1	5.57221e-07	2	1	0.000215525	2	0.999892	1	1	1
Cd46	1.21084	6	0.976346	0.776083	6	0.9927	2.986	6	0.810602	1	1	1
Cr1l	4.71659	6	0.580642	0	6	1	8.55541	6	0.200168	1	1	1
Cr2	1.13601	2	0.566656	0.0016474	2	0.999177	0.819849	2	0.6637	1	1	1
Fam171a1	2.6228	2	0.269442	0.732982	2	0.693162	1.29553	2	0.523215	1	1	1
Nmt2	9.70992	4	0.0456081	3.96157	4	0.411232	0	4	1	0.363001	1	1
Rpp38	1.82735	6	0.934872	0.587407	6	0.996607	0	6	1	1	1	1
Acbd7	1.34232	2	0.511115	1.36922	2	0.504287	0.915205	2	0.632799	1	1	1
Meig1	1.75527e-08	2	1	2.14426e-08	2	1	0	2	1	1	1	1
Dclre1c	0.0204133	2	0.989845	0.351575	2	0.838796	0.0157908	2	0.992136	1	1	1
Suv39h2	6.09156	6	0.413012	9.5169	6	0.146526	1.19633	6	0.977066	1	1	1
Gm13184	0	2	1	0	2	1	0	2	1	1	1	1
Hspa14	15.4184	6	0.0172408	6.95391	6	0.325131	1.13337	6	0.980048	0.170699	1	1
Gm45902	7.45574	5	0.188892	3.78019	5	0.581477	4.40303	6	0.622308	0.978279	1	1
Cdnf	0.938958	2	0.625328	1.23167	2	0.540189	3.26036	4	0.515237	1	1	1
Fam107b	0	6	1	0.985186	6	0.986168	1.30598	6	0.971327	1	1	1
Gm13185	1.5782e-06	2	0.999999	4.40313e-16	2	1	3.26064e-06	2	0.999998	1	1	1
Gm13180	3.03552e-06	2	0.999998	6.12026e-15	2	1	4.75224e-06	2	0.999998	1	1	1
Frmd4a	1.92018	3	0.589139	0.282047	3	0.963369	0.24225	3	0.970497	1	1	1
Gm13179	0	2	1	0	2	1	0	2	1	1	1	1
Prpf18	2.30784	6	0.889324	0	6	1	2.51499	6	0.866786	1	1	1
Bend7	0.0663051	6	0.999994	0.716978	6	0.994117	0	6	1	1	1	1
Sephs1	1.58922	2	0.451757	2.64662	2	0.266252	0.000383725	2	0.999808	1	1	1
Phyh	5.12574	6	0.52779	11.3326	6	0.0786257	0	6	1	1	0.75687	1
Mcm10	5.07302	6	0.534483	9.38655	6	0.152977	0.399582	6	0.998855	1	1	1
Optn	4.36202	6	0.62781	3.7983	6	0.70395	0	6	1	1	1	1
4930551O13Rik	1.2257e-09	2	1	0.530351	3	0.912175	1.30675e-09	2	1	1	1	1
Camk1d	7.79089	6	0.253827	14.2022	5	0.014375	8.36227	5	0.137368	1	0.223275	1
Cdc123	4.8853	4	0.29927	11.9057	4	0.0180668	0.0124321	4	0.999981	1	0.266661	1
Nudt5	9.87723	5	0.0787896	10.7285	5	0.0570359	0	5	1	0.542051	0.611266	1
Gm13199	NA	NA	NA	NA	NA	NA	0.00921188	2	0.995405	NA	NA	1
Sec61a2	0.864939	6	0.990218	0.51851	6	0.997606	4.43592	6	0.617901	1	1	1
Gm13267	0.0171648	3	0.999405	1.45327e-07	2	1	2.52192e-06	2	0.999999	1	1	1
Dhtkd1	1.55099	5	0.907112	1.18543	5	0.946268	1.73993	5	0.883831	1	1	1
Upf2	7.5699	6	0.271336	1.16818	6	0.978427	0	6	1	1	1	1
Proser2	0.0239326	5	0.999995	1.23989	5	0.940993	3.23468	6	0.778868	1	1	1
Echdc3	4.5543	5	0.472652	7.26674	4	0.122446	0.445879	4	0.978551	1	1	1
Gm13383	5.42053e-17	2	1	3.39807e-06	2	0.999998	5.76185e-06	2	0.999997	1	1	1
Usp6nl	4.77968	2	0.0916443	4.41222	2	0.110128	1.41469	2	0.49295	0.601712	0.945499	1
Gm13388	9.30461e-10	2	1	1.00376e-09	2	1	0.20474	3	0.97682	1	1	1
Gm13391	1.18414e-09	2	1	1.03755e-09	2	1	0.632743	3	0.888897	1	1	1
Celf2	0	6	1	0	6	1	0.0289727	6	0.999999	1	1	1
Gata3	0	6	1	1.94062	6	0.925077	1.4528	6	0.962568	1	1	1
Gm13256	0.101725	4	0.99875	5.37568	6	0.496608	4.2671	6	0.64058	1	1	1
4930412O13Rik	5.70527e-10	2	1	7.32913e-10	2	1	0.45582	2	0.796196	1	1	1
9230102O04Rik	1.32024	4	0.857931	5.15041	4	0.27221	8.20294	6	0.223609	1	1	1
Gm13262	5.35e-10	2	1	5.25912e-10	2	1	1.9266	2	0.381632	1	1	1
Taf3	0.0481502	6	0.999998	0.762034	6	0.993053	2.49293	6	0.869258	1	1	1
Atp5c1	57.7722	6	1.27443e-10	30.6337	6	2.97749e-05	3.93184	6	0.6859	8.76727e-09	0.00129659	1
Kin	0	5	1	1.73901	5	0.88395	1.71004	6	0.944344	1	1	1
Itih5	0	2	1	0	2	1	0	2	1	1	1	1
Sfmbt2	0.400625	2	0.818475	0.757508	2	0.684714	0	2	1	1	1	1
Prkcq	8.75679	6	0.187725	1.36917	6	0.967707	4.74156	6	0.577361	0.973836	1	1
8030442B05Rik	0.308708	3	0.958383	0.316228	4	0.988743	0.472761	4	0.976098	1	1	1
Gm13293	2.45744e-08	2	1	NA	NA	NA	2.71915e-08	2	1	1	NA	1
Pfkfb3	4.49392	6	0.61015	1.38303	6	0.966882	0.123215	6	0.999963	1	1	1
Gm10851	0.252905	2	0.881216	0.0430767	2	0.978692	0.154277	2	0.925762	1	1	1
Rbm17	7.09499	6	0.312152	0.444659	6	0.998448	2.69114	6	0.846493	1	1	1
Il2ra	1.08488e-15	2	1	3.78143e-10	2	1	6.93212e-10	2	1	1	1	1
Il15ra	2.19842	2	0.333134	0	2	1	1.46847	2	0.479871	1	1	1
Fbxo18	2.36886	6	0.882845	0.827518	6	0.991315	0.731288	6	0.993791	1	1	1
Ankrd16	0.13168	6	0.999955	0.504811	6	0.997779	0.0658284	6	0.999994	1	1	1
Itga8	0	2	1	0	2	1	0	2	1	1	1	1
Mindy3	1.92978	6	0.926042	0.263414	6	0.999655	0.00110973	6	1	1	1	1
Pter	0.303255	2	0.859308	3.8022	2	0.149404	4.62319	2	0.0991032	1	1	1
Rsu1	7.51773	6	0.275605	3.77754	6	0.706751	0.132617	6	0.999954	1	1	1
Cubn	0	2	1	1.07856e-08	2	1	1.54602e-08	2	1	1	1	1
Trdmt1	1.62079	3	0.654685	2.1922	3	0.533486	4.70612	3	0.194626	1	1	1
Vim	18.7641	6	0.00458123	37.8013	6	1.22846e-06	0.0759354	6	0.999991	0.0586793	7.71929e-05	1
St8sia6	2.85576e-10	2	1	4.29726e-10	2	1	NA	NA	NA	1	1	NA
Hacd1	8.45885	6	0.206376	4.36373	6	0.627581	11.2912	6	0.0797817	1	1	1
Stam	1.06637	5	0.957037	0	5	1	0.135713	5	0.999656	1	1	1
Mrc1	1.10034	2	0.576851	0.476151	2	0.788143	2.87019	2	0.238093	1	1	1
Cacnb2	3.92998	5	0.559541	4.48487	5	0.48191	4.78551	5	0.442614	1	1	1
Gm10848	0.00599727	5	1	0.384508	5	0.995746	1.26982	5	0.938007	1	1	1
Gm13269	0.379172	4	0.984146	0.239368	4	0.993384	0.321569	4	0.98838	1	1	1
Nsun6	1.91819	6	0.927067	1.47997	6	0.960814	3.82238	6	0.700699	1	1	1
Arl5b	46.142	6	2.77401e-08	0.570495	6	0.996872	56.8919	6	1.92137e-10	1.30745e-06	1	2.32918e-07
Plxdc2	0.292847	6	0.999531	0.00205808	6	1	0.31918	6	0.999399	1	1	1
Nebl	32.8624	6	1.11449e-05	19.8534	6	0.00294081	6.99833	6	0.321001	0.000300897	0.064394	1
A930004D18Rik	0.529249	2	0.767494	1.67692	2	0.432376	1.58986	2	0.451613	1	1	1
Skida1	0.268937	4	0.99173	0.960776	4	0.915684	0.261812	3	0.967043	1	1	1
Mllt10	0	2	1	0.00864341	2	0.995688	0	2	1	1	1	1
Dnajc1	0.0127122	2	0.993664	0	2	1	0	2	1	1	1	1
Commd3	41.518	6	2.28897e-07	10.1979	6	0.11656	9.98365	6	0.125342	8.95019e-06	0.979745	1
Bmi1	0.889622	3	0.827931	0.172759	4	0.996477	0	4	1	1	1	1
Spag6	NA	NA	NA	NA	NA	NA	0.327532	2	0.848941	NA	NA	1
Carlr	0	2	1	0	2	1	0	2	1	1	1	1
Pip4k2a	9.65767	6	0.139829	5.01355	6	0.542076	2.41871	6	0.877452	0.807907	1	1
4930426L09Rik	1.04094	3	0.791348	0.921492	3	0.820238	2.09722	3	0.552476	1	1	1
Armc3	22.3769	6	0.00103443	7.75226	6	0.256821	1.94419	6	0.924759	0.0168134	1	1
4930447M23Rik	0	2	1	0	2	1	0	2	1	1	1	1
Msrb2	22.02	6	0.00120082	9.08763	6	0.168709	7.5214	6	0.275303	0.0191784	1	1
4921504E06Rik	0	2	1	0	2	1	0	2	1	1	1	1
Otud1	0.743046	2	0.689683	0	2	1	0.63626	2	0.727508	1	1	1
Etl4	2.64764	2	0.266116	4.18772	2	0.123211	0.225673	2	0.893297	1	1	1
Arhgap21	9.26453	6	0.159239	8.18153	6	0.225103	0.211977	6	0.999817	0.87629	1	1
Gm13375	2.07441	2	0.354443	0.452428	2	0.797547	1.47644	2	0.477964	1	1	1
Enkur	0.00273265	2	0.998635	2.08061	2	0.353346	0.821725	2	0.663078	1	1	1
Thnsl1	1.2333	2	0.53975	0	2	1	1.02124	2	0.600123	1	1	1
Myo3a	8.30809e-10	2	1	2.80127e-08	2	1	0.111064	4	0.998514	1	1	1
Gad2	20.0319	6	0.00273342	9.96296	6	0.126221	7.20796	6	0.302043	0.0378263	1	1
Apbb1ip	6.65912	6	0.353524	4.19288	6	0.650593	0.145679	6	0.999939	1	1	1
Pdss1	2.66966	6	0.849018	3.73532	6	0.712442	1.69945	6	0.945163	1	1	1
Abi1	0.133755	2	0.93531	0.543599	2	0.762007	0.186343	2	0.911037	1	1	1
Acbd5	6.42102	6	0.377714	2.82177	6	0.830862	7.37937	6	0.287183	1	1	1
Mastl	0.0163112	2	0.991878	0.00325642	2	0.998373	0.486925	2	0.783909	1	1	1
Yme1l1	0	4	1	0	4	1	0	4	1	1	1	1
4931423N10Rik	3.73679e-10	2	1	7.78371e-15	2	1	7.77518e-10	2	1	1	1	1
Spopl	1.73943	6	0.942037	3.83552	6	0.698924	1.0488	6	0.983695	1	1	1
Hnmt	9.52022	6	0.146365	2.32997	6	0.88699	5.05935	6	0.536224	0.830357	1	1
Il1f9	0	2	1	0	2	1	0	2	1	1	1	1
Il1f6	4.86787e-10	2	1	7.24282e-19	2	1	1.03156e-09	2	1	1	1	1
Il1rn	1.2045e-09	2	1	3.35071	5	0.646087	1.20297e-09	2	1	1	1	1
Psd4	3.91955	2	0.14089	0.200469	2	0.904625	0.264248	2	0.876232	0.811456	1	1
Pax8	0	2	1	0	2	1	0	2	1	1	1	1
Cacna1b	0.0584095	4	0.999582	0.798107	5	0.977154	0.732063	3	0.865638	1	1	1
Ehmt1	3.96079	6	0.681983	0	6	1	2.39806	6	0.879697	1	1	1
Arrdc1	0.0525752	5	0.999967	0.650732	5	0.985563	0	5	1	1	1	1
Zmynd19	4.89352	2	0.0865736	9.66001	2	0.0079865	0.0120879	2	0.993974	0.577467	0.142787	1
Dph7	0.0199723	5	0.999997	2.96428	5	0.705494	2.8424	5	0.724267	1	1	1
Mrpl41	20.5612	6	0.00219899	3.24742	6	0.777213	8.62658	6	0.195693	0.0317765	1	1
Pnpla7	0.127812	5	0.999703	0.369413	5	0.99613	1.67623	5	0.891881	1	1	1
Nsmf	1.29251	6	0.972069	0.394619	6	0.998895	0.341122	6	0.999272	1	1	1
Noxa1	0.27936	4	0.991107	1.13741	5	0.950739	2.87227	5	0.71967	1	1	1
Gm13387	0	2	1	0	2	1	0	2	1	1	1	1
Nrarp	5.67639	6	0.460399	5.20795	6	0.517433	3.844	6	0.697778	1	1	1
Gm38287	0.781974	4	0.940848	0.508809	4	0.972638	0.431308	4	0.979834	1	1	1
Tor4a	6.65317	4	0.155392	2.89422	4	0.575681	1.7921	4	0.773928	0.862866	1	1
Nelfb	1.29195	2	0.524151	0.476282	2	0.788092	0	2	1	1	1	1
Stpg3	2.09104e-09	2	1	1.94993e-09	2	1	3.26428e-08	2	1	1	1	1
Fam166a	0.322405	2	0.85112	1.32312e-09	2	1	9.01315e-10	2	1	1	1	1
Tubb4b	6.77974	6	0.341698	0.743519	6	0.993503	4.10188	6	0.662892	1	1	1
Slc34a3	0	2	1	2.26063e-09	2	1	3.44709e-09	2	1	1	1	1
Cysrt1	0	2	1	0	2	1	0	2	1	1	1	1
Rnf208	7.66734	6	0.263501	4.49234	6	0.610362	0.196332	6	0.999854	1	1	1
AL732309.1	0	3	1	1.32334e-09	3	1	1.68894e-09	3	1	1	1	1
Ndor1	5.26032	4	0.261614	0.246558	4	0.992998	3.03073	4	0.552695	1	1	1
Tmem203	5.27979	6	0.508461	0.321048	6	0.999389	3.47668	6	0.74707	1	1	1
Tprn	1.78033	5	0.878628	2.68939	5	0.74774	0.752545	6	0.993286	1	1	1
Ssna1	14.6342	6	0.0233007	5.12721	6	0.527604	1.54101	6	0.956724	0.215946	1	1
Anapc2	0.00266573	6	1	0.517258	6	0.997622	0.0486297	6	0.999998	1	1	1
Grin1	1.0161e-07	2	1	2.47212e-08	2	1	0.100124	3	0.991822	1	1	1
AA543186	7.43106	6	0.282814	0.908865	6	0.988832	4.14385	6	0.657217	1	1	1
Man1b1	3.73325	4	0.443309	0.161063	4	0.996926	0.768173	5	0.979019	1	1	1
Dpp7	0	2	1	0	2	1	0	2	1	1	1	1
Uap1l1	0.0801493	6	0.99999	0	6	1	0.0966721	6	0.999982	1	1	1
Sapcd2	3.08578	2	0.213763	4.359	2	0.113098	0.166772	2	0.919996	1	0.964178	1
Entpd2	4.99135	5	0.416936	7.15082	5	0.209663	4.12719	6	0.659469	1	1	1
Npdc1	30.578	6	3.0512e-05	36.8994	6	1.84221e-06	0.000144164	6	1	0.000753112	0.000111405	1
Fut7	25.9899	2	2.27175e-06	34.7011	2	2.91579e-08	0.710328	2	0.701059	7.22648e-05	2.54518e-06	1
Abca2	0.141852	6	0.999944	0.24554	6	0.999719	0.0286502	6	1	1	1	1
Paxx	3.19627	6	0.78384	0.504115	6	0.997788	4.81575	6	0.567652	1	1	1
Clic3	1.04942e-15	2	1	2.6962e-06	2	0.999999	4.07785e-06	2	0.999998	1	1	1
Ptgds	1.4536	6	0.962517	1.55822	6	0.955534	1.71413	6	0.944025	1	1	1
Lcn12	2.87229	5	0.719666	0.990805	5	0.963304	2.48315	5	0.77903	1	1	1
C8g	1.2956	2	0.523197	0.749945	2	0.687308	0.0229919	2	0.98857	1	1	1
Fbxw5	1.94668	5	0.856473	0	5	1	0.236481	5	0.99867	1	1	1
Traf2	3.00493	3	0.390866	4.81873	4	0.306408	2.77426	4	0.596284	1	1	1
Edf1	41.239	6	2.59809e-07	4.14229	6	0.657428	7.69581	6	0.261247	9.95692e-06	1	1
Mamdc4	1.08262	5	0.95563	0.221672	5	0.998863	1.98305	5	0.851485	1	1	1
Phpt1	38.2003	6	1.02651e-06	4.32431	6	0.632878	25.8171	6	0.000240801	3.4838e-05	1	0.0569581
Gm996	NA	NA	NA	NA	NA	NA	2.48019e-05	2	0.999988	NA	NA	1
Gm26702	3.99333e-08	2	1	0	2	1	9.28488e-08	2	1	1	1	1
Rabl6	9.51367	6	0.146683	0.443699	6	0.998458	4.88607	6	0.558506	0.830918	1	1
Ccdc183	0	2	1	0	2	1	0	2	1	1	1	1
Tmem141	2.42347	6	0.876932	0.0129219	6	1	0.392467	6	0.998912	1	1	1
Fcna	0	2	1	0	2	1	0	2	1	1	1	1
A230005M16Rik	0	2	1	4.30547e-09	2	1	7.04881e-09	2	1	1	1	1
Bmyc	82.971	6	8.88178e-16	5.23452	6	0.514105	38.7781	6	7.91128e-07	1.30698e-13	1	0.000414722
Kcnt1	1.4171e-08	2	1	0	2	1	3.30539e-08	2	1	1	1	1
Camsap1	0.131487	6	0.999955	0.79942	6	0.992089	0.0821599	6	0.999989	1	1	1
Ubac1	4.88504	6	0.55864	0.220573	6	0.999794	1.34659	6	0.969027	1	1	1
Nacc2	2.35954	2	0.30735	3.46421	2	0.176912	0	2	1	1	1	1
Tmem250-ps	0	5	1	0	5	1	1.22184	6	0.975792	1	1	1
1810012K08Rik	1.80972	4	0.770704	1.85139	4	0.763068	1.63013	5	0.897582	1	1	1
Lhx3	0	2	1	0	2	1	0	2	1	1	1	1
Qsox2	2.80543	6	0.832841	2.66758	6	0.849261	7.30401	6	0.293646	1	1	1
Ccdc187	3.56222e-10	2	1	3.84073e-10	2	1	3.88148	4	0.422284	1	1	1
Gpsm1	1.92882	4	0.748849	0.216027	4	0.99457	9.17714	5	0.102204	1	1	1
Dnlz	11.1418	6	0.0840905	0.473747	6	0.998143	6.77724	6	0.34194	0.565009	1	1
Card9	1.84569	5	0.870059	1.69487	3	0.638076	1.12612	3	0.770772	1	1	1
Snapc4	1.93912	5	0.857503	1.68959	5	0.890209	1.21587	5	0.943346	1	1	1
Gm13563	1.87915	3	0.597865	1.47172	3	0.688813	0.0340018	3	0.998349	1	1	1
Sdccag3	0.94943	6	0.987457	0	6	1	2.33217	6	0.886757	1	1	1
Pmpca	0.0724112	2	0.964442	0.0375798	2	0.981386	0	2	1	1	1	1
Inpp5e	1.59327	2	0.450842	0.656157	2	0.720307	0.00960264	2	0.99521	1	1	1
Sec16a	1.49146	5	0.914053	0.464383	6	0.998245	0	6	1	1	1	1
Notch1	5.46245	6	0.486007	13.6866	6	0.0333394	0.578816	6	0.996743	1	0.422291	1
Egfl7	39.9873	6	4.58131e-07	21.3402	6	0.0015934	0.00386627	6	1	1.6886e-05	0.0393074	1
Agpat2	1.27575	5	0.937407	0.173965	5	0.999369	0	5	1	1	1	1
Fam69b	66.7012	6	1.93745e-12	30.7322	6	2.85145e-05	15.9191	6	0.0141948	1.80426e-10	0.00125016	1
Snhg7os	2.2619e-08	2	1	2.85242e-08	2	1	0	2	1	1	1	1
Lcn4	3.40937e-10	2	1	NA	NA	NA	7.48566e-10	2	1	1	NA	1
Surf6	1.349	6	0.968887	0.766535	6	0.992941	3.13638	6	0.791545	1	1	1
Med22	2.04544	6	0.915473	0	6	1	2.24008	6	0.896347	1	1	1
Rpl7a	24.9681	6	0.000346131	4.74582	6	0.576802	0.133521	6	0.999953	0.0064343	1	1
Surf1	7.38141	6	0.28701	4.59647	6	0.596506	2.76253	6	0.838007	1	1	1
Surf2	10.9844	6	0.0888602	16.4573	6	0.011499	0.463641	6	0.998253	0.588241	0.188629	1
Surf4	0.724248	5	0.981611	0.189669	5	0.999221	0	6	1	1	1	1
Stkld1	4.01728e-13	2	1	3.2171e-10	2	1	6.33396e-10	2	1	1	1	1
Rexo4	5.93694	5	0.312403	11.2796	5	0.0461095	2.08106	5	0.837819	1	0.531911	1
Adamts13	0	2	1	2.06341e-06	2	0.999999	3.20323e-06	2	0.999998	1	1	1
Cacfd1	0.797445	5	0.977196	5.39895	5	0.369153	1.03458	5	0.959728	1	1	1
Slc2a6	0.947871	3	0.813863	0.285323	4	0.990742	0.900436	2	0.637489	1	1	1
Gm13398	0	2	1	0	2	1	0	2	1	1	1	1
Mymk	0	2	1	1.04009e-08	2	1	1.48063e-08	2	1	1	1	1
Adamtsl2	0.432122	2	0.805686	1.23094	2	0.540388	1.46351	2	0.481063	1	1	1
Sardh	1.32485	3	0.723241	0.838653	2	0.657489	0.925236	3	0.819334	1	1	1
Vav2	3.45944	2	0.177334	1.03359	2	0.596429	0.956295	2	0.619931	0.938109	1	1
Brd3os	6.6708	6	0.352367	1.60121	6	0.95249	1.45793	5	0.917873	1	1	1
Brd3	1.70278	6	0.944906	0.525399	6	0.997516	0.000265366	6	1	1	1	1
Wdr5	0.575561	4	0.96574	2.30355	4	0.680122	2.58309	4	0.629821	1	1	1
Rxra	1.77325	2	0.412044	0.322059	2	0.851267	0.166618	2	0.920067	1	1	1
Col5a1	1.04924e-09	2	1	0.26776	3	0.965973	1.39631e-09	2	1	1	1	1
Fcnb	0	2	1	0	2	1	0	2	1	1	1	1
F730016J06Rik	0	2	1	0	2	1	0	2	1	1	1	1
Olfm1	0.0421396	2	0.979151	0.0193999	2	0.990347	0.00157907	2	0.999211	1	1	1
Ppp1r26	3.57878	2	0.167062	2.7767	2	0.249487	0.10689	2	0.947958	0.90209	1	1
1700007K13Rik	3.81961e-17	2	1	1.57129e-06	2	0.999999	2.43254e-06	2	0.999999	1	1	1
Mrps2	2.85748	2	0.239611	1.83555	2	0.399406	0	2	1	1	1	1
Ralgds	0	6	1	0.0281872	6	1	0.00533832	6	1	1	1	1
Cel	1.11635e-05	2	0.999994	1.33605e-05	2	0.999993	0	2	1	1	1	1
Gtf3c5	3.97648	4	0.409198	1.05403	5	0.958092	2.75279	5	0.738033	1	1	1
Gfi1b	12.6674	6	0.0486326	3.64208	6	0.724981	12.5592	6	0.0505952	0.380475	1	1
Tsc1	16.5777	6	0.0109672	9.24174	6	0.160432	4.92466	6	0.553512	0.120739	1	1
Spaca9	0.674035	3	0.879294	4.87842	3	0.18092	1.37231	3	0.712038	1	1	1
Ak8	1.25967	4	0.868179	0.537617	2	0.764289	1.46731	3	0.689836	1	1	1
Gtf3c4	0.957475	6	0.987173	1.30151	6	0.971574	0	6	1	1	1	1
Ddx31	9.00132	2	0.0111017	9.78163	2	0.00751528	0	2	1	0.121803	0.135747	1
Barhl1	1.13001e-06	2	0.999999	0	2	1	1.79669e-06	2	0.999999	1	1	1
Cfap77	1.5374e-05	2	0.999992	0.251763	2	0.881719	0.241634	2	0.886196	1	1	1
Ttf1	5.02707	5	0.412585	1.15527	5	0.949096	0.430027	5	0.994462	1	1	1
Setx	0	6	1	0	6	1	0	6	1	1	1	1
Ntng2	1.39086	4	0.845782	0.724986	4	0.948212	1.45478	4	0.83462	1	1	1
Med27	0.0516535	2	0.974504	1.56547	2	0.457154	1.14256	2	0.564802	1	1	1
Gm13402	0	2	1	0	2	1	0	2	1	1	1	1
Rapgef1	2.72092	2	0.256542	0.306102	2	0.858086	0.0390058	2	0.980686	1	1	1
Gm13547	0	2	1	0	2	1	0	2	1	1	1	1
Trub2	9.73028	5	0.0832485	1.71156	5	0.88744	1.3479	5	0.929927	0.56072	1	1
Coq4	0.510823	6	0.997704	0.0562199	6	0.999996	2.38281	6	0.881345	1	1	1
Slc27a4	0.95482	4	0.916568	0.179069	4	0.996223	3.29537	5	0.654551	1	1	1
Urm1	1.13823	2	0.566026	3.81746	2	0.148268	0	2	1	1	1	1
2600006K01Rik	1.01711	2	0.601363	0.000259571	2	0.99987	1.43844	2	0.487131	1	1	1
Cercam	0	2	1	0.37655	2	0.828387	0.487644	2	0.783627	1	1	1
Odf2	1.17867	6	0.977925	2.00532	6	0.919209	0	6	1	1	1	1
Gle1	0.021621	2	0.989248	0	2	1	0.122037	2	0.940806	1	1	1
Sptan1	0.752304	6	0.993292	2.75707	6	0.83866	2.55385	6	0.862393	1	1	1
Wdr34	5.82396	5	0.323727	9.24398	6	0.160315	3.56991	6	0.734647	1	1	1
Set	36.517	6	2.18687e-06	17.3698	6	0.00801601	9.04665	6	0.170971	6.9911e-05	0.14305	1
Pkn3	4.38429	5	0.495512	9.92099	5	0.0775052	1.45001	5	0.918765	1	0.751333	1
Zdhhc12	1.13714	6	0.979876	1.66499	6	0.947792	3.42235	6	0.75427	1	1	1
Zer1	1.50956	2	0.470115	0.834729	2	0.658781	1.6464	2	0.439023	1	1	1
Tbc1d13	0.720476	2	0.69751	0.570362	2	0.751878	0.000870257	2	0.999565	1	1	1
Endog	1.72837	6	0.94291	1.31214	6	0.970984	0.376656	6	0.999033	1	1	1
Spout1	7.98521	6	0.239189	9.60255	6	0.142418	7.48448	6	0.278354	1	1	1
Kyat1	1.13643	5	0.950829	0.222523	5	0.998852	2.42935	5	0.787095	1	1	1
1700084E18Rik	1.26434	5	0.938558	1.90376	5	0.862296	0.826151	5	0.975335	1	1	1
Lrrc8a	36.382	6	2.32318e-06	12.9395	6	0.044007	4.55556	6	0.60194	7.36577e-05	0.516769	1
Gm28035	0.691361	2	0.707739	0.521216	2	0.770583	1.5504	2	0.460612	1	1	1
Phyhd1	1.89213	4	0.755591	3.10239	4	0.540839	2.69463	6	0.846081	1	1	1
Dolk	1.64801	5	0.895383	0.24536	5	0.998546	0.10464	6	0.999977	1	1	1
Nup188	0	2	1	1.49449	2	0.473669	1.2503	2	0.535181	1	1	1
Sh3glb2	1.83212	6	0.934473	1.79422	6	0.937618	1.26588	6	0.973506	1	1	1
Miga2	0.921455	6	0.988415	0.57853	6	0.996748	0.0106131	6	1	1	1	1
Dolpp1	8.29791	2	0.0157809	7.40456	2	0.0246673	0.02875	2	0.985728	0.159941	0.337966	1
Crat	2.14825	5	0.828274	1.45806	6	0.962231	0.612315	5	0.987432	1	1	1
Gm16323	0	2	1	0	2	1	0	2	1	1	1	1
Ptpa	0.414455	6	0.998729	3.49412	6	0.744751	0.56916	6	0.996892	1	1	1
Ier5l	20.2258	6	0.00252432	8.53188	6	0.201666	4.39918	6	0.622824	0.0354674	1	1
Gm14487	7.9868e-16	2	1	1.97469e-06	2	0.999999	2.93199e-06	2	0.999999	1	1	1
Cstad	1.30016	2	0.522004	0.0249874	2	0.987584	0.634898	2	0.728004	1	1	1
9330198N18Rik	1.26043e-07	2	1	1.53452e-07	2	1	0	2	1	1	1	1
Gm14486	5.4522e-09	2	1	7.99665e-07	3	1	2.3615e-09	2	1	1	1	1
1700001O22Rik	2.08086	2	0.353302	1.12261	2	0.570463	0.0911651	2	0.955441	1	1	1
Ntmt1	2.34585	6	0.885305	4.39746	6	0.623055	0.123994	6	0.999962	1	1	1
Asb6	1.56089	3	0.668291	0.0131461	3	0.999601	0	3	1	1	1	1
Prrx2	1.07234	3	0.783756	1.30513	5	0.934403	0.696817	3	0.873952	1	1	1
Ptges	4.39321	5	0.494298	8.29922	5	0.140498	4.07004	6	0.667198	1	1	1
Tor1b	0.0642948	6	0.999995	0.320687	6	0.99939	1.53513	6	0.957127	1	1	1
Tor1a	0	2	1	0.345914	2	0.841174	0	2	1	1	1	1
BC005624	12.7044	6	0.0479774	7.45179	6	0.281077	3.2009	6	0.783242	0.376725	1	1
Usp20	0.397253	6	0.998874	1.94819	6	0.924402	3.52852	6	0.740172	1	1	1
Fnbp1	0.162147	6	0.999916	3.30393	6	0.769846	0	6	1	1	1	1
Gpr107	2.276	6	0.892647	0.065269	6	0.999994	1.15711	6	0.97895	1	1	1
Ncs1	10.0395	2	0.00660622	0.528413	2	0.767815	3.14382	2	0.207648	0.0804473	1	1
Hmcn2	1.2507e-08	2	1	1.68192e-08	2	1	6.49797e-05	3	1	1	1	1
Ass1	16.2586	2	0.000294768	15.4207	2	0.000448158	0.704164	2	0.703222	0.00555449	0.0135296	1
Fubp3	0.00604382	2	0.996983	0	2	1	0.0438185	2	0.978329	1	1	1
Exosc2	6.38462	6	0.381511	3.63332	6	0.726156	19.2212	6	0.00380597	1	1	0.419435
Gm13427	6.46361e-16	2	1	3.59032e-10	2	1	6.51047e-10	2	1	1	1	1
Abl1	0	5	1	0	5	1	0	5	1	1	1	1
Qrfp	0	2	1	0	2	1	0	2	1	1	1	1
Fibcd1	1.89065e-09	2	1	0.170474	2	0.918295	1.89199e-09	2	1	1	1	1
Lamc3	0	5	1	2.95982e-10	5	1	5.15958e-10	6	1	1	1	1
Aif1l	1.0376	2	0.595236	1.52967	2	0.465411	2.23837	6	0.896523	1	1	1
Nup214	0	6	1	0	6	1	0.566262	6	0.996936	1	1	1
Gm13609	0.473665	2	0.789124	1.14619	2	0.563777	1.51813	2	0.468105	1	1	1
Fam78a	12.1734	6	0.0582096	6.7744	6	0.342215	5.18366	6	0.520482	0.43442	1	1
Plpp7	3.52662	2	0.171476	1.42479	2	0.490468	0.29345	2	0.863531	0.917697	1	1
Prrc2b	0	6	1	0	6	1	0	6	1	1	1	1
Gm13610	8.41223e-10	2	1	0.315871	2	0.853905	9.78279e-10	2	1	1	1	1
Pomt1	0.00129399	2	0.999353	0	2	1	0	2	1	1	1	1
Uck1	0.259999	5	0.998328	0.371039	5	0.99609	0	5	1	1	1	1
Swi5	11.1624	6	0.0834843	13.5768	6	0.0347381	2.03863	6	0.916112	0.562112	0.43499	1
Golga2	0	2	1	0.0955701	2	0.953339	0.529003	2	0.767589	1	1	1
Dnm1	4.90632e-10	2	1	4.84761e-10	2	1	0.392066	2	0.821985	1	1	1
Ciz1	0	2	1	0.357207	2	0.836438	0.616414	3	0.892665	1	1	1
1110008P14Rik	2.42534	5	0.787695	2.56724	5	0.766337	0.260418	6	0.999666	1	1	1
Lcn2	9.04414e-10	2	1	1.01901e-09	2	1	1.61581	2	0.445791	1	1	1
Ptges2	4.46279	6	0.614307	0.311511	6	0.999439	1.9637	6	0.923007	1	1	1
Slc25a25	6.4423	5	0.265528	0.0561718	5	0.999961	9.8672	5	0.0790866	1	1	1
Naif1	9.23935	6	0.160558	0.987982	6	0.986064	4.69866	6	0.583001	0.881387	1	1
Fam102a	4.22753	2	0.120782	0.529536	2	0.767384	2.77373	2	0.249858	0.732866	1	1
Dpm2	5.17216	6	0.521929	8.38948	6	0.210935	0.540132	6	0.997315	1	1	1
9430097D07Rik	1.58897e-08	2	1	1.74117e-08	2	1	0	2	1	1	1	1
Pip5kl1	0	2	1	0	2	1	0	2	1	1	1	1
St6galnac4	7.0456	6	0.316651	9.64113	6	0.140601	0.0428154	6	0.999998	1	1	1
St6galnac6	7.01387	2	0.0299887	2.33604	2	0.310982	0.0450313	2	0.977736	0.26253	1	1
Ak1	0.0396644	6	0.999999	0.353528	6	0.999193	0.053136	6	0.999997	1	1	1
Eng	0.248993	6	0.999707	0.621851	6	0.996025	0	6	1	1	1	1
Fpgs	0.756554	6	0.993188	3.54838	6	0.737522	1.5823	6	0.953842	1	1	1
Cdk9	0	6	1	0	6	1	0	6	1	1	1	1
Sh2d3c	1.40192	6	0.965742	3.9594	6	0.68217	0.166537	6	0.99991	1	1	1
Ttc16	1.38293	2	0.500841	1.02355	2	0.599432	0.514782	2	0.773066	1	1	1
Tor2a	7.2614	2	0.0264976	4.52727	2	0.103972	0	2	1	0.238577	0.907976	1
Ptrh1	0.79614	4	0.938965	1.54546	4	0.81856	0.177263	5	0.999339	1	1	1
Cfap157	0	2	1	0	2	1	0	2	1	1	1	1
Stxbp1	0.217993	2	0.896734	0.106688	2	0.948054	0	2	1	1	1	1
Gm13524	0.793662	2	0.672448	0.665244	2	0.717041	3.5261	6	0.740495	1	1	1
Gm13523	0.00159108	2	0.999205	0.312732	4	0.988978	0.437263	4	0.979314	1	1	1
Fam129b	6.90895	5	0.2275	4.88096	5	0.43058	2.63492	6	0.853073	1	1	1
Lrsam1	6.07931	2	0.0478515	0.90185	2	0.637038	2.66461	2	0.263868	0.376312	1	1
Rpl12	7.7379	6	0.257941	0.0252382	6	1	0.707796	6	0.994321	1	1	1
Slc2a8	1.6152	6	0.951478	1.80718	6	0.936551	4.32512	6	0.632769	1	1	1
Garnl3	0.355451	2	0.837172	0.556719	2	0.757025	0.00495148	2	0.997527	1	1	1
Ralgps1	0.411961	6	0.998751	6.56227	6	0.363229	6.26645	6	0.394014	1	1	1
Angptl2	1.37636	6	0.967281	6.48238	6	0.371374	4.20481	6	0.648983	1	1	1
Zbtb34	5.25656	6	0.511353	2.07542	6	0.912633	0.429849	6	0.99859	1	1	1
Zbtb43	1.5848	6	0.953664	1.2482	6	0.974437	4.41125	6	0.621206	1	1	1
C130021I20Rik	6.39534e-18	2	1	1.29309e-08	2	1	2.78798e-08	3	1	1	1	1
Mvb12b	0	2	1	0	2	1	0	2	1	1	1	1
Nron	0	2	1	0	2	1	0	2	1	1	1	1
Gm13404	0	2	1	0	2	1	0	2	1	1	1	1
Pbx3	28.9805	6	6.13574e-05	51.6513	6	2.19147e-09	0.385824	6	0.998964	0.00140808	2.32284e-07	1
Mapkap1	12.6785	6	0.0484353	7.4258	6	0.283256	6.30965	6	0.389411	0.379239	1	1
Gapvd1	8.90978	6	0.178716	2.2845	6	0.891763	0.0132639	6	1	0.942316	1	1
Hspa5	97.0734	6	0	2.91476	6	0.819467	49.102	6	7.11339e-09	0	1	5.51886e-06
Rabepk	7.09699	6	0.311971	1.32707	6	0.970144	0.831012	6	0.991216	1	1	1
Fbxw2	0.315927	6	0.999416	0	6	1	0	6	1	1	1	1
Gm34653	5.74917e-10	2	1	6.9351e-10	2	1	0.585746	4	0.964634	1	1	1
Psmd5	5.15233	5	0.397574	0.318707	5	0.997276	3.09215	5	0.685781	1	1	1
Cutal	4.77498e-10	2	1	4.79333e-10	2	1	1.09405	4	0.895215	1	1	1
Phf19	0.349947	2	0.839479	0.5146	2	0.773136	0.00465809	2	0.997674	1	1	1
Traf1	95.629	6	0	19.6586	6	0.00318459	21.9954	6	0.00121321	0	0.0685646	0.191313
Hc	0	2	1	0	2	1	0	2	1	1	1	1
Gm13449	0	2	1	0	2	1	0	2	1	1	1	1
AI182371	2.93799	2	0.230156	5.71104	2	0.0575258	1.01758	2	0.601221	1	0.614468	1
Cntrl	2.89313	6	0.822135	8.57232	6	0.199097	1.68927	6	0.945946	1	1	1
Rab14	0	6	1	0	6	1	0	6	1	1	1	1
Gm13605	0	2	1	0	2	1	0	2	1	1	1	1
Gsn	3.62666	4	0.458882	6.00388	4	0.198858	0.227975	4	0.993977	1	1	1
Stom	3.36639	5	0.643693	4.60464	6	0.595424	2.81966	6	0.831117	1	1	1
Ggta1	8.02924	6	0.235969	13.3793	6	0.0373929	1.18291	6	0.97772	1	0.457539	1
Gm35202	0.220434	4	0.994354	0.224006	4	0.994177	0.00352501	3	0.999944	1	1	1
Dab2ip	0.983823	2	0.611456	0.0184641	2	0.99081	0.224304	2	0.893908	1	1	1
Ttll11	1.00729	4	0.908689	0.817604	3	0.845252	2.04531	4	0.727425	1	1	1
9030204H09Rik	7.0126e-10	2	1	8.03454e-10	2	1	0	2	1	1	1	1
Ndufa8	37.0333	6	1.73473e-06	15.475	6	0.0168674	11.761	6	0.0675173	5.63434e-05	0.254012	1
Morn5	2.8185e-10	2	1	6.35359e-13	2	1	6.71806e-10	2	1	1	1	1
Lhx6	1.40882e-09	2	1	1.41977e-09	2	1	0.0243979	2	0.987875	1	1	1
Rbm18	0.0685509	3	0.995323	1.43705	3	0.696873	0	4	1	1	1	1
Mrrf	17.1943	6	0.00859498	0.142175	6	0.999943	11.9331	6	0.0634777	0.0993789	1	1
Gm13431	6.66306	5	0.246929	1.55653	5	0.906456	2.37361	5	0.795397	1	1	1
Ptgs1	3.3919	6	0.758292	5.02228	6	0.540958	1.23884	6	0.974923	1	1	1
Olfr338	6.26908e-10	2	1	5.21655e-14	2	1	1.28259e-09	2	1	1	1	1
Olfr344	0	2	1	0	2	1	0	2	1	1	1	1
Olfr365	0	2	1	1.09906e-08	2	1	1.59355e-08	2	1	1	1	1
Olfr366	9.53786e-06	2	0.999995	1.889e-16	2	1	1.90748e-05	2	0.99999	1	1	1
Pdcl	0	2	1	0.190566	2	0.909116	0.0199497	2	0.990075	1	1	1
Rc3h2	22.8449	6	0.000850128	8.5364	6	0.201378	1.55688	6	0.955627	0.014201	1	1
Zbtb6	3.52551	6	0.740573	6.18916	6	0.402337	0.346581	6	0.999238	1	1	1
Zbtb26	0.570139	2	0.751962	0.036405	2	0.981962	0.00300775	2	0.998497	1	1	1
Rabgap1	0	4	1	0	4	1	0	4	1	1	1	1
Strbp	0	2	1	0	2	1	0	2	1	1	1	1
Gpr21	0.286995	2	0.866323	0.211153	2	0.899806	0	2	1	1	1	1
Dennd1a	0.000592818	3	0.999996	0.0317822	3	0.998507	0.302453	3	0.959567	1	1	1
Gm13556	1.78023e-09	4	1	0	4	1	2.35084e-09	4	1	1	1	1
Lhx2	0.0978849	4	0.998841	1.63404e-07	2	1	7.05038e-09	2	1	1	1	1
Gm13589	0	2	1	0	2	1	0	2	1	1	1	1
Nek6	5.26029	6	0.510889	7.87499	6	0.247406	1.60079	6	0.952521	1	1	1
Psmb7	0	2	1	0.793253	2	0.672585	0.0239117	2	0.988115	1	1	1
Nr6a1	5.37078	2	0.0681945	2.86942	2	0.238185	0.928123	2	0.628725	0.489786	1	1
Nr6a1os	0.482464	2	0.785659	2.63386	2	0.267957	0.566059	2	0.753498	1	1	1
Olfml2a	8.79231e-10	2	1	0.406961	2	0.815886	8.59831e-10	2	1	1	1	1
Gm13496	1.30248e-09	2	1	1.18909	4	0.879891	1.27839e-09	2	1	1	1	1
Wdr38	1.38127	6	0.966988	3.54145	6	0.738447	2.28521	6	0.891689	1	1	1
Rpl35	78.0177	6	9.21485e-15	7.28324	6	0.295446	25.115	6	0.000325109	1.2084e-12	1	0.0716571
Arpc5l	10.2739	6	0.11358	1.16338	6	0.978655	2.46882	6	0.871941	0.701757	1	1
Golga1	1.78701	4	0.774857	0	4	1	3.4135	4	0.491152	1	1	1
Scai	2.19213	5	0.821972	0.103781	5	0.999822	0	5	1	1	1	1
Ppp6c	0	2	1	0	2	1	0	2	1	1	1	1
Lrp1b	0	2	1	1.60939e-06	2	0.999999	2.92197e-06	2	0.999999	1	1	1
Kynu	5.23053	2	0.0731482	4.95323	2	0.084027	3.88538	2	0.143318	0.512595	0.791055	1
Arhgap15	44.7666	6	5.20758e-08	47.7753	6	1.31026e-08	0.415417	6	0.998721	2.33457e-06	1.20363e-06	1
Arhgap15os	0	2	1	0	2	1	0	2	1	1	1	1
Gtdc1	4.88249	6	0.55897	2.93345	6	0.817152	1.85162	6	0.932827	1	1	1
Zeb2	1.23373	6	0.975186	2.22374e-05	6	1	2.22973	6	0.897404	1	1	1
Zeb2os	7.47646	2	0.0237962	0.445599	2	0.800275	3.3784	2	0.184667	0.218959	1	1
Gm13470	0	2	1	0	2	1	0	2	1	1	1	1
Acvr2a	0	2	1	0.00354133	2	0.998231	0.173769	2	0.916783	1	1	1
Orc4	0	2	1	0.0608734	2	0.970022	0.0096139	2	0.995205	1	1	1
Mbd5	4.20528	6	0.648919	4.76495	6	0.574294	3.63122	6	0.726437	1	1	1
Epc2	0.679646	6	0.99492	2.9667	6	0.813014	0	6	1	1	1	1
Kif5c	4.88994	2	0.0867288	4.75412	2	0.0928233	0.808056	2	0.667625	0.578302	0.847299	1
Lypd6b	7.29374	6	0.294534	5.67104	4	0.225099	1.79283	4	0.773794	1	1	1
Gm13480	0	2	1	0	2	1	0	2	1	1	1	1
Lypd6	2.56573e-10	2	1	2.62691e-10	2	1	0.657219	5	0.985234	1	1	1
Mmadhc	0.965421	2	0.617109	0.00845557	2	0.995781	0	2	1	1	1	1
Gm13483	0.681093	2	0.711381	0.0300972	2	0.985064	1.22683	2	0.541499	1	1	1
Gm48908	0.910977	2	0.634138	9.90234e-10	2	1	8.44389e-10	2	1	1	1	1
Rnd3	0.37138	3	0.946089	2.95639	3	0.398398	4.60369	4	0.33043	1	1	1
Rbm43	16.5695	4	0.00234286	12.085	4	0.0167301	1.10104	4	0.894108	0.0333802	0.252338	1
Nmi	10.0745	5	0.0731518	2.14689	6	0.905705	0.150545	6	0.999933	0.512595	1	1
Tnfaip6	18.7492	5	0.00214015	10.0322	5	0.0743273	6.1024	5	0.296382	0.0310426	0.730065	1
Rif1	3.42154	6	0.754377	3.41511	6	0.755227	0.283018	6	0.999575	1	1	1
Neb	2.98883	5	0.701708	0.430417	5	0.99445	2.51286	5	0.774557	1	1	1
Gm13522	4.3957	6	0.62329	2.63091	6	0.853538	1.68107	6	0.946573	1	1	1
Arl5a	4.87369	6	0.560112	0.871852	6	0.990007	3.09935	6	0.796278	1	1	1
Cacnb4	2.87986e-10	2	1	2.80523e-10	2	1	2.78239	5	0.733491	1	1	1
Stam2	0.963482	4	0.915282	0.614357	4	0.961455	0	4	1	1	1	1
Fmnl2	0.756982	2	0.684894	0.110116	2	0.94643	0	2	1	1	1	1
Gm26603	1.50348	5	0.912668	1.49889	5	0.913198	2.97571	5	0.703731	1	1	1
Prpf40a	0	6	1	1.4665	6	0.961689	0.000175374	6	1	1	1	1
Arl6ip6	3.30106	2	0.191948	10.8066	2	0.0045018	0.115281	2	0.943989	0.988299	0.0909363	1
Rprm	4.27697	6	0.639251	10.1758	6	0.117439	3.77244	6	0.707438	1	0.98501	1
Nr4a2	550.706	6	0	259.676	6	0	41.2131	6	2.62876e-07	0	0	0.000159335
Gpd2	41.6561	5	6.91365e-08	12.0912	5	0.0335588	1.27438	6	0.973051	3.02209e-06	0.423183	1
Gm33594	0	2	1	0	2	1	0	2	1	1	1	1
Galnt5	1.38778	2	0.499628	0.191631	2	0.908632	1.62628	2	0.443464	1	1	1
Ermn	0	2	1	0	2	1	0	2	1	1	1	1
Cytip	28.9913	6	6.10693e-05	6.23699	6	0.397173	7.55216	6	0.272782	0.00140314	1	1
Gm13546	10.7241	4	0.0298464	12.4117	4	0.0145384	3.69537	6	0.717821	0.261998	0.225632	1
Acvr1c	7.70239	6	0.260728	2.51104	6	0.86723	10.2997	6	0.112587	1	1	1
Acvr1	2.12891	2	0.344916	2.30639	2	0.315626	0.448127	2	0.799264	1	1	1
Upp2	11.4751	2	0.0032227	16.3447	2	0.000282354	0.000545971	2	0.999727	0.0435346	0.00918531	1
Ccdc148	2.58856	6	0.858427	2.50431	6	0.867985	1.02523	6	0.984638	1	1	1
Pkp4	5.15494	5	0.397265	0.760758	5	0.979469	0.982077	5	0.963998	1	1	1
Tanc1	7.65264	5	0.176447	1.49789	5	0.913314	1.0354	5	0.959661	0.934186	1	1
Wdsub1	1.97284	2	0.372909	0	2	1	5.32619	3	0.149412	1	1	1
Baz2b	0.280887	6	0.999584	0.0369436	6	0.999999	0.876099	6	0.989876	1	1	1
Gm13572	0.360295	2	0.835147	0.570016	2	0.752008	2.19407	2	0.33386	1	1	1
Gm13620	0.574942	2	0.750158	1.03504	2	0.595996	0	2	1	1	1	1
March7	28.0431	6	9.22209e-05	8.46711	6	0.205839	4.07536	6	0.666479	0.00201558	1	1
Cd302	8.09105	6	0.231509	7.70448	6	0.260563	3.16787	6	0.787502	1	1	1
Ly75	0	2	1	0.101421	2	0.950554	0.00258358	2	0.998709	1	1	1
Gm13571	3.0713e-14	2	1	3.3132e-10	2	1	5.79766e-10	2	1	1	1	1
Pla2r1	0.150037	2	0.927727	9.7204e-10	2	1	1.22609e-09	2	1	1	1	1
Itgb6	6.6881e-10	2	1	6.71155e-10	2	1	0.0210155	2	0.989547	1	1	1
Rbms1	6.80621	6	0.339142	13.397	6	0.037147	0.168296	6	0.999907	1	0.455854	1
Tank	0	2	1	0.00157514	2	0.999213	0	2	1	1	1	1
Psmd14	2.22503	4	0.69445	4.06074	4	0.397848	0	4	1	1	1	1
Tbr1	0.0516306	3	0.996928	0.216061	4	0.994568	0.341157	5	0.996797	1	1	1
Dpp4	8.8732	4	0.0643483	23.4	4	0.000105331	0.763954	4	0.943214	0.467738	0.00384837	1
Gm13561	0	2	1	1.50705e-06	2	0.999999	2.75109e-06	2	0.999999	1	1	1
Fap	7.94267	2	0.0188483	3.1698	2	0.204968	2.28991	2	0.318238	0.183134	1	1
Ifih1	0	6	1	0.945326	6	0.9876	3.73146	6	0.712963	1	1	1
Gca	4.90307	2	0.0861612	5.19372	2	0.0745073	2.76103	2	0.251449	0.574915	0.730717	1
Kcnh7	1.02733	2	0.598299	1.93588	2	0.379865	1.07477	2	0.584273	1	1	1
Fign	7.22971e-10	2	1	1.12962	2	0.568467	7.765e-10	2	1	1	1	1
Grb14	2.19437e-09	2	1	0.57413	2	0.750463	2.15086e-09	2	1	1	1	1
Cobll1	0.56328	6	0.996981	7.59117	6	0.26961	11.4941	6	0.0742544	1	1	1
Gm13594	3.14555	3	0.369725	3.61669	3	0.30594	0.666973	3	0.880943	1	1	1
Slc38a11	3.98898e-06	2	0.999998	4.74922e-15	2	1	6.57735e-06	2	0.999997	1	1	1
Scn3a	2.30878e-15	2	1	2.49759e-06	2	0.999999	4.91492e-06	2	0.999998	1	1	1
Scn2a	0.465779	3	0.926343	0.474396	4	0.975945	0.216355	3	0.974907	1	1	1
Csrnp3	0.279938	2	0.869385	0.00122286	2	0.999389	0.368417	2	0.831762	1	1	1
Galnt3	1.62224	2	0.44436	1.81633	2	0.403263	0.24356	2	0.885343	1	1	1
Ttc21b	3.82925	6	0.699771	1.07783	6	0.982489	4.08598	6	0.665043	1	1	1
B3galt1	0.045565	3	0.997448	2.77582	3	0.427496	2.65958	3	0.44714	1	1	1
Stk39	2.12824	6	0.907535	0.423448	6	0.998649	5.30907	6	0.504827	1	1	1
Cers6	0.329673	6	0.99934	0.108858	6	0.999974	1.08506	6	0.982181	1	1	1
Nostrin	2.09106e-08	3	1	2.33703e-08	3	1	0	2	1	1	1	1
Spc25	7.13685	6	0.308377	21.6998	6	0.00137226	3.08066	6	0.798657	1	0.0345592	1
Gm13613	0	2	1	0	2	1	0	2	1	1	1	1
Dhrs9	NA	NA	NA	0.189012	3	0.979343	NA	NA	NA	NA	1	NA
Lrp2	0	2	1	0	2	1	0	2	1	1	1	1
Bbs5	2.94271	6	0.816002	5.59291	6	0.470299	0.723766	6	0.993964	1	1	1
Klhl41	0.0747532	4	0.999319	0.10112	4	0.998764	0.0405327	3	0.997856	1	1	1
Fastkd1	9.79985	5	0.0811093	2.91852	5	0.712547	0.946582	5	0.966758	0.553058	1	1
Ppig	0	6	1	0	6	1	0	6	1	1	1	1
Ccdc173	1.34142	4	0.85431	2.89708	4	0.575194	0.935743	4	0.919378	1	1	1
Phospho2	0.864303	2	0.649111	0.060312	2	0.970294	4.38618	2	0.111572	1	1	1
Klhl23	4.09766	6	0.663462	0.5304	6	0.997449	1.66988	6	0.947422	1	1	1
Ssb	0	2	1	1.87487	2	0.391631	0	2	1	1	1	1
Mettl5	9.97866	5	0.0758423	2.83508	5	0.725393	0.809613	5	0.976416	0.526851	1	1
Mettl5os	8.89735	6	0.179434	2.94885	6	0.815239	5.67051	6	0.461092	0.944292	1	1
Ubr3	2.50149	6	0.8683	0.484628	6	0.998021	0.988824	6	0.986032	1	1	1
Myo3b	0	2	1	0	2	1	0	2	1	1	1	1
Sp5	5.27352e-16	2	1	1.25566e-06	2	0.999999	2.23655e-06	2	0.999999	1	1	1
Erich2os	3.17078e-06	2	0.999998	1.85451e-06	2	0.999999	0.0384848	3	0.998015	1	1	1
Erich2	1.2655	2	0.531129	0	2	1	2.71862	2	0.256838	1	1	1
Gad1	4.10658e-10	2	1	4.15962e-10	2	1	0.890347	2	0.640713	1	1	1
Gm26558	NA	NA	NA	NA	NA	NA	2.31167	6	0.88892	NA	NA	1
Gorasp2	1.36914	2	0.504307	0.895866	2	0.638948	0	2	1	1	1	1
Tlk1	0.76047	6	0.993092	2.10192	6	0.91009	0	6	1	1	1	1
Mettl8	7.47702	6	0.278974	1.60124	6	0.952488	6.2801	6	0.392556	1	1	1
Dcaf17	0	2	1	0.091061	2	0.95549	0	2	1	1	1	1
Cybrd1	4.18619e-10	2	1	4.17206e-10	2	1	0.0826517	2	0.959516	1	1	1
Dync1i2	0	2	1	0	2	1	0	2	1	1	1	1
Slc25a12	4.45217	2	0.10795	0.201959	2	0.903952	0.352539	2	0.838392	0.676735	1	1
Hat1	3.61763	2	0.163848	7.54318	2	0.0230154	0	2	1	0.892736	0.320754	1
Metap1d	2.88153	6	0.823562	0	6	1	6.4828	6	0.371331	1	1	1
Dlx1as	0	2	1	0	2	1	0	2	1	1	1	1
Dlx1	5.71077e-10	2	1	1.43024e-10	2	1	8.08289e-10	2	1	1	1	1
Dlx2	0	2	1	0	2	1	0	2	1	1	1	1
Itga6	42.0753	3	3.86725e-09	80.5592	3	0	0	3	1	2.1798e-07	0	1
Pdk1	12.1339	6	0.0590484	4.59586	6	0.596588	0.328301	6	0.999348	0.43898	1	1
Rapgef4	0.00033908	2	0.99983	1.69082	2	0.429382	1.62919	2	0.442819	1	1	1
Rapgef4os3	0	2	1	0	2	1	0	2	1	1	1	1
Map3k20	0.975197	6	0.986535	1.01039	6	0.985215	4.17564	6	0.652921	1	1	1
Cdca7	49.2233	6	6.72677e-09	51.4012	6	2.46027e-09	7.28705	6	0.295115	3.602e-07	2.57941e-07	1
Sp3	0	6	1	0.917648	6	0.988542	0	6	1	1	1	1
Sp3os	9.62178	6	0.14151	0.118485	6	0.999967	5.05745	6	0.536466	0.812578	1	1
Ola1	28.6693	6	7.02585e-05	5.53167	6	0.477637	11.8234	6	0.0660257	0.00159452	1	1
Sp9	2.22809e-06	2	0.999999	1.33465e-06	2	0.999999	0.00724802	3	0.999836	1	1	1
Cir1	1.79942	6	0.937191	1.23423	6	0.97516	0	6	1	1	1	1
Scrn3	3.87633	6	0.693407	1.9875	6	0.920845	2.23847	6	0.896513	1	1	1
Gpr155	2.23944	4	0.691815	2.94383	4	0.567269	1.64838	4	0.800071	1	1	1
Gm13703	0	2	1	0	2	1	0	2	1	1	1	1
Wipf1	1.55895	5	0.906169	0.15196	5	0.999546	0.979627	5	0.964192	1	1	1
Chrna1	0.0731892	2	0.964067	0.249341	2	0.882788	0.43026	2	0.806437	1	1	1
Chrna1os	1.5581	6	0.955542	1.16032	6	0.978799	0.606238	5	0.987716	1	1	1
Chn1os3	0.263692	2	0.876476	0.357094	2	0.836485	0.0205386	2	0.989783	1	1	1
Chn1	1.77673	2	0.411327	4.42185	2	0.109599	1.46361	2	0.481041	1	0.942881	1
Atf2	0.650233	6	0.995503	1.18498	6	0.97762	1.47632e-05	6	1	1	1	1
Gm10822	0	2	1	0	2	1	0	2	1	1	1	1
Atp5g3	9.88065	6	0.129769	1.51213	6	0.958685	0.143347	6	0.999942	0.772323	1	1
Lnpk	4.16353	2	0.12471	2.45459	2	0.293084	0.195285	2	0.906973	0.751259	1	1
Hoxd13	0	2	1	0	2	1	0	2	1	1	1	1
Hoxd11	0	2	1	0	2	1	0	2	1	1	1	1
Hoxd1	4.01056e-10	2	1	3.86403e-10	2	1	1.93463	6	0.925611	1	1	1
Mtx2	11.1612	6	0.0835214	9.93934	6	0.12723	2.26421	6	0.893867	0.562165	1	1
Hnrnpa3	0.249728	6	0.999704	6.52126	6	0.367394	0	6	1	1	1	1
Nfe2l2	30.2068	6	3.59047e-05	6.42426	6	0.377377	1.5236	6	0.957912	0.000873909	1	1
Agps	0.791491	6	0.9923	2.43116	6	0.876091	1.11847	6	0.98072	1	1	1
Ttc30b	8.78826	6	0.185841	0.110347	6	0.999973	7.9413	6	0.242435	0.966402	1	1
Ttc30a2	0.00117903	2	0.999411	2.20687e-06	2	0.999999	3.42045e-06	2	0.999998	1	1	1
Ttc30a1	0.399315	2	0.819011	0.304192	2	0.858906	0.000559244	2	0.99972	1	1	1
Pde11a	1.34923e-17	2	1	1.79474e-08	2	1	2.94826e-08	2	1	1	1	1
Rbm45	4.07101	2	0.130614	3.53108	2	0.171094	0.115003	2	0.944121	0.775678	1	1
Osbpl6	2.36153	2	0.307044	1.09766	2	0.577626	1.14297	2	0.564687	1	1	1
Prkra	22.5685	6	0.00095466	18.7076	6	0.00468701	4.71	6	0.581509	0.015756	0.0935027	1
Pjvk	0	2	1	1.0174e-08	2	1	1.43515e-08	2	1	1	1	1
Fkbp7	2.66675	3	0.445908	0.00511587	3	0.999903	1.92117	3	0.588929	1	1	1
Plekha3	3.47414	5	0.627305	0.00453966	5	1	5.94332	5	0.311773	1	1	1
Ttn	0.0561248	3	0.996523	0.123164	3	0.98892	0.292886	3	0.961361	1	1	1
Ccdc141	0.28943	2	0.865269	3.44839	2	0.178316	11.2074	2	0.00368417	1	1	0.41068
Sestd1	1.63474	6	0.950048	0.617074	6	0.996109	0.743093	6	0.993513	1	1	1
Cwc22	0.490503	2	0.782508	3.60521	2	0.164869	0.698366	2	0.705264	1	1	1
4930440I19Rik	0.030172	2	0.985027	0.00774202	2	0.996136	0.000190146	2	0.999905	1	1	1
Ube2e3	0.15298	6	0.99993	8.43765	6	0.20776	0.399722	6	0.998854	1	1	1
Itga4	26.2596	6	0.000199164	18.6039	6	0.00488765	0	6	1	0.00396215	0.0970037	1
Cerkl	1.96421	4	0.742341	2.56851	4	0.632411	2.95374	4	0.565597	1	1	1
Ssfa2	13.2765	6	0.0388491	2.92819	6	0.817804	5.19988	6	0.518445	0.320863	1	1
Pde1a	4.04515e-08	2	1	NA	NA	NA	3.08515e-08	2	1	1	NA	1
Prdx6b	0	2	1	0	2	1	0	2	1	1	1	1
Dnajc10	0.345565	5	0.996697	0.0464849	5	0.999976	5.62326e-06	5	1	1	1	1
Frzb	1.06716	3	0.785008	0.943745	5	0.966974	1.57285	5	0.904513	1	1	1
Nckap1	27.4726	4	1.59511e-05	41.4677	4	2.15055e-08	1.77769	4	0.776561	0.000417061	1.92066e-06	1
Dusp19	7.32427	6	0.291897	14.277	6	0.0266904	3.15396	6	0.78929	1	0.35848	1
Nup35	0	2	1	0	2	1	0.0189095	2	0.99059	1	1	1
Zc3h15	0	6	1	8.40412e-05	6	1	0	6	1	1	1	1
Gm13686	0	2	1	0	2	1	0	2	1	1	1	1
Itgav	19.1111	6	0.00398007	4.43997	6	0.61736	6.37418	6	0.382604	0.0519457	1	1
Fam171b	0.99839	2	0.607019	0.694303	2	0.706698	0.00163885	2	0.999181	1	1	1
Calcrl	1.74433	6	0.941648	0.603899	6	0.996335	0.0260936	6	1	1	1	1
Tfpi	0.46849	4	0.976495	0.140874	4	0.997633	0.0012938	4	1	1	1	1
Gm13710	0	2	1	0	2	1	0	2	1	1	1	1
Ctnnd1	10.2304	2	0.00600471	3.68169	2	0.158683	0.949388	3	0.813496	0.0739162	1	1
Btbd18	0	2	1	0	2	1	0	2	1	1	1	1
Selenoh	78.6467	6	6.77236e-15	81.1601	6	2.10942e-15	4.71998	6	0.580196	9.12943e-13	4.23884e-13	1
Tmx2	0.286103	2	0.86671	0.793905	2	0.672366	0	2	1	1	1	1
Med19	2.22699	2	0.328409	2.2188	2	0.329757	0.657187	2	0.719936	1	1	1
Zdhhc5	0.125985	6	0.99996	0.124682	6	0.999961	1.50054	6	0.959459	1	1	1
Clp1	1.10088	2	0.576696	7.65786	2	0.0217329	10.931	2	0.00423024	1	0.309409	0.451865
Ypel4	12.6336	5	0.0270655	2.22685	5	0.816948	5.36283	6	0.498188	0.242671	1	1
Gm19426	8.58498	6	0.198299	1.69402	6	0.945582	3.37076	6	0.761077	1	1	1
Serping1	6.8575	2	0.0324274	1.87007	2	0.392571	4.81594	2	0.0899979	0.278613	1	1
Ube2l6	2.52601	6	0.865545	2.8641	6	0.8257	0	6	1	1	1	1
Smtnl1	18.9157	3	0.000284595	14.3439	3	0.0024725	3.00978	4	0.55619	0.00538914	0.055591	1
Timm10	3.32916	2	0.18927	1.13628	2	0.566577	0.332808	2	0.846704	0.979214	1	1
Slc43a1	1.92361	5	0.859611	1.88714	5	0.864531	1.30109	5	0.93482	1	1	1
Slc43a3	0	6	1	0.0431009	6	0.999998	0	6	1	1	1	1
Prg2	0.0927533	2	0.954682	0.134905	2	0.934772	0.337191	2	0.844851	1	1	1
Prg3	0	2	1	0	2	1	0	2	1	1	1	1
P2rx3	0.153801	2	0.925982	1.0765	2	0.58377	0.490476	2	0.782518	1	1	1
Ssrp1	9.6127	6	0.141938	33.3207	6	9.0962e-06	1.00146	6	0.985557	0.813844	0.000464219	1
Tnks1bp1	29.1019	4	7.45362e-06	38.0411	4	1.09887e-07	4.32687	5	0.503377	0.00021161	8.61721e-06	1
Aplnr	2.51161e-09	2	1	2.80629e-15	2	1	6.58712e-09	3	1	1	1	1
Gm13713	0	2	1	0	2	1	0	2	1	1	1	1
Olfr1033	0.00417361	2	0.997915	1.27829	2	0.527744	1.96003	2	0.375306	1	1	1
Olfr1034	1.86726e-06	2	0.999999	3.97655e-14	2	1	4.74272e-06	2	0.999998	1	1	1
Olfr52	1.06163e-16	2	1	1.43876e-06	2	0.999999	2.594e-06	2	0.999999	1	1	1
Olfr259	1.82614	2	0.401291	1.76191	2	0.414387	0	2	1	1	1	1
Olfr1122	0	2	1	0	2	1	0	2	1	1	1	1
Olfr1124	0.483107	4	0.975124	0.289018	3	0.96208	0.435978	3	0.932714	1	1	1
Pramel7	3.89004e-10	2	1	1.56841e-10	2	1	0.0504792	3	0.997029	1	1	1
Olfr1137	1.4157e-09	2	1	2.51028e-10	2	1	1.29128e-09	2	1	1	1	1
Olfr152	0	2	1	0	2	1	0	2	1	1	1	1
Olfr1152	0	2	1	1.53104e-08	2	1	2.94754e-08	2	1	1	1	1
Olfr1156	0.847344	5	0.973916	7.47288e-10	2	1	7.35033e-10	2	1	1	1	1
Olfr1160	4.33203	2	0.114634	1.17156	2	0.55667	2.93289	2	0.230744	0.706455	1	1
Olfr73	4.93507e-10	2	1	5.09924e-10	2	1	0.427319	2	0.807623	1	1	1
Olfr1167	0	2	1	0	2	1	0	2	1	1	1	1
Olfr1173	0	2	1	0	2	1	0	2	1	1	1	1
Olfr1175-ps	0	2	1	0	2	1	0	2	1	1	1	1
Olfr1191-ps1	3.39055e-06	2	0.999998	1.68465e-06	2	0.999999	0.403833	4	0.982162	1	1	1
Olfr1195	0	2	1	0	2	1	0	2	1	1	1	1
Olfr1202	8.14604e-05	3	1	9.27572e-08	2	1	1.02343e-07	2	1	1	1	1
Olfr1221	0	2	1	0	2	1	0	2	1	1	1	1
Olfr1238	2.17339e-06	2	0.999999	5.13032e-07	2	1	0.0596551	3	0.996193	1	1	1
Olfr1246	0	2	1	1.21322e-09	2	1	1.71789e-09	2	1	1	1	1
Olfr1247	0	2	1	0	2	1	0	2	1	1	1	1
Olfr1260	0	2	1	3.09043e-06	2	0.999998	5.261e-06	2	0.999997	1	1	1
Olfr1274-ps	0	2	1	0	2	1	0	2	1	1	1	1
Ptprj	3.09453	6	0.796893	0.629904	6	0.995881	0.436868	6	0.998524	1	1	1
4933423P22Rik	0.501379	5	0.992073	2.35205	5	0.798593	2.71111	6	0.844133	1	1	1
Nup160	0	2	1	0	2	1	0	2	1	1	1	1
Fnbp4	0.237114	6	0.999746	0	6	1	0.161436	6	0.999917	1	1	1
Agbl2	0	2	1	0	2	1	0	2	1	1	1	1
Mtch2	1.10994	6	0.981099	0	6	1	0	6	1	1	1	1
C1qtnf4	8.51848	6	0.202524	9.35483	6	0.154584	1.43456	6	0.963723	1	1	1
Ndufs3	17.6094	6	0.00728627	10.1506	6	0.11845	3.47537	6	0.747244	0.0867557	0.991329	1
Kbtbd4	0.215623	5	0.998936	0.45049	5	0.993824	1.90083	5	0.862689	1	1	1
Celf1	9.29306	6	0.157755	0.399455	6	0.998856	7.97206	6	0.240157	0.87056	1	1
Rapsn	3.30366	6	0.769882	7.20506	6	0.302299	2.66596	6	0.849451	1	1	1
Psmc3	0	2	1	2.60883e-06	2	0.999999	0	2	1	1	1	1
Slc39a13	34.1914	6	6.17842e-06	23.9234	6	0.000539485	4.78317	6	0.571909	0.000178159	0.0156735	1
Spi1	13.0056	6	0.0429465	28.0403	6	9.23346e-05	0.939317	6	0.987808	0.346683	0.00340579	1
Mybpc3	3.78245	5	0.581144	2.15897	5	0.82674	0.24449	6	0.999722	1	1	1
Madd	7.83923	6	0.25012	5.78147	6	0.44811	0.00787294	6	1	1	1	1
Nr1h3	1.88296	4	0.757275	0.982566	4	0.912428	0.0121937	4	0.999981	1	1	1
Acp2	0.0159643	4	0.999968	0.0686813	4	0.999424	0	5	1	1	1	1
Ddb2	9.43771	6	0.150417	4.34471	6	0.630136	2.0502	6	0.915024	0.84684	1	1
A330069E16Rik	6.23376	4	0.182358	3.96169	4	0.411215	0.0495414	5	0.999971	0.954469	1	1
Gm17281	6.09078e-07	2	1	0	2	1	9.51088e-07	2	1	1	1	1
Pacsin3	5.82451	2	0.0543531	5.48393	2	0.0644435	0.966123	2	0.616892	0.412608	0.664843	1
Arfgap2	0	2	1	0	2	1	0	2	1	1	1	1
1110051M20Rik	4.33349	6	0.631644	0.337517	6	0.999294	1.03705	6	0.984169	1	1	1
Lrp4	1.79518	2	0.40755	3.2874	2	0.193263	0.0298004	2	0.98521	1	1	1
Ckap5	6.54439	6	0.365041	9.12584	6	0.166624	1.95458	6	0.923828	1	1	1
F2	8.03463	6	0.235577	2.84731	6	0.827753	3.2522	6	0.776592	1	1	1
Zfp408	0.0106657	6	1	1.8589	6	0.932208	3.45864	6	0.749464	1	1	1
Arhgap1	0.461639	2	0.793883	2.46789	2	0.291141	0	2	1	1	1	1
Atg13	0.00197975	2	0.999011	0.100727	2	0.950884	0.00444407	2	0.99778	1	1	1
Harbi1	1.45504	2	0.483105	0.308705	2	0.85697	0.0907914	2	0.955619	1	1	1
Ambra1	1.5385	6	0.956896	4.69949	6	0.582892	2.98934	6	0.810184	1	1	1
Chrm4	0	2	1	0	2	1	0	2	1	1	1	1
Mdk	0.615136	6	0.996143	1.68625	6	0.946178	0.752835	6	0.993279	1	1	1
Dgkz	1.32899	6	0.970035	1.42416	6	0.964372	0.158529	6	0.999922	1	1	1
Gm9821	0.888835	3	0.828121	0.271712	3	0.965258	1.01815	3	0.79686	1	1	1
Creb3l1	8.36987	2	0.0152232	8.70219	2	0.0128927	0.0455558	2	0.97748	0.155763	0.205741	1
2900072N19Rik	0	2	1	0	2	1	0	2	1	1	1	1
Phf21a	0.443047	6	0.998464	0.318236	6	0.999404	0	6	1	1	1	1
Large2	0.351861	2	0.838676	0.52856	2	0.767759	2.40883	2	0.299867	1	1	1
Pex16	1.3059	6	0.971332	4.2542	6	0.642319	5.59652	6	0.469869	1	1	1
1700029I15Rik	4.29239	5	0.508132	5.39124	5	0.370019	0.698837	6	0.994516	1	1	1
Mapk8ip1	0.436343	2	0.803988	0.275195	2	0.871449	0.274972	2	0.871547	1	1	1
Cry2	1.35009	2	0.509133	0.674836	2	0.71361	0.00846833	2	0.995775	1	1	1
Slc35c1	1.12734	5	0.951655	0.865153	5	0.972693	4.74905	5	0.447268	1	1	1
Chst1	3.84067	2	0.146558	2.54496	2	0.280136	0.00284871	2	0.998577	0.830695	1	1
Syt13	3.30315	6	0.769949	1.29674	6	0.971837	3.29449	6	0.77108	1	1	1
Prdm11	2.7535	4	0.599886	1.01299	4	0.90782	1.16983	4	0.88304	1	1	1
4631405J19Rik	0.126938	2	0.938503	0.00205733	2	0.998972	0.279186	2	0.869712	1	1	1
Trp53i11	2.49954	2	0.286571	8.19977	2	0.0165746	0	2	1	1	0.250777	1
Tspan18	0.551467	2	0.759015	0.216479	2	0.897413	0.218136	2	0.896669	1	1	1
Cd82	2.68263	6	0.847495	5.24362	6	0.512968	0	6	1	1	1	1
Gm10804	0	2	1	0	2	1	0	2	1	1	1	1
Alx4	0	2	1	0	2	1	0	2	1	1	1	1
Ext2	0	2	1	0	2	1	0	2	1	1	1	1
Accs	2.54214	6	0.863722	2.53061	6	0.865027	2.63279	6	0.853321	1	1	1
Gm13889	19.4733	6	0.00343473	17.9608	6	0.00633096	4.93584	6	0.552068	0.0458844	0.118754	1
Alkbh3	0.150099	6	0.999933	3.41558	6	0.755165	5.92098	6	0.4321	1	1	1
Hsd17b12	2.70578	6	0.844764	0.334645	6	0.999311	0	6	1	1	1	1
Mir670hg	4.71178e-15	2	1	8.99523e-07	2	1	1.59393e-06	2	0.999999	1	1	1
Ttc17	4.34969	4	0.360745	1.57969	4	0.812438	0.662445	4	0.955878	1	1	1
Api5	0.0851641	6	0.999988	0	6	1	0.00511321	6	1	1	1	1
Lrrc4c	0	2	1	0	2	1	0	2	1	1	1	1
Gm10801	3.56305e-10	2	1	1.08302e-13	2	1	8.03696e-10	2	1	1	1	1
Gm10800	2.10003e-06	2	0.999999	0.532554	4	0.970255	7.29931e-06	2	0.999996	1	1	1
B230118H07Rik	20.994	6	0.00183915	13.2702	6	0.0389397	1.39524	6	0.966148	0.0275258	0.471583	1
Rag2	5.76136e-10	2	1	6.75122e-10	2	1	0	2	1	1	1	1
Rag1	0.0212849	3	0.999179	3.74811e-06	2	0.999998	1.76314e-06	2	0.999999	1	1	1
Traf6	0.0655934	6	0.999994	0.581323	6	0.996704	0.120267	6	0.999965	1	1	1
Prr5l	2.36356	4	0.669222	3.08092	4	0.544376	1.35001	5	0.929702	1	1	1
Commd9	17.686	6	0.00706674	9.31672	6	0.156534	2.59997	6	0.857116	0.0846648	1	1
Ldlrad3	0.151416	2	0.927087	1.33118	2	0.51397	0.972408	2	0.614956	1	1	1
Gm13919	0	2	1	0	2	1	0	2	1	1	1	1
Gm13920	0	2	1	4.79694e-06	2	0.999998	9.44423e-06	2	0.999995	1	1	1
Trim44	1.05892	6	0.98328	0	6	1	0.413884	6	0.998734	1	1	1
Fjx1	3.08998	6	0.797472	5.28193	6	0.508195	1.87373	6	0.930937	1	1	1
Slc1a2	NA	NA	NA	NA	NA	NA	0.000134403	2	0.999933	NA	NA	1
Cd44	7.42831	6	0.283045	0.53257	6	0.997419	9.10569	6	0.167721	1	1	1
Pdhx	3.61586	4	0.460481	1.81151	4	0.770375	0	5	1	1	1	1
Apip	15.518	6	0.0165888	3.32206	6	0.767474	5.43347	6	0.489534	0.166207	1	1
Elf5	0	2	1	1.4343e-11	2	1	1.69287e-11	2	1	1	1	1
Cat	13.7026	5	0.0176131	7.19653	6	0.303054	2.07508	5	0.838662	0.173494	1	1
Abtb2	0.0825714	2	0.959555	0.445083	2	0.800482	0.558048	2	0.756522	1	1	1
Nat10	1.46384	6	0.96186	1.79763	6	0.937338	0.10723	6	0.999975	1	1	1
Caprin1	17.6664	6	0.00712237	29.287	6	5.36808e-05	0.0880083	6	0.999986	0.0852253	0.00214007	1
Gm13881	0.634348	2	0.728204	1.38172	2	0.501146	0.13962	2	0.932571	1	1	1
Lmo2	29.7931	6	4.30336e-05	0.912001	6	0.988729	23.5673	6	0.000627117	0.00102037	1	0.116957
4931422A03Rik	1.44154	6	0.963283	2.69815	6	0.845665	4.62804	6	0.592325	1	1	1
Fbxo3	0.798567	4	0.93864	0	4	1	0	4	1	1	1	1
Gm10912	2.8872e-16	2	1	4.45412e-10	2	1	8.69972e-10	2	1	1	1	1
Cd59b	1.36099	4	0.850947	0.513291	4	0.972194	0.4358	4	0.979442	1	1	1
Cd59a	0	4	1	0.150757	5	0.999555	0	5	1	1	1	1
A930018P22Rik	0	2	1	0	2	1	0	2	1	1	1	1
D430041D05Rik	0	2	1	0	2	1	0	2	1	1	1	1
Hipk3	6.7783	6	0.341837	0.485379	6	0.998012	2.51275	6	0.867038	1	1	1
Cstf3	5.76356	6	0.45019	0.311585	6	0.999439	8.84693	6	0.182371	1	1	1
Tcp11l1	0.490337	6	0.997954	1.81006	6	0.936312	1.16916	6	0.978381	1	1	1
Pin1rt1	5.5474e-13	2	1	3.21023e-10	2	1	6.40877e-10	2	1	1	1	1
Depdc7	4.76743	6	0.573969	2.32735	6	0.887267	2.12076	6	0.908264	1	1	1
Qser1	1.6055	6	0.952181	0	6	1	2.51744	6	0.866511	1	1	1
Prrg4	0.231859	6	0.999762	6.32022	6	0.388291	2.3389	6	0.886043	1	1	1
Ccdc73	2.40855	6	0.878558	0.850451	6	0.990652	1.60725	6	0.952055	1	1	1
Eif3m	2.82858	6	0.830034	1.38484	6	0.966774	0	6	1	1	1	1
Wt1	3.7326e-10	2	1	3.70941e-10	2	1	1.85839	5	0.868372	1	1	1
Them7	0.313664	2	0.854848	0.268075	2	0.874557	0.57696	2	0.749402	1	1	1
Rcn1	9.52357	6	0.146203	6.74928	6	0.344657	0	6	1	0.830148	1	1
Pax6	3.3474e-17	2	1	1.63143e-06	2	0.999999	2.96143e-06	2	0.999999	1	1	1
Elp4	2.58894	4	0.628783	6.01508	4	0.198025	0	4	1	1	1	1
Immp1l	19.3744	6	0.00357596	20.7918	6	0.00199951	0	6	1	0.0476062	0.0470221	1
Dnajc24	8.60579	6	0.196992	1.6154	6	0.951464	5.09452	6	0.531749	1	1	1
Mpped2	7.85407	6	0.248991	5.09442	6	0.531762	0	6	1	1	1	1
Arl14ep	3.86303	5	0.5693	1.53024	6	0.957461	0.609366	6	0.996242	1	1	1
Kcna4	6.58865e-10	2	1	2.66681e-10	2	1	NA	NA	NA	1	1	NA
Mettl15	7.79224	6	0.253723	7.30436	6	0.293615	3.55527	6	0.736603	1	1	1
Kif18a	0.246891	6	0.999714	2.76143	6	0.838139	3.51292	6	0.74225	1	1	1
Bdnf	1.09198e-05	2	0.999995	9.30278e-07	2	1	0.732671	4	0.94724	1	1	1
Lin7c	1.5209	4	0.822933	0.279719	4	0.991086	0	4	1	1	1	1
Lgr4	1.18232	2	0.553685	1.8847	2	0.389711	0.00212976	2	0.998936	1	1	1
Ccdc34	11.2005	4	0.0244004	9.56868	4	0.048355	3.86561	4	0.424499	0.22324	0.545791	1
Ccdc34os	0	2	1	0	2	1	0	2	1	1	1	1
Olfr1276	1.03743e-07	2	1	0	2	1	2.5669e-07	2	1	1	1	1
Olfr1279	0	2	1	0	2	1	0	2	1	1	1	1
Olfr1284	0	2	1	0	2	1	0	2	1	1	1	1
Olfr1307	6.53207e-10	2	1	0.00439294	2	0.997806	7.44151e-10	2	1	1	1	1
Olfr1310	0	2	1	0	2	1	0	2	1	1	1	1
Lpcat4	4.8232	4	0.305924	4.31782	4	0.364699	1.54705	4	0.818276	1	1	1
Nop10	55.6442	6	3.43533e-10	24.0544	6	0.000510363	7.69889	6	0.261004	2.23726e-08	0.0149399	1
Slc12a6	8.88486	6	0.180158	12.668	6	0.0486217	2.522	6	0.865997	0.946499	0.547875	1
Emc4	0.18445	6	0.999878	0.124653	6	0.999961	0.0187814	6	1	1	1	1
Katnbl1	0.257397	2	0.879239	0.181923	2	0.913053	0	2	1	1	1	1
Emc7	0	5	1	0	5	1	0	5	1	1	1	1
Aven	2.32097	6	0.887941	3.41937	6	0.754665	0	6	1	1	1	1
Ryr3	0.0319995	5	0.99999	1.13192	5	0.95124	1.07309	6	0.982689	1	1	1
Fmn1	2.97366	4	0.562242	1.34379	4	0.853903	2.95119	6	0.814948	1	1	1
Grem1	4.21757	2	0.121385	3.58723	2	0.166358	1.05254	2	0.590804	0.735666	1	1
Scg5	4.28946e-10	2	1	9.11629e-14	2	1	9.47246e-10	2	1	1	1	1
Arhgap11a	8.11208	6	0.230006	12.5546	6	0.0506798	9.37645	6	0.153487	1	0.563148	1
Aqr	0.396665	4	0.982749	0	4	1	0.232732	4	0.993732	1	1	1
Zfp770	2.23225	5	0.816165	2.41922	5	0.788608	1.37214	5	0.927336	1	1	1
Dph6	0.415299	6	0.998722	0.139664	6	0.999946	4.21463	6	0.647656	1	1	1
Gm13977	0.566428	4	0.96672	0.310706	2	0.856113	0.434194	2	0.804852	1	1	1
BC052040	2.0046	2	0.367034	1.6979	2	0.427863	0	2	1	1	1	1
Meis2	6.67755	4	0.153942	8.50175	4	0.0748342	0.0620995	5	0.99995	0.859565	0.733177	1
2700033N17Rik	2.51565e-10	2	1	3.58925e-10	2	1	0.730762	3	0.865946	1	1	1
D330050G23Rik	4.19941	6	0.649711	1.13568	6	0.979942	6.51853	6	0.367673	1	1	1
Gm29340	1.2027	2	0.548072	1.76839	2	0.413046	0.269231	2	0.874052	1	1	1
Spred1	12.8545	6	0.0454056	10.867	6	0.0925742	0.0115744	6	1	0.361837	0.845973	1
Fam98b	8.8009	6	0.185089	4.42357	6	0.619556	2.89054	6	0.822454	0.964311	1	1
Rasgrp1	0	2	1	0	2	1	0	2	1	1	1	1
Thbs1	0.903379	6	0.989011	15.6884	6	0.0155281	36.9231	6	1.82268e-06	1	0.237175	0.000822157
Fsip1	1.2632	4	0.867588	0.187074	2	0.910704	0.548179	3	0.908186	1	1	1
1700054M17Rik	3.27987e-10	2	1	3.29718e-10	2	1	0.222077	5	0.998858	1	1	1
Eif2ak4	5.37502	6	0.496689	4.48051	6	0.61194	0	6	1	1	1	1
Srp14	24.8636	6	0.000361889	7.74076	6	0.257718	5.1931	6	0.519296	0.0066597	1	1
Bmf	0.681404	2	0.711271	0.164542	2	0.921023	1.70317	2	0.426738	1	1	1
Bub1b	2.74732	6	0.839826	7.40521	6	0.284993	1.20648	6	0.976564	1	1	1
Pak6	6.13539	5	0.293267	8.85782	5	0.114872	2.93268	6	0.817248	1	0.971647	1
Ankrd63	4.02652	6	0.673087	4.38432	6	0.624816	8.40966	6	0.2096	1	1	1
Plcb2	0.410116	6	0.998767	1.67875	6	0.94675	1.9998	6	0.919717	1	1	1
Inafm2	0.195329	2	0.906953	0.0117697	2	0.994132	0.123369	2	0.94018	1	1	1
A430105I19Rik	0.128074	2	0.93797	0.568644	2	0.752524	0.110413	2	0.94629	1	1	1
Knstrn	2.66004	6	0.850145	11.5718	6	0.0722323	4.20752	6	0.648616	1	0.716418	1
Gm14091	0	2	1	0	2	1	0	2	1	1	1	1
Ivd	9.52133	3	0.0231055	4.97888	3	0.17335	3.54864	3	0.314508	0.214343	1	1
Bahd1	10.8396	5	0.0546557	4.98033	5	0.418285	0.432024	5	0.994401	0.413987	1	1
Chst14	3.23628	2	0.198268	0.836766	2	0.65811	0.62421	2	0.731905	1	1	1
Ccdc32	16.5198	6	0.01122	4.83293	6	0.565413	4.13845	6	0.657947	0.122682	1	1
Rpusd2	0.322522	2	0.85107	0.832342	2	0.659567	0.819797	2	0.663718	1	1	1
Knl1	2.21266	6	0.899138	12.2089	6	0.0574682	3.43097	6	0.75313	1	0.614193	1
Rad51	4.80025	5	0.440742	15.027	5	0.0102478	2.49981	5	0.776523	1	0.174329	1
Rmdn3	1.43435	5	0.920519	0.223977	5	0.998834	0.472075	6	0.998162	1	1	1
Gchfr	8.64659	6	0.19445	12.6836	6	0.0483455	0.939968	6	0.987786	0.995068	0.545791	1
Dnajc17	0	2	1	5.80276e-06	2	0.999997	0.318724	2	0.852687	1	1	1
Gm14137	7.16917e-10	2	1	1.11154	4	0.892437	1.33983e-09	2	1	1	1	1
Zfyve19	13.9719	6	0.0299514	4.28657	6	0.637958	6.28614	6	0.391912	0.26239	1	1
Ppp1r14d	0	2	1	0	2	1	0	2	1	1	1	1
Spint1	16.5131	4	0.00240256	20.6917	4	0.000364493	1.23278	5	0.941694	0.0340669	0.011341	1
Rhov	NA	NA	NA	NA	NA	NA	2.48759	5	0.778362	NA	NA	1
Vps18	1.6263	5	0.89805	0.0522848	5	0.999967	0.441393	5	0.994112	1	1	1
Dll4	5.70535	2	0.0576898	5.63242	2	0.0598323	0.00760958	2	0.996202	0.432108	0.632106	1
Chac1	19.6886	6	0.00314574	32.2356	6	1.47053e-05	9.75295	6	0.135449	0.0426444	0.000707432	1
Ino80	0	6	1	0.736158	6	0.993677	0.237898	6	0.999743	1	1	1
Exd1	0.222021	2	0.89493	0.443246	2	0.801217	1.02879	2	0.597862	1	1	1
Chp1	6.35661	2	0.0416563	1.3692	2	0.504292	0.0171098	2	0.991482	0.338394	1	1
1700020I14Rik	9.35101	6	0.154779	4.1215	6	0.660238	0	6	1	0.862028	1	1
Oip5	2.21421	2	0.330514	4.29787	2	0.116609	2.33293	2	0.311465	1	0.979745	1
Nusap1	5.71929	6	0.455358	16.2589	6	0.0124296	1.68853	6	0.946004	1	0.200149	1
Ndufaf1	12.8858	6	0.0448852	5.79307	6	0.446766	5.35294	6	0.499406	0.359026	1	1
Rtf1	0	2	1	0	2	1	0	2	1	1	1	1
Itpka	6.5874	6	0.360693	4.02861	6	0.672804	0.712191	6	0.994224	1	1	1
Ltk	3.0934e-10	2	1	4.38344e-10	2	1	0.331456	3	0.954008	1	1	1
[truncated: 17,518 more rows]

## Sheet: HSC-2 to HSC-3
	waldStat_conds1vs2	df_conds1vs2	pvalue_conds1vs2	waldStat_conds1vs3	df_conds1vs3	pvalue_conds1vs3	waldStat_conds2vs3	df_conds2vs3	pvalue_conds2vs3	padj_conds1vs2	padj_conds1vs3	padj_conds2vs3
Sox17	0	2	1	0	2	1	0	2	1	1	1	1
Mrpl15	32.7982	2	7.55021e-08	12.2562	2	0.0021807	0.836899	2	0.658066	4.27148e-06	0.0523848	1
Lypla1	0	2	1	0.12141	2	0.941101	0.109828	2	0.946566	1	1	1
Gm37988	5.0766e-10	2	1	3.87029e-10	2	1	2.58601e-08	2	1	1	1	1
Tcea1	2.33174	5	0.801594	1.25237	5	0.939755	0.00608068	5	1	1	1	1
Rgs20	1.42723e-08	2	1	0	2	1	1.63098e-08	2	1	1	1	1
Gm16041	0	2	1	0	2	1	0	2	1	1	1	1
Atp6v1h	0	2	1	0.252194	2	0.881529	0.343841	2	0.842046	1	1	1
Rb1cc1	12.7932	6	0.0464407	4.28174	6	0.638608	0.00363092	6	1	0.374868	1	1
4732440D04Rik	0.39357	5	0.995505	1.96369	5	0.854146	0.309624	5	0.997458	1	1	1
St18	3.23106e-05	3	1	1.80325e-07	2	1	5.94978e-08	2	1	1	1	1
Pcmtd1	3.6042	6	0.730059	2.89145	6	0.822343	0.532689	6	0.997418	1	1	1
Gm26901	0.075025	2	0.963182	0.0137	2	0.993173	0.161185	2	0.92257	1	1	1
Rrs1	7.92579	2	0.019008	5.2017	2	0.0742104	3.22916e-05	2	0.999984	0.190713	0.734637	1
Adhfe1	3.01263e-09	2	1	0.185857	3	0.979839	4.58983e-07	2	1	1	1	1
Mybl1	2.03279	6	0.916658	4.61561	6	0.59397	1.29067	5	0.935888	1	1	1
Vcpip1	0.0476388	2	0.976462	0.838708	2	0.657471	0	2	1	1	1	1
1700034P13Rik	3.10004e-10	2	1	3.59554e-10	2	1	0	2	1	1	1	1
Sgk3	6.33048	2	0.0422041	2.13481	2	0.3439	1.40104	2	0.496327	0.350362	1	1
Mcmdc2	2.75038	6	0.839461	5.4601	5	0.362341	3.41952	5	0.635599	1	1	1
Snhg6	0.123319	2	0.940203	1.35356	2	0.508251	0	2	1	1	1	1
Tcf24	0.0266917	3	0.998849	0.790164	4	0.939762	0.251287	3	0.968914	1	1	1
Ppp1r42	4.79094e-07	2	1	5.81362e-07	2	1	0	2	1	1	1	1
Cops5	13.017	3	0.00460004	16.6027	3	0.000852963	0	3	1	0.0622915	0.024421	1
Cspp1	1.14089	2	0.565273	0.491202	2	0.782234	0.639385	2	0.726373	1	1	1
Arfgef1	0.0064708	6	1	1.27799	6	0.972858	0.521407	6	0.997568	1	1	1
Cpa6	1.16164e-06	2	0.999999	1.34457e-06	2	0.999999	0	2	1	1	1	1
Prex2	3.81191	6	0.702113	4.86577	6	0.561141	0.261254	6	0.999663	1	1	1
A830018L16Rik	0	2	1	0	2	1	0	2	1	1	1	1
Sulf1	5.17515e-07	2	1	5.64656e-07	2	1	0.00302801	3	0.999956	1	1	1
Slco5a1	1.13524	4	0.888642	7.95908e-10	2	1	8.63707e-10	2	1	1	1	1
Prdm14	0	2	1	0	2	1	0	2	1	1	1	1
Ncoa2	4.76063	6	0.57486	0	6	1	2.4342	6	0.875758	1	1	1
Gm29570	0	2	1	0	2	1	0	2	1	1	1	1
Tram1	1.28179	5	0.936794	0	5	1	0.939132	5	0.967324	1	1	1
Lactb2	3.99376	5	0.550315	3.31198	6	0.768793	0.0154822	5	0.999998	1	1	1
Eya1	1.42288	2	0.490937	0.828832	2	0.660726	0	2	1	1	1	1
Msc	0	2	1	0	2	1	0	2	1	1	1	1
Trpa1	0	2	1	0	2	1	0	2	1	1	1	1
Kcnb2	2.82308e-10	2	1	2.92021e-10	2	1	3.61341	6	0.728825	1	1	1
Terf1	0.391585	4	0.98316	4.53571	4	0.338334	2.73875	4	0.602451	1	1	1
Sbspon	92.093	6	0	74.7375	6	4.35207e-14	4.54062	6	0.603926	0	1.0678e-11	1
4930444P10Rik	0	2	1	0	2	1	0	2	1	1	1	1
Rpl7	0.0841504	2	0.958798	0	2	1	0	2	1	1	1	1
Rdh10	33.555	6	8.1979e-06	24.383	6	0.000443966	8.74739	6	0.188291	0.000276181	0.0139698	1
Stau2	0.480974	3	0.923051	0	3	1	0.322725	3	0.955699	1	1	1
Ube2w	0	2	1	0	2	1	0	2	1	1	1	1
Eloc	4.78528	2	0.0913881	2.79734	2	0.246925	0	2	1	0.604838	1	1
D030040B21Rik	1.97176e-10	2	1	0	2	1	2.22732e-10	2	1	1	1	1
Tmem70	27.0004	2	1.37069e-06	8.75991	2	0.0125259	0.534857	2	0.765345	5.73236e-05	0.206982	1
Ly96	12.5709	2	0.00186326	5.77494	2	0.0557169	10.4944	2	0.00526225	0.0296133	0.610492	1
Jph1	0.486075	2	0.784242	1.12741	2	0.569096	0.961367	2	0.618361	1	1	1
Gdap1	1.30031	5	0.9349	1.33581	5	0.931204	2.2056	6	0.899852	1	1	1
Pi15	0	2	1	0	2	1	0	2	1	1	1	1
Gm28154	0.0011132	2	0.999444	0.0494474	2	0.975579	0.0106606	2	0.994684	1	1	1
Gm16070	0.8232	3	0.84391	0.0437011	3	0.997602	0.394125	3	0.941453	1	1	1
Crispld1	1.35638	2	0.507535	0	2	1	0.327675	2	0.84888	1	1	1
Il17f	0.60446	3	0.895411	1.58562	4	0.811374	0.344418	4	0.986769	1	1	1
Mcm3	66.3678	4	1.32561e-13	52.5987	5	4.06571e-10	1.03711	4	0.904117	2.09133e-11	5.75224e-08	1
6720483E21Rik	1.92594e-07	2	1	0.245156	3	0.96999	3.11109e-06	2	0.999998	1	1	1
Paqr8	12.139	2	0.00231231	2.34794	2	0.309138	2.95566	2	0.228132	0.0353867	1	1
Efhc1	0.0111165	2	0.994457	1.20851	2	0.546481	1.63453	2	0.441638	1	1	1
Tram2	0.338438	4	0.9872	3.49737	4	0.478278	3.35776	4	0.499832	1	1	1
Tmem14a	3.85219	2	0.145716	0.755561	2	0.685381	0.366768	2	0.832448	0.814611	1	1
Gsta3	0.444951	5	0.994001	3.00035	6	0.808803	2.49438	5	0.777341	1	1	1
Kcnq5	3.4584	6	0.749495	5.35243	6	0.499469	0.274015	6	0.999613	1	1	1
Gm26580	4.11525e-10	2	1	0.919995	2	0.631285	4.0947e-10	2	1	1	1	1
Rims1	4.67594e-10	2	1	3.28912e-16	2	1	5.30177e-10	2	1	1	1	1
Gm27028	0	2	1	0	2	1	0	2	1	1	1	1
Gm29107	0.47819	3	0.923656	1.01448	3	0.797747	0.360528	3	0.94827	1	1	1
Ogfrl1	13.9643	6	0.0300374	5.50714	6	0.480595	0.844322	6	0.990832	0.270551	1	1
B3gat2	1.89013	2	0.388655	1.25021	2	0.535206	1.80704	2	0.405142	1	1	1
Smap1	5.61128	2	0.060468	0.151594	2	0.927005	0.325842	2	0.849658	0.457315	1	1
Sdhaf4	36.0521	6	2.6931e-06	15.1357	6	0.0192274	2.64888	6	0.851448	0.000104103	0.28801	1
Fam135a	5.68675	6	0.459178	10.1807	6	0.117246	2.07694	6	0.912488	1	0.96285	1
Col19a1	0	2	1	0	2	1	0	2	1	1	1	1
Lmbrd1	10.8886	2	0.00432096	8.78962	2	0.0123412	0	2	1	0.0592149	0.205282	1
Phf3	0	2	1	0	2	1	0	2	1	1	1	1
Ptp4a1	17.1618	6	0.00870681	0.711763	6	0.994234	15.5888	6	0.0161398	0.105268	1	1
Gm29669	0	2	1	0	2	1	0	2	1	1	1	1
4931428L18Rik	1.72806e-06	2	0.999999	1.99129e-06	2	0.999999	0	2	1	1	1	1
Gm29128	0	2	1	0	2	1	0	2	1	1	1	1
Khdrbs2	4.00785e-10	2	1	3.81913e-10	2	1	4.16918	2	0.124358	1	1	1
Gm5415	0	2	1	0	2	1	0	2	1	1	1	1
Gm37724	5.22984e-10	2	1	7.12472e-10	2	1	1.22132	2	0.542994	1	1	1
Prim2	2.61691	5	0.758794	1.67686	5	0.891802	0.83209	5	0.974942	1	1	1
Rab23	0.0519501	2	0.974359	0.085364	2	0.958216	0.606712	2	0.738336	1	1	1
[truncated: 19,430 more rows]

## Sheet: HSC-2 to MPP1
	waldStat_conds1vs2	df_conds1vs2	pvalue_conds1vs2	waldStat_conds1vs3	df_conds1vs3	pvalue_conds1vs3	waldStat_conds2vs3	df_conds2vs3	pvalue_conds2vs3	padj_conds1vs2	padj_conds1vs3	padj_conds2vs3
[truncated: 19,517 more rows]
