# Supplementary material for: Transplanting rejuvenated blood stem cells extends lifespan of aged immunocompromised mice
Source: NPJ Regen Med. 2022 Dec 29;7:78. doi: 10.1038/s41536-022-00275-y (PMC9800381; doi:10.1038/s41536-022-00275-y)
Supplement: Supplementary file 11 — Supplementary Dataset 9 [file 41536_2022_275_MOESM11_ESM.xlsx]

## Sheet: Tables description
Supplementary Dataset 9
GSEA of the genes with different expression patterns along trajectories between the CASIN and the Aged groups.
The analysis was performed for every pair of clusters independently with the function «gseGO» of the R package clusterProfiler.
GSEA was applied to the lists of genes showing different patterns of expression between CASIN and Aged groups (Supplementary Dataset 8) ordered by the Wald statistic (waldStat_conds2vs3).
The gene sets for the Gene Ontology (GO) terms for Biological Processes (BP) were used with the following thresholds:
- Minimum gene set size = 10
- Maximum gene set size = 500
- p-value = 0.05
- p-value adjustment method = Benjamini-Hochberg (BH)
Tables are ordered by absolute Normalized Enrichment Score (NES).

## Sheet: HSC-1 to HSC-2
ID	Description	setSize	enrichmentScore	NES	pvalue	p.adjust	qvalues	rank	leading_edge	core_enrichment
GO:0006924	activation-induced cell death of T cells	14	0.934955	1.41563	0.000618225	0.0461505	0.0400545	430	tags=14%, list=2%, signal=14%	Tsc22d3/Tnfrsf23
GO:0006857	oligopeptide transport	14	0.933225	1.41302	0.000682336	0.0490953	0.0426103	53	tags=14%, list=0%, signal=14%	Slc15a2/Slc7a11
GO:0043249	erythrocyte maturation	14	0.932984	1.41265	0.000691495	0.049162	0.0426682	149	tags=14%, list=1%, signal=14%	Klf2/Flvcr1
GO:0043620	regulation of DNA-templated transcription in response to stress	49	0.878078	1.40824	8.26695e-06	0.00379771	0.00329607	458	tags=22%, list=3%, signal=22%	Klf2/Cited2/Rela/Vegfa/Atf4/Ppp1r15a/Jun/Egr1/Mapk7/Bach1/Atf3
GO:0006910	phagocytosis, recognition	73	0.862347	1.40121	3.70669e-07	0.00143805	0.0012481	489	tags=7%, list=3%, signal=7%	Ighm/Igkc/Iglc2/Ighg2c/Fcgr3
GO:0001911	negative regulation of leukocyte mediated cytotoxicity	22	0.887237	1.37347	0.000499162	0.0447185	0.0388116	8	tags=5%, list=0%, signal=5%	Clec2d
GO:0002455	humoral immune response mediated by circulating immunoglobulin	92	0.817754	1.33759	1.06955e-06	0.00143805	0.0012481	1915	tags=14%, list=11%, signal=13%	Ighm/Igkc/Iglc2/Ighg2c/Tnf/Fcer2a/Ptpn6/Exo1/C1rl/Serping1/Iglc3/Trbc2/Igha
GO:0035456	response to interferon-beta	53	0.814543	1.31011	0.000535797	0.0447185	0.0388116	484	tags=25%, list=3%, signal=24%	Iigp1/Irgm1/Irgm2/Tgtp1/Gm4951/Ifi47/Tgtp2/Igtp/Stat1/F830016B08Rik/Ifitm1/Ifitm7/Ifi203
GO:0090199	regulation of release of cytochrome c from mitochondria	45	0.808704	1.29376	0.000682336	0.0490953	0.0426103	1989	tags=29%, list=11%, signal=26%	Plaur/Bcl2l11/Tnfsf10/Pam16/Parl/Pdcd5/Bad/Pycard/Bmf/Bid/Lmna/Ppif/Igf1
GO:0071216	cellular response to biotic stimulus	183	0.756911	1.25664	8.81311e-07	0.00143805	0.0012481	2796	tags=37%, list=16%, signal=31%	Hspa5/Txnip/Cd14/Bcl2l11/Rela/Nfkb1/Cxcl10/Irgm2/Trib1/Xbp1/Selenos/Arid5a/Stat1/Sbno2/Nfkbia/Tnf/Tnfrsf1b/Rara/Cxcl2/Ccl5/Fzd5/Pycard/Cd86/Malt1/Gfi1/Cd274/Prdx2/Litaf/Paf1/Chmp5/Plaa/Nfkbil1/Mef2c/Gch1/Pde4b/Cd180/Cmpk2/Lbp/Zc3h12a/Cxcl16/Cx3cl1/Bid/Nlrp3/Il12a/Tbxa2r/Nr1d1/Abca1/Nr1h4/Bcr/Pdcd1lg2/Irf8/Akap8/Il2/Ppbp/Nos3/Slx4/Stap1/Ticam2/Mus81/Ccl2/Ogt/Cxcl5/Atg10/Zfp709/Ripk2/Irak2/Gstp1
GO:0050853	B cell receptor signaling pathway	101	0.764631	1.25518	0.000221058	0.0286647	0.0248784	2249	tags=13%, list=13%, signal=11%	Ighm/Igkc/Iglc2/Ighg2c/Cd79b/Mef2c/Ptpn6/Iglc3/Slc39a10/Trbc2/Igha/Plcl2/Stap1
GO:0010951	negative regulation of endopeptidase activity	125	0.759037	1.25196	4.6304e-05	0.0118013	0.0102425	2052	tags=21%, list=12%, signal=19%	Plaur/Nr4a1/Hspa1b/Thbs1/Vegfa/Serpina3g/Picalm/Serpina3f/Serpinb1a/Dnajb6/Grk2/Tnf/Serpinb2/Park7/Klf4/Cflar/Ddx3x/Lamtor5/Fnip1/Serping1/Birc5/Cd44/Serpine2/Spink2/Igf1/Siah2
GO:0002181	cytoplasmic translation	89	0.765145	1.25029	0.000412402	0.0410477	0.0356257	2173	tags=28%, list=12%, signal=25%	Eif2s3y/Rps28/Rpl36/Mcts1/Rps29/Rpl30/Rpl19/Rpl15/Rpl38/Zfp385a/Cpeb2/Rpl35a/Rps2/Rpl22/Rpl31/Dph6/Rpl39/Dph2/Tma7/Gspt2/Drg2/Dph1/Gm6133/Rpl22l1/Unk
GO:0006911	phagocytosis, engulfment	108	0.755247	1.24172	0.000330378	0.0352324	0.0305786	2249	tags=14%, list=13%, signal=12%	Ighm/Igkc/Thbs1/Iglc2/Ighg2c/Arhgap25/Fcgr3/Lbp/Iglc3/Abca1/F2rl1/Trbc2/Igha/Rhoh/Stap1
GO:0060538	skeletal muscle organ development	164	0.748845	1.2415	5.2192e-06	0.00283355	0.00245927	1925	tags=19%, list=11%, signal=17%	Tsc22d3/Nr4a1/Skil/Cited2/Rcan1/Hmgcr/Maff/Fos/Homer1/Egr1/Vamp5/Btg2/Myc/Hlf/Plagl1/Atf3/Ybx3/Gpcpd1/Large1/Cflar/Flot1/Mef2c/Foxp2/Capn3/Pmp22/Foxp1/Lemd3/Naca/Uqcc2/Mettl8/Scx
GO:0031341	regulation of cell killing	96	0.752721	1.23369	0.000618225	0.0461505	0.0400545	2539	tags=21%, list=14%, signal=18%	Clec2d/Bcl2l11/Pnp/Bad/Il4/H2-Q7/Fcer2a/Hspa8/Il12a/P2rx7/Stat5b/F2rl1/H2-T3/Tyrobp/H2-Q10/Stap1/H2-Q2/Ceacam1/Ccl2/Cxcl5
GO:0006959	humoral immune response	200	0.738367	1.22711	4.04403e-06	0.0024151	0.00209609	3296	tags=24%, list=19%, signal=20%	Ighm/Igkc/Jchain/Cxcl10/Iglc2/Ighg2c/Wfdc17/Rpl30/Rnase6/Gpr183/Tfe3/Cd37/Tnf/Romo1/Cxcl2/Fcer2a/Cxcl12/Fau/Mef2c/Tac1/Ptpn6/Rpl39/Exo1/C1rl/Serping1/Tslp/Trf/Iglc3/Phb/Trbc2/Igha/Cfp/Ppbp/Wfdc18/C2/Il17f/Ccl2/Adm/Cxcl5/Wfdc3/C4b/Pla2g6/Aire/Gata6/Ighg2b/Pf4/S100a9/Lgals3/Cxcl14
GO:0071219	cellular response to molecule of bacterial origin	162	0.739087	1.22488	2.94664e-05	0.00977631	0.00848495	2796	tags=36%, list=16%, signal=31%	Cd14/Rela/Nfkb1/Cxcl10/Irgm2/Trib1/Xbp1/Selenos/Arid5a/Stat1/Sbno2/Nfkbia/Tnf/Tnfrsf1b/Rara/Cxcl2/Ccl5/Fzd5/Pycard/Cd86/Malt1/Gfi1/Cd274/Prdx2/Litaf/Paf1/Chmp5/Plaa/Nfkbil1/Mef2c/Gch1/Pde4b/Cd180/Cmpk2/Lbp/Zc3h12a/Cxcl16/Cx3cl1/Nlrp3/Il12a/Tbxa2r/Nr1d1/Abca1/Nr1h4/Bcr/Pdcd1lg2/Irf8/Akap8/Ppbp/Nos3/Stap1/Ticam2/Ccl2/Ogt/Cxcl5/Zfp709/Ripk2/Irak2/Gstp1
GO:2000116	regulation of cysteine-type endopeptidase activity	210	0.734958	1.22178	1.68559e-06	0.00143805	0.0012481	3225	tags=32%, list=18%, signal=27%	Plaur/Nr4a1/Bcl2l11/Hspa1b/Thbs1/Vegfa/Cycs/Tfap4/Tnfsf10/Ppp2ca/Psmb9/Myc/Dnajb6/Stat1/F3/Grk2/Tnfrsf23/Tnf/Casp12/Pdcd5/Park7/Bad/Pdcd2/Pycard/Ift57/Acvr1c/Malt1/S100a8/Klf4/Fis1/Lgmn/Rest/Cflar/Ddx3x/Hip1/Laptm5/Lamtor5/Rnf7/Fnip1/F2r/Birc5/Cd44/Bid/Nlrp3/Ret/Pml/Usp50/Igf1/Siah2/Epha7/Alox12/Ptgs2/Htt/Pmaip1/Dapk1/Perp/Rffl/Uaca/Prr7/Ripk2/Nek5/Bcl2a1d/Robo1/Dap/Naip2/S100a9/Arl6ip5/Ttbk1
GO:0006986	response to unfolded protein	115	0.739507	1.21769	0.000490003	0.0447185	0.0388116	1325	tags=18%, list=7%, signal=17%	Hspa5/Hspa1b/Thbs1/Calr/Hspa1a/Atf4/Ppp1r15a/Xbp1/Selenos/Hsp90aa1/Hsph1/Chac1/Atf3/Casp12/Edem1/Manf/Herpud2/Hspa8/Bag3/Cdk5rap3/Tmem129
GO:0099024	plasma membrane invagination	117	0.739197	1.21743	0.000453414	0.0429807	0.0373034	2249	tags=15%, list=13%, signal=13%	Ighm/Igkc/Thbs1/Iglc2/Ighg2c/Arhgap25/Fcgr3/Lbp/Iglc3/Abca1/F2rl1/Trbc2/Igha/Snx18/Aurkb/Rhoh/Stap1
GO:0045333	cellular respiration	142	0.735543	1.21703	0.000171179	0.026328	0.0228503	2115	tags=25%, list=12%, signal=23%	Cbfa2t3/Cycs/Cox7c/Nr4a3/Sirt3/Slc25a25/Nop53/Myc/Sdhaf4/Ndufv2/Ndufs6/Uqcc3/Nfatc4/Ndufa7/Dguok/Park7/Ndufa8/Ndufa5/Il4/Ccnb1/Mtfr1/Cox5b/Bloc1s1/Mtfr1l/Uqcr10/Slc25a23/Ogdh/Slc1a3/Ndufs8/Cox20/Slc25a12/Uqcrq/Bid/Mtfr2/Cdk1/Cisd1
GO:0052548	regulation of endopeptidase activity	279	0.723355	1.20666	1.12088e-06	0.00143805	0.0012481	2083	tags=22%, list=12%, signal=20%	Plaur/Nr4a1/Bcl2l11/Hspa1b/Thbs1/Vegfa/Serpina3g/Cycs/Tfap4/Picalm/Tnfsf10/Ppp2ca/Psmb8/Furin/Psmb9/Serpina3f/Myc/Serpinb1a/Dnajb6/Stat1/F3/Grk2/Tnfrsf23/Tnf/Casp12/Serpinb2/Pdcd5/Park7/Bad/Pdcd2/Pycard/Ift57/Acvr1c/Malt1/S100a8/Klf4/Fis1/Lgmn/Rest/Cflar/Ddx3x/Hip1/Laptm5/Lamtor5/Rnf7/Fnip1/Serping1/F2r/Birc5/Cd44/Bid/Nlrp3/Ret/Pml/Serpine2/Spink2/Stat3/Usp50/Igf1/Siah2/Epha7
GO:0071559	response to transforming growth factor beta	204	0.713865	1.18664	0.000106602	0.0187243	0.016251	2494	tags=25%, list=14%, signal=22%	Hspa5/Skil/Cited2/Smad7/Zfp36l2/Thbs1/Fos/Vasn/Jun/Nrros/Furin/Xbp1/Mapk7/Eid2/Pdcd5/Ldlrad4/Chst11/Tgfb1i1/Il4/Cldn5/Rock1/Spry2/Snx6/Acvr1c/Cdkn2b/Crebbp/Zfp703/Cflar/Mef2c/Wfikkn2/Htra3/Ppm1a/Wfikkn1/Axin1/Zfhx3/Zmiz1/Pmepa1/Ovol2/Pml/Sox6/Lemd3/Scx/Itga3/Pbld1/Nos3/Itgb5/Ptprk/Col1a2/Spred3/Gipc1/Il17f/Ccl2
GO:0052547	regulation of peptidase activity	323	0.70884	1.18542	1.66848e-06	0.00143805	0.0012481	3225	tags=27%, list=18%, signal=22%	Plaur/Nr4a1/Bcl2l11/Hspa1b/Thbs1/Vegfa/Serpina3g/Cycs/Tfap4/Picalm/Tnfsf10/Ppp2ca/Psmb8/Furin/Psmb9/Serpina3f/Myc/Serpinb1a/Dnajb6/Stat1/F3/Grk2/Tnfrsf23/Tnf/Casp12/Serpinb2/Pdcd5/Park7/Bad/Pdcd2/Pycard/Ift57/Acvr1c/Malt1/S100a8/Klf4/Fis1/Lgmn/Rest/Cflar/Ddx3x/Hip1/Laptm5/Lamtor5/Wfikkn2/Rnf7/Wfikkn1/Fnip1/Serping1/F2r/Birc5/Cd44/Bid/Nlrp3/Ret/Pml/Serpine2/Spink2/Stat3/Usp50/Igf1/Gpc3/Siah2/Epha7…
GO:0071560	cellular response to transforming growth factor beta stimulus	200	0.71241	1.18397	0.000175713	0.026328	0.0228503	2494	tags=25%, list=14%, signal=22%	Hspa5/Skil/Cited2/Smad7/Zfp36l2/Thbs1/Fos/Vasn/Jun/Nrros/Furin/Xbp1/Mapk7/Eid2/Pdcd5/Ldlrad4/Chst11/Tgfb1i1/Il4/Cldn5/Spry2/Snx6/Acvr1c/Cdkn2b/Crebbp/Zfp703/Cflar/Mef2c/Wfikkn2/Htra3/Ppm1a/Wfikkn1/Axin1/Zmiz1/Pmepa1/Ovol2/Pml/Sox6/Lemd3/Scx/Itga3/Pbld1/Nos3/Itgb5/Ptprk/Col1a2/Spred3/Gipc1/Il17f/Ccl2
GO:0042742	defense response to bacterium	238	0.708345	1.17983	4.74265e-05	0.0118013	0.0102425	2858	tags=21%, list=16%, signal=18%	Ighm/Igkc/Iigp1/Jchain/Mpo/Irgm2/Gbp4/Iglc2/Ighg2c/Wfdc17/Epha2/Rpl30/Rnase6/Plac8/Pld1/Tnf/Romo1/Myo1f/Pycard/Fau/Tac1/Rpl39/Anxa3/Lbp/Tslp/Trf/Rab34/Nlrp3/Iglc3/Prkcd/P2rx7/Zg16/F2rl1/Nr1h4/Trbc2/Igha/Vgf/Irf8/Clec4d/Wfdc18/Muc5b/Il17f/Adm/Cxcl5/Hmgb2/Wfdc3/Ankrd17/Ripk2/Pla2g6/Tnfrsf14
GO:0046034	ATP metabolic process	218	0.697844	1.16062	0.000544955	0.0447185	0.0388116	3246	tags=27%, list=18%, signal=22%	Cbfa2t3/Cycs/Cox7c/Fbp1/Slc25a25/Atpif1/Atp5k/Myc/Atp5j/Atp5e/Atp5h/Ndufv2/Ndufs6/Uqcc3/Atp5j2/Ndufa7/Tnf/Dguok/Park7/Bad/Ndufa8/Atp5g2/Il4/Ccnb1/Fis1/Atp5l/Atp5b/Hspa8/Cox5b/Uqcr10/Slc25a23/Ogdh/Atp5g1/Psen1/Ndufs8/Abcd1/Uqcrq/Bid/Pfkm/Ppif/P2rx7/Eno2/Stat3/Uqcc2/Igf1/Cdk1/Ampd3/Hdac4/Ogt/Prkag2/Cox7a2/Ldha/Eno3/Foxk2/Pink1/Khk/Slc25a33/Ndufaf1/Sirt6
GO:0016032	viral process	293	0.69107	1.15412	6.71202e-05	0.0147513	0.0128028	3826	tags=30%, list=22%, signal=24%	Bcl2l11/Vps37b/Itgb3/Tfap4/Top2a/Jun/Rsad2/Mcts1/Apobec3/Icam1/Myc/Pfn1/Stat1/Ppia/Vamp8/Grk2/Ccl4/Ifitm1/Ppie/Ifitm7/Chmp3/Tnf/Itgav/Trim28/Oasl1/Bad/Rad50/Ccl5/Ptbp1/Rab43/Crebbp/Rest/Trim12c/Lgals1/Hspa8/Chmp5/Oas2/Adarb1/Hacd3/Ddx3x/Trim25/Lamtor5/Ctsb/Npc1/Mvb12a/Pcbp2/Ddx6/Zc3h12a/Pml/Phb/Trim6/Usf1/Taf11/Ppid/Rab5a/Pcbp1/Trim68/Pkn2/Chd1/Kpna2/Cxcr4/Zbp1/Ceacam1/Zc3hav1/Smarcb1/Trim35/Mon1…
GO:0072593	reactive oxygen species metabolic process	256	0.692263	1.15407	0.000196119	0.026328	0.0228503	3346	tags=27%, list=19%, signal=22%	Klf2/Thbs1/Mpo/Cdkn1a/Cycs/Sirt3/Nrros/Icam1/Atpif1/Selenos/Hsp90aa1/Rora/Slc5a3/Mapt/Tnf/Romo1/Parl/Cd34/Park7/Foxo3/Mpv17/Il4/Sh3pxd2a/Hba-a1/Klf4/Prdx2/Rab27a/Birc3/Cflar/Foxm1/Agtr1a/Gch1/Pdk4/Atp5g1/Gbf1/Gla/Ndufs3/Abcd1/Mycn/Zc3h12a/Prkcd/P2rx7/Stat3/F2rl1/Tmem106a/Bcr/Igf1/Nos3/Tyrobp/Met/Nox4/Rgn/Hdac4/Ptgs2/Ogt/Slc7a2/Mpv17l/Hbp1/Gstp1/Sod2/Fbln5/Pink1/Hp/Slc25a33/Spr/Acox1/Gls2/Ass1/Ncf1
GO:1902532	negative regulation of intracellular signal transduction	474	0.687711	1.15356	1.30912e-06	0.00143805	0.0012481	3806	tags=32%, list=22%, signal=26%	Pde10a/Plaur/Rabgef1/Rela/Rcan1/Hmgcr/Dusp8/Thbs1/Pik3ip1/Per1/Sirt3/Fbp1/Xbp1/Selenos/Epha2/Nop53/Mapk7/Rora/Hsph1/Stmn1/Arhgap25/Stat1/Ppia/Rasa2/Errfi1/Phlpp1/Atf3/Dusp16/Parl/Dusp6/Dusp1/Park7/Zfp385a/Dusp5/Map2k3/Spry2/Pycard/Klf4/Ybx3/Lif/Ajuba/Litaf/Nfkbid/Tnfaip8l1/Cxcl12/Ddx3x/Dyrk3/Foxm1/BC048403/Noc2l/Cdk5rap3/Gpatch3/Rasa3/Ptpn6/Ppm1a/Spry4/Siglecg/Arhgap42/Itch/Fnip1/Ddias/Sesn3/Tbc1…
GO:0045862	positive regulation of proteolysis	322	0.688683	1.1517	7.16323e-05	0.0147513	0.0128028	3287	tags=28%, list=19%, signal=23%	Bcl2l11/Smad7/Hspa1b/Cbfa2t3/Hspa1a/Cycs/Tfap4/Trib1/Picalm/Tnfsf10/Ppp2ca/Arih2/Atpif1/Xbp1/Nop53/Myc/Stat1/F3/Zfand2a/Spon1/Tnfrsf23/Tnf/Tnfrsf1b/Casp12/Plk3/Pdcd5/Csnk1d/Bad/Pdcd2/Aurkaip1/Sumo2/Pycard/Ift57/Acvr1c/Malt1/S100a8/Fis1/Lgmn/Rest/Hspa8/Cflar/Ddx3x/Hip1/Plk2/Laptm5/Trib3/Rnf7/Capn3/Axin1/Ubqln1/Psen1/Fbxw7/Rnf139/F2r/Bbs7/Zc3h12a/Bid/Nlrp3/Tmem67/Ret/Pml/Stat3/Usp50/Astl/Zyg11b/Tmt…
GO:0030099	myeloid cell differentiation	374	0.685803	1.14838	3.95689e-05	0.0112527	0.00976629	3221	tags=27%, list=18%, signal=22%	Klf2/Clec2d/Cited2/Vegfa/Cbfa2t3/Prtn3/Itgb3/Hhex/Lmo2/Fos/Trib1/Jun/Flvcr1/Hoxb8/Nrros/Atpif1/Myb/Epha2/Prmt1/Myc/Itpkb/Gfi1b/Ccl3/Meis1/Stat1/Exoc6/Sbno2/Gpr183/Sfxn1/Nfkbia/Tfe3/Il15/Jag1/Tnf/Rara/Kat7/Zfp385a/Foxo3/Thoc5/Il4/Kit/Ccl5/Sh3pxd2a/Hba-a1/Lif/Fli1/Paf1/Tcirg1/Dyrk3/Mef2c/Cdk5rap3/Ptpn6/Klf13/Nme2/Psen1/Fbxw7/Hcls1/Tob2/Batf/Trf/Csf1/Chuk/Pml/Sox6/Stat5b/Stat3/F2rl1/Id2/Tfrc/Gpc3/Ga…
GO:0042113	B cell activation	305	0.684755	1.14416	0.000293923	0.0336325	0.02919	2239	tags=19%, list=13%, signal=17%	Ighm/Igkc/Zfp36l2/Cdkn1a/Hhex/Samsn1/Gimap1/Iglc2/Ighg2c/Xbp1/Myb/Lyl1/Pnp/Cd79b/Zbtb1/Cmtm7/Gpr183/Parp3/Bad/Il4/Kit/Peli1/Cd86/Malt1/Pfdn1/Tcirg1/Lgals1/Dclre1c/Pou2f2/Laptm5/Mef2c/Ptpn6/Swap70/Siglecg/Aplf/Exo1/Cd180/Fnip1/Tnfrsf13b/Batf/Foxp1/Iglc3/Prkcd/Slc39a10/Phb/Stat5b/Cxcr5/Trbc2/Igha/Id2/Exosc3/Tfrc/Tnfsfm13/Plcl2/Il2/Tyrobp/Mmp14/Ada/St3gal1
GO:0060537	muscle tissue development	395	0.682282	1.14324	3.50789e-05	0.0104746	0.00909098	3357	tags=25%, list=19%, signal=20%	Tsc22d3/Nr4a1/Skil/Cited2/Smad7/Rcan1/Hmgcr/Vegfa/Maff/Tiparp/Kdm6b/Fos/Cenpf/Hey1/Homer1/Egr1/Vamp5/Btg2/Myc/Meis1/Ndufv2/Slc9a1/Hlf/Ifrd1/Schip1/Plagl1/Atf3/Rara/Acadm/Ift88/Cacybp/Ryr2/Gja1/Ccnb1/Fgfr1/Ybx3/Lrp6/S1pr1/Gpcpd1/Adamts9/Ift20/Cflar/Flot1/Cxadr/Nebl/Mef2c/Foxp2/Capn3/Bmpr1a/Chd7/Sgcb/Pmp22/Lmna/Foxp1/Maml1/Rgs2/Sox6/Lemd3/Naca/Uqcc2/Mettl8/Id2/Scx/Igf1/Cdk1/Fgf2/Bmp4/Met/Nox4/Nln/H…
GO:0071396	cellular response to lipid	400	0.682139	1.14304	6.148e-05	0.0141215	0.0122562	2979	tags=28%, list=17%, signal=24%	Cd14/Rela/Nfkb1/Zfp36l2/Ldlr/Calr/Cxcl10/Tfap4/Ramp3/Irgm2/Trib1/Per1/Xbp1/Selenos/Rora/Arid5a/Stat1/Foxa1/Sbno2/Skp2/Nfatc4/Nfkbia/Ptges3/Ffar2/Tnf/Tnfrsf1b/Rara/Park7/Bad/Cxcl2/Lbh/Ncoa2/Ccl5/Pycard/Cd86/Malt1/Gfi1/Tead1/Cd274/Fis1/Lrp6/Prdx2/Litaf/Paf1/Rest/Zfp703/Chmp5/Sstr2/Agtr1a/Plaa/Nfkbil1/Mef2c/Gch1/Pde4b/Pdk4/Epha5/Zmiz1/Cd180/Cmpk2/Ccdc62/Rnf4/Lbp/Npc1/Zc3h12a/Cxcl16/Cx3cl1/Nlrp3/Foxp…
GO:0045786	negative regulation of cell cycle	417	0.679963	1.13986	5.19165e-05	0.0124018	0.0107637	3806	tags=31%, list=22%, signal=25%	Nr4a1/Skil/Dot1l/Gpr132/Zfp36l2/Thbs1/Cdkn1a/Calr/Nabp1/Hhex/Tfap4/Rhob/Pinx1/Nop53/Btg2/Myc/Rbm38/Sde2/Npm1/Fem1b/Tnf/Plk3/Osm/Thoc5/Ccnb1/Trip13/Btg3/Zfyve19/Klf4/Lif/Hinfp/Cdkn2b/Hexim2/Ndc80/Dna2/Cdk5r1/Plk2/Foxm1/Hnf4a/Mad2l1/Gen1/Orc1/Zfp655/Irf1/Cdk5rap3/Cdk5rap1/Cacnb4/Mad1l1/Pttg1/Trim37/Trp53i13/Mtbp/Ddias/Nme6/Taok1/Ccar2/Birc5/Dcun1d3/Pmp22/Fap/Heca/Il12a/Tmem67/Pml/Map3k20/Ing4/Fancd…
GO:0048872	homeostasis of number of cells	329	0.681567	1.13977	0.00018705	0.026328	0.0228503	2622	tags=19%, list=15%, signal=16%	Tsc22d3/Klf2/Skil/Bcl2l11/Cited2/Slc7a11/Vegfa/Lmo2/Flvcr1/Atpif1/Myb/Prmt1/Itpkb/Gfi1b/Stat1/Exoc6/Gpr183/Sfxn1/Tnfrsf23/Rps24/Kat7/Foxo3/Ift88/Kit/Hba-a1/Prdx2/Tcirg1/Dyrk3/Mef2c/Pde4b/Cdk5rap3/Klf13/Axin1/Hcls1/Tnfrsf13b/Ccnb2/F2r/Map7/Cd44/Asxl1/Csf1/P2rx7/Sox6/Stat5b/Stat3/Id2/Bcr/Slc37a4/Ampd3/Il2/Tet2/Nos3/Bmp4/Ada/Chst3/Ceacam1/Ccl2/Pmaip1/Cxcl5/Plcb1/Hmgb2
GO:0042326	negative regulation of phosphorylation	379	0.67849	1.13638	0.000116765	0.0199235	0.0172918	2660	tags=24%, list=15%, signal=21%	Rabgef1/Gadd45b/Smad7/Spag9/Hmgcr/Dusp8/Cbfa2t3/Cdkn1a/Hhex/Tfap4/Pik3ip1/Trib1/Ppp1r15a/Jun/Gbp4/Samsn1/Ppp2ca/Fbp1/Atxn7/Xbp1/Mapk7/Npm1/Ppia/Errfi1/Grk2/Mapt/Tnf/Dusp16/Dusp6/Ldlrad4/Dusp1/Park7/Dusp5/Ccnb1/Rock1/Spry2/Pycard/Lrp6/Ajuba/Cdkn2b/Hexim2/Birc3/Adarb1/Hnf4a/Trib3/Irf1/Cdk5rap3/Ptpn6/Spry4/Cdk5rap1/Vps25/Psen1/Pkig/Pmepa1/Eif4g1/Fam72a/Zc3h12a/Ocln/Prkcd/Ppif/Rgs2/Ephb2/Stat3/Chordc…
GO:2001233	regulation of apoptotic signaling pathway	359	0.677159	1.13332	0.000166645	0.026328	0.0228503	4194	tags=32%, list=24%, signal=25%	Plaur/Nr4a2/Skil/Bcl2l11/Rela/Thbs1/Vegfa/Tnfrsf12a/Traf1/Tnfsf10/Pam16/Icam1/Xbp1/Selenos/Mapk7/Hsph1/Myc/Ppia/Nfatc4/Tnfrsf23/Fem1b/Atf3/Tnf/Itgav/Parl/Osm/Park7/Bad/Zfp385a/Il4/Fgfr1/Pycard/S100a8/Fis1/Ybx3/Prdx2/Cflar/Cxcl12/Ddx3x/Wnt4/Itm2c/Noc2l/Bmf/Acaa2/Ubqln1/Psen1/Fbxw7/Ddias/Ndufs3/Ccar2/Pmp22/Cd44/Cx3cl1/Bid/Lmna/Vnn1/Ret/Prkcd/Ppif/Pml/Msx1/Nanos3/Igf1/Siah2/Bmp4/Bdkrb2/Ptgs2/Steap3/…
GO:0019221	cytokine-mediated signaling pathway	310	0.677856	1.13301	0.000609066	0.0461505	0.0400545	3438	tags=29%, list=19%, signal=24%	Rabgef1/Rela/Iigp1/Cxcl10/Klf6/Il1r2/Irgm1/Irgm2/Egr1/Traf1/Traf4/Ccl3/Stat1/F3/Ccl4/Spata2/Nfkbia/Ifitm1/Il15/Ifitm7/Tnf/Osm/Bad/Foxo3/Cxcl2/Kit/Ccl5/Pycard/Traip/Gfi1/Il17ra/Oas2/Cxcl12/Laptm5/Sphk1/Irf1/Ptpn6/Krt8/Adipor2/Tslp/Plvap/Csf1/Cx3cl1/Chuk/Krt18/Stat5b/Otulin/Trim6/Stat3/F2rl1/Nr1h4/Tnfrsf11a/Ackr1/Ppbp/Il12rb2/Stap1/Cxcr4/Ticam2/Zbp1/Crlf1/Ceacam1/Il10ra/Il17f/Ccl2/Cxcl5/Plcb1/Ptprn…
GO:1903706	regulation of hemopoiesis	346	0.675532	1.13041	0.000362276	0.037131	0.0322263	3830	tags=32%, list=22%, signal=25%	Clec2d/Smad7/Zfp36l2/Itgb3/Lmo2/Fos/Trib1/Jun/Ctla2a/Hoxb8/Xbp1/Myb/Hsp90aa1/Prmt1/Myc/Itpkb/Gfi1b/Ccl3/Meis1/Pnp/Stat1/Zbtb1/Egr3/Nfkbia/Tfe3/Il15/Jag1/Tnf/Zfp608/Rara/Braf/Kat7/Bad/Foxo3/Thoc5/Il4/Ccl5/Malt1/Lif/Sox13/Prdx2/Paf1/Nfkbid/Mef2c/Irf1/Ptpn6/Klf13/Nme2/Zmiz1/Fbxw7/Hcls1/Tob2/Cd44/Csf1/Zc3h12a/Nrarp/Nlrp3/Il12a/Vnn1/Stat5b/Nfkbiz/Fancd2/Stat3/Id2/Tcf7/Rhoh/Il2/Bmp4/Tyrobp/Mmp14/Xrcc6/…
GO:0072594	establishment of protein localization to organelle	404	0.673433	1.12854	0.000182515	0.026328	0.0228503	3608	tags=26%, list=20%, signal=22%	Hspa5/Txnip/Vps37b/Cdkn1a/Itgb3/Tomm7/Gbp4/Ppp2ca/Tomm5/Pam16/Atpif1/Xbp1/Hsp90aa1/Hsph1/Ipo11/Nup98/Pex16/Nfkbia/Mapt/Arc/Timm13/Srprb/Romo1/Parl/Pdcd5/Ect2/Sec61a1/Trim28/4930550C14Rik/Edem1/Hacl1/Ryr2/Fis1/Pacsin1/Hspa8/Hnf4a/Laptm5/Srp14/Ipo13/Bag3/Ift122/Vps28/Bcs1l/Vps25/Psen1/Fbxw7/Hcls1/Pex7/Pkig/Gosr2/Zc3h12a/Bid/Lmna/Ap4m1/Prkcd/Pml/Dkc1/Stat3/Ipo9/Vti1b/Cdk1/Vps37d/Bmp4/Nutf2/Kpna2/Rnf…
GO:0062197	cellular response to chemical stress	293	0.675595	1.12828	0.000554114	0.0447185	0.0388116	3716	tags=29%, list=21%, signal=24%	Nr4a2/Rela/Slc7a11/Thbs1/Mpo/Kdm6b/Fos/Rhob/Atf4/Jun/Nr4a3/Xbp1/Selenos/Lrrc8d/Mapk7/Hsph1/Ppia/Stk26/Mapt/Tnf/Romo1/Ect2/Ncoa7/Park7/Bad/Cpeb2/Foxo3/Mpv17/Ybx3/Prdx2/Rest/Cflar/Ddx3x/Apex1/Sphk1/Slc25a23/Gch1/Rnf7/Capn3/Ubqln1/Fbxw7/Ddias/Abcd1/Oxr1/Zc3h12a/Foxp1/Vnn1/Prkcd/Ppif/Chuk/Pml/Fancd2/Adnp2/Nos3/Bmp4/Met/Xrcc6/Prr5l/Ptprk/Bdkrb2/Ptgs2/Melk/Dapk1/Psap/Chchd4/Uaca/Sod2/Zfp36l1/Aifm2/Fbln…
GO:0002443	leukocyte mediated immunity	390	0.672991	1.12767	0.000198386	0.026328	0.0228503	2562	tags=17%, list=14%, signal=15%	Ighm/Igkc/Clec2d/Rabgef1/Smad7/Rsad2/Nr4a3/Iglc2/Ighg2c/Icam1/Arid5a/Pnp/Zbtb1/Vamp8/Jag1/Tnf/Tnfrsf1b/Fcgr3/Parp3/Myo1f/Il4/Kit/Fzd5/H2-Q7/Malt1/Fcer2a/Tcirg1/Hfe/Rab27a/Hspa8/Pou2f2/Ptpn6/Swap70/Aplf/Exo1/C1rl/Anxa3/Serping1/Batf/Tlr3/Nlrp3/Il12a/Iglc3/Prkcd/P2rx7/Stat5b/F2rl1/Snap23/Trbc2/Igha/Exosc3/Bcr/Tfrc/Tnfsfm13/Il2/H2-T3/Tyrobp/H2-Q10/Stap1/Stx11/H2-Q2/C2/Ceacam1/Ccl2/Cxcl5/Dpp4
GO:0051249	regulation of lymphocyte activation	451	0.671352	1.12578	9.41933e-05	0.0180668	0.0156804	3642	tags=27%, list=21%, signal=22%	Ighm/Igkc/Smad7/Zfp36l2/Cdkn1a/Samsn1/Ctla2a/Iglc2/Ighg2c/Xbp1/Myb/Hsp90aa1/Hsph1/Itpkb/Pnp/Zbtb1/Gpr183/Egr3/Il15/Tnfrsf1b/Zfp608/Rara/Braf/Parp3/Bad/Il4/Ccl5/Pycard/Peli1/Gal/Cd86/Malt1/Cd274/Sox13/Prdx2/Tnfsf14/Hfe/Lgals1/Nfkbid/Laptm5/Mef2c/Irf1/Tac1/Ptpn6/Mad1l1/Siglecg/Aplf/Zmiz1/Itch/Socs6/Sdc4/Tnfrsf13b/Ccdc88b/Cd44/Zc3h12a/Nrarp/Nlrp3/Il12a/Vnn1/Iglc3/Slc7a1/Slc39a10/Stat5b/Nfkbiz/Fancd2…
GO:0007005	mitochondrion organization	464	0.670415	1.12455	7.05043e-05	0.0147513	0.0128028	3583	tags=28%, list=20%, signal=23%	Plaur/Bcl2l11/Ndufc1/Ndufb10/Jun/Tomm7/Tnfsf10/Tomm5/Pam16/Ssbp1/Atpif1/Ggct/Hsp90aa1/Gabarapl2/Myc/Wipi2/Sdhaf4/Ndufb3/Pnp/Slc9a1/Cox14/Immt/Slirp/Ndufs6/Fmc1/Uqcc3/1190007I07Rik/Mapt/Timm13/Mrpl17/Romo1/Parl/Pdcd5/Rab38/4930550C14Rik/Park7/Bad/Ndufa8/Ndufa5/Mpv17/Pet100/Ndufaf8/Opa3/Pycard/Ndufab1/Coa3/Fis1/Mtfr1/Ndufaf6/Dna2/Cxadr/Mtfr1l/Rnf7/Bag3/Ndufa3/Bmf/Armcx3/Tk2/Acaa2/Cox16/Bcs1l/Fbxw7/…
GO:0002250	adaptive immune response	431	0.670478	1.12425	0.00029848	0.0336325	0.02919	3381	tags=26%, list=19%, signal=21%	Ighm/Igkc/Smad7/Vegfa/Jchain/Serpina3g/Rsad2/Samsn1/Iglc2/Ighg2c/Icam1/Pdcd1/Rora/Arid5a/Pnp/Cd79b/Zbtb1/Gpr183/Tfe3/Jag1/Tnf/Tnfrsf1b/Fcgr3/Parp3/Rnf125/Il4/Fzd5/Pycard/H2-Q7/Cd86/Malt1/Fbxo38/Cd274/Fcer2a/Tcirg1/Hfe/Rab27a/Hspa8/Il17ra/Nfkbid/Dclre1c/Cd48/Pou2f2/Mef2c/Nfkb2/Irf1/Ptpn6/H2-Eb1/Swap70/Siglecg/Aplf/Exo1/Tnfrsf13b/C1rl/Serping1/Batf/Cd44/Zc3h12a/Nlrp3/Il12a/Iglc3/Prkcd/P2rx7/Phb/Nfk…
GO:0034248	regulation of cellular amide metabolic process	375	0.66943	1.12092	0.000544955	0.0447185	0.0388116	3780	tags=26%, list=21%, signal=21%	Rela/Eif2s3y/Zfp36l2/Slc7a11/Thbs1/Calr/Ppp1r15a/Cirbp/Picalm/Per1/Sirt3/Btg2/Paip2/Npm1/Rpl38/Spon1/Pld1/Tnf/Samd4/Rara/Zfp385a/Cpeb2/Ago4/Foxo3/Ythdf1/Rmnd1/Rock1/Ptbp1/Rbm4b/Coa3/Qk/Igf2bp2/Rpl22/Rbm3/Malsu1/Ddx3x/Mtg1/Sphk1/Sarnp/Dph6/Paip1/Pdk4/Cdk5rap1/Dph2/Tcof1/Rida/Rnf139/Eif4g1/Ddx6/Zc3h12a/Prkcd/Dph1/Pml/Rgs2/Ngrn/Cnot6/Eif4e/Mif4gd/Stat3/Uqcc2/Nr1h4/Ago3/Nanos3/Igf1/Polr2g/Unk/Mief1/P…
GO:0022613	ribonucleoprotein complex biogenesis	395	0.666448	1.11671	0.00058159	0.0461505	0.0400545	2458	tags=19%, list=14%, signal=17%	Eif2s3y/Rps28/Snrpe/Imp3/Mcts1/Exosc7/Nsa2/Nop53/Hsp90aa1/Rpl27/Trmt112/Snrpg/Tbl3/Npm1/Utp14b/Nol11/Gtf3a/Pop7/Rpl38/Rpl35/Ptges3/Lsm6/Rpl3/Rps24/Mrpl36/Exosc2/Abt1/Usp36/Bysl/Luc7l2/Ago4/Snrpf/Rps27/Rpl35a/Rps2/Sf3b1/Pak1ip1/Lsm4/Nvl/Ftsj3/Snrpd3/Rps10/Pin4/Malsu1/Ddx3x/Pop5/Noc2l/Bms1/Chd7/Xpo1/Isy1/Imp4/Rpf2/Clp1/Helq/Efl1/Exosc5/Gnl3l/Mrpl20/Cul4b/Dkc1/Nol6/Prpf18/Nol10/Ago3/Exosc3/Ipo9/Mpho…
GO:0022407	regulation of cell-cell adhesion	384	0.666207	1.11607	0.000609066	0.0461505	0.0400545	4005	tags=33%, list=23%, signal=26%	Plaur/Cited2/Rela/Smad7/Vegfa/Nr4a3/Icam1/Xbp1/Myb/Hsp90aa1/Mapk7/Hsph1/Itpkb/Pnp/Zbtb1/Egr3/Il15/Jag1/Tnf/Fermt3/Zfp608/Rara/Bad/Il4/Ccl5/Pycard/Peli1/Cd86/Malt1/Klf4/Cd274/L1cam/Sox13/Prdx2/Tnfsf14/Mex3b/Hfe/Zfp703/Lgals1/Flot1/Nfkbid/Cxcl12/Wnt4/Laptm5/Irf1/Ptpn6/Swap70/Mad1l1/Zmiz1/Itch/Socs6/Sdc4/Ccdc88b/Cd44/Zc3h12a/Nrarp/Cx3cl1/Nlrp3/Il12a/Vnn1/Slc7a1/Prkcd/Tjp1/Serpine2/Stat5b/Nfkbiz/Thy1…

## Sheet: HSC-1 to HSC-3
ID	Description	setSize	enrichmentScore	NES	pvalue	p.adjust	qvalues	rank	leading_edge	core_enrichment
GO:0006910	phagocytosis, recognition	73	0.914998	1.49564	2.61884e-10	1.56528e-06	1.36593e-06	962	tags=11%, list=5%, signal=10%	Ighm/Igkc/Iglc2/Ighg2b/Ighg2c/Fcgr3/Igha/Trbc2
GO:0006983	ER overload response	12	0.969821	1.46906	0.0004443	0.0384867	0.0335851	288	tags=25%, list=2%, signal=25%	Hspa5/Bcl2l11/Selenos
GO:0031987	locomotion involved in locomotory behavior	12	0.967743	1.46592	0.000517479	0.0412397	0.0359875	39	tags=17%, list=0%, signal=17%	Arrdc3/Rcan1
GO:0006968	cellular defense response	13	0.95541	1.45248	0.00065486	0.0455128	0.0397164	7	tags=8%, list=0%, signal=8%	Clec2d
GO:0010738	regulation of protein kinase A signaling	24	0.915354	1.4355	4.6304e-05	0.00728313	0.00635557	36	tags=8%, list=0%, signal=8%	Pde10a/Ramp3
GO:0019048	modulation by virus of host process	17	0.924032	1.42769	0.000636543	0.045293	0.0395247	445	tags=18%, list=3%, signal=17%	Bcl2l11/Myc/Bad
GO:0006958	complement activation, classical pathway	79	0.870185	1.42421	1.14308e-08	3.41608e-05	2.98102e-05	1266	tags=11%, list=7%, signal=11%	Ighm/Igkc/Iglc2/Ighg2b/Ighg2c/Igha/Trbc2/C2/Serping1
GO:0002089	lens morphogenesis in camera-type eye	23	0.90175	1.41251	0.000590749	0.0445197	0.0388498	289	tags=22%, list=2%, signal=21%	Cited2/Epha2/Bmp4/Atf4/Meis1
GO:0006911	phagocytosis, engulfment	109	0.821174	1.35102	8.04599e-07	0.000601136	0.000524577	962	tags=9%, list=5%, signal=9%	Ighm/Igkc/Thbs1/Iglc2/Ighg2b/Ighg2c/Fcgr3/Igha/Itgam/Trbc2
GO:0010822	positive regulation of mitochondrion organization	62	0.826023	1.34317	8.17848e-05	0.0111097	0.00969482	1001	tags=16%, list=6%, signal=15%	Plaur/Bcl2l11/Atpif1/Tnfsf10/Bad/Pdcd5/Bmf/Pycard/Pla2g6/Fis1
GO:0050853	B cell receptor signaling pathway	103	0.815608	1.34037	2.49359e-06	0.0010086	0.000880151	1177	tags=9%, list=7%, signal=8%	Ighm/Igkc/Iglc2/Ighg2b/Ighg2c/Igha/Cd79b/Trbc2/Vav3
GO:0099024	plasma membrane invagination	118	0.81199	1.33854	3.41016e-07	0.000356589	0.000311175	962	tags=9%, list=5%, signal=9%	Ighm/Igkc/Thbs1/Snx18/Iglc2/Ighg2b/Ighg2c/Fcgr3/Igha/Itgam/Trbc2
GO:0010324	membrane invagination	125	0.806864	1.33209	3.15599e-07	0.000356589	0.000311175	962	tags=9%, list=5%, signal=8%	Ighm/Igkc/Thbs1/Snx18/Iglc2/Ighg2b/Ighg2c/Fcgr3/Igha/Itgam/Trbc2
GO:0008037	cell recognition	176	0.788115	1.3088	5.50559e-08	0.00010969	9.57199e-05	1433	tags=10%, list=8%, signal=9%	Ighm/Igkc/Iglc2/Ccdc141/Hspa1b/Ighg2b/Ighg2c/Fcgr3/Ly6k/Igha/Lgals3/Trbc2/Cdk5r1/L1cam/Ovgp1/Havcr2/Nck2/Spa17
GO:0045665	negative regulation of neuron differentiation	73	0.797769	1.30402	0.00045797	0.0391041	0.034124	1652	tags=19%, list=9%, signal=17%	Calr/Hey1/Spag9/Meis1/Rest/Dixdc1/Jag1/Id2/Ptger3/Bex1/Isl1/Foxo3/Ddx6/Rtn4
GO:0050871	positive regulation of B cell activation	138	0.776243	1.28267	8.68376e-06	0.00216262	0.00188719	1817	tags=14%, list=10%, signal=12%	Ighm/Igkc/Cdkn1a/Xbp1/Iglc2/Ighg2b/Il4/Pnp/Ighg2c/Bad/Igha/Peli1/Trbc2/Vav3/Mmp14/Gpr183/Cd74/Cd28/Exosc3
GO:0006959	humoral immune response	202	0.765447	1.27405	3.57961e-07	0.000356589	0.000311175	1873	tags=17%, list=11%, signal=15%	Ighm/Igkc/Jchain/Cxcl10/Iglc2/Wfdc17/Cd37/Ighg2b/Trf/Rpl30/Ighg2c/Romo1/Igha/Pla2g6/Elane/Lgals3/Trbc2/Tnf/Rnase6/Fau/Cxcl2/Pf4/Tfe3/C2/Serping1/Gpr183/Tslp/Rgcc/Rpl39/Fcer2a/Cfp/Ptpn6/C1rl/H2-Ab1
GO:0010951	negative regulation of endopeptidase activity	124	0.765225	1.26316	4.01302e-05	0.00666273	0.00581418	1836	tags=19%, list=10%, signal=17%	Plaur/Nr4a1/Vegfa/Thbs1/Cd44/Dnajb6/Serpina3g/Hspa1b/Serpina3f/Cflar/Klf4/Picalm/Grk2/Park7/Serpinb2/Tnf/Serping1/Fnip1/Serpine2/Serpinb6a/Ddx3x/Lamtor5/Rnf34/Serpinb1a
GO:0019882	antigen processing and presentation	95	0.761552	1.25062	0.000673178	0.0462481	0.0403581	2159	tags=22%, list=12%, signal=20%	Ighm/Calr/Thbs1/Psmb9/Flt3/Icam1/Psmb8/Fcgr3/Pycard/H2-Q7/Psap/Hfe/H2-Q10/H2-T3/Rab34/Cd74/Rab27a/H2-Ab1/H2-Q2/Ctss/Gm8909
GO:0071887	leukocyte apoptotic process	119	0.75241	1.24053	0.000248355	0.0255934	0.0223339	2720	tags=26%, list=15%, signal=22%	Tsc22d3/Bcl2l11/Slc7a11/Cd44/Nr4a3/Bmp4/Myc/Selenos/Itpkb/Pnp/Pdcd1/Adam17/Il18/Itgam/Lgals3/Cd274/Fnip1/St6gal1/Plekho2/Vhl/Cd74/Kitl/Hcls1/St3gal1/Ccl5/Fas/Irs2/Cxcl12/Traf3ip2/Fcgr2b/Anxa1
GO:0008637	apoptotic mitochondrial changes	111	0.745948	1.22809	0.000412402	0.0362489	0.0316324	2629	tags=25%, list=15%, signal=22%	Plaur/Bcl2l11/Jun/Atpif1/Tnfsf10/Pnp/Bad/Pdcd5/Bmf/Pam16/Pycard/Pla2g6/Fis1/Ccar2/Fxn/Rnf7/Aifm2/Acaa2/Lmna/Ppif/Rhot1/Ppp2r2b/Fas/Parl/Igf1/Ggct/Bloc1s2/Slc25a4
GO:0060538	skeletal muscle organ development	163	0.739309	1.22601	8.7425e-05	0.0111179	0.00970192	629	tags=12%, list=4%, signal=11%	Nr4a1/Tsc22d3/Skil/Cited2/Rcan1/Hmgcr/Atf3/Vamp5/Fos/Homer1/Egr1/Myc/Maff/Ccnt2/Hlf/Nupr1/Cflar/Foxp2/Plagl1
GO:0042742	defense response to bacterium	239	0.734528	1.22356	1.73693e-06	0.000950791	0.000829702	1604	tags=13%, list=9%, signal=12%	Ighm/Igkc/Jchain/Epha2/Gbp4/Mpo/Iglc2/Iigp1/Irgm2/Wfdc17/Ighg2b/Trf/Rpl30/Ighg2c/Pld1/Adam17/Plac8/Romo1/Igha/Pycard/Pla2g6/Elane/Trbc2/Tnf/Rnase6/Myo1f/Fau/Prkcd/Havcr2/Rab34/Tslp/Rpl39
GO:0052548	regulation of endopeptidase activity	279	0.726118	1.21206	1.9089e-06	0.000950791	0.000829702	2279	tags=20%, list=13%, signal=18%	Plaur/Nr4a1/Bcl2l11/Vegfa/Thbs1/Cd44/Tfap4/Dnajb6/Serpina3g/Tnfsf10/F3/Malt1/Hspa1b/Serpina3f/Myc/Ppp2ca/Psmb9/Rest/Bad/Psmb8/Acvr1c/Cflar/Furin/Klf4/Laptm5/Picalm/Casp12/Pdcd5/Grk2/Lgmn/Park7/Pycard/Serpinb2/Tnf/Fis1/Stat3/Serping1/Fnip1/Serpine2/Serpinb6a/Pdcd2/Ift57/Stat1/Ddx3x/Alox12/Lamtor5/Usp50/Rnf7/Rnf34/Serpinb1a/Mbp/Ripk2/Ptgs2/Fas/Birc5/Igf1
GO:0071216	cellular response to biotic stimulus	188	0.72189	1.19954	0.000257468	0.0260828	0.022761	2740	tags=28%, list=15%, signal=24%	Hspa5/Bcl2l11/Txnip/Cd14/Nfkb1/Xbp1/Cxcl10/Arid5a/Irgm2/Tnfrsf1b/Malt1/Irak2/Tnip3/Selenos/Trib1/Chmp5/Paf1/Tbxa2r/Cd86/Gfi1/Il18/Nfkbil1/Pycard/Prdx2/Zc3h12a/Tnf/Pdcd1lg2/Cmpk2/Cxcl2/Pf4/Cd274/Havcr2/Stat1/Fzd5/Il12a/Bcr/Akap8/Trim41/Plaa/Tlr6/Nr1h4/Cxcl16/Ripk2/Ccl5/Mapk3/Plscr4/Mus81/Nos3/Fcgr2b/Nfkbib/Slx4/Cx3cl1/Cactin
GO:0030100	regulation of endocytosis	212	0.715282	1.19031	0.000139438	0.0151531	0.0132232	1547	tags=12%, list=9%, signal=11%	Ighm/Rabgef1/Cd14/Vegfa/Itgb3/Unc119/Trf/Rab5a/Il4/Vamp8/Pacsin1/Itgav/Picalm/Btbd9/Rock1/Lgals3/Dnm2/Hfe/Sphk1/Anxa2/Vps28/Dnajc6/Lrp1/Pip5k1c/Eef2k
GO:0002460	adaptive immune response based on somatic recombination of immune receptors built from immunoglobulin superfamily domains	325	0.711383	1.18979	4.80443e-06	0.00153312	0.00133787	2874	tags=22%, list=16%, signal=19%	Ighm/Igkc/Vegfa/Rsad2/Smad7/Iglc2/Arid5a/Zbtb1/Tnfrsf1b/Malt1/Ighg2b/Il4/Pnp/Ighg2c/Jag1/Icam1/Fcgr3/Tcirg1/Adam17/Il18/Rnf168/Igha/H2-Q7/Zc3h12a/Trbc2/Tnf/Aplf/Stat3/Hfe/Gzmb/H2-Q10/H2-T3/C2/Cd274/Prkcd/Serping1/Nfkb2/Bach2/Havcr2/Il6ra/Il4ra/Fzd5/Slamf1/Il12a/Cd74/Fcer2a/Swap70/Ptpn6/Cd28/Nfkbiz/Rab27a/Rc3h1/C1rl/Exosc3/H2-Ab1/C3ar1/Gzmm/H2-Q2/Ripk2/Gm8909/Fas/Xrcc4/Loxl3/Cd40/Fcgr2b/Anxa1/Tnfs…
GO:0042113	B cell activation	308	0.711134	1.1883	7.57226e-06	0.0019678	0.00171719	3082	tags=24%, list=17%, signal=20%	Ighm/Igkc/Gimap1/Zfp36l2/Hhex/Cdkn1a/Lyl1/Xbp1/Iglc2/Samsn1/Myb/Zbtb1/Malt1/Ighg2b/Il4/Pnp/Flt3/Ighg2c/Bad/Cd86/Tcirg1/Adam17/Tyrobp/Laptm5/Cmtm7/Rnf168/Igha/Id2/Adgrg3/Peli1/Cd79b/Itm2a/Trbc2/Aplf/Vav3/Prkcd/Nhej1/Fnip1/Mmp14/Kit/Gpr183/Cd74/Swap70/Ptpn6/Lgals1/Cd28/Rc3h1/Exosc3/H2-Ab1/Cxcr5/St3gal1/Stat5b/Fas/Xrcc4/Irs2/Tnfrsf13b/Plcl2/Il2rg/Prkdc/Cd40/Fcgr2b/Irf2bp2/Tnfsfm13/Bcl6/Iglc3/Ptpn2/H…
GO:2001233	regulation of apoptotic signaling pathway	358	0.709738	1.18763	2.56238e-06	0.0010086	0.000880151	2297	tags=21%, list=13%, signal=19%	Plaur/Bcl2l11/Nr4a2/Skil/Traf1/Vegfa/Tnfrsf12a/Thbs1/Cd44/Atf3/Xbp1/Bmp4/Tnfsf10/Myc/Selenos/Il4/Tmbim1/Hsph1/Bad/Icam1/Ppia/Nfatc4/Nupr1/Cflar/Sfpq/Itgav/Runx3/Bmf/Fem1b/Park7/Pam16/Pycard/Prdx2/Zfp385a/Wfs1/Lgals3/Tnf/Fis1/Fgfr1/Flcn/Ccar2/Pf4/Gata1/Prkcd/Fxn/Kdm1a/Nck2/Osm/Ddx3x/Vhl/Cd74/Mapk7/Nfe2l2/Itm2c/Rnf34/Ndufs3/Nf1/Psen1/Ybx3/Inca1/Ptgs2/Acaa2/Trps1/Ddias/Gsdme/Vnn1/Lmna/Uri1/Ppif/Fas/…
GO:0002443	leukocyte mediated immunity	394	0.706169	1.1835	1.84011e-06	0.000950791	0.000829702	3230	tags=22%, list=18%, signal=18%	Ighm/Igkc/Clec2d/Rabgef1/Rsad2/Smad7/Iglc2/Arid5a/Nr4a3/Zbtb1/Tnfrsf1b/Malt1/Ighg2b/Il4/D6Wsu163e/Pnp/Ighg2c/Jag1/Icam1/Vamp8/Fcgr3/Tcirg1/Tyrobp/Il18/Rnf168/Igha/Itgam/H2-Q7/Elane/Trbc2/Tnf/Myo1f/Aplf/Hfe/Gzmb/H2-Q10/H2-T3/C2/Prkcd/Serping1/Havcr2/Il4ra/Kit/Fzd5/Slamf1/Il12a/Cd74/Fcer2a/Swap70/Bcr/Ptpn6/Cd28/Rab27a/C1rl/Anxa3/Exosc3/Rnf19b/H2-Ab1/Snap23/Gzmm/H2-Q2/Stat5b/Irak4/Gm8909/Fas/Xrcc4/C…
GO:0097193	intrinsic apoptotic signaling pathway	273	0.702345	1.17193	9.19372e-05	0.0114481	0.00999011	2563	tags=21%, list=14%, signal=18%	Plaur/Bcl2l11/Skil/Cd44/Epha2/Cdkn1a/Xbp1/Hint1/Tnfrsf1b/Myc/Atf4/Selenos/Hsph1/Pnp/Bad/Ppia/Nfatc4/Nupr1/Sfpq/Ppp1r13b/Casp12/Park7/Pycard/Zfp385a/Wfs1/Tnf/Fis1/Flcn/Ccar2/Trib3/Kdm1a/Nck2/Fhit/Ddx3x/Cd74/Mapk7/Trp53bp2/Rnf7/Nfe2l2/Crip1/Ndufs3/Chac1/Ybx3/Ptgs2/Ddias/Gsdme/Vnn1/Uri1/Ppif/Parl/Steap3/Hells/Erp29/Cxcl12/Prkdc/Map3k5/Phlda3
GO:0030098	lymphocyte differentiation	371	0.699869	1.17168	3.56015e-06	0.00125171	0.00109229	2859	tags=25%, list=16%, signal=21%	Ighm/Igkc/Ctla2a/Gimap1/Zfp36l2/Cd44/Hhex/Lyl1/Rsad2/Xbp1/Smad7/Bmp4/Myb/Cd83/Zbtb1/Malt1/Egr1/Il4/Il15/Itpkb/Pnp/Flt3/Braf/Bad/Tcirg1/Adam17/Tnfsf9/Il18/Cmtm7/Abl2/Runx3/Satb1/Id2/Adgrg3/Cd79b/Psap/Prdx2/Zc3h12a/Itm2a/Carmil2/Stat3/Zfp608/Nhej1/Fnip1/Mmp14/Il6ra/Il4ra/Hs1bp3/Kit/Egr3/Fzd5/Rpl22/Gpr183/Slamf1/Il12a/Cd74/Rhoh/Fancd2/Ptpn6/Lgals1/Cd28/Nfkbiz/Rc3h1/H2-Ab1/St3gal1/Ripk2/Stat5b/Vnn1/Z…
GO:0022409	positive regulation of cell-cell adhesion	238	0.694451	1.15706	0.00037139	0.0331313	0.0289118	2296	tags=24%, list=13%, signal=21%	Plaur/Cited2/Cd44/Xbp1/Smad7/Nr4a3/Myb/Cd83/Zbtb1/Malt1/Il4/Il15/Hsph1/Itpkb/Pnp/Bad/Icam1/Cd86/Tnfsf9/Il18/Runx3/Pycard/Elane/Tnf/Mex3b/Tnfsf14/Selp/Carmil2/Pdcd1lg2/Cd274/L1cam/Ptpn23/Efnb1/Havcr2/Nck2/Tjp1/Il4ra/Egr3/Slamf1/Il12a/Ccdc88b/Cd74/Rhoh/Lgals1/Cd28/Nfkbiz/H2-Ab1/Kifap3/Ripk2/Stat5b/Ccl5/Vnn1/Zmiz1/Rnase10/Igf1/Efnb3
GO:0016032	viral process	295	0.688489	1.15033	0.000366833	0.0331313	0.0289118	3160	tags=24%, list=18%, signal=20%	Bcl2l11/Vps37b/Itgb3/Top2a/Rsad2/Tfap4/Jun/Ifitm7/Myc/Ifitm1/Rab5a/Chmp5/Pfn1/Rest/Ccnt2/Bad/Ccl4/Icam1/Trim25/Vamp8/Ppia/Npc1/Itgav/Apobec3/Grk2/Chmp3/Trim12c/Zc3h12a/Tnf/Mvb12a/Fam111a/Tmem39a/Kpna2/Cxcr4/Ctsb/Nectin4/Stat1/Trim35/Rad50/Ddx3x/Ddx6/Lamtor5/Cd74/Fbxl2/Lgals1/Pkn2/Crebbp/Oas2/Rab43/Mcts1/Usf1/Ccl5/Trim68/Stau1/Adarb1/Pcbp2/Apoe/AU040320/Zbp1/Trim12a/Taf11/Pcbp1/Phb/Ppid/Zfp809/Oas…
GO:0014706	striated muscle tissue development	374	0.684738	1.1465	6.59921e-05	0.00939131	0.00819526	2665	tags=20%, list=15%, signal=17%	Nr4a1/Tsc22d3/Skil/Cited2/Kdm6b/Rcan1/Vegfa/Hey1/Hmgcr/Atf3/Smad7/Vamp5/Bmp4/Fos/Homer1/Egr1/Myc/Cenpf/Meis1/Maff/Ccnt2/Ndufv2/Hlf/Nupr1/Sirt6/Cflar/Foxp2/Rgs2/Plagl1/Ifrd1/Id2/Myl6b/Acadm/Ryr2/Fgfr1/Hivep3/Cacybp/Nebl/Btg2/Ift20/Isl1/Ptcd2/Sgcb/Ift88/Tbx1/Mylpf/Gpcpd1/Foxc2/Nf1/Ybx3/Slc9a1/Lox/Nox4/Lmna/Ccnb1/Nprl3/Fbxo22/Chd7/Naca/Foxc1/Igf1/Fgf2/Gja1/Pkp2/Yap1/Kat2a/Lemd3/Apc/Pim1/Twist1/Slc25…
GO:0002697	regulation of immune effector process	374	0.681543	1.14115	0.000104346	0.0122289	0.0106715	3545	tags=26%, list=20%, signal=22%	Ighm/Clec2d/Rabgef1/Gbp4/Rsad2/Xbp1/Smad7/Arid5a/Nr4a3/Myb/Zbtb1/Tnfrsf1b/Malt1/Cd37/Ighg2b/Il4/D6Wsu163e/Il15/Pnp/Vamp8/Fcgr3/Tyrobp/Laptm5/Il18/Apobec3/Sema7a/Pycard/Itgam/H2-Q7/Zc3h12a/Lgals3/Tnf/Itch/Aplf/Hfe/H2-Q10/H2-T3/Ffar2/Serping1/Havcr2/Il4ra/Stat1/Fzd5/Slamf1/Il12a/Nploc4/Cd74/Rtn4/Fcer2a/Bcr/Ptpn6/Cd28/Nfkbiz/Rc3h1/Exosc3/H2-Q2/Ripk2/Stat5b/Ccl5/Gm8909/Clnk/Apoa1/Tspan6/Pcbp2/Tspan32…
GO:0072594	establishment of protein localization to organelle	403	0.679481	1.13916	9.75775e-05	0.0119025	0.0103866	2871	tags=22%, list=16%, signal=19%	Hspa5/Txnip/Vps37b/Itgb3/Cdkn1a/Gbp4/Xbp1/Bmp4/Atpif1/Tomm7/Nup98/Ppp2ca/Tomm5/Ipo11/Timm10/Hsph1/Pacsin1/Laptm5/Romo1/Scarb2/Sec61a1/Ect2/Srprb/Pdcd5/Snupn/Rnf215/Dnm3/Bcs1l/Tspan17/Pam16/Hacl1/Rab3gap2/Pkig/Timm13/Zc3h12a/Edem1/Ryr2/4930550C14Rik/Fis1/Stat3/Elavl1/Dnm2/Vps37c/Efcab7/Prkcd/Pex7/Vps28/Kpna2/Il10ra/Pip5k1c/Tram2/Vps13d/Dkc1/Gdap1/Dmap1/Timm17b/Ipo9/Nf1/Vti1b/Psen1/Ap4m1/Sec61a2/Po…
GO:0040013	negative regulation of locomotion	294	0.681759	1.13907	0.000508321	0.0412397	0.0359875	2999	tags=25%, list=17%, signal=21%	Rabgef1/Calr/Cited2/Arrdc3/Thbs1/Rhob/Dusp1/Trib1/Il4/Cd200/Gna13/Tbxa2r/Braf/Jag1/Sema3e/Acvr1c/Apex1/Klf4/Sema7a/Ldlrad4/Cldn5/Sema4b/Tnf/Arhgdib/Flcn/Stat3/Pdgfb/Tacstd2/Ptpn23/Sema4c/Coro1b/St6gal1/Ptprm/Lrp1/Foxo3/Rgcc/Cd74/Sema6d/Ddt/Bcr/Mecp2/Svbp/Nfe2l2/Olfm1/Stk26/Nf1/Sema3f/Fas/Adarb1/Idh2/Fgf2/Ppargc1a/Gja1/Hoxa7/Cd200r1/Cxcl12/Ptprk/Pkp2/Evl/Apoe/Dusp3/Rgn/Adamts9/Nav3/Cx3cl1/Ccdc125/…
GO:0019221	cytokine-mediated signaling pathway	312	0.680141	1.13683	0.000563273	0.0437231	0.0381547	2954	tags=27%, list=17%, signal=23%	Rabgef1/Traf1/Klf6/Il1r2/Irgm1/Cxcl10/Traf4/Iigp1/Ifitm7/Irgm2/F3/Egr1/Irak2/Ifitm1/Spata2/Il15/Flt3/Bad/Ccl4/Ccl3/Krt18/Adam17/Laptm5/Gfi1/Il18/Csf2rb/Ikbkb/Il17ra/Chuk/Irf5/Pycard/Ifngr1/Tnf/Stat3/Pdgfb/Sphk1/Cxcl2/Pf4/Ifnar2/Cxcr4/Traip/Il10ra/Ackr1/Osm/Il6ra/Stat1/Kit/Foxo3/Tslp/Cd74/Ptpn6/Nmi/Oas2/Il13ra1/Csf3r/Nr1h4/Ripk2/Ythdf3/Stat5b/Ccl5/Irak4/Mapk3/Csf2rb2/Foxc1/Dok1/Apoa1/Cxcl12/Yap1/I…
GO:0070661	leukocyte proliferation	303	0.678244	1.13312	0.000618225	0.0445197	0.0388498	3389	tags=26%, list=19%, signal=21%	Ighm/Cd44/Hhex/Cdkn1a/Bmp4/Tnfrsf1b/Malt1/Il4/Il15/Pnp/Flt3/Cd86/Tcirg1/Tyrobp/Tnfsf9/Gal/Laptm5/Il18/Satb1/Peli1/Psmb10/Pycard/Itgam/Prdx2/Lgals3/Itch/Carmil2/Pdcd1lg2/Vav3/Cd274/Prkcd/Efnb1/Cxcr4/Havcr2/St6gal1/Nck2/Gpr183/Slamf1/Il12a/Ccdc88b/Cd74/Ccnd3/Ptpn6/Cd28/Rc3h1/Kitl/H2-Ab1/Ripk2/Stat5b/Ccl5/Mapk3/Irs2/Tnfrsf13b/Plcl2/Igf1/Hells/Gja1/Cxcl12/F2rl1/Cd40/Fcgr2b/Tac1/Cx3cl1/Anxa1/Bcl6/Wnt4…
GO:0007005	mitochondrion organization	465	0.674028	1.13146	0.0001213	0.0139425	0.0121668	3238	tags=25%, list=18%, signal=21%	Plaur/Bcl2l11/Ndufb10/Jun/Ndufc1/Atpif1/Tnfsf10/Tomm7/Slirp/Coa3/Myc/Atp23/Tomm5/Ndufa8/Fmc1/Gabarapl2/Ndufa5/Timm10/Ssbp1/Ndufb3/1190007I07Rik/Uqcc3/Pnp/Mrpl17/Ndufaf8/Ndufaf1/Bad/Mpv17/Sdhaf4/Smim20/Rab38/Romo1/Cox14/Wipi2/Ndufs6/Pdcd5/Dnm3/Bmf/Bcs1l/Park7/Pam16/Pycard/Pla2g6/Timm13/Tmem135/4930550C14Rik/Fis1/Flcn/Stat3/Dnm2/Atpaf1/Tk2/Immt/Ccar2/Ndufab1/Fxn/Sdhaf1/Mtfr1l/Mrpl15/Ptcd2/Chchd6/Lp…
GO:0042326	negative regulation of phosphorylation	379	0.675307	1.13077	0.000471686	0.0391565	0.0341697	3007	tags=25%, list=17%, signal=21%	Rabgef1/Dusp8/Gadd45b/Hmgcr/Hhex/Cdkn1a/Spag9/Gbp4/Cbfa2t3/Tfap4/Xbp1/Smad7/Jun/Samsn1/Ppp1r15a/Bmp4/Atxn7/Cdk5rap1/Pik3ip1/Dusp16/Lats1/Ppp2ca/Dusp1/Trib1/Ppia/Npm1/Nupr1/Sirt6/Rgs2/Il18/Taf7/Grk2/Rock1/Park7/Pycard/Ldlrad4/Dusp6/Pkig/Spry2/Ocln/Zc3h12a/Rtraf/Tnf/Wwtr1/Stat3/Fem1a/Errfi1/Srcin1/Prkcd/Ubash3b/Trib3/Ajuba/Birc3/Cdkn2c/Nck2/Mapk7/Pkib/Kat2b/Ptpn6/Fam72a/Nf1/Gprc5a/Psen1/Inca1/Dbndd…
GO:0071396	cellular response to lipid	404	0.674299	1.13047	0.000104346	0.0122289	0.0106715	3771	tags=30%, list=21%, signal=24%	Calr/Cd14/Nfkb1/Ramp3/Zfp36l2/Ldlr/Tfap4/Xbp1/Cxcl10/Arid5a/Bmp4/Irgm2/Tnfrsf1b/Malt1/Irak2/Lats1/Tnip3/Pdk4/Ncoa2/Selenos/Trib1/Chmp5/Rest/Paf1/Tbxa2r/Bad/Cd86/Foxa1/Nfatc4/Npc1/Gfi1/Il18/Lbh/Abl2/Taf7/Nfkbil1/Agtr1a/Lcor/Park7/Pycard/Prdx2/Zc3h12a/Ptger3/Tnf/Fis1/Rnf4/Pdcd1lg2/Cmpk2/Epha5/Vdr/Cxcl2/Ffar2/Pf4/Cd274/Sstr2/Isl1/Mmp2/Havcr2/Insig1/Stat1/Il12a/Skp2/Elk1/Bcr/Tbx1/Akap8/Trim41/Plaa/Pt…
GO:0001933	negative regulation of protein phosphorylation	328	0.675101	1.12924	0.000618225	0.0445197	0.0388498	3278	tags=27%, list=19%, signal=22%	Rabgef1/Dusp8/Gadd45b/Hmgcr/Hhex/Cdkn1a/Spag9/Gbp4/Tfap4/Xbp1/Smad7/Jun/Samsn1/Ppp1r15a/Bmp4/Cdk5rap1/Dusp16/Lats1/Ppp2ca/Dusp1/Trib1/Ppia/Npm1/Rgs2/Il18/Taf7/Grk2/Park7/Pycard/Ldlrad4/Dusp6/Pkig/Spry2/Ocln/Zc3h12a/Rtraf/Wwtr1/Fem1a/Errfi1/Srcin1/Prkcd/Ubash3b/Trib3/Cdkn2c/Nck2/Mapk7/Pkib/Kat2b/Ptpn6/Fam72a/Nf1/Gprc5a/Psen1/Inca1/Dbndd2/Insm1/Hexim2/Chordc1/Ccnb1/Dusp5/Dnajc3/Adarb1/Igf1/Ppargc1a…
GO:1901652	response to peptide	352	0.674232	1.128	0.000517479	0.0412397	0.0359875	2876	tags=22%, list=16%, signal=19%	Nr4a1/Nr4a2/Nfkb1/Ramp3/Ndel1/Srsf5/Xbp1/Lpin2/Serpina3g/Nr4a3/Ptpre/Sik2/Egr1/Serpina3f/Pdk4/Chmp5/Braf/Jag1/Icam1/Pld1/Acvr1c/Esrra/Il18/Khk/Ikbkb/Grk2/Agtr1a/Rock1/Chuk/Lgmn/Irf5/Fis1/Stat3/Cacybp/Prkcd/Snx6/Trib3/Mmp2/Insig1/Stat1/Lrp1/Lpin1/Slc2a8/Ccnd3/Kat2b/Tns2/Trim41/Foxc2/Slc25a33/Tlr6/Psen1/Slc9a1/Nr1h4/Ripk2/Ano1/Stat5b/Usf1/Klf15/Irs2/Igf1/Trim16/Eif2b2/Gja1/Retn/Socs2/Apc/Socs3/Prkd…
GO:0032870	cellular response to hormone stimulus	426	0.669891	1.12348	0.000362276	0.0331313	0.0289118	3706	tags=24%, list=21%, signal=19%	Nr4a1/Nr4a2/Calr/Nfkb1/Ramp3/Zfp36l2/Ndel1/Lmo2/Tfap4/Xbp1/Lpin2/Arid5a/Nr4a3/Bmp4/Ptpre/Sik2/Lats1/Pdk4/Ncoa2/Trh/Rest/Foxa1/Npc1/Esrra/Il18/Lbh/Taf7/Grk2/Agtr1a/Rock1/Park7/Stat3/Epha5/Bcas3/Gata1/Prkcd/Sstr2/Trib3/Isl1/Insig1/Stat1/Lpin1/Kit/Lgr5/Slc2a8/Skp2/Ccnd3/Kat2b/Akap8/Tns2/Foxc2/Slc25a33/Ptges3/Slc9a1/Nr1h4/Per1/Stat5b/Usf1/Trim68/Zmiz1/Uri1/Irs2/Igf1/Ppargc1a/Yap1/Socs2/Apc/Socs3/Prkd…
GO:0043410	positive regulation of MAPK cascade	440	0.668263	1.12112	0.000357719	0.0331313	0.0289118	3472	tags=28%, list=20%, signal=23%	Ighm/Ramp3/Traf1/Vegfa/Itgb3/Thbs1/Gadd45b/Hmgcr/Cd44/Spag9/Mid1/Traf4/Jun/Bmp4/Trf/Tpbg/Dixdc1/Braf/Ccl4/Icam1/Rell1/Ccl3/Lamtor1/Ppia/Pik3cg/Map2k3/Adam17/Cflar/Lmnb1/Laptm5/Abl2/Sema7a/Rock1/Pycard/Psap/Prdx2/Spry2/Zc3h12a/Tnf/Fgfr1/Pdgfb/Il11/Fermt2/Sphk1/Taok1/Prkcd/P2ry1/Sema4c/Cxcr4/Ajuba/Havcr2/Osm/Il6ra/Lrp1/Kit/Fzd5/Gpr183/Slamf1/Pde6h/Cd74/Ddt/Tbx1/Ksr1/Kitl/Pdgfa/Itga1/Tlr6/Psen1/Ripk…

## Sheet: HSC-1 to MPP1
ID	Description	setSize	enrichmentScore	NES	pvalue	p.adjust	qvalues	rank	leading_edge	core_enrichment
GO:0006910	phagocytosis, recognition	73	0.889285	1.5002	2.95757e-09	1.76567e-05	1.56409e-05	577	tags=10%, list=3%, signal=9%	Igkc/Ighm/Iglc2/Fcgr3/Myo18a/Ighg2c/Ighg2b
GO:0031953	negative regulation of protein autophosphorylation	13	0.954945	1.49731	0.000116765	0.0148317	0.0131384	41	tags=8%, list=0%, signal=8%	Jun
GO:0043618	regulation of transcription from RNA polymerase II promoter in response to stress	44	0.886215	1.47326	4.25142e-06	0.00141005	0.00124907	563	tags=23%, list=3%, signal=22%	Klf2/Cited2/Egr1/Jun/Ppp1r15a/Atf3/Vegfa/Atf4/Bach1/Dnajb1
GO:0006958	complement activation, classical pathway	77	0.870925	1.47108	4.5654e-08	8.68662e-05	7.69489e-05	744	tags=8%, list=4%, signal=7%	Igkc/Ighm/Iglc2/Ighg2c/Ighg2b/Cr1l
GO:0060742	epithelial cell differentiation involved in prostate gland development	13	0.931758	1.46095	0.00058159	0.0458022	0.0405731	892	tags=31%, list=5%, signal=29%	Plaur/Foxa1/Psap/Fem1b
GO:0001911	negative regulation of leukocyte mediated cytotoxicity	22	0.891137	1.43166	0.000412402	0.0399436	0.0353833	10	tags=5%, list=0%, signal=5%	Clec2d
GO:0045953	negative regulation of natural killer cell mediated cytotoxicity	19	0.897784	1.43147	0.000664019	0.0471928	0.0418049	10	tags=5%, list=0%, signal=5%	Clec2d
GO:0006956	complement activation	94	0.841281	1.43018	5.82018e-08	8.68662e-05	7.69489e-05	744	tags=6%, list=4%, signal=6%	Igkc/Ighm/Iglc2/Ighg2c/Ighg2b/Cr1l
GO:0031342	negative regulation of cell killing	26	0.878363	1.4233	0.000430629	0.0401696	0.0355836	412	tags=8%, list=2%, signal=8%	Clec2d/Il4
GO:0006911	phagocytosis, engulfment	107	0.80888	1.37782	2.66556e-06	0.00096024	0.000850612	688	tags=8%, list=4%, signal=8%	Igkc/Ighm/Thbs1/Iglc2/Rhobtb1/Fcgr3/Ighg2c/Ighg2b/Stap1
GO:0050853	B cell receptor signaling pathway	103	0.800161	1.3623	5.35745e-06	0.00168337	0.00149118	1913	tags=12%, list=11%, signal=10%	Igkc/Ighm/Iglc2/Ighg2c/Ighg2b/Stap1/Cd79b/Mef2c/Vav3/Igha/Trbc2/Cd79a
GO:0099024	plasma membrane invagination	116	0.798485	1.36096	7.70542e-07	0.000657162	0.000582136	688	tags=9%, list=4%, signal=8%	Igkc/Ighm/Thbs1/Iglc2/Snx18/Rhobtb1/Fcgr3/Ighg2c/Ighg2b/Stap1
GO:0001825	blastocyst formation	56	0.80902	1.35428	0.000471686	0.0414113	0.0366834	1433	tags=20%, list=8%, signal=18%	Cited2/Tm4sf1/Skil/Ptpn18/Furin/Sf3b1/Tjp1/Bysl/Tet1/Wdr74/Txnrd3
GO:0010324	membrane invagination	123	0.793628	1.35307	6.854e-07	0.000657162	0.000582136	688	tags=8%, list=4%, signal=8%	Igkc/Ighm/Thbs1/Iglc2/Snx18/Rhobtb1/Fcgr3/Ighg2c/Ighg2b/Stap1
GO:0071677	positive regulation of mononuclear cell migration	54	0.806702	1.34794	0.000673178	0.0472808	0.0418829	2330	tags=37%, list=13%, signal=32%	Itgb3/Jam2/Calr/Cxcl10/Ccl4/Il4/Cxcl12/Ccl27a/Pycard/Tgfb1/Il12a/Cxcl14/Stk39/Tnfsf14/Slamf1/Ccl5/Lgmn/Wnt5a/Ptk2b/Ano6
GO:0006959	humoral immune response	198	0.774262	1.33194	7.29766e-09	2.17835e-05	1.92966e-05	1906	tags=16%, list=11%, signal=15%	Igkc/Ighm/Jchain/Cxcl10/Iglc2/Rpl30/Rpl39/Cd37/Fau/Wfdc17/Romo1/Ighg2c/Gpr183/Ighg2b/Cxcl12/Cr1l/Tslp/Rps19/Rnase6/Mef2c/Tfe3/Exo1/Pf4/B2m/Wfdc18/Cxcl14/Pla2g6/Igha/Trbc2/Tac1/C2/Serping1
GO:0007519	skeletal muscle tissue development	157	0.763507	1.30862	1.63426e-06	0.000750501	0.000664818	1535	tags=18%, list=9%, signal=17%	Nr4a1/Fos/Tsc22d3/Cited2/Egr1/Rcan1/Skil/Vamp5/Myc/Atf3/Hmgcr/Nupr1/Hlf/Maff/Uqcc2/Homer1/Naca/Pmp22/Btg2/Foxp2/Cyp26b1/Plagl1/Mef2c/Tgfb1/Mettl8/Mef2d/Gpc1/Lemd2/Hdac4
GO:0002181	cytoplasmic translation	89	0.766283	1.30177	0.000303037	0.0323059	0.0286176	1657	tags=33%, list=9%, signal=30%	Rps28/Eif2s3y/Rps29/Rpl38/Rps2/Rpl36/Rpl15/Rpl30/Rpl31/Rpl22/Rpl39/Rpl35a/Rpl19/Rps26/Tma7/Rpl22l1/Rplp0/Rpl29/Rpl8/Rpl9/Rpl11/Rps21/Rps23/Zfp385a/Rpl10a/Rpl26/Rpl18a/Rpl24/Rwdd1
GO:0050871	positive regulation of B cell activation	137	0.754478	1.28911	7.57226e-06	0.00219218	0.00194191	1839	tags=14%, list=10%, signal=13%	Igkc/Ighm/Iglc2/Cdkn1a/Pnp/Il4/Ighg2c/Gpr183/Ighg2b/Exosc3/Xbp1/Mef2c/Cd28/Tgfb1/Vav3/Msh2/Igha/Trbc2/Bad
GO:0008037	cell recognition	174	0.745906	1.28102	9.37844e-06	0.00233289	0.00206655	1934	tags=12%, list=11%, signal=11%	Igkc/Ighm/Iglc2/Hspa1b/Ccdc141/Fcgr3/Myo18a/Ighg2c/Ighg2b/Spa17/Ly6k/Glipr1l1/Fetub/Ephb2/Cct4/Ptx3/Igha/Cdk5r1/Ext1/Trbc2/Wnt5a
GO:2000116	regulation of cysteine-type endopeptidase activity	210	0.740597	1.2752	9.32648e-07	0.000695988	0.000616529	2383	tags=27%, list=13%, signal=24%	Plaur/Nr4a1/Bcl2l11/Thbs1/Myc/Vegfa/Tfap4/Rps27l/Ift57/Psmb9/Tnfsf10/Fis1/Hspa1b/Perp/Park7/Acvr1c/Vcp/F3/Casp12/Pdcd5/Cd44/Laptm5/Pih1d1/Grk2/Pml/Klf4/Pmaip1/Rps3/Pycard/Igf1/Rest/Bcl2l12/Usp50/Mdm2/Akt1/Rnf34/Birc5/Ddx3x/Dlc1/Ttbk1/Stat1/Lamtor5/Bad/Tnfrsf23/Fnip1/Lgmn/Aifm1/Wdr35/Rnf7/Ptgs2/Fas/Mul1/Nlrp3/Dnaja3/Epha7/Rps6ka3/Ret
GO:0008637	apoptotic mitochondrial changes	111	0.735839	1.25347	0.000421515	0.0399436	0.0353833	2182	tags=27%, list=12%, signal=24%	Plaur/Bcl2l11/Jun/Pnp/Pam16/Atpif1/Tnfsf10/Fis1/Pdcd5/Pmaip1/Rhot1/Pycard/Lmna/Ccar2/Igf1/Fxn/Akt1/Pla2g6/Pim2/Slc25a4/Mcl1/Bad/Aifm1/Wdr35/Naif1/Ggct/Rnf7/Fas/Mul1/Psmd10
GO:0042742	defense response to bacterium	238	0.719277	1.23984	1.51447e-06	0.000750501	0.000664818	3365	tags=21%, list=19%, signal=17%	Igkc/Ighm/Jchain/Mpo/Iglc2/Rpl30/Iigp1/Gbp4/Rpl39/Plac8/Irgm2/Fau/Wfdc17/Romo1/Irf8/Ighg2c/Ighg2b/Zg16/Tslp/Nlrp10/Rps19/Rnase6/Pld1/Pycard/B2m/Epha2/Wfdc18/Pla2g6/Igha/Trbc2/Tac1/Anxa3/Nlrp3/Myo1f/Tlr2/Elane/Nr1h4/Seh1l/Iglc3/H2-K1/Prkcd/Arg2/Trf/Tnf/Fgr/F2/Hp/Tnfsf8/Stab2/Vgf
GO:0071559	response to transforming growth factor beta	201	0.716089	1.23226	0.000109986	0.0145915	0.0129256	2954	tags=31%, list=17%, signal=26%	Fos/Cited2/Hspa5/Zfp36l2/Thbs1/Jun/Skil/Vasn/Smad7/Cldn5/Nrros/Furin/Il4/Tgfb1i1/Acvr1c/Eid2/Spry2/Pdcd5/Htra3/Stk16/Xbp1/Pml/Mef2c/Chst11/Snx6/Zfp36l1/Pxn/Tgfb1/Itgb5/Zfhx3/Sox6/Ptprk/Lox/Ldlrad4/Cdh5/Pmepa1/Gipc1/Glg1/Bmp2/Npnt/Ptk2/Itga3/Zmiz1/Wnt1/Mpp5/Fbn1/Wfikkn2/Emilin1/Lemd3/Slc2a10/Flcn/Runx3/Fermt2/Spry1/Pdpk1/Usp9x/Ovol2/Parp1/Snx25/Gcnt2/Dand5/Sox5/Cdkn2b
GO:0045333	cellular respiration	142	0.719847	1.23097	0.000499162	0.0431884	0.0382577	2001	tags=24%, list=11%, signal=21%	Cbfa2t3/Myc/Sirt3/Cox7c/Uqcc3/Nr4a3/Ndufa7/Ogdh/Cox20/Mtfr1l/Bloc1s1/Dguok/Ndufa8/Il4/Nop53/Ndufs6/Park7/Uqcr10/Cox5b/Vcp/Slc25a25/Nfatc4/Ndufb9/Mdh1/Sdhaf4/Ndufv2/Ndufs8/Fxn/Akt1/Ndufaf1/Ndufa12/Ccnb1/Ndufa5/Cisd1
GO:0071560	cellular response to transforming growth factor beta stimulus	197	0.714607	1.22903	8.6297e-05	0.0124511	0.0110296	2954	tags=31%, list=17%, signal=26%	Fos/Cited2/Hspa5/Zfp36l2/Thbs1/Jun/Skil/Vasn/Smad7/Cldn5/Nrros/Furin/Il4/Tgfb1i1/Acvr1c/Eid2/Spry2/Pdcd5/Htra3/Stk16/Xbp1/Pml/Mef2c/Chst11/Snx6/Zfp36l1/Pxn/Tgfb1/Itgb5/Sox6/Ptprk/Lox/Ldlrad4/Cdh5/Pmepa1/Gipc1/Glg1/Bmp2/Npnt/Ptk2/Itga3/Zmiz1/Wnt1/Mpp5/Fbn1/Wfikkn2/Emilin1/Lemd3/Slc2a10/Flcn/Fermt2/Spry1/Pdpk1/Usp9x/Ovol2/Parp1/Snx25/Gcnt2/Dand5/Sox5/Cdkn2b
GO:0071216	cellular response to biotic stimulus	186	0.713105	1.22521	8.96811e-05	0.0124511	0.0110296	3789	tags=39%, list=21%, signal=31%	Bcl2l11/Txnip/Hspa5/Cd14/Nfkb1/Cxcl10/Chmp5/Arid5a/Trib1/Cd86/Zc3h12a/Selenos/Irgm2/Cmpk2/Ncl/Irf8/Tnip3/Tbxa2r/Bcr/Sbno2/Stap1/Gfi1/Prdx2/Xbp1/Mef2c/Tnfrsf1b/Fzd5/Pf4/Ogt/Pycard/Irak2/Tgfb1/B2m/Nfkbil1/Hmgb1/Il12a/Cx3cl1/Akt1/Rela/Gstp1/Ppp1r15b/Cd274/Stat1/Ccl5/Wnt5a/Nfkbib/Nlrp3/Cxcl16/Pdcd1lg2/Slx4/Tlr2/Pde4b/Cd84/Nr1h4/Btk/Map2k7/Prkca/Plaa/Tnf/Fcgr2b/Trim41/Il2/Axl/Pde4d/Ptpn22/Zfp709/Gch1/…
GO:0014706	striated muscle tissue development	376	0.695641	1.20593	7.70542e-07	0.000657162	0.000582136	1953	tags=18%, list=11%, signal=16%	Nr4a1/Fos/Tsc22d3/Cited2/Egr1/Rcan1/Skil/Kdm6b/Vamp5/Myc/Atf3/Hmgcr/Meis1/Vegfa/Nupr1/Smad7/Hlf/Hey1/Cenpf/Maff/Uqcc2/Homer1/Naca/Ryr2/Pmp22/Btg2/Foxp2/Pim1/Acadm/Fgfr1/Slc9a1/Cyp26b1/Plagl1/Chd7/Ifrd1/Cacybp/Cby1/Mef2c/Id2/Nebl/Lmna/Gja1/Tgfb1/Igf1/Nprl3/Ndufv2/Mettl8/Bvht/Sox6/Mef2d/Lox/Bmp4/Gpc1/Lemd2/Adamts9/Hdac4/Angpt1/Fbxo22/Pkp2/Mef2a/Slc25a4/Bmp2/Tsc1/Rgs2/Wnt5a/Ccnb1/Prkaa1
GO:0002449	lymphocyte mediated immunity	305	0.696222	1.20398	8.96163e-06	0.00233289	0.00206655	2853	tags=19%, list=16%, signal=16%	Igkc/Ighm/Clec2d/Iglc2/Rsad2/Smad7/Pnp/Arid5a/Il4ra/Jag1/Zbtb1/Icam1/Il4/Fcgr3/Ighg2c/Ighg2b/H2-Q10/Cr1l/Exosc3/Ulbp1/Hfe/H2-Q7/Tnfrsf1b/Unc13d/Fzd5/Exo1/Cd28/Swap70/Tgfb1/B2m/Pou2f2/Hmgb1/Gm8909/Il12a/Stx11/Msh2/Igha/Aplf/Slamf1/Trbc2/C2/Serping1/Kdm5d/Fas/Nlrp3/Tnfsfm13/Hspa8/Atad5/Msh6/Sash3/Rab27a/Batf/Btk/Fcer2a/Rnf19b/Iglc3/H2-K1/Prkcd
GO:0030099	myeloid cell differentiation	377	0.6886	1.1938	1.60003e-06	0.000750501	0.000664818	3164	tags=25%, list=18%, signal=21%	Fos/Klf2/Cited2/Clec2d/Cbfa2t3/Jun/Hhex/Prtn3/Itgb3/Myc/Meis1/Lmo2/Vegfa/Myb/Nrros/Jag1/Trib1/Atpif1/Exoc6/Itpkb/Gfi1b/Nme2/Il15/Nme1/Il4/Fli1/Irf8/Gpr183/Fam20c/Sbno2/Stap1/Cdk5rap3/Pml/Rps19/Tet2/Kit/Mef2c/Kitl/Id2/Tfe3/Sfxn1/Zfp385a/Zfp36l1/Pf4/Hoxb7/Tgfb1/Chuk/Thra/B2m/Epha2/Rabgap1l/Hmgb1/Tyrobp/Hoxa7/Sox6/Lox/Bmp4/Klf13/Tob2/Gab3/Dyrk3/Stat1/Tnfrsf11a/Ccl5/Zbtb16/Lbr/Fas/Hoxb8/Foxo3/Snx10/F…
GO:0045861	negative regulation of proteolysis	252	0.691905	1.19376	0.000164377	0.0196266	0.0173859	3225	tags=29%, list=18%, signal=24%	Plaur/Nr4a1/Thbs1/Il1r2/Ctla2a/Vegfa/Furin/Serpina3g/Rps7/Serpina3f/Hspa1b/Rpl23/Nop53/Park7/Chac1/Serpinb1a/Cd44/Rpl11/Pih1d1/Grk2/Pml/Serpine2/Klf4/Hfe/Uchl5/Picalm/Gabarapl2/Ogt/Ccar2/Igf1/Bcl2l12/Fetub/Wfdc18/Serpinb2/Mdm2/Akt1/Fhit/Rnf34/Birc5/Lxn/Ddx3x/Gipc1/Usp7/Glg1/Efna1/Anks1/Lamtor5/Ubxn1/Fnip1/Serping1/Timp2/Wnt1/Ptgs2/Dnaja3/Wfikkn2/Rps6ka3/Pebp1/Serpinh1/Psen1/Ints1/Hdac6/Tmed10/Ser…
GO:0042113	B cell activation	307	0.689634	1.19303	4.29365e-05	0.0071203	0.00630739	3025	tags=22%, list=17%, signal=19%	Igkc/Ighm/Zfp36l2/Hhex/Samsn1/Lyl1/Iglc2/Cdkn1a/Gimap1/Myb/Pnp/Cd86/Zbtb1/Cmtm7/Il4/Ighg2c/Gpr183/Ighg2b/Laptm5/Exosc3/Xbp1/Lgals1/Cd79b/Kit/Mef2c/Id2/Exo1/Cd28/Flt3/Zfp36l1/Swap70/Adgrg3/Tgfb1/Tnfrsf13b/Pou2f2/Tyrobp/Txlna/Vav3/Rc3h1/Msh2/Igha/Aplf/Trbc2/Bad/Fnip1/Cd79a/Dock10/Cxcr5/Fas/Tnfsfm13/Ptk2b/Atad5/Pik3cd/Msh6/Sash3/Siglecg/Batf/Btk/Chrnb2/Nfatc1/Iglc3/Bcl11a/Mmp14/Prkcd/St3gal1/Il2rg/P…
GO:0022409	positive regulation of cell-cell adhesion	234	0.683119	1.17694	0.000544955	0.0447035	0.0395999	2481	tags=26%, list=14%, signal=23%	Plaur/Cited2/Nr4a3/Smad7/Myb/Pnp/Il4ra/Cd86/Itpkb/Zbtb1/Icam1/Il15/Il4/Egr3/Itgal/Socs1/Hsp90aa1/Cd44/Tjp1/Sox13/Xbp1/Fut4/Lgals1/Kifap3/Nfat5/Rps3/Cd28/Pycard/Adk/Tgfb1/Rhoh/Igf1/Mex3b/Il12a/Selp/Cx3cl1/Rela/Nfkbiz/Slc7a1/Cd83/Tnfsf14/Cd274/Slamf1/Bad/Ccl5/Wnt5a/Zbtb16/Thy1/Prkcq/Zmiz1/Vnn1/Nlrp3/Pdcd1lg2/Ets1/Dnaja3/Hsph1/Dennd6a/Gli3/Cd5/Sash3/Runx3/Elane
GO:0034976	response to endoplasmic reticulum stress	238	0.677975	1.16864	0.000535797	0.0447035	0.0395999	2209	tags=20%, list=12%, signal=18%	Bcl2l11/Hspa5/Thbs1/Jun/Calr/Ppp1r15a/Atf3/Nupr1/Nrros/Atf4/Selenos/Park7/Vcp/Pmp22/Chac1/Trib3/Casp12/Cdk5rap3/Xbp1/Pml/Pmaip1/Edem1/Wfs1/Edem2/Clu/Sec61b/Manf/Pik3r2/Atf6/Foxred2/Canx/Nploc4/Pla2g6/Herpud2/Ddx3x/Spop/Ppp1r15b/Tmtc4/Ubxn1/Nrbf2/Ptpn1/Trim25/Uggt1/Aifm1/Tmem117/Ficd/Tmtc3/Os9
GO:0002250	adaptive immune response	429	0.669504	1.16218	4.06914e-05	0.0069408	0.00614839	2892	tags=22%, list=16%, signal=19%	Igkc/Ighm/Jchain/Samsn1/Vegfa/Iglc2/Rsad2/Pdcd1/Smad7/Pnp/Arid5a/Il4ra/Jag1/Serpina3g/Nfkb2/Cd86/Zc3h12a/Zbtb1/Icam1/Il4/Fcgr3/Il17ra/Ighg2c/Gpr183/Ighg2b/Rnf125/Cd48/Cd44/H2-Q10/Cr1l/Exosc3/Nlrp10/Hfe/Cd79b/Hras/H2-Q7/Mef2c/Tnfrsf1b/Unc13d/Tfe3/Fzd5/Exo1/Cd28/Swap70/Pycard/Tgfb1/Tnfrsf13b/B2m/Alcam/Pou2f2/Hmgb1/Gm8909/Il12a/Pag1/Stx11/Nfkbiz/Rc3h1/Il6ra/Msh2/Igha/Aplf/Cd274/Slamf1/Trbc2/Tnfrsf11…
GO:2001233	regulation of apoptotic signaling pathway	362	0.669956	1.16111	0.00029848	0.0323059	0.0286176	2975	tags=25%, list=17%, signal=22%	Plaur/Bcl2l11/Nr4a2/Thbs1/Skil/Myc/Atf3/Vegfa/Traf1/Nupr1/Tnfrsf12a/Pam16/Ppia/Rps7/Tnfsf10/Selenos/Icam1/Fis1/Il4/Park7/Pmp22/Fgfr1/Cxcl12/Cd44/Nfatc4/Prdx2/Rpl11/Pih1d1/Xbp1/Pml/Fem1b/Wfs1/Tert/Rps3/Zfp385a/Pf4/Pycard/Clu/Lmna/Ccar2/Igf1/Bcl2l12/Itgav/Fxn/Mnt/Uri1/Nanos3/Cx3cl1/Wnt4/Mdm2/Bmp4/Akt1/Rela/Rnf34/Tmbim1/Rpl26/Ddx3x/Itm2c/Spop/Mcl1/Eef1e1/Bad/Tnfrsf23/Ptpn1/Prkra/Ptgs2/Vnn1/Fas/Vhl/P…
GO:1901214	regulation of neuron death	342	0.669113	1.15938	0.000193851	0.0222556	0.0197148	3354	tags=29%, list=19%, signal=24%	Fos/Bcl2l11/Egr1/Nr4a2/Jun/Slc7a11/Cd34/Vegfa/Nr4a3/Mt1/Atf4/Fis1/Park7/Npm1/Btg2/Gbe1/Set/Nfatc4/Ndnf/Prdx2/Ncoa7/Neo1/Lrp1/Rel/Nes/Stambp/Pmaip1/Hras/Egln2/Picalm/Wfs1/Mef2c/Tnfrsf1b/Snx6/Tert/Ikbkb/Oxr1/Braf/Clu/Igf1/Rest/Trp53bp2/Tyrobp/Cx3cl1/Ilk/Atp5g1/Hdac4/Birc5/Msh2/Apoe/Angpt1/Cdk5r1/Bace1/Mcl1/Tac1/Bad/Tsc1/Mapt/Ccl5/Lgmn/Aifm1/Wnt5a/Wnt1/Ntrk2/Fas/Foxo3/Cacna1a/Ptk2b/Hsph1/Epha7/Sigma…
GO:0007005	mitochondrion organization	463	0.667402	1.15888	1.66155e-05	0.00378083	0.00334918	2780	tags=26%, list=16%, signal=23%	Plaur/Bcl2l11/Jun/1190007I07Rik/Myc/Ssbp1/Ndufc1/Ndufb10/Tomm7/Uqcc3/Mrpl17/Pnp/Pam16/Timm13/Uqcc2/Ndufaf8/Tomm5/Pex5/Cox14/Atpif1/Slirp/Tnfsf10/Ndufb3/Cox20/Mtfr1l/Fis1/Rab38/Ndufa8/Atp23/Ndufa3/Ndufs6/Mpv17/Park7/Romo1/Coa3/Ndufab1/Cox7a2/Fmc1/Slc9a1/Hsp90aa1/Higd2a/Taco1/Timm17b/Pdcd5/Afg3l2/Ndufb2/Sdhaf1/Ndufb9/Tk2/Ndufaf6/Ndufa1/Pmaip1/Tert/Sdhaf4/Tmem70/Gabarapl2/Rhot1/Dnlz/Ogt/Pycard/Lmna/…
GO:0045787	positive regulation of cell cycle	331	0.667611	1.15605	0.000357719	0.0374664	0.0331889	3103	tags=27%, list=18%, signal=23%	Cited2/Bcl2l11/Dync1li1/Calr/Myc/Rps15a/Rbm38/Nupr1/Cdkn1a/Nr4a3/Rassf1/Tfap4/Rptor/Cdk5rap1/Rpl23/Apex1/Spag5/Cdc14a/Npm1/Foxa1/Anp32b/Pim1/Fgfr1/Chmp3/Ndc80/Celf1/Pml/Ccnd3/Sphk1/Gpsm2/Id2/Tert/Cd28/Tgfb1/Igf1/Hmgb1/Tfdp1/Wnt4/Dtl/Mdm2/Akt1/Nudt16/Fam83d/Rpl26/Birc5/Ube2c/Ect2/Cdk5r1/Lsm10/Ddx3x/Gipc1/Dyrk3/Lgmn/Fosl1/Wnt5a/Ccnb1/Smarcd3/Cspp1/Cxcr5/Cdca5/Cdc7/Map10/Orc1/Gen1/Psmd10/Pkn2/Cit/Th…
GO:1902105	regulation of leukocyte differentiation	279	0.667959	1.15433	0.000645701	0.0464438	0.0411415	2468	tags=22%, list=14%, signal=19%	Fos/Clec2d/Zfp36l2/Jun/Itgb3/Ctla2a/Myc/Smad7/Myb/Pnp/Il4ra/Trib1/Zc3h12a/Itpkb/Gfi1b/Zbtb1/Nme2/Il15/Nme1/Il4/Egr3/Zfp608/Socs1/Hsp90aa1/Cd44/Cyp26b1/Sox13/Prdx2/Xrcc6/Xbp1/Kitl/Id2/Tfe3/Cd28/Flt3/Zfp36l1/Pf4/Braf/Tgfb1/Rhoh/Il12a/Tyrobp/Hoxa7/Bmp4/Nfkbiz/Rc3h1/Cd83/Tob2/Bad/Ccl5/Zbtb16/Zmiz1/Vnn1/Fas/Nlrp3/Fbn1/Gli3/Thoc5/Car2/Sash3/Runx3
GO:0034248	regulation of cellular amide metabolic process	376	0.664886	1.15262	0.000171179	0.020038	0.0177503	3733	tags=31%, list=21%, signal=25%	Zfp36l2/Thbs1/Eif2s3y/Slc7a11/Calr/Ppp1r15a/Rpl38/Sirt3/Cirbp/Rpl22/Rps27l/Uqcc2/Zfp706/Cdk5rap1/Zc3h12a/Paip2/Pdk4/Rps9/Sarnp/Ncl/Coa3/Npm1/Ago4/Btg2/Tcof1/Taco1/Ythdf1/Spon1/Celf1/Pml/Per1/Picalm/Sphk1/Pld1/Malsu1/Rps3/Zfp385a/Zfp36l1/Rbm3/Clu/Larp6/Samd4/Igf1/Rps3a1/Rmnd1/Eif5a/Rbm4b/Nanos3/Paip1/Rtn2/Pum3/Polr2g/Ago2/Akt1/Rela/Pla2g6/Tob1/Rc3h1/Rpl26/Pa2g4/Apoe/Ngrn/Ddx3x/Pgam1/Kbtbd8/Ppp1r15…
GO:0042326	negative regulation of phosphorylation	376	0.662331	1.14819	0.000223326	0.0251557	0.0222838	3618	tags=31%, list=20%, signal=25%	Rabgef1/Cbfa2t3/Jun/Hhex/Gadd45b/Ppp1r15a/Samsn1/Dusp8/Hmgcr/Nupr1/Cdkn1a/Smad7/Tfap4/Dusp1/Gbp4/Ppia/Gnaq/Trib1/Cdk5rap1/Zc3h12a/Atxn7/Dusp6/Birc3/Pik3ip1/Spag9/Park7/Npm1/Hexim2/Spry2/Taf7/Trib3/Socs1/Stap1/Chordc1/Cdk5rap3/Xbp1/Grk2/Cdkn2c/Dusp16/Dusp5/Ogt/Pycard/Tgfb1/Fabp4/Adarb1/Igf1/Pkig/Ephb2/Prkar2b/Prpsap1/Fam72a/Srcin1/Ilk/Bmp4/Akt1/Ldlrad4/Hdac4/Pmepa1/Stk39/Gstp1/Apoe/Angpt1/Ajuba/Pp…
GO:0070997	neuron death	379	0.658966	1.14253	0.00037139	0.0380407	0.0336977	3354	tags=28%, list=19%, signal=23%	Fos/Bcl2l11/Egr1/Nr4a2/Jun/Slc7a11/Cd34/Vegfa/Nr4a3/Mt1/Atf4/Fis1/Park7/Npm1/Btg2/Gbe1/Slc9a1/Set/Nfatc4/Ndnf/Prdx2/Ncoa7/Neo1/Lrp1/Rel/Nes/Stambp/Pmaip1/Hras/Egln2/Picalm/Wfs1/Mef2c/Tnfrsf1b/Snx6/Tert/Ikbkb/Oxr1/Braf/Clu/Adarb1/Igf1/Rest/Trp53bp2/Tyrobp/Cx3cl1/Ilk/Atp5g1/Hdac4/Birc5/Msh2/Apoe/Angpt1/Cdk5r1/Bace1/Mcl1/Tmtc4/Aatk/Tac1/Bad/Tnfrsf23/Tsc1/Mapt/Ccl5/Lgmn/Aifm1/Wnt5a/Wnt1/Ntrk2/Fas/Fox…
GO:0022613	ribonucleoprotein complex biogenesis	395	0.658064	1.14152	0.000609066	0.0461351	0.0408679	4117	tags=34%, list=23%, signal=27%	Rps28/Eif2s3y/Imp3/Nsa2/Rpl35/Rpl38/Rps2/Mrpl36/Rpl27/Snrpe/Snrpg/Exosc2/Trmt112/Pin4/Rps27l/Rpl35a/Rps27/Snrpf/Exosc5/Xpo1/Rpl3/Rps7/Rps10/Exosc7/Nop53/Clp1/Ncl/Sf3b1/Npm1/Rplp0/Ago4/Dkc1/Hsp90aa1/Gtf3a/Lsm4/Rps5/Isy1/Exosc3/Chd7/Rpl11/Rps21/Celf1/Pih1d1/Mrpl20/Nop10/Bysl/Rps19/Lsm6/Pop7/Malsu1/Wdr74/Abt1/Tsr1/Rps25/Rps24/Nol10/Shq1/Rpl10a/Ago2/Wdr12/Ipo4/Celf4/Rpl26/Rpl24/Pa2g4/Ddx3x/Snrpd2/Rpl…
GO:0045785	positive regulation of cell adhesion	397	0.6555	1.13715	0.000554114	0.0447035	0.0395999	3041	tags=27%, list=17%, signal=23%	Plaur/Cited2/Thbs1/Itgb3/Calr/Vegfa/Nr4a3/Smad7/Myb/Pnp/Il4ra/Cd86/Itpkb/Zbtb1/Icam1/Il15/Il4/Hacd1/Egr3/Spp1/Itga5/Itgal/Cxcl12/Socs1/Hsp90aa1/Cd44/Tjp1/Ndnf/Fn1/Sox13/Xbp1/Fut4/Lgals1/Unc13d/Kifap3/Nfat5/Tfe3/Rps3/Cd28/Braf/Pycard/Adk/Tgfb1/Rhoh/Igf1/Itgav/Mex3b/Zfhx3/Pik3r2/Il12a/Selp/Cx3cl1/Ilk/Wnt4/Rela/Nfkbiz/Vav3/Slc7a1/Cd83/Angpt1/Tnfsf14/Ecm2/Cd274/Slamf1/Iqgap1/Npnt/Bad/Tsc1/Ccl5/Ptk2/I…
GO:0010608	posttranscriptional regulation of gene expression	432	0.654822	1.13669	0.000462527	0.0412133	0.0365081	3701	tags=29%, list=21%, signal=23%	Zfp36l2/Thbs1/Nfkb1/Eif2s3y/Calr/Ppp1r15a/Rpl38/Vegfa/Cirbp/Rbm38/Rpl22/Rps27l/Uqcc2/Zfp706/Cdk5rap1/Zc3h12a/Paip2/Rps9/Apex1/Clp1/Sarnp/Ncl/Coa3/Npm1/Ago4/Btg2/Dkc1/Tcof1/Taco1/Ythdf1/Celf1/Ybx1/Pml/Per1/Zc3h7a/Spout1/Mrpl44/Tnfrsf1b/Pld1/Malsu1/Tert/Rps3/Zfp385a/Zfp36l1/Rbm3/Larp6/Samd4/Tgfb1/Igf1/Rps3a1/Rmnd1/Eif5a/Rbm4b/Nanos3/Paip1/Pum3/Polr2g/Ago2/Bmp4/Akt1/Tob1/Rc3h1/Rpl26/Pa2g4/Ngrn/Ddx3x…
GO:0045860	positive regulation of protein kinase activity	400	0.650736	1.12894	0.000700654	0.0486384	0.0430855	3722	tags=30%, list=21%, signal=25%	Ighm/Egr1/Thbs1/Itgb3/Gadd45b/Vegfa/Cdkn1a/Nab2/Traf4/Unc119/Rptor/Ppia/Cdk5rap1/Cd86/Irgm2/Lamtor2/Spag9/Il4/Npm1/Agtr1a/Pim1/Fgfr1/Socs1/Hsp90aa1/Stap1/Prdx2/Lrp8/Dlg3/Pih1d1/Xrcc6/Pik3cg/Hras/Map2k3/Taok1/Ccnd3/Kit/Kitl/Rps3/Fzd5/Braf/Clu/Pxn/Ksr1/Tgfb1/Igf1/Tiam1/Fzd8/Pdgfa/Dok7/Srcin1/Ilk/Bmp4/Akt1/Fgd2/Ect2/Il6ra/Stk39/Angpt1/Cdk5r1/Ddx3x/Ajuba/Ttbk1/Ercc6/Iqgap1/Bmp2/Efna1/Gprc5b/Tnfrsf11a…
GO:0033674	positive regulation of kinase activity	462	0.647719	1.12463	0.000375947	0.0380407	0.0336977	3722	tags=30%, list=21%, signal=25%	Ighm/Egr1/Thbs1/Itgb3/Gadd45b/Vegfa/Cdkn1a/Nab2/Traf4/Unc119/Rptor/Ppia/Cdk5rap1/Cd86/Irgm2/Lamtor2/Spag9/Il4/Npm1/Agtr1a/Pim1/Fgfr1/Socs1/Hsp90aa1/Stap1/Prdx2/Lrp8/Dlg3/Pih1d1/Xrcc6/Pik3cg/Hras/Map2k3/Taok1/Ccnd3/Kit/Kitl/Rps3/Fzd5/Flt3/Braf/Clu/Pxn/Ksr1/Tgfb1/Igf1/Epha2/Tiam1/Fzd8/Ephb2/Rad50/Pdgfa/Dok7/Srcin1/Ilk/Bmp4/Akt1/Ddr1/Vav3/Fgd2/Ect2/Il6ra/Stk39/Angpt1/Cdk5r1/Ddx3x/Ajuba/Ttbk1/Ercc6/I…

## Sheet: HSC-2 to HSC-3
ID	Description	setSize	enrichmentScore	NES	pvalue	p.adjust	qvalues	rank	leading_edge	core_enrichment
GO:0006983	ER overload response	12	0.994738	1.49541	4.4588e-06	0.00304822	0.00267039	4	tags=17%, list=0%, signal=17%	Bcl2l11/Hspa5
GO:0050910	detection of mechanical stimulus involved in sensory perception of sound	19	0.93735	1.4416	9.87055e-05	0.0143942	0.01261	274	tags=11%, list=2%, signal=10%	Myc/Rest
GO:0019048	modulation by virus of host process	17	0.929933	1.4223	0.000330378	0.029049	0.0254483	95	tags=12%, list=1%, signal=12%	Bcl2l11/Myc
GO:0001696	gastric acid secretion	13	0.940831	1.42199	0.000471686	0.0356989	0.0312739	581	tags=8%, list=3%, signal=7%	Ptger3
GO:1905209	positive regulation of cardiocyte differentiation	13	0.935813	1.4144	0.000590749	0.0392454	0.0343809	856	tags=15%, list=5%, signal=15%	Bmp4/Mef2c
GO:0051084	'de novo' posttranslational protein folding	36	0.882975	1.40323	1.07678e-05	0.00371516	0.00325466	130	tags=14%, list=1%, signal=14%	Hspa5/Hspa1b/Hspa1a/Cd74/Hsph1
GO:0006910	phagocytosis, recognition	74	0.856127	1.39403	2.47916e-08	0.000148229	0.000129856	1366	tags=8%, list=8%, signal=8%	Ighm/Igkc/Mfge8/Ighg2b/Igha/Iglc2
GO:0061077	chaperone-mediated protein folding	53	0.851889	1.37369	5.63396e-06	0.00304822	0.00267039	1128	tags=25%, list=6%, signal=23%	Hspa5/Hspa1b/Hspa1a/Cd74/Dnajb6/Hsph1/Clu/Dnajb2/Fkbp5/Hspb1/Dnajc5/Hspb6/Hspa8
GO:0044342	type B pancreatic cell proliferation	23	0.87428	1.35854	0.000645701	0.0416295	0.0364694	505	tags=26%, list=3%, signal=25%	Nr4a1/Nr4a3/Serpinb1a/Errfi1/Sidt2/Btbd10
GO:0006956	complement activation	95	0.821208	1.34646	7.2883e-08	0.000217884	0.000190877	1366	tags=9%, list=8%, signal=9%	Ighm/Igkc/Ighg2b/Cd59b/Igha/Cfp/Cd59a/C1ra/Iglc2
GO:0009309	amine biosynthetic process	30	0.838473	1.32035	0.000682336	0.0416295	0.0364694	1146	tags=17%, list=6%, signal=16%	Nr4a2/Odc1/Azin1/Gch1/Insm1
GO:0042401	cellular biogenic amine biosynthetic process	30	0.838473	1.32035	0.000682336	0.0416295	0.0364694	1146	tags=17%, list=6%, signal=16%	Nr4a2/Odc1/Azin1/Gch1/Insm1
GO:0031018	endocrine pancreas development	42	0.818947	1.31004	0.000375947	0.0311648	0.0273019	1564	tags=24%, list=9%, signal=22%	Sidt2/Bmp4/Foxa3/Clu/Rfx3/Hes1/Arntl/Insm1/Hnf4a/Cdk6
GO:0002260	lymphocyte homeostasis	77	0.798886	1.3021	1.11846e-05	0.00371516	0.00325466	856	tags=16%, list=5%, signal=15%	Tsc22d3/Bcl2l11/Skil/Cd44/Cd74/Tcirg1/Tnfsf4/Tnfrsf23/Ceacam1/Ccnb2/Rc3h2/Mef2c
GO:0035886	vascular associated smooth muscle cell differentiation	36	0.816047	1.29687	0.000948031	0.0492893	0.0431799	828	tags=19%, list=5%, signal=19%	Vegfa/Ramp2/Pdgfb/Nfatc3/Pitx2/Hes1/Nfatc1
GO:0043154	negative regulation of cysteine-type endopeptidase activity involved in apoptotic process	74	0.795721	1.29567	2.72269e-05	0.00739954	0.00648236	1453	tags=20%, list=8%, signal=19%	Nr4a1/Plaur/Vegfa/Hspa1b/Cd44/Dnajb6/Tnf/Klf4/Mdm2/Gas6/Aqp1/Sfrp2/Fnip1/Sh3rf1/Thbs1
GO:0090199	regulation of release of cytochrome c from mitochondria	45	0.805449	1.29307	0.000755606	0.0442919	0.0388018	1540	tags=18%, list=9%, signal=16%	Bcl2l11/Plaur/Bmf/Fxn/Tnfsf10/Bbc3/Pink1/Lmna
GO:0070228	regulation of lymphocyte apoptotic process	66	0.77878	1.26473	0.000330378	0.029049	0.0254483	1859	tags=29%, list=10%, signal=26%	Tsc22d3/Cd44/Cd74/Myc/Nfkbid/Tnfsf4/Bmp4/Ceacam1/Slc39a10/Irs2/Aurkb/Dock8/Pnp/Cd274/Hsh2d/Fnip1/Bbc3/P2rx7/Jak3
GO:0070227	lymphocyte apoptotic process	85	0.765095	1.25166	9.87055e-05	0.0143942	0.01261	1859	tags=25%, list=10%, signal=22%	Tsc22d3/Bcl2l11/Cd44/Cd74/Myc/Nfkbid/Tnfsf4/Bmp4/Tnfrsf23/Ceacam1/Slc39a10/Irs2/Aurkb/Dock8/Pnp/Cd274/Hsh2d/Fnip1/Bbc3/P2rx7/Jak3
GO:0032436	positive regulation of proteasomal ubiquitin-dependent protein catabolic process	85	0.762906	1.24808	0.000111114	0.0150989	0.0132274	1921	tags=25%, list=11%, signal=22%	Smad7/Hspa1b/Hspa1a/Trib1/Fbxo22/Plk3/Arih2/Clu/Dnajb2/Mdm2/Csnk1d/Zfand2a/Trib3/Axin1/Cdc20/Socs4/Cbfa2t3/Mapk8/Prickle1/Nop53/Taf1
GO:0033135	regulation of peptidyl-serine phosphorylation	135	0.753343	1.24143	6.11786e-06	0.00304822	0.00267039	2069	tags=19%, list=12%, signal=17%	Smad7/Vegfa/Cd44/Nck2/Ramp3/Lif/Irgm2/Tnf/Tfrc/Hsp90aa1/Pik3ca/Osm/Il11/Ntf3/Ddit4/Gas6/Tnks1bp1/Sfrp2/Axin1/Ppm1f/Braf/Fnip1/Pink1/Ercc6/Lats1/Phip
GO:0051817	modulation of process of other organism involved in symbiotic interaction	77	0.758032	1.23551	0.000517479	0.0370443	0.0324526	1128	tags=21%, list=6%, signal=20%	Bcl2l11/Myc/Irgm2/Chd1/Tfap4/Rest/Zc3h12a/Ceacam1/Atg5/Aqp1/Ythdc2/Tnip1/Smarcb1/Ulk1/Irgm1/Hspa8
GO:0050853	B cell receptor signaling pathway	104	0.752111	1.23481	9.64494e-05	0.0143942	0.01261	2463	tags=13%, list=14%, signal=12%	Ighm/Igkc/Cd38/Nfam1/Ighg2b/Slc39a10/Vav3/Mef2c/Igha/Iglc2/Sh2b2/Blnk/Rftn1/Cd300a
GO:0007519	skeletal muscle tissue development	156	0.744879	1.23105	3.62927e-06	0.00304822	0.00267039	999	tags=18%, list=6%, signal=17%	Tsc22d3/Nr4a1/Skil/Hmgcr/Myc/Homer1/Cited2/Fbxo22/Nfatc3/Hivep3/Ppp3ca/Maff/Capn3/Hdac4/Ybx3/Flnb/Egr2/Ski/Pitx2/Cfl2/Mef2d/Arntl/Mef2c/Rcan1/Atf3/Btg2/Fos/Nras
GO:0060538	skeletal muscle organ development	163	0.737533	1.22027	4.80443e-06	0.00304822	0.00267039	999	tags=17%, list=6%, signal=16%	Tsc22d3/Nr4a1/Skil/Hmgcr/Myc/Homer1/Cited2/Fbxo22/Nfatc3/Hivep3/Ppp3ca/Maff/Capn3/Hdac4/Ybx3/Flnb/Egr2/Ski/Pitx2/Cfl2/Mef2d/Arntl/Mef2c/Rcan1/Atf3/Btg2/Fos/Nras
GO:0099024	plasma membrane invagination	118	0.740398	1.21756	0.0001213	0.0157663	0.0138121	2584	tags=16%, list=15%, signal=14%	Ighm/Igkc/Snx18/Mfge8/Ighg2b/Aurkb/Igha/Pparg/Iglc2/Itgb2/Alkbh4/Thbs1/Ager/Xkr5/Snx33/Spire2/Cd300a/Abca7/Rhobtb1
GO:0008630	intrinsic apoptotic signaling pathway in response to DNA damage	106	0.739087	1.21445	0.000321264	0.029049	0.0254483	2503	tags=26%, list=14%, signal=23%	Bcl2l11/Skil/Cdkn1a/Epha2/Cd44/Cd74/Myc/Tnf/Clu/Xpa/Phlda3/Ddit4/Tnfrsf1b/Msh6/Rad9a/Pnp/Ikbke/Bcl2a1b/Uaca/Plscr1/Bbc3/Ddias/Steap3/Ercc6/Shisa5/Cxcl12/Usp28/Htra2
GO:0060759	regulation of response to cytokine stimulus	115	0.738657	1.21405	0.000243798	0.0251322	0.022017	1227	tags=18%, list=7%, signal=17%	Rabgef1/Parp14/Irak2/Cd74/Cxcr4/Irgm2/Il1r2/Ptpn2/Adam17/Il1r1/Klf4/Csf1/Gas6/Mavs/Cactin/Pparg/Sphk1/Irf3/Irgm1/Samhd1/Ikbke
GO:0071216	cellular response to biotic stimulus	189	0.729746	1.20935	5.70309e-06	0.00304822	0.00267039	1767	tags=22%, list=10%, signal=20%	Bcl2l11/Hspa5/Nfkb1/Cd14/Malt1/Irak2/Trib1/Rara/Pf4/Ly96/Paf1/Irgm2/Txnip/Pde2a/Gbp2/Tnf/Stat1/Nfkbia/Tnfsf4/Zc3h12a/Havcr2/Arid5a/Tnip3/Tnfrsf1b/Gch1/Ppbp/Ccl2/Tbxa2r/Cactin/Mef2c/Cxcl2/Cd274/Irf3/Pdcd1lg2/Plscr1/Cd86/Mapk8/Nr1d1/Tirap/Litaf/Il12a/Fzd5
GO:0043281	regulation of cysteine-type endopeptidase activity involved in apoptotic process	188	0.727399	1.20526	9.37844e-06	0.00371516	0.00325466	1483	tags=17%, list=8%, signal=16%	Bcl2l11/Nr4a1/Plaur/Vegfa/Hspa1b/Malt1/Cd44/Myc/Dnajb6/F3/Tnf/Stat1/Tfap4/Rest/Prr7/Tnfrsf23/F2r/Klf4/Mdm2/Tnfsf10/Gas6/Ppp2ca/Aqp1/Sfrp2/Pparg/Ppm1f/Uaca/Fnip1/Sh3rf1/Thbs1/Bbc3/Alox12
GO:0009791	post-embryonic development	111	0.725198	1.19153	0.000865511	0.0479157	0.0419765	3353	tags=34%, list=19%, signal=28%	Bcl2l11/Nr4a2/Tiparp/Vegfa/Csrnp1/Abl2/Slc37a4/Tet2/Bmp4/Aldh5a1/Rab3a/Klf4/Apob/Ccdc66/Slc18a2/Rc3h2/Atf5/Invs/Inppl1/Ppp1r13l/Fzd5/Llgl2/Mecp2/Prdm1/Atg7/Sgpl1/Etnk2/Usp9x/Dlk1/Tbce/Szt2/Grcc10/Gnaq/Jak2/Chst11/Schip1/Ago2/Asl
GO:0006959	humoral immune response	200	0.714446	1.18537	4.01302e-05	0.00928081	0.00813044	1366	tags=12%, list=8%, signal=11%	Ighm/Igkc/Rnase6/Pf4/Tnf/Tac1/Wfdc17/H2-Ab1/Ighg2b/Tfe3/Jchain/Trf/Cd59b/Ppbp/Ccl2/Mef2c/Igha/Cxcl2/Wfdc18/Cfp/Slpi/Cd59a/C1ra/Iglc2
GO:0001935	endothelial cell proliferation	136	0.717941	1.18332	0.000252911	0.0252026	0.0220787	3002	tags=26%, list=17%, signal=22%	Nr4a1/Vegfa/Thap1/Epha2/Jcad/F3/Tnf/Stat1/Pdgfb/Adam17/Egr3/Bmp4/Dll4/Cd34/Ccl2/Mef2c/Pparg/Nras/Prkx/Aggf1/Thbs1/Ager/Itgb3/Il12a/Atpif1/Pdcl3/Ptprm/Pik3cd/Ppp1r16b/Cxcl12/Prkd2/Fgfr1/Dlk1/Vip/Ang
GO:1903322	positive regulation of protein modification by small protein conjugation or removal	129	0.713945	1.17533	0.000792241	0.0446869	0.0391479	2017	tags=22%, list=11%, signal=20%	Hspa5/Smad7/Arrdc3/Trib1/Zc3h12a/Fancm/Dnajb2/Hdac4/Fanci/Trib3/Tnip1/Tbc1d7/Sphk1/Axin1/Aimp2/Cdc20/Cul3/Nmi/Mapk8/Prickle1/Rasd2/Ddx3x/Cblb/Nop53/Mastl/Phf23/Rwdd3/Pttg1ip/Rassf1
GO:0045667	regulation of osteoblast differentiation	124	0.71362	1.17393	0.000948031	0.0492893	0.0431799	3001	tags=31%, list=17%, signal=26%	Vegfa/Tcirg1/Tnf/Smoc1/Atf4/Rest/Areg/Wwtr1/Bmp4/Noct/Hdac4/Apc/Fndc3b/Atraid/Ski/Nfatc1/Mef2c/Sfrp2/Pparg/Ptch1/Id2/Zhx3/Runx2/Bambi/Lmna/Cdk6/Hey1/Wnt4/Esrra/Hemgn/Gli3/Yap1/Twist1/Fgfr1/Dlk1/Suco/Ctnnb1/Cthrc1
GO:0030307	positive regulation of cell growth	168	0.709144	1.17336	0.000211989	0.0230452	0.0201887	2425	tags=19%, list=14%, signal=17%	Smad7/Tnfrsf12a/Vegfa/Ndel1/Cxcr4/Cd38/Exosc2/Adam17/Fxn/Mapt/Rnf157/Megf8/Nedd4l/Sfrp2/Sphk1/Adnp2/Sema7a/Itsn2/Sgk1/Parp2/Ncbp1/Rab11a/Ddx3x/Supv3l1/Picalm/Mecp2/Ddx49/Cacng7/Cxcl12/Rufy3/Lrp1/Cpne5
GO:0048660	regulation of smooth muscle cell proliferation	157	0.709626	1.17306	0.00058159	0.0390711	0.0342282	3268	tags=31%, list=18%, signal=25%	Cdkn1a/Vegfa/Nr4a3/Hmgcr/Myc/Trib1/S1pr1/Tnf/Stat1/Pdgfb/S1pr2/Pik3ca/Bmp4/Hdac4/Klf4/Mdm2/Mef2d/Orc1/Mnat1/Mef2c/Pparg/Id2/Irak4/Rab5a/Thbs1/Alox12/Ptafr/Ager/Itgb3/Elane/Gna13/Il12a/Notch3/Cx3cl1/Ppargc1a/Il18/Nampt/Il15/Zfp143/Ctnnb1/Vip/Ang/Frs2/Gnaq/Hbegf/Prkca/Jak2/Mmp2
GO:0050671	positive regulation of lymphocyte proliferation	127	0.711565	1.17114	0.000773924	0.0446869	0.0391479	3037	tags=28%, list=17%, signal=24%	Ighm/Cdkn1a/Nck2/Cd74/Cd38/Tcf3/Tfrc/Tnfsf4/Tac1/Havcr2/Ceacam1/Slc39a10/Irs2/Vav3/Cd59b/Hes1/Dhps/Bcl6/Mef2c/Pnp/Cd274/Pdcd1lg2/Cd86/Tirap/Ager/Il12a/Jak3/Efnb1/Il18/Icosl/Tnfrsf4/Rasal3/Slamf1/Il15/Chrnb2/Tlr4
GO:0048659	smooth muscle cell proliferation	161	0.706972	1.16939	0.000234684	0.0246171	0.0215658	3268	tags=30%, list=18%, signal=25%	Cdkn1a/Vegfa/Nr4a3/Hmgcr/Myc/Trib1/S1pr1/Tnf/Stat1/Pdgfb/S1pr2/Pik3ca/Bmp4/Hdac4/Klf4/Mdm2/Mef2d/Orc1/Mnat1/Mef2c/Pparg/Id2/Irak4/Rab5a/Thbs1/Alox12/Ptafr/Ager/Itgb3/Elane/Gna13/Il12a/Notch3/Cx3cl1/Ppargc1a/Il18/Nampt/Il15/Kalrn/Zfp143/Ctnnb1/Vip/Ang/Frs2/Gnaq/Hbegf/Prkca/Jak2/Mmp2
GO:1902105	regulation of leukocyte differentiation	278	0.698944	1.16471	8.54482e-06	0.00364925	0.00319692	2926	tags=27%, list=17%, signal=23%	Clec2d/Smad7/Ctla2a/Cd83/Ccl3/Malt1/Cd44/Cd74/H2-Aa/Lif/Myc/Trib1/Rara/Nfkbid/Pf4/Tnf/Ptpn2/Hsp90aa1/Nfam1/Tnfsf4/Zc3h12a/Egr3/Bmp4/Tespa1/Ceacam1/Zeb1/Apc/Csf1/Tfe3/Gas6/Rc3h2/Runx3/Zfp609/Tcta/Zbtb16/Bcl6/Hspb1/Nme2/Sox13/Fos/Il2rg/Pnp/Fstl3/Id2/Nkap/Braf/Sh3rf1/Tox/Cdk6/Fanca/Ager/Itgb3/Dcstamp/Il12a/Jak3/Vnn1/Esrra/Zfp36l2/Loxl3/Prdm1/Cyp26b1/Mafb/Il18/Fgl2/Gli3/Zbtb1/Slc46a2/Nme1/Ror2/Cul4a/…
GO:0022409	positive regulation of cell-cell adhesion	237	0.699933	1.16348	4.91102e-05	0.00928081	0.00813044	2864	tags=29%, list=16%, signal=24%	Plaur/Smad7/Cd83/Nr4a3/Malt1/Cd44/Nck2/Cd74/H2-Aa/Icam1/Rara/Nfkbid/Hsph1/Tnf/Tfrc/Hsp90aa1/Cited2/Tnfsf4/H2-Ab1/Egr3/St3gal4/Havcr2/Tespa1/Ceacam1/Podxl/Runx3/Zfp609/Cd59b/Hes1/Zbtb16/Dhps/Bcl6/Ccl2/Piezo1/Sox13/Il2rg/Dock8/Pnp/Cd274/Fstl3/Nkap/Pdcd1lg2/Cd86/Itgb2/Tnfsf14/Ptafr/Ager/Elane/Il12a/Jak3/Flot1/Vnn1/Cx3cl1/Efnb1/Il18/Ptpn23/Gli3/Icosl/Skap1/Tnfrsf14/Mex3b/Zbtb1/Pawr/Ptpru/Rasal3/Gcnt2…
GO:0042742	defense response to bacterium	240	0.699611	1.16319	4.23752e-05	0.00928081	0.00813044	1675	tags=13%, list=9%, signal=12%	Ighm/Igkc/Rnase6/Mpo/Epha2/Iigp1/Irgm2/Gbp2/Tnf/Zg16/Adam17/Tac1/Wfdc17/Havcr2/Ankrd17/Ighg2b/Jchain/Trf/Gbp4/Aqp1/Mavs/Mapkbp1/Igha/Clec4d/Wfdc18/Optn/Slpi/Prg2/Iglc2/Tirap/Elane/P2rx7
GO:0071222	cellular response to lipopolysaccharide	159	0.702211	1.16112	0.000517479	0.0370443	0.0324526	1427	tags=22%, list=8%, signal=20%	Nfkb1/Cd14/Malt1/Irak2/Trib1/Rara/Pf4/Ly96/Paf1/Irgm2/Pde2a/Gbp2/Tnf/Stat1/Nfkbia/Tnfsf4/Zc3h12a/Havcr2/Arid5a/Tnip3/Tnfrsf1b/Gch1/Ppbp/Ccl2/Tbxa2r/Cactin/Mef2c/Cxcl2/Cd274/Irf3/Pdcd1lg2/Plscr1/Cd86/Mapk8/Nr1d1
GO:0060537	muscle tissue development	392	0.688494	1.1516	2.42481e-06	0.00289958	0.00254018	3326	tags=24%, list=19%, signal=20%	Tsc22d3/Nr4a1/Skil/Smad7/Kdm6b/Tiparp/Vegfa/Hmgcr/Myc/Rara/Homer1/S1pr1/Cited2/Fhl2/Fbxo22/Nfatc3/Rgs2/Bmp4/Cenpf/Hivep3/Ppp3ca/Nebl/Maff/Dll4/Cxadr/Capn3/Isl1/Hdac4/Ybx3/Cdk1/Apc/Flnb/Egr2/Ski/Atg5/Pitx2/Cfl2/Mef2d/Arntl/Ifrd1/Mef2c/Flcn/Pkp2/Rcan1/Atf3/Btg2/Fos/Nras/Ccnb1/Id2/Dsg2/Parp2/Ppp1r13l/Lmna/Cdk20/Hey1/Gtf3c5/Sap30/Maml1/Vamp5/Flot1/Pdlim5/Csrp1/Plagl1/Ccnt2/Ppargc1a/Sorbs2/Nprl3/Map2k…
GO:0046890	regulation of lipid biosynthetic process	161	0.694773	1.14921	0.000984846	0.0499017	0.0437163	3209	tags=26%, list=18%, signal=22%	Nfkb1/Ldlr/Cd74/Pla2g4a/Tnf/Pdgfb/Rdh10/Rest/Ceacam1/Pdk4/Abca3/Apob/Trib3/Fabp5/Elovl5/Sirt3/Sphk1/Hnf4a/Samd8/Nr1d1/Star/Sirt4/Gpld1/Dgat2/Wnt4/Slc45a3/Idh1/Bscl2/Acsl5/Ppargc1a/Erlin2/Gfi1/Atg7/Mid1ip1/Lpcat1/Hrh1/Pex2/Fitm2/Lpin1/Htr2a/Sik1/Cdk4
GO:0031348	negative regulation of defense response	193	0.690393	1.1448	0.000883829	0.0480401	0.0420855	2064	tags=17%, list=12%, signal=15%	Clec2d/Rabgef1/Nfkb1/Ctla2a/Ldlr/Parp14/Cd44/Ptpn2/Nt5e/Havcr2/Ceacam1/Isl1/Siglecg/Nlrc3/Tnfrsf1b/Cactin/Mapkbp1/Rnf26/Pparg/Metrnl/Irf3/Samhd1/Cd96/Nmi/Uaca/Nr1d1/Tnfaip6/Trafd1/Socs3/Cx3cl1/Il22ra2/Cst7
GO:0019221	cytokine-mediated signaling pathway	312	0.684277	1.14166	4.6304e-05	0.00928081	0.00813044	2458	tags=22%, list=14%, signal=19%	Traf1/Rabgef1/Ccl3/Parp14/Iigp1/Irak2/Cd74/Cxcr4/Pf4/Irgm2/Klf6/F3/Tnf/Stat1/Pdgfb/Appl1/Nfkbia/Il1r2/Ptpn2/Adam17/Osm/Ceacam1/Il1r1/Csf3r/Csf1/Dok1/Il17ra/Krt18/Gas6/Ppbp/Numbl/Mavs/Ccl2/Cactin/Pparg/Cxcl2/Sphk1/Traf4/Il2rg/Irf3/Irf5/Mt3/Irgm1/Samhd1/Ikbke/Acsl1/Irak4/Nmi/Ifngr2/Ccl4/C1qtnf4/Ccl9/Il10ra/Jak3/Stat2/Plcb1/Osmr/Cx3cl1/Il22ra2/Traf5/Csf2ra/Gfi1/Adipor2/Sh2b2/Il18/Cxcl12/Yap1/Lepr
GO:0001818	negative regulation of cytokine production	248	0.686134	1.14135	0.000189317	0.0213571	0.0187098	3475	tags=26%, list=20%, signal=21%	Rabgef1/Nfkb1/Smad7/Cd83/Epha2/Serpinb1a/Errfi1/Rara/Rel/Tnf/Anxa4/Il1r2/Furin/Tnfsf4/Slc37a4/Zc3h12a/Havcr2/Ceacam1/Nutf2/Crebbp/Cd34/Klf4/Nlrc3/Gas6/Gbp4/Bcl6/Cactin/Mapkbp1/Pparg/Otud7b/Cd274/Irf3/Rnf128/Prg2/Pdcd1lg2/Cd59a/Cd96/Nmi/Thbs1/Ager/Elane/Il12a/Jak3/Trim30a/Homer2/Cx3cl1/Cd200/Apoa2/Twist1/Tnfrsf4/Fgfr1/Slamf1/Otud5/Parp1/Slc2a10/Tlr4/Tnfrsf9/Il4/Gpr18/Mertk/Cptp/Chrna7/Cidea/Klf2/D…
GO:0071396	cellular response to lipid	404	0.680909	1.13908	8.54482e-06	0.00364925	0.00319692	3544	tags=28%, list=20%, signal=23%	Nfkb1/Calr/Ldlr/Cd14/Malt1/Irak2/Ramp3/Trib1/Rara/Pf4/Ly96/Paf1/Irgm2/Pde2a/Gbp2/Tnf/Stat1/Nfkbia/Abl2/Tfap4/Eif4e/Tnfsf4/Rest/Zfp703/Zc3h12a/Bmp4/Havcr2/Lpl/Arid5a/Pdk4/Clu/Tnip3/Isl1/Ptger3/Ddit4/Tnfrsf1b/Gch1/Elk1/Aqp1/Ppbp/Arntl/Ccl2/Adam15/Tbxa2r/Cactin/Mef2c/Pagr1a/Cxcl2/Vdr/Adnp2/Strn3/Ptch1/Cd274/Irf3/Pdcd1lg2/Sgk1/Fam210b/Plscr1/Cd86/Mapk8/Nr1d1/Fbxo32/Osbpl7/Mgst1/Litaf/Gpld1/Safb2/Lcor…
GO:0002696	positive regulation of leukocyte activation	361	0.679391	1.13534	2.10835e-05	0.00663464	0.00581227	3448	tags=25%, list=19%, signal=20%	Ighm/Igkc/Cd83/Cdkn1a/Nr4a3/Malt1/Nck2/Cd74/H2-Aa/Rara/Pla2g4a/Nfkbid/Hsph1/Cd38/Tnf/Tcf3/Tfrc/Hsp90aa1/Tnfsf4/Tac1/H2-Ab1/Egr3/Havcr2/Tespa1/Ceacam1/Ighg2b/Slc39a10/Irs2/Gas6/Vav3/Runx3/Zfp609/Cd59b/Hes1/Zbtb16/Dhps/Bcl6/Ccl2/Exosc3/Mef2c/Pagr1a/Igha/Sox13/Clec4d/Il2rg/Dock8/Pnp/Cd274/Nkap/Pdcd1lg2/Iglc2/Cd86/Itgb2/Tnfsf14/Tirap/Thbs1/Ptafr/Tox/Ager/Pld2/Tnfsfm13/Il12a/Jak3/Vnn1/Efnb1/Prdm1/Il18…
GO:0045787	positive regulation of cell cycle	330	0.679772	1.13498	7.84006e-05	0.0133931	0.011733	2784	tags=25%, list=16%, signal=22%	Bcl2l11/Calr/Cdkn1a/Nr4a3/Cdk5rap1/Myc/Rara/Ccnd3/Ccnd1/Paf1/Pkp4/Tnf/Pdgfb/Tcf3/Tfap4/Cited2/Eif4e/Adam17/Azin1/Ube2c/Ppp1r10/Ankrd17/Cdc14a/Asns/Tfdp1/Rrp8/Crebbp/Cdk1/Ccdc57/Mdm2/Rad51ap1/Lmnb1/Hes1/Ythdc2/Orc1/Aurkb/Mnat1/Pagr1a/Apex1/Sphk1/Ccnb1/E2f8/Id2/Mapre3/E2f7/Insm1/Cul3/Gen1/Plscr1/Sfpq/Map3k20/Mad2l1/Ccpg1/Spag5/Rab11a/Wnt4/Msx1/Ddx3x/Rab11fip4/Ooep/Psrc1/Nupr1l/Ccnyl1/Plcb1/Rassf1/P…
GO:0097191	extrinsic apoptotic signaling pathway	217	0.681467	1.13177	0.000664019	0.0416295	0.0364694	3262	tags=28%, list=18%, signal=23%	Bcl2l11/Skil/Traf1/Tnfrsf12a/Vegfa/Icam1/Pf4/Tnf/Tnfrsf26/Ddx47/Tnfsf4/Bmp4/Tnfrsf23/Trps1/Itm2c/Krt18/Tnfsf10/Tnfrsf1b/Runx3/G0s2/Sfrp2/Sort1/Fyn/Atf3/Bcl2a1b/Parp2/Sh3rf1/Htt/Thbs1/Lmna/P2rx7/Gas1/Ddx3x/Il12a/Madd/Jak3/Acsl5/Ppp2r1b/Bcl2l14/Cx3cl1/Phip/Pidd1/Il18/Psme3/Yap1/Htra2/Mapk7/Tnfrsf4/Tradd/Fgfr1/Siah2/Ripk1/Fas/Krt8/Ctnna1/Il4/Sgpp1/Bcl2l12/Jak2/Erbb3
GO:0043523	regulation of neuron apoptotic process	244	0.680264	1.13126	0.00045797	0.0351052	0.0307539	3407	tags=24%, list=19%, signal=20%	Bcl2l11/Nr4a2/Ccl3/Vegfa/Nr4a3/Sigmar1/Hsph1/Rapsn/Tnf/Atf4/Pik3ca/Aars/Isl1/Hdac4/F2r/Ntf3/Trim2/Xrcc4/Mybl2/Syngap1/Mef2c/Fyn/Dnajc5/Btg2/Rock1/Optn/Mt3/Bace1/Braf/Mapk8/Htt/Ppp2r2b/Bbc3/Pink1/Star/Ager/Ndnf/Xrcc2/Mt1/Cx3cl1/Ppargc1a/Mecp2/Map2k4/Il18/Lrp1/Nqo1/Ntf5/Pawr/Pmaip1/Fas/Parp1/Ctnnb1/Nfatc4/Cacna1a/Jak2/Erbb3/Prkcg/Map3k12/Hdac1
GO:0001655	urogenital system development	320	0.675805	1.12797	0.000182515	0.0213571	0.0187098	3441	tags=24%, list=19%, signal=19%	Bcl2l11/Plaur/Smad7/Tiparp/Odc1/Vegfa/Cd44/Lif/Myc/Rara/Cxcr4/Cntrl/Stat1/Pdgfb/Rdh10/Anxa4/Tet2/Wwtr1/Bmp4/Cenpf/Nfia/Ttc8/Col4a1/Apc/Timeless/Hes1/Zbtb16/Aqp1/Mef2c/Flcn/Invs/Tacstd2/Ptch1/Mmp17/Id2/Ap2b1/Nup107/Wnk4/Prkx/Gpr4/Itgb3/Hey1/Wnt4/Klhl3/Notch3/Epha4/Hspb11/Lamb2/Ephb2/Gzf1/Prdm1/Prom1/Gli3/Sgpl1/Yap1/Gsta3/Cep290/Plxnd1/Id4/Lzts2/Fgfr1/Aph1c/Fbn1/Ctnnb1/Frs2/Pygo2/Ext1/Tshz3/Mmp2/Rp…
GO:2001233	regulation of apoptotic signaling pathway	363	0.672759	1.12431	8.51689e-05	0.0137628	0.0120569	2939	tags=23%, list=17%, signal=19%	Bcl2l11/Plaur/Skil/Traf1/Nr4a2/Tnfrsf12a/Vegfa/Cd44/Nck2/Cd74/Myc/Icam1/Pf4/Hsph1/Tnf/Ptpn2/Tnfsf4/Osm/Trap1/Bmp4/Tnfrsf23/Bmf/Trps1/Clu/Fxn/Ybx3/Itm2c/Mdm2/Nanos3/Tnfsf10/Runx3/Hspb1/Taf6/G0s2/Rad9a/Sfrp2/Flcn/Fyn/Cdk11b/Atf3/Tpd52l1/Inca1/Eef1e1/Plscr1/Mapk8/Sh3rf1/Htt/Thbs1/Bbc3/Sfpq/Pink1/Ddias/Lmna/Wnt4/Gas1/Msx1/Ddx3x/Steap3/Madd/Jak3/Acsl5/Vnn1/Ppp2r1b/Pttg1ip/Bcl2l14/Cx3cl1/Phip/Cxcl12/Ps…
GO:0034504	protein localization to nucleus	283	0.674328	1.12359	0.000526638	0.0370443	0.0324526	3581	tags=27%, list=20%, signal=22%	Calr/Cdkn1a/Elavl1/Lif/Dnajb6/Paf1/Txnip/Gbp2/Appl1/Nfkbia/Tfrc/Hsp90aa1/Nup98/Zc3h12a/Wwtr1/Bmp4/Ppp3ca/Nutf2/Xpa/Cdk1/Sun2/Mdm2/Hhex/Ppp2ca/Gbp4/Zbtb16/Arntl/Mavs/Flcn/Supt7l/Fyn/Otud7b/Hspa8/Nol8/Nup107/Hnf4a/Nup35/Uaca/Htt/Prickle1/Mdfic/Lmna/Limk2/Eif4enif1/Tnpo3/Msx1/Nop53/Ints13/Tnpo2/Lats1/Pttg1ip/Syne2/Phip/Efcab7/Gli3/Yap1/Rangap1/Abca7/Lzts2/Pkig/Adar/Parp1/Hikeshi/Ctnna1/Xpo1/Jak2/Gli…
GO:1901214	regulation of neuron death	342	0.670071	1.11943	0.000366833	0.0311648	0.0273019	3448	tags=25%, list=19%, signal=21%	Bcl2l11/Nr4a2/Ccl3/Vegfa/Nr4a3/Sigmar1/Hsph1/Rel/Rapsn/Tnf/Slc7a11/Atf4/Rest/Tac1/Pik3ca/Aars/Clu/Rilpl1/Isl1/Hdac4/Cd34/F2r/Btbd10/Ntf3/Csf1/Trim2/Xrcc4/Ddit4/Tnfrsf1b/Mapt/Elk1/Mybl2/Syngap1/Mef2c/Fyn/Dnajc5/Btg2/Rock1/Fos/Optn/Aimp2/Mt3/Bace1/Neo1/Braf/Parp2/Mapk8/Htt/Ppp2r2b/Inpp5a/Bbc3/Pink1/Star/Ager/Ndnf/Xrcc2/Mt1/Picalm/Cx3cl1/Ppargc1a/Mecp2/Map2k4/Atg7/Fzd1/Il18/Cd200/Lrp1/Nqo1/St8sia2/N…
GO:0002250	adaptive immune response	433	0.668576	1.11921	4.8549e-05	0.00928081	0.00813044	3270	tags=22%, list=18%, signal=18%	Ighm/Igkc/H2-Eb1/Smad7/Serpina3g/Vegfa/Rnf168/Malt1/Cd44/Cd74/H2-Aa/Icam1/Pla2g4a/Nfkbid/Tcirg1/Tnf/Tfrc/Tnfsf4/Adam17/H2-Ab1/Zc3h12a/Prr7/Havcr2/Arid5a/Il1r1/Siglecg/Il17ra/Ighg2b/Tfe3/Xrcc4/Jchain/Tnfrsf1b/Msh6/Rc3h2/Bcl6/Exosc3/Mef2c/Pagr1a/Igha/H2-Q4/Fyn/Otud7b/Clec4d/Nras/Pnp/Was/Cd274/Hspa8/Bach2/Pdcd1lg2/C1ra/Iglc2/Cd86/Mcoln2/Ager/Nfkb2/P2rx7/Tnfsfm13/Il12a/Fzd5/Parp3/Jak3/Loxl3/Stx11/Pik…
GO:0002443	leukocyte mediated immunity	395	0.668863	1.1188	0.000105474	0.015015	0.0131538	2495	tags=15%, list=14%, signal=13%	Clec2d/Ighm/Igkc/Rabgef1/Smad7/Nr4a3/Rnf168/Malt1/Cd74/Icam1/Tcirg1/Tnf/Tfrc/Tnfsf4/H2-Ab1/Havcr2/Ceacam1/Arid5a/Il1r1/Ighg2b/Xrcc4/Tnfrsf1b/Msh6/D6Wsu163e/Bcl6/Mavs/Ccl2/Exosc3/Pagr1a/Igha/H2-Q4/Pnp/Was/Hspa8/Irak4/Cd96/C1ra/Iglc2/Itgb2/Ptafr/Ager/Elane/Pld2/Ddx1/P2rx7/Tnfsfm13/Il12a/Fzd5/Parp3/Jak3/Klrb1c/Stx11/Unc13d/Il18/Fgl2/Icosl/Rftn1/Pi4k2a/Cd300a/Zbtb1
GO:0016032	viral process	295	0.670639	1.11814	0.000737289	0.043646	0.038236	3927	tags=27%, list=22%, signal=22%	Bcl2l11/Vps37b/Cd74/Myc/Icam1/Top2a/Cxcr4/Tnf/Stat1/Chd1/Trim14/Tfap4/Mon1b/Rest/Zc3h12a/Tmem39a/Ceacam1/Rab43/Crebbp/Fam111a/Gas6/Atg5/Ythdc2/Mavs/Trim56/Smarcb1/Nectin4/Hspa8/Slpi/Rab5a/Plscr1/Chmp4c/Mdfic/Ccl4/Itgb3/Bicd1/Ddx3x/Vps16/Trim30a/Npc1/Ccnt2/Mid2/Atg7/Csde1/Stau1/Lrsam1/Vps4b/Tnfrsf14/Ly6e/Trim30c/Banf1/Apobec3/Hexim1/Fv1/Cul4a/Adar/Ripk1/Isg15/Trim59/Trim25/Etf1/Trim13/AU040320/Chm…
GO:1902532	negative regulation of intracellular signal transduction	473	0.666294	1.11577	5.36003e-05	0.00971139	0.00850765	3475	tags=29%, list=20%, signal=24%	Pde10a/Plaur/Rabgef1/Epha2/Hmgcr/Cd44/Cd74/Lif/Errfi1/Dusp8/Dusp2/Dusp16/Nfkbid/Hsph1/Pik3ip1/Pde2a/Stat1/Ptpn2/Abl2/Fhl2/Zc3h12a/Dusp6/Rgs2/Rasa2/Map2k3/Trap1/Bmp4/Ceacam1/Clu/Tnip3/Ybx3/Siglecg/Klf4/Otud3/Phlda3/Apc/Rnf149/Dok1/Dusp1/Mdm2/Nlrc3/Bmt2/Ddit4/Ubr1/Spry4/Tbc1d10c/Spred3/Ppm1n/Prkaa2/Rnf157/Arntl/Bcl6/Hspb1/Syngap1/Cactin/Tnip1/Mapkbp1/Tbc1d7/Sfrp2/Sh3bp4/Sirt3/Flcn/Otud7b/Rcan1/Atf3…
GO:0030098	lymphocyte differentiation	371	0.667455	1.11576	0.000166645	0.020334	0.0178136	3249	tags=25%, list=18%, signal=21%	Ighm/Igkc/Smad7/Ctla2a/Cd83/Gimap1/Malt1/Cd44/Cd74/H2-Aa/Lyl1/Rara/Nfkbid/Tcirg1/Tcf3/Ptpn2/Abl2/Hsp90aa1/Nfam1/Tnfsf4/Adam17/Nfatc3/H2-Ab1/Zc3h12a/Egr3/Prr7/Bmp4/Tespa1/Dll4/Zeb1/Apc/Xrcc4/Gas6/Rc3h2/Hhex/Runx3/Zfp609/Atg5/Zbtb16/Bcl6/Hspb1/Prex1/Nfatc1/Sox13/Clec4d/Il2rg/Jag2/Pnp/Id2/Satb1/Nkap/Runx2/Braf/Fnip1/Sh3rf1/Adgrg3/Tox/Cdk6/Fanca/Wnt4/Hs1bp3/Il12a/Fzd5/Jak3/Vnn1/Itfg2/Zfp36l2/Loxl3/Cm…
GO:0001933	negative regulation of protein phosphorylation	328	0.667766	1.11486	0.000526638	0.0370443	0.0324526	2827	tags=23%, list=16%, signal=19%	Gadd45b/Rabgef1/Smad7/Cdkn1a/Parp14/Hmgcr/Nck2/Spag9/Cdk5rap1/Trib1/Errfi1/Dusp8/Dusp2/Dusp16/Pmepa1/Ptpn2/Tfap4/Zc3h12a/Dusp6/Rgs2/Wwtr1/Bmp4/Ceacam1/Ntf3/Apc/Dusp1/Ddit4/Hhex/Spry4/Zgpat/Spred3/Ppp2ca/Gbp4/Trib3/Hspb1/Cactin/Sfrp2/Cep85/Cadm4/Ccnb1/Dusp4/Inca1/Ppp2r5d/Insm1/Ppm1f/Hnf4a/Ldlrad4/Inppl1/Socs4/Cdk5rap2/Ager/Socs3/Cblb/Camk2n1/Ttc36/Pbld1/Lats1/Ephb2/Pecam1/Ppargc1a/Uchl1/Ocln/Il18/…
GO:0042326	negative regulation of phosphorylation	379	0.66532	1.11238	0.000407845	0.0320856	0.0281085	3235	tags=25%, list=18%, signal=21%	Gadd45b/Rabgef1/Smad7/Cdkn1a/Parp14/Hmgcr/Nck2/Spag9/Cdk5rap1/Trib1/Errfi1/Dusp8/Dusp2/Dusp16/Pik3ip1/Pmepa1/Pde2a/Tnf/Ptpn2/Tfap4/Zc3h12a/Dusp6/Rgs2/Wwtr1/Bmp4/Ceacam1/Hdac4/Ntf3/Apc/Dusp1/Ddit4/Irs2/Mapt/Hhex/Spry4/Zgpat/Spred3/Ppp2ca/Gbp4/Trib3/Hspb1/Cactin/Sfrp2/Cep85/Cadm4/Rock1/Ccnb1/Dusp4/Inca1/Ppp2r5d/Insm1/Ppm1f/Hnf4a/Ldlrad4/Inppl1/Socs4/Cbfa2t3/Cdk5rap2/Ager/Fbp1/Rubcn/Socs3/Ajuba/Cblb…
GO:0007159	leukocyte cell-cell adhesion	314	0.664381	1.10868	0.00072813	0.0435349	0.0381387	3207	tags=28%, list=18%, signal=23%	Smad7/Cd83/Nr4a3/Malt1/Cd44/Nck2/Cd74/H2-Aa/Icam1/Rara/Nfkbid/Hsph1/Tnf/Ptpn2/Tfrc/Hsp90aa1/Tnfsf4/H2-Ab1/Zc3h12a/Nt5e/Egr3/St3gal4/Bmp4/Havcr2/Tespa1/Ceacam1/Klf4/Rc3h2/Runx3/Zfp609/Cd59b/Hes1/Zbtb16/Dhps/Bcl6/Hspb1/Ccl2/Tnip1/Sox13/Jam2/Rock1/Il2rg/Dock8/Pnp/Cd274/Nkap/Pdcd1lg2/Glmn/Cd86/Itgb2/Tnfsf14/Thbs1/Ptafr/Ager/Elane/Il12a/Cblb/Jak3/Vnn1/Pecam1/Loxl3/Efnb1/Il18/Cxcl12/Fgl2/Gli3/Icosl/Ska…
GO:0010035	response to inorganic substance	403	0.659423	1.10314	0.00037139	0.0311648	0.0273019	4060	tags=28%, list=23%, signal=22%	Nr4a1/Nr4a2/Kdm6b/Nr4a3/Mpo/Sigmar1/Slc30a1/Pla2g4a/Hsph1/Homer1/Tcirg1/Rhob/Tfrc/Tnfsf4/Nfatc3/Zc3h12a/Pik3ca/Trap1/Ppp3ca/Capn3/Fxn/Timeless/Gch1/Mapt/Trf/Ppp2ca/Prkaa2/Aqp1/Gss/Mnat1/Mef2c/Nedd4l/Apex1/Pparg/Fyn/Sphk1/Zfand1/Fos/Ptch1/Haao/Id2/Mien1/Mt3/Slc40a1/Braf/Khk/Plscr1/Mapk8/Htt/Thbs1/Pink1/Gpld1/Nefh/Mapk13/Fbp1/Pld2/P2rx7/Mtf1/Pde8a/Mt1/Ercc6/Rasa4/Plcb1/Syt15/Fancc/Npc1/Mecp2/Slc1a3…
GO:0042110	T cell activation	459	0.65845	1.10253	0.000394174	0.0318482	0.0279006	3223	tags=26%, list=18%, signal=22%	Smad7/Ctla2a/Cd83/Gimap1/Malt1/Cd44/Nck2/Cd74/H2-Aa/Icam1/Rara/Ccnd3/Cxcr4/Nfkbid/Hsph1/Tcirg1/Tcf3/Ptpn2/Tfrc/Abl2/Hsp90aa1/Tnfsf4/Adam17/Nfatc3/H2-Ab1/Zc3h12a/Egr3/Prr7/Bmp4/Havcr2/Tespa1/Ceacam1/Dll4/Cxadr/Zeb1/Apc/Nlrc3/Xrcc4/Tnfrsf1b/Rc3h2/Runx3/Zfp609/Atg5/Cd59b/Hes1/Zbtb16/Dhps/Bcl6/Hspb1/Prex1/Ccl2/Fyn/Sox13/Clec4d/Il2rg/Dock8/Jag2/Pnp/Was/Cd274/Hsh2d/Satb1/Nkap/Runx2/Pdcd1lg2/Glmn/Braf/C…

## Sheet: HSC-2 to MPP1
ID	Description	setSize	enrichmentScore	NES	pvalue	p.adjust	qvalues	rank	leading_edge	core_enrichment
GO:0000028	ribosomal small subunit assembly	20	0.94522	1.50076	9.10057e-06	0.00603772	0.00569877	391	tags=50%, list=2%, signal=49%	Rps5/Rps10/Rps28/Rps2/Rps27/Rps14/Rps19/Rps25/Rps27l/Rpl38
GO:0019048	modulation by virus of host process	17	0.907773	1.42696	0.000280253	0.0371864	0.0350988	28	tags=12%, list=0%, signal=12%	Bcl2l11/Myc
GO:0042274	ribosomal small subunit biogenesis	71	0.829473	1.38519	2.22404e-07	0.000535403	0.000505345	496	tags=23%, list=3%, signal=22%	Rps5/Rps10/Rps21/Rps28/Rps2/Rps27/Rps7/Rps24/Rps16/Rps14/Rps19/Rps8/Rps25/Rps27l/Rpl38/Rrp36
GO:0007616	long-term memory	37	0.83551	1.36676	0.000198386	0.0329045	0.0310572	1272	tags=22%, list=7%, signal=20%	Ldlr/Apoe/Arc/Egr1/Ntf5/Sgk1/Rgs14/Tac1
GO:0002181	cytoplasmic translation	89	0.806502	1.35434	2.69001e-07	0.000535403	0.000505345	1708	tags=40%, list=10%, signal=37%	Rpl30/Rpl19/Rpl22l1/Rpl39/Rps21/Rps28/Rps29/Rps2/Rpl9/Rplp1/Rpl35a/Rpl36/Rplp0/Rpl18a/Rpl15/Rpl26/Rpl31/Rps23/Rpl6/Eif2s3y/Rps26/Rpl24/Rpl38/Rpl10a/Rpl22/Rpl17/Dph7/Aars/Dph3/Tma7/Rpl11/Rbm4/Rpl8/Rpl29/Rpl9-ps6/Drg2
GO:0006910	phagocytosis, recognition	74	0.804217	1.34492	1.77133e-06	0.00195101	0.00184148	1069	tags=9%, list=6%, signal=9%	Igkc/Ighm/Pear1/Iglc2/Iglc1/Myo18a/Ighg2b
GO:0042255	ribosome assembly	62	0.805019	1.3391	2.83439e-05	0.0121764	0.0114929	391	tags=26%, list=2%, signal=25%	Rps5/Rps10/Rps28/Rpl3/Rps2/Rps27/Rpl10/Rplp0/Rps14/Rps19/Rps25/Rps27l/Rpl6/Ddx3x/Rpl24/Rpl38
GO:0002455	humoral immune response mediated by circulating immunoglobulin	93	0.779992	1.31245	2.28723e-06	0.00195101	0.00184148	1069	tags=10%, list=6%, signal=9%	Igkc/Ighm/H2-Ab1/Iglc2/Tnf/Exo1/Iglc1/Cr1l/Ighg2b
GO:0006959	humoral immune response	201	0.724194	1.23768	1.19086e-07	0.000535403	0.000505345	2098	tags=17%, list=12%, signal=16%	Igkc/Rpl30/Rnase6/Rpl39/Fau/Ighm/Gpr183/Rps19/H2-Ab1/Jchain/Tfe3/Wfdc17/Iglc2/Tnf/Cxcl12/Exo1/Iglc1/Mef2c/Ccl2/Cxcl2/Cr1l/Ighg2b/Wfdc18/S100a9/C4b/Pf4/Tac1/Cd59b/Cxcl10/Ang/Wfdc2/Traf3ip2/Ppbp/Igha/Slpi
GO:0007519	skeletal muscle tissue development	157	0.727263	1.23753	2.14966e-06	0.00195101	0.00184148	1944	tags=22%, list=11%, signal=20%	Tsc22d3/Nr4a1/Skil/Myc/Fos/Hmgcr/Cited2/Nupr1/Cyp26b1/Maff/Naca/Atf3/Btg2/Scx/Mef2d/Capn3/Mef2c/Uqcc2/Egr1/Lemd3/Gpx1/Mettl8/Zfp689/Flnb/Meg3/Stac3/Homer1/Egr2/Hdac4/Mettl21c/Ybx3/Plagl1/Pmp22/Pitx2/Foxp2
GO:0050853	B cell receptor signaling pathway	104	0.731592	1.23379	0.000191584	0.0326843	0.0308494	2976	tags=16%, list=17%, signal=14%	Igkc/Ighm/Slc39a10/Iglc2/Cd300a/Iglc1/Mef2c/Ighg2b/Nfam1/Lpxn/Itk/Igha/Ctla4/Fcgr2b/Lyn/Gps2/Prkcb
GO:0099024	plasma membrane invagination	118	0.725514	1.22738	6.82482e-05	0.0185232	0.0174833	2827	tags=15%, list=16%, signal=13%	Igkc/Ighm/Snx18/Iglc2/Cd300a/Iglc1/Xkr5/Ighg2b/Aurkb/Gsn/Alkbh4/Igha/Spire2/Mfge8/Xkr6/Rhoh/Fcgr2b/Sirpa
GO:0006911	phagocytosis, engulfment	109	0.72399	1.2217	0.000173446	0.0313833	0.0296214	2827	tags=13%, list=16%, signal=11%	Igkc/Ighm/Iglc2/Cd300a/Iglc1/Xkr5/Ighg2b/Gsn/Igha/Mfge8/Xkr6/Rhoh/Fcgr2b/Sirpa
GO:0043280	positive regulation of cysteine-type endopeptidase activity involved in apoptotic process	115	0.716783	1.21139	0.000303037	0.0382634	0.0361153	1775	tags=27%, list=10%, signal=24%	Bcl2l11/Myc/Stat1/Dap/Rps3/Tnfrsf23/Vcp/Rps27l/Ddx3x/Tnf/Fis1/S100a8/Ift57/Ppm1f/Dlc1/Aifm1/Arl6ip5/Pmaip1/Cradd/F3/Tnfsf10/S100a9/Mul1/Casp8ap2/Gsn/Pdcd2/Wdr35/Laptm5/Htra2/Prr7/Pycard
GO:0043281	regulation of cysteine-type endopeptidase activity involved in apoptotic process	187	0.707237	1.20735	1.0351e-05	0.00618059	0.00583361	2626	tags=28%, list=15%, signal=24%	Nr4a1/Bcl2l11/Plaur/Myc/Hspa1b/Stat1/Dap/Vegfa/Rps3/Tnfrsf23/Vcp/Rps27l/Ddx3x/Tnf/Fis1/S100a8/Cd44/Ift57/Ppm1f/Dlc1/Fnip1/Aifm1/Arl6ip5/Siah2/Pmaip1/Cradd/F3/Gpx1/Tnfsf10/Epha7/S100a9/Mul1/Casp8ap2/Gsn/Ptgs2/Mdm2/Pdcd2/Wdr35/Laptm5/Htra2/Prr7/Pycard/Bcl2l12/Rnf34/Casp8/Naip2/Cycs/Dnajb6/Casp2/Ints1/Rack1/Birc5
GO:0034341	response to interferon-gamma	118	0.71299	1.2062	0.000257468	0.0349396	0.0329781	1644	tags=22%, list=9%, signal=20%	H2-Eb1/Myo1c/Stat1/H2-Q7/Parp14/Ccl3/Cd74/Ifitm1/Tgtp1/H2-Aa/Irgm2/Rab43/H2-Ab1/Irf8/Ifitm3/Med1/Gbp3/Ccl2/Stxbp4/Was/Myo18a/Ccl4/Flnb/Gsn/Ccl9/Irgm1
GO:1903364	positive regulation of cellular protein catabolic process	138	0.700515	1.188	0.000243798	0.0349396	0.0329781	3035	tags=28%, list=17%, signal=23%	Ldlr/Smad7/Trib1/Hsp90aa1/Hspa1a/Hspa1b/Cbfa2t3/Apoe/Nupr1/Vcp/Taf1/Plk2/Cdc20/Uqcc2/Clu/Dda1/Rnf144b/Prickle1/Socs4/Psmd10/Plk3/Mdm2/Laptm5/Fzr1/Faf1/Disc1/Lrp1/Csnk1d/Trib3/Ezr/Ubqln2/Rnf19b/Rack1/Arih2/Fbxw7/Rnf185/Rnf217/Socs5
GO:2001233	regulation of apoptotic signaling pathway	360	0.683585	1.17721	1.80572e-06	0.00195101	0.00184148	2970	tags=28%, list=17%, signal=23%	Bcl2l11/Skil/Plaur/Traf1/Myc/Tpt1/Nr4a2/Rps7/Vegfa/Cd74/Nupr1/Rps3/Tnfrsf23/Eef1e1/Tnfrsf12a/Osm/Plscr1/Rpl26/Hsph1/Mnt/Icam1/Hdac1/Nanos3/Ddx3x/Atf3/Fxn/Lmna/Pcgf2/Ndufs3/Tnf/Fis1/S100a8/Cd44/Cxcl12/Agap2/Bmf/Atad5/Prdx2/Clu/Siah2/Wnt4/Cradd/Hmgb2/Rpl11/Meis3/Gpx1/Tnfsf10/Armc10/Pink1/Gsdme/Ctsh/S100a9/Mapk7/Pf4/Madd/Fignl1/Camk2b/Ptgs2/Psmd10/Eya4/Mdm2/Hspb1/Tert/Ybx3/Htra2/Eya3/Rela/Pmp22/Pyca…
GO:0042742	defense response to bacterium	240	0.68244	1.17001	4.23752e-05	0.0148837	0.0140481	4017	tags=25%, list=23%, signal=20%	Igkc/Mpo/Rpl30/Rnase6/Rpl39/Plac8/Fau/Ighm/Iigp1/Rps19/Zg16/Irgm2/Jchain/Wfdc17/Irf8/Iglc2/Tnf/Iglc1/Gbp3/Epha2/Hmgb2/Ighg2b/Wfdc18/Syt11/Tac1/Optn/Ang/Il10/Havcr2/Wfdc2/Pycard/Nlrp10/Igha/Slpi/Naip2/Clec4d/Serpine1/Ctsg/Tfeb/Mr1/Card9/Anxa3/Prkcd/Tnfsf8/Clec4e/Pla2g6/P2rx7/Aqp1/Gbp2/Adm/Tnfrsf14/Gbp4/Drosha/Stab1/Muc5b/Arg2/Gbp6/Elane/Npy/Gbp7
GO:0071216	cellular response to biotic stimulus	189	0.682798	1.16587	0.000243798	0.0349396	0.0329781	2909	tags=29%, list=16%, signal=24%	Bcl2l11/Hspa5/Trib1/Nfkb1/Stat1/Nfkbia/Zc3h12a/Plscr1/Rara/Irgm2/Tbxa2r/Ly96/Cd86/Txnip/Irf8/Pde2a/Tnf/Tnip3/Irak2/Gfi1/Cd14/Litaf/Mef2c/Prdx2/Ccl2/Fzd5/Chmp5/Cxcl2/Arid5a/Il12a/Pf4/Ppard/Pdcd1lg2/Cxcl10/Cd180/Bcr/Il10/Havcr2/Rela/Prdm1/Pycard/Il2/Ppbp/Tigar/Tnfsf4/Cd84/Nr1d1/Serpine1/Ctsg/Fcgr2b/Lilrb4a/Sirpa/Lyn/Mapk3
GO:0002573	myeloid leukocyte differentiation	207	0.682067	1.16566	0.000139438	0.0272942	0.0257619	3670	tags=28%, list=21%, signal=22%	Clec2d/Myc/Trib1/Fos/Cited2/Lif/Vegfa/Cbfa2t3/Ccl3/Cd74/Hhex/Gpr183/Prtn3/Tyrobp/Rara/Tfe3/Tnf/Med1/Tob2/Mef2c/Csf1/Epha2/Hoxa7/Anxa2/Lbr/Zfp36l1/Tfrc/Pf4/Irf4/Snx10/Thoc5/Gpr137b/Fbn1/Nrros/Mitf/Batf/Dhrs7b/Cdk6/Fasn/Casp8/Id2/Pias3/Ireb2/Il15/Dcstamp/Lyn/Fbxw7/Atp6ap1/Nf1/Ndfip1/Ceacam1/Chuk/Glo1/Ctnnbip1/Batf2/Tgfbr2/Nfatc1/Relb
GO:1902105	regulation of leukocyte differentiation	279	0.675298	1.15989	4.8549e-05	0.0152572	0.0144006	3099	tags=26%, list=18%, signal=22%	Clec2d/Smad7/Myc/Trib1/Hsp90aa1/Fos/Cd83/Lif/Ccl3/Cd74/Zc3h12a/Cyp26b1/Tyrobp/H2-Aa/Rara/Nfkbid/Tmem176a/Ctla2a/Tfe3/Tnf/Zfp36l2/Cd44/Tob2/Sox13/Myb/Rnf41/Prdx2/Csf1/Il12a/Hoxa7/Il2rg/Zfp36l1/Rc3h1/Zfp609/Pf4/Zbtb16/Egr3/Nfam1/Il10/Thoc5/Hspb1/Gpr137b/Fbn1/Pnp/Prdm1/Mitf/Dusp10/Il4ra/Il2/Cdk6/Itpkb/Socs1/Casp8/Runx3/Id2/Tnfsf4/Ctla4/Pias3/Ppp2r3c/Adrm1/Cd1d1/Cd27/Vnn1/Rhoh/Il15/Dcstamp/Lyn/Flt3/F…
GO:0097193	intrinsic apoptotic signaling pathway	275	0.673736	1.15683	0.00010773	0.0257302	0.0242857	2708	tags=24%, list=15%, signal=21%	Bcl2l11/Skil/Plaur/Myc/Tpt1/Cdkn1a/Rps7/Cd74/Nupr1/Rps3/Hras/Plscr1/Rpl26/Rps27l/Atf4/Hsph1/Hdac1/Ddx3x/Mapt/Ndufs3/Phlda3/Tnf/Fis1/S100a8/Cd44/Ppm1f/Cxcl12/Atad5/Hint1/Aifm1/Arl6ip5/Epha2/Rrp8/Clu/Pmaip1/Rpl11/Gpx1/Armc10/Pink1/Gsdme/S100a9/Mapk7/Fignl1/Ptgs2/Chac1/Polb/Shisa5/Mdm2/Hspb1/Ybx3/Pnp/Htra2/Pycard/Casp3/Bcl2l12/Chek2/Crip1/Brca1/E2f1/Trib3/Casp2/Nck1/Tmem117/Rack1/Vnn1/Rad9a/Uri1
GO:0045787	positive regulation of cell cycle	329	0.670985	1.15415	1.66155e-05	0.00868446	0.00819692	2747	tags=27%, list=16%, signal=24%	Bcl2l11/Rps15a/Rpl23/Myc/Cdkn1a/Cited2/Nr4a3/Nupr1/Rassf1/Plscr1/Rara/Rpl26/Ube2c/Ddx3x/Ccnd3/Cdk1/Calr/Tnf/Pdgfrb/Med1/Smarcd3/Rptor/Rpl17/Spag5/Fzd9/Atad5/Orc1/Cdt1/Rrp8/Stxbp4/Wnt4/Psrc1/Cdk5rap1/Anapc5/Pkp4/Cspp1/Cdc14a/Cep295/Cradd/Poc1a/Wiz/Aurkb/Sin3a/Celf1/Rad51ap1/Apex1/Camk2b/Ndc80/Psmd10/Dtl/Ccnb1/Il10/Mdm2/Thoc5/Gen1/Meis2/Tert/Azin1/Dazl/E2f7/Plk4/Sphk1/Cdc7/Adamts1/Chek2/Ppp1r10/Mad…
GO:0051348	negative regulation of transferase activity	247	0.671532	1.15135	0.000243798	0.0349396	0.0329781	3395	tags=31%, list=19%, signal=26%	Gadd45b/Smad7/Rpl23/Trib1/Hmgcr/Cdkn1a/Rps7/Rgs2/Pik3ip1/Hhex/Apoe/Dusp8/Gnaq/Ephb2/Sh3bp5/Dusp16/Dusp2/Mapt/Wwtr1/Ppm1f/Spry2/Cd300a/Gadd45g/Cdk5rap1/Rpl11/Errfi1/Ilk/Parp3/Pkig/Rgs14/Mapk7/Dusp4/Cdk5rap3/Coro1c/Chmp6/Tesk1/Socs4/Prkar2b/Cdkn2c/Pip4k2a/Pip4k2c/Hspb1/Ajuba/Irs2/Dusp6/Pycard/Casp3/Dusp10/Fem1a/Dusp1/Cln8/Mad2l1/Dusp5/Pkib/Tigar/Trib3/Camk2n2/Rpl5/Cep85/Mcrs1/Srcin1/Rubcn/Lyn/Gadd4…
GO:0031349	positive regulation of defense response	232	0.664734	1.13918	0.000403288	0.0481606	0.0454569	2970	tags=24%, list=17%, signal=20%	Ldlr/Hsp90aa1/Lamp1/Nfkbia/Ccl3/Cd74/Nupr1/Tyrobp/Osm/Rps19/Plscr1/Irgm2/Pla2g4a/Ifi203/Pde2a/Tnf/Ulbp1/Med1/S100a8/Gpsm3/Mef2c/Il17ra/Il12a/Ptger4/Hmgb2/Polr3c/Ighg2b/Sin3a/S100a9/Tac1/Tnip1/Optn/Ptgs2/Zcchc3/Havcr2/Irgm1/Pycard/Alox5ap/Nlrp10/Mndal/Lpl/Pde5a/Tradd/Ddt/Tnfsf4/Npas2/Serpine1/Polr3d/Polr3g/Ffar2/Gja1/Gprc5b/Napepld/Card9/Mapk3/Fgfr1
GO:0042063	gliogenesis	299	0.657832	1.13069	0.000426072	0.0498839	0.0470834	2909	tags=22%, list=16%, signal=19%	Ldlr/Myc/Lif/Ccl3/Gpr183/B4galt5/Cxcr4/Nab2/Hexb/Ttc21b/Il6st/Hdac1/Pou3f1/Abl2/Tnf/S100a8/Cnp/Serpine2/Sox13/Fn1/Nab1/Bin1/Atf5/Spint1/Ccl2/Aspa/Csf1/Bag1/Clu/Areg/Nsun5/Lamb2/Ascl2/Ilk/S100a9/Itgb4/Wasf3/Zcchc24/Egr2/Smarca4/Phgdh/Tert/Rela/Pmp22/Nrros/Dusp10/Adam22/Cdk6/Eif2b5/Disc1/Syne2/Kdm4a/Lrp1/Ski/E2f1/Id2/Arhgef7/Arhgef10/Ptpra/Nr1d1/Tiam1/Idh2/Sun2/Hmga2/Lyn/Mapk3
GO:0014706	striated muscle tissue development	374	0.655362	1.12902	7.72726e-05	0.0200606	0.0189344	3635	tags=24%, list=21%, signal=20%	Tsc22d3/Nr4a1/Skil/Smad7/Myc/Kdm6b/Fos/Hmgcr/Cited2/Rgs2/Vegfa/Cenpf/Nupr1/Cyp26b1/Rara/Nprl3/Cxadr/Maff/Naca/Atf3/Cdk1/Btg2/Scx/Lmna/Mef2d/Pdgfrb/Med1/Capn3/Maml1/S1pr1/Mef2c/Uqcc2/Egr1/Egln1/Lemd3/Gpx1/Mettl8/Zfp689/Flnb/Meg3/Stac3/Homer1/Egr2/Hdac4/Ccnb1/Mettl21c/Tsc1/Ybx3/Plagl1/Pmp22/Pitx2/Slc25a4/Foxp2/Cby1/Dll4/Yap1/Sgcb/Casp8/Ski/Neb/Id2/Fhl2/Hdac3/Mapk11/Ifrd1/Twist1/Ctdp1/Arntl/Gja1/Myh…
GO:0042176	regulation of protein catabolic process	370	0.653677	1.12599	0.000334935	0.0408142	0.0385229	3688	tags=28%, list=21%, signal=23%	Ldlr/Smad7/Rpl23/Trib1/Tiparp/Hsp90aa1/Hspa1a/Hspa1b/Hmgcr/Rps7/Serpinb1a/Cbfa2t3/Xpo1/Apoe/Nupr1/Vcp/Gabarapl2/Hace1/Odc1/Tnf/Serpine2/Rnf41/Agap2/Taf1/Plk2/Cdc20/Efna1/Uqcc2/Clu/Dda1/Trim30a/Egln1/Egln2/Cyp51/Furin/Anxa2/Rpl11/Gpx1/Rnf144b/Cdk5rap3/Chmp6/Prickle1/Socs4/Psmd10/Plk3/Dtl/Il10/Lrig2/Mdm2/Laptm5/Ophn1/Ubxn1/Azin1/Rela/Fzr1/Gpld1/Faf1/Chek2/Mad2l1/Fbxl20/Disc1/Rhbdf1/Lrp1/Csnk1d/Trib…
GO:0045786	negative regulation of cell cycle	415	0.648683	1.1186	0.000159843	0.0298257	0.0281513	2629	tags=26%, list=15%, signal=22%	Nr4a1/Dot1l/Gpr132/Skil/Rpl23/Myc/Cdkn1a/Lif/Hhex/Nupr1/Rassf1/Hras/Rhob/Osm/Xpc/Rpl26/Rps27l/Rpl24/Cdk1/Nabp1/Btg2/Calr/Tnf/Zfp36l2/Recql4/Rbl1/Vps4a/Trp53i13/Ing4/Plk2/Fzd9/Bin1/Atf5/Orc1/Cdt1/Jade1/Rrp8/Rad9b/Ptprk/Cdk5rap1/Mrnip/Cdc14a/Il12a/Cradd/Dgkz/Znhit1/Gadd45gip1/Aurkb/Ilk/Zfp36l1/Foxm1/Spdl1/Celf1/Gas2l1/Timeless/Ccng1/Cdk5rap3/Ndc80/Ptgs2/Tom1l1/Dna2/Cdkn3/Cdkn2c/Plk3/Dtl/Ccnb1/Nme6/…
GO:1902532	negative regulation of intracellular signal transduction	475	0.644069	1.11263	5.69678e-05	0.0161978	0.0152885	3259	tags=27%, list=18%, signal=23%	Rabgef1/Pde10a/Plaur/Tpt1/Per1/Hmgcr/Stat1/Lif/Rgs2/Pik3ip1/Cd74/Apoe/Rasa4/Zc3h12a/Dusp8/Nfkbid/Nprl3/Hsph1/Ccdc125/Rasa2/Hdac1/Ephb2/Ddx3x/Atf3/Sirt3/Emilin1/Dusp16/Pde2a/Ppm1n/Abl2/Dusp2/Ndufs3/Phlda3/Cd44/Serpine2/Tnip3/Alg13/Cxcl12/Spry2/Cd300a/Dlc1/Atad5/Fnip1/Efna1/Litaf/Tnfaip8l1/Epha2/Clu/Bmt2/Nlrc3/Tmem127/Egln1/Dgkd/Dgkz/Rnf157/Gpx1/Armc10/Pink1/Errfi1/Phlpp1/Adipor1/Foxm1/Rgs14/Mapk7/…
