# Supplementary material for: Transplanting rejuvenated blood stem cells extends lifespan of aged immunocompromised mice
Source: NPJ Regen Med. 2022 Dec 29;7:78. doi: 10.1038/s41536-022-00275-y (PMC9800381; doi:10.1038/s41536-022-00275-y)
Supplement: Supplementary file 12 — Supplementary Dataset 10 [file 41536_2022_275_MOESM12_ESM.xlsx]

## Sheet: Table description
Supplementary Dataset 10
Genes represented in Fig. 5j and Supplementary Figure 7d
Lists of genes whose expression pattern is represented in Fig. 5j and Supplementary Figure 7d.
These genes were chosen after clustering the genes associated to specific GO terms according to their expression pattern.

## Sheet: Gene lists
GO	Trajectory	Genes
Myeloid cell differentiation (GO:0030099)	HSC-1 to HSC-2	Cbfa2t3/Cdk5rap3/Stat5b/Myc/Nrros/Hhex
Myeloid cell differentiation (GO:0030099)	HSC-1 to MPP1	Pf4/Hmgb1/Hoxa7/Cbfa2t3/Nme2/Nme1/Cdk5rap3/Sfxn1/Nrros/Hhex
Myeloid leukocyte differentiation (GO:0002573)	HSC-2 to MPP1	Hoxa7/Il15/Batf/Nrros/Hhex
Lymphocyte differentiation (GO:0030098)	HSC-1 to HSC-3	Il12a/Rpl22/Rhoh/Gimap1/Ptpn6/Myb/Il15/Lyl1/Il4/Stat5b/Zfp608/Hhex/Hells
B cell activation (GO:0042113)	HSC-1 to HSC-2	Exosc3/Gimap1/Ptpn6/Lyl1/Tnfrsf13b/Stat5b/Cd79b/Hhex
B cell activation (GO:0042113)	HSC-1 to MPP1	Sash3/Btk/Exosc3/Txlna/Gimap1/Lyl1/Tnfrsf13b/Cd79b/Msh2/Hhex
Response to TGF-beta (GO:0071559)	HSC-1 to HSC-2	Hspa5/Skil/Lemd3/Zfp703/Crebbp/Smad7
Response to TGF-beta (GO:0071559)	HSC-1 to MPP1	Hspa5/Skil/Furin/Mpp5/Vasn/Smad7
